# Supplementary material for: In vitro and in vivo effects of 2,4 diaminoquinazoline inhibitors of the decapping scavenger enzyme DcpS: Context-specific modulation of SMN transcript levels
Source: PLoS One. 2017 Sep 25;12(9):e0185079. doi: 10.1371/journal.pone.0185079 (PMC5612656; doi:10.1371/journal.pone.0185079)
Supplement: S4 Table — (XLSX) [file pone.0185079.s009.xlsx]

## Sheet: RG3039-specific genes
ENSEMBL	gene	desc	p-value	adjusted p-value	log2(fold-change)	gene_type	chr	start	end	strand	length	RG3039-A	RG3039-B	RG3039-C	RG3039-D	DMSO-A	DMSO-B	DMSO-C	DMSO-D
ENSMUSG00000097048	1600020E01Rik	RIKEN cDNA 1600020E01 gene [Source:MGI Symbol;Acc:MGI:1919262]	5.73052e-122	1.05493e-117	2.87125	lincRNA	chr6	86526271	86564442	+	2092	68.237	66.521	71.05	73.227	9.408	9.19	7.969	11.027
ENSMUSG00000024897	Apba1	amyloid beta (A4) precursor protein binding, family A, member 1 [Source:MGI Symbol;Acc:MGI:1860297]	1.66993e-116	1.53709e-112	-5.02509	protein_coding	chr19	23758876	23949597	+	6632	0.123	0.103	0.065	0.067	3.045	3.105	3.872	2.55
ENSMUSG00000052949	Rnf157	ring finger protein 157 [Source:MGI Symbol;Acc:MGI:2442484]	5.0367e-103	3.09069e-99	-3.05702	protein_coding	chr11	116336353	116413032	-	9537	0.541	0.473	0.477	0.402	4.114	4.117	4.013	3.442
ENSMUSG00000053012	Krcc1	lysine-rich coiled-coil 1 [Source:MGI Symbol;Acc:MGI:1889377]	2.46652e-89	1.13515e-85	-2.73442	protein_coding	chr6	71272019	71285318	+	1748	2.9	3.297	3.221	3.77	20.189	22.778	20.718	23.509
ENSMUSG00000032327	Stra6	stimulated by retinoic acid gene 6 [Source:MGI Symbol;Acc:MGI:107742]	1.17347e-69	4.32048e-66	-2.29103	protein_coding	chr9	58063788	58153996	+	5829	1.141	1.576	1.308	1.345	6.849	6.172	6.624	6.326
ENSMUSG00000097042	Gm17491	predicted gene, 17491 [Source:MGI Symbol;Acc:MGI:4937125]	1.08136e-65	3.31781e-62	1.90703	lincRNA	chr8	22480291	22483330	+	2309	36.636	40.822	36.463	37.126	8.431	10.689	10.498	10.116
ENSMUSG00000022265	Ank	progressive ankylosis [Source:MGI Symbol;Acc:MGI:3045421]	6.39036e-61	1.68057e-57	-2.30711	protein_coding	chr15	27466677	27594909	+	3608	1.969	1.819	1.656	1.407	8.521	8.979	8.803	7.482
ENSMUSG00000068854	Hist2h2be	histone cluster 2, H2be [Source:MGI Symbol;Acc:MGI:2448415]	1.46026e-60	3.36024e-57	2.34877	protein_coding	chr3	96221121	96223738	+	2618	9.491	10.047	10.323	10.631	1.556	1.873	2.232	2.132
ENSMUSG00000070315	4930581F22Rik	RIKEN cDNA 4930581F22 gene [Source:MGI Symbol;Acc:MGI:1926184]	1.64353e-57	3.36176e-54	2.19042	processed_transcript	chr9	35116728	35130922	+	3462	5.726	5.323	5.529	5.261	1.152	1.219	1.121	1.194
ENSMUSG00000037610	Kcnmb2	potassium large conductance calcium-activated channel, subfamily M, beta member 2 [Source:MGI Symbol;Acc:MGI:1919663]	8.85377e-56	1.62989e-52	-3.00635	protein_coding	chr3	31902507	32200180	+	3128	0.391	0.219	0.318	0.242	2.344	2.603	2.45	2.366
ENSMUSG00000031342	Gpm6b	glycoprotein m6b [Source:MGI Symbol;Acc:MGI:107672]	1.54465e-54	2.58505e-51	-1.64192	protein_coding	chrX	166238911	166388988	+	5600	6.975	7.591	7.045	7.236	20.751	22.951	25.012	20.309
ENSMUSG00000050908	Tvp23a	trans-golgi network vesicle protein 23A [Source:MGI Symbol;Acc:MGI:3665441]	1.34273e-53	2.05986e-50	-2.52944	protein_coding	chr16	10420557	10447362	-	3971	0.445	0.56	0.589	0.437	2.991	2.737	3.209	2.842
ENSMUSG00000074862	BC025920	cDNA sequence BC025920 [Source:MGI Symbol;Acc:MGI:2670983]	2.39017e-53	3.38466e-50	2.14936	protein_coding	chr10	81606270	81620703	+	3306	4.942	5.885	5.869	5.806	1.297	1.264	1.232	1.175
ENSMUSG00000027612	Mmp24	matrix metallopeptidase 24 [Source:MGI Symbol;Acc:MGI:1341867]	1.14934e-50	1.5113e-47	-2.1833	protein_coding	chr2	155775342	155818366	+	4683	0.966	0.828	0.906	0.742	4.258	3.787	3.785	3.734
ENSMUSG00000027238	Frmd5	FERM domain containing 5 [Source:MGI Symbol;Acc:MGI:2442557]	7.23569e-49	8.88013e-46	-2.16912	protein_coding	chr2	121545529	121807087	-	7234	0.726	0.663	0.509	0.597	2.774	2.722	3.092	2.572
ENSMUSG00000050751	Pgbd5	piggyBac transposable element derived 5 [Source:MGI Symbol;Acc:MGI:2429955]	6.20166e-48	7.13539e-45	-2.02251	protein_coding	chr8	124369049	124439658	-	4197	1.089	1.523	1.249	1.273	5.446	4.835	5.353	5.083
ENSMUSG00000097164	Ccdc41os1	centrosomal protein 83, opposite strand [Source:MGI Symbol;Acc:MGI:1914973]	6.9945e-48	7.57422e-45	-2.21889	lincRNA	chr10	94673493	94688613	-	4135	1.16	1.297	0.848	1.185	4.946	5.814	5.503	4.559
ENSMUSG00000038893	Fam117a	family with sequence similarity 117, member A [Source:MGI Symbol;Acc:MGI:2144564]	2.43736e-47	2.49275e-44	-2.60696	protein_coding	chr11	95337018	95381872	+	3029	0.553	0.452	0.558	0.5	3.27	3.293	2.625	3.494
ENSMUSG00000026239	Pde6d	phosphodiesterase 6D, cGMP-specific, rod, delta [Source:MGI Symbol;Acc:MGI:1270843]	6.67071e-45	6.46321e-42	-2.19071	protein_coding	chr1	86542994	86582629	-	2178	8.541	5.632	5.488	5.97	32.74	27.989	24.633	30.674
ENSMUSG00000097059	Fam120aos	family with sequence similarity 120A, opposite strand [Source:MGI Symbol;Acc:MGI:1915378]	6.30019e-44	5.79901e-41	2.34038	lincRNA	chr13	48968287	48972031	+	1780	6.637	6.122	6.934	6.33	1.421	1.269	0.888	1.44
ENSMUSG00000078532	Nkain1	Na+/K+ transporting ATPase interacting 1 [Source:MGI Symbol;Acc:MGI:1914399]	1.00241e-43	8.78728e-41	-1.95221	protein_coding	chr4	130531602	130574173	-	1426	4.031	3.601	3.007	3.435	13.622	14.499	13.773	12.292
ENSMUSG00000032816	Igdcc4	immunoglobulin superfamily, DCC subclass, member 4 [Source:MGI Symbol;Acc:MGI:1858497]	3.41911e-41	2.86102e-38	-2.00949	protein_coding	chr9	65101486	65137940	+	6366	1.365	1.622	1.197	1.217	5.119	5.873	6.291	4.286
ENSMUSG00000090035	Galnt4	UDP-N-acetyl-alpha-D-galactosamine:polypeptide N-acetylgalactosaminyltransferase 4 [Source:MGI Symbol;Acc:MGI:894692]	8.66752e-41	6.93741e-38	2.42754	protein_coding	chr10	99108135	99113245	+	5111	1.532	1.786	2.127	2.082	0.344	0.309	0.394	0.315
ENSMUSG00000021144	Mta1	metastasis associated 1 [Source:MGI Symbol;Acc:MGI:2150037]	1.15807e-40	8.88285e-38	-1.34748	protein_coding	chr12	113098278	113137206	+	3104	13.677	12.702	13.381	12.855	34.108	33.523	34.152	30.66
ENSMUSG00000037656	Slc20a2	solute carrier family 20, member 2 [Source:MGI Symbol;Acc:MGI:97851]	5.7468e-40	4.23172e-37	-1.39861	protein_coding	chr8	22476700	22569607	+	3649	8.682	8.365	7.952	7.713	21.998	22.547	21.372	19.43
ENSMUSG00000005958	Ephb3	Eph receptor B3 [Source:MGI Symbol;Acc:MGI:104770]	8.19855e-40	5.80489e-37	1.96368	protein_coding	chr16	21204755	21223305	+	6289	2.476	2.658	2.713	2.351	0.682	0.678	0.716	0.493
ENSMUSG00000030301	Ccdc91	coiled-coil domain containing 91 [Source:MGI Symbol;Acc:MGI:1914265]	2.7728e-38	1.89054e-35	-1.66955	protein_coding	chr6	147475871	147632612	+	2827	2.193	2.321	2.129	2.016	6.583	7.238	6.795	6.727
ENSMUSG00000021696	Elovl7	ELOVL family member 7, elongation of long chain fatty acids (yeast) [Source:MGI Symbol;Acc:MGI:1921809]	7.51651e-38	4.94184e-35	-1.93635	protein_coding	chr13	108214404	108287105	+	5435	2.523	2.1	1.865	1.434	7.408	7.859	7.774	7.021
ENSMUSG00000008398	Elk3	ELK3, member of ETS oncogene family [Source:MGI Symbol;Acc:MGI:101762]	9.38664e-38	5.95857e-35	-1.41404	protein_coding	chr10	93247414	93311135	-	4550	8.744	7.863	7.006	7.115	21.016	21.399	19.866	18.736
ENSMUSG00000020182	Ddc	dopa decarboxylase [Source:MGI Symbol;Acc:MGI:94876]	7.54613e-37	4.63055e-34	1.69609	protein_coding	chr11	11814101	11898144	-	4461	6.037	6.178	5.796	6.449	1.778	1.902	1.589	2.15
ENSMUSG00000025202	Scd3	stearoyl-coenzyme A desaturase 3 [Source:MGI Symbol;Acc:MGI:1353437]	1.27366e-36	7.56349e-34	2.25962	protein_coding	chr19	44203288	44244016	+	3470	2.791	3.141	2.621	3.593	0.68	0.577	0.745	0.453
ENSMUSG00000041975	Mettl8	methyltransferase like 8 [Source:MGI Symbol;Acc:MGI:2385142]	7.78918e-35	4.48097e-32	-1.46232	protein_coding	chr2	70964561	71055583	-	5594	2.799	2.468	2.222	2.428	6.83	6.828	6.602	6.792
ENSMUSG00000021303	Gng4	guanine nucleotide binding protein (G protein), gamma 4 [Source:MGI Symbol;Acc:MGI:102703]	2.17125e-34	1.21123e-31	-1.81467	protein_coding	chr13	13784059	13827897	+	3229	2.663	2.279	1.985	1.724	7.689	7.208	8.219	7.119
ENSMUSG00000034758	Tle6	transducin-like enhancer of split 6, homolog of Drosophila E(spl) [Source:MGI Symbol;Acc:MGI:2149593]	2.86677e-34	1.55219e-31	1.34229	protein_coding	chr10	81590904	81601073	-	3088	26.69	25.11	29.396	26.463	11.428	10.353	9.726	10.416
ENSMUSG00000020642	Rnf144a	ring finger protein 144A [Source:MGI Symbol;Acc:MGI:1344401]	3.40857e-34	1.79281e-31	-1.60915	protein_coding	chr12	26306797	26415256	-	5163	1.464	1.437	1.233	1.389	3.795	4.302	4.574	4.068
ENSMUSG00000079022	Col22a1	collagen, type XXII, alpha 1 [Source:MGI Symbol;Acc:MGI:1916950]	5.10411e-34	2.61004e-31	-1.86018	protein_coding	chr15	71795795	72034227	-	9203	0.885	0.719	0.936	0.673	3.001	3.011	3.232	2.372
ENSMUSG00000098702	RP24-390G17.1	RIKEN cDNA 1500015A07 gene [Source:MGI Symbol;Acc:MGI:1916232]	6.64478e-34	3.30605e-31	1.9791	antisense	chr18	61726390	61735917	+	2296	4.258	4.1	4.678	4.539	1.177	0.873	1.001	1.278
ENSMUSG00000064061	Dzip3	DAZ interacting protein 3, zinc finger [Source:MGI Symbol;Acc:MGI:1917433]	1.5215e-33	7.21782e-31	-1.94274	protein_coding	chr16	48924232	48994165	-	9081	1.909	2.293	1.974	2.148	6.134	8.243	10.898	6.446
ENSMUSG00000032743	D430042O09Rik	RIKEN cDNA D430042O09 gene [Source:MGI Symbol;Acc:MGI:2442760]	1.52912e-33	7.21782e-31	-2.65872	protein_coding	chr7	125707915	125874793	+	7191	0.371	0.428	0.319	0.446	1.986	2.602	3.564	1.759
ENSMUSG00000045140	Pigw	phosphatidylinositol glycan anchor biosynthesis, class W [Source:MGI Symbol;Acc:MGI:1917575]	4.09997e-33	1.88691e-30	1.54333	protein_coding	chr11	84876315	84880285	-	2733	8.728	10.418	10.078	11.129	3.169	3.432	3.611	3.419
ENSMUSG00000009733	Tfcp2	transcription factor CP2 [Source:MGI Symbol;Acc:MGI:98509]	1.54457e-32	6.9351e-30	-1.77023	protein_coding	chr15	100502799	100552008	-	3250	3.008	3.423	2.159	2.233	9.565	9.05	9.418	8.548
ENSMUSG00000039199	Zdhhc1	zinc finger, DHHC domain containing 1 [Source:MGI Symbol;Acc:MGI:1918046]	4.83755e-32	2.12034e-29	-1.59191	protein_coding	chr8	105472481	105484350	-	1737	4.899	4.434	5.46	4.974	15.922	15.927	12.989	14.4
ENSMUSG00000057093	C030039L03Rik	RIKEN cDNA C030039L03 gene [Source:MGI Symbol;Acc:MGI:2148237]	6.09925e-32	2.61119e-29	1.86213	protein_coding	chr7	27689340	27706484	+	5508	2.087	2.724	2.154	1.997	0.685	0.619	0.574	0.525
ENSMUSG00000097416	Gm26670	predicted gene, 26670 [Source:MGI Symbol;Acc:MGI:5477164]	1.34511e-31	5.62775e-29	2.52655	antisense	chr1	191986832	191990138	-	3307	1.15	1.208	1.441	1.145	0.246	0.168	0.174	0.213
ENSMUSG00000034371	Dak	dihydroxyacetone kinase 2 homolog (yeast) [Source:MGI Symbol;Acc:MGI:2385084]	1.57626e-30	6.44832e-28	1.43252	protein_coding	chr19	10592200	10604258	-	2253	25.734	24.185	25.259	23.679	10.696	9.044	7.442	8.955
ENSMUSG00000041477	Dcp1b	DCP1 decapping enzyme homolog B (S. cerevisiae) [Source:MGI Symbol;Acc:MGI:2442404]	1.10196e-29	4.40999e-27	-1.68167	protein_coding	chr6	119175252	119221614	+	6338	0.886	0.747	1.052	0.878	2.537	3.134	2.759	2.929
ENSMUSG00000087060	2810442I21Rik	Egfr long non-coding downstream RNA [Source:MGI Symbol;Acc:MGI:1919985]	1.26063e-28	4.93766e-26	-1.59503	processed_transcript	chr11	16935154	16951282	-	2426	2.09	2.399	2.321	2.056	5.709	6.748	6.753	7.362
ENSMUSG00000062542	Syt9	synaptotagmin IX [Source:MGI Symbol;Acc:MGI:1926373]	2.54685e-28	9.76771e-26	2.58844	protein_coding	chr7	107370728	107548656	+	3979	0.978	1.233	1.023	1.466	0.108	0.268	0.205	0.156
ENSMUSG00000097141	Gm10524	predicted gene 10524 [Source:MGI Symbol;Acc:MGI:3642791]	3.2995e-28	1.2396e-25	2.37126	lincRNA	chr18	82692949	82706174	+	1984	1.597	2.214	2.161	2.132	0.324	0.344	0.459	0.354
ENSMUSG00000040276	Pacsin1	protein kinase C and casein kinase substrate in neurons 1 [Source:MGI Symbol;Acc:MGI:1345181]	1.28333e-26	4.72497e-24	-1.65382	protein_coding	chr17	27655509	27711106	+	4886	1.528	1.238	0.975	1.112	4.116	3.647	3.971	3.427
ENSMUSG00000040913	Fbxw4	F-box and WD-40 domain protein 4 [Source:MGI Symbol;Acc:MGI:1354698]	1.41455e-26	5.10596e-24	-1.65998	protein_coding	chr19	45578254	45660312	-	3158	1.405	1.247	1.358	1.072	4.467	3.753	3.549	4.176
ENSMUSG00000026525	Opn3	opsin 3 [Source:MGI Symbol;Acc:MGI:1338022]	1.58087e-26	5.58071e-24	-2.25543	protein_coding	chr1	175662421	175692776	-	1913	0.733	0.537	0.566	0.722	2.667	3.944	2.554	3.198
ENSMUSG00000072884	Gm10433	predicted gene 10433 [Source:MGI Symbol;Acc:MGI:3642010]	1.6067e-26	5.58071e-24	2.99305	processed_transcript	chr12	100187968	100193540	+	2016	0.965	1.472	1.031	1.149	0.064	0.127	0.19	0.103
ENSMUSG00000026443	Lrrn2	leucine rich repeat protein 2, neuronal [Source:MGI Symbol;Acc:MGI:106037]	2.03779e-26	6.94698e-24	-1.50867	protein_coding	chr1	132880273	132940005	+	3595	2.254	1.698	2.446	2.056	6.119	6.154	5.69	5.934
ENSMUSG00000087177	E130307A14Rik	RIKEN cDNA E130307A14 gene [Source:MGI Symbol;Acc:MGI:3036287]	2.42976e-26	8.13264e-24	-1.49497	processed_transcript	chr10	39621412	39732007	-	7141	0.786	0.743	0.673	0.655	1.988	1.994	2.227	1.795
ENSMUSG00000029319	Coq2	coenzyme Q2 homolog, prenyltransferase (yeast) [Source:MGI Symbol;Acc:MGI:1919133]	2.84376e-26	9.34834e-24	-1.17953	protein_coding	chr5	100654723	100675140	-	2624	9.556	8.872	8.814	7.909	20.231	20.21	18.621	19.678
ENSMUSG00000040964	Arhgef10l	Rho guanine nucleotide exchange factor (GEF) 10-like [Source:MGI Symbol;Acc:MGI:1920004]	3.49389e-26	1.1284e-23	-1.13919	protein_coding	chr4	140514485	140666012	-	5693	6.845	6.855	7.136	6.477	15.207	15.702	15.954	12.694
ENSMUSG00000097123	Gm6297	predicted gene 6297 [Source:MGI Symbol;Acc:MGI:3779584]	4.15109e-26	1.31754e-23	2.24101	lincRNA	chr4	40720154	40722398	-	2146	2.046	1.888	1.695	1.992	0.3	0.318	0.357	0.559
ENSMUSG00000041912	Tdrkh	tudor and KH domain containing protein [Source:MGI Symbol;Acc:MGI:1919884]	5.18915e-26	1.6191e-23	-1.16275	protein_coding	chr3	94413296	94432633	+	3806	13.2	12.428	10.867	10.308	24.696	26.847	27.626	24.495
ENSMUSG00000038290	Smg6	Smg-6 homolog, nonsense mediated mRNA decay factor (C. elegans) [Source:MGI Symbol;Acc:MGI:2144117]	6.10673e-26	1.87365e-23	-1.02315	protein_coding	chr11	74925823	75164448	+	8453	6.34	6.878	6.333	6.401	13.077	13.238	13.51	12.296
ENSMUSG00000034059	Ypel4	yippee-like 4 (Drosophila) [Source:MGI Symbol;Acc:MGI:3605071]	7.57041e-26	2.28465e-23	1.68049	protein_coding	chr2	84734058	84738655	+	2614	5.298	4.475	4.622	4.259	1.526	1.158	1.374	1.645
ENSMUSG00000060261	Gtf2i	general transcription factor II I [Source:MGI Symbol;Acc:MGI:1202722]	4.79842e-25	1.42474e-22	-1.66199	protein_coding	chr5	134237834	134314760	-	7120	3.84	6.371	5.061	5.079	14.634	17.279	19.968	11.764
ENSMUSG00000035392	Dennd1a	DENN/MADD domain containing 1A [Source:MGI Symbol;Acc:MGI:2442794]	1.00764e-24	2.94438e-22	-1.24319	protein_coding	chr2	37798991	38287390	-	5740	2.302	2.048	2.196	2.079	5.282	5.251	5.216	4.487
ENSMUSG00000030649	Anapc15	anaphase prompoting complex C subunit 15 [Source:MGI Symbol;Acc:MGI:1922680]	1.74477e-24	5.01866e-22	1.13341	protein_coding	chr7	101881325	101901845	+	4737	23.247	22.921	23.771	23.436	10.718	10.205	9.142	11.93
ENSMUSG00000073478	D730003I15Rik	RIKEN cDNA D730003I15 gene [Source:MGI Symbol;Acc:MGI:1925971]	2.10011e-24	5.94783e-22	2.0964	processed_transcript	chr1	191224474	191225686	+	547	10.508	11.787	11.56	9.525	2.979	2.104	1.489	3.25
ENSMUSG00000020696	Rffl	ring finger and FYVE like domain containing protein [Source:MGI Symbol;Acc:MGI:1914588]	3.05627e-24	8.52467e-22	-1.75803	protein_coding	chr11	82802449	82871210	-	5922	0.382	0.53	0.373	0.519	1.521	1.576	1.747	1.243
ENSMUSG00000071103	1700029J07Rik	RIKEN cDNA 1700029J07 gene [Source:MGI Symbol;Acc:MGI:1916729]	3.79148e-24	1.04175e-21	1.55208	protein_coding	chr8	45953606	45975252	-	2740	4.543	6.289	5.121	4.908	1.925	1.494	1.906	1.66
ENSMUSG00000032470	Mras	muscle and microspikes RAS [Source:MGI Symbol;Acc:MGI:1100856]	8.53999e-24	2.31195e-21	-1.24251	protein_coding	chr9	99385422	99436881	-	4470	2.39	2.157	2.257	2.172	4.892	5.35	5.605	5.189
ENSMUSG00000007122	Casq1	calsequestrin 1 [Source:MGI Symbol;Acc:MGI:1309468]	1.03396e-23	2.75857e-21	2.85599	protein_coding	chr1	172209894	172219868	-	1951	0.789	1.17	1.088	1.096	0.154	0.131	0.123	0.064
ENSMUSG00000030499	Kctd15	potassium channel tetramerisation domain containing 15 [Source:MGI Symbol;Acc:MGI:2385276]	1.44819e-23	3.80853e-21	1.08659	protein_coding	chr7	34639014	34655509	-	2991	30.945	32.658	35.128	36.76	15.956	16.062	14.142	16.835
ENSMUSG00000050050	Ccdc158	coiled-coil domain containing 158 [Source:MGI Symbol;Acc:MGI:2444555]	2.65489e-23	6.88365e-21	2.27723	protein_coding	chr5	92607954	92675271	-	6193	0.577	0.562	0.406	0.532	0.125	0.11	0.077	0.087
ENSMUSG00000040430	Pitpnc1	phosphatidylinositol transfer protein, cytoplasmic 1 [Source:MGI Symbol;Acc:MGI:1919045]	2.98383e-23	7.62906e-21	1.0877	protein_coding	chr11	107207892	107470699	-	6612	13.855	15.127	12.026	12.48	6.096	6.247	6.861	5.634
ENSMUSG00000024049	Myom1	myomesin 1 [Source:MGI Symbol;Acc:MGI:1341430]	3.38266e-23	8.53034e-21	1.83519	protein_coding	chr17	71019521	71126856	+	5672	0.814	1.107	0.817	1.021	0.249	0.271	0.253	0.233
ENSMUSG00000034771	Tle2	transducin-like enhancer of split 2, homolog of Drosophila E(spl) [Source:MGI Symbol;Acc:MGI:104635]	7.72968e-23	1.92292e-20	1.36659	protein_coding	chr10	81574561	81590845	+	6221	2.568	2.706	2.743	3.236	1.199	1.021	1.055	1.01
ENSMUSG00000021013	Ttc8	tetratricopeptide repeat domain 8 [Source:MGI Symbol;Acc:MGI:1923510]	1.2406e-22	3.0451e-20	-1.12887	protein_coding	chr12	98920574	98983238	+	2749	4.857	5.21	4.537	5.281	10.638	11.041	11.152	10.196
ENSMUSG00000044982	Sft2d3	SFT2 domain containing 3 [Source:MGI Symbol;Acc:MGI:1914408]	2.86602e-22	6.94218e-20	1.4692	protein_coding	chr18	31909094	31911903	-	2810	3.028	3.168	3.021	3.312	1.206	1.107	1.21	0.912
ENSMUSG00000022103	Gfra2	glial cell line derived neurotrophic factor family receptor alpha 2 [Source:MGI Symbol;Acc:MGI:1195462]	4.23263e-22	1.01193e-19	1.31687	protein_coding	chr14	70890130	70979838	+	3462	4.497	4.648	4.541	4.991	2.143	1.662	1.785	1.767
ENSMUSG00000046417	Fam211a	leucine rich repeat containing 75A [Source:MGI Symbol;Acc:MGI:2682293]	5.24623e-22	1.23818e-19	-1.45233	protein_coding	chr11	62604884	62648523	-	2089	4.16	3.004	3.193	2.857	9.73	9.122	8.186	8.846
ENSMUSG00000023923	Tbc1d5	TBC1 domain family, member 5 [Source:MGI Symbol;Acc:MGI:1919488]	6.91624e-22	1.61166e-19	-1.25602	protein_coding	chr17	50733127	51179349	-	5613	1.984	2.562	1.983	1.96	4.943	5.111	5.598	4.39
ENSMUSG00000045917	6330416G13Rik	RIKEN cDNA 6330416G13 gene [Source:MGI Symbol;Acc:MGI:1913920]	7.8943e-22	1.81658e-19	1.17621	protein_coding	chr4	63558781	63586357	+	3974	6.389	7.495	7.411	7.665	3.259	3.004	2.977	3.381
ENSMUSG00000000378	Ccm2	cerebral cavernous malformation 2 [Source:MGI Symbol;Acc:MGI:2384924]	9.44828e-22	2.14732e-19	-1.15002	protein_coding	chr11	6546887	6596744	+	3666	6.716	5.743	6.344	6.389	14.937	13.721	12.008	14.638
ENSMUSG00000097870	Gm26868	predicted gene, 26868 [Source:MGI Symbol;Acc:MGI:5477362]	1.48558e-21	3.33513e-19	1.52026	lincRNA	chr9	56606693	56614471	+	2653	2.661	3.054	2.857	2.568	0.905	0.852	1.083	0.966
ENSMUSG00000097944	A130014A01Rik	RIKEN cDNA A130014A01 gene [Source:MGI Symbol;Acc:MGI:3028043]	2.17392e-21	4.82165e-19	1.45283	lincRNA	chr8	120101582	120103904	+	2323	3.351	3.586	3.263	3.604	1.218	1.358	1.072	1.299
ENSMUSG00000032925	Itgbl1	integrin, beta-like 1 [Source:MGI Symbol;Acc:MGI:2443439]	2.2277e-21	4.88211e-19	1.23166	protein_coding	chr14	123659971	123975618	+	4229	4.367	4.79	4.014	4.718	1.805	1.794	1.892	2.004
ENSMUSG00000042579	4632404H12Rik	RIKEN cDNA 4632404H12 gene [Source:MGI Symbol;Acc:MGI:1921284]	2.27461e-21	4.92627e-19	1.58921	protein_coding	chr3	89767511	89773240	-	2791	2.611	3.066	2.374	2.984	0.722	0.962	1.047	0.83
ENSMUSG00000074056	Gm10615	predicted gene 10615 [Source:MGI Symbol;Acc:MGI:3642102]	2.44437e-21	5.23236e-19	1.99711	protein_coding	chr9	110117703	110119916	+	2214	1.881	3.144	2.367	2.796	0.542	0.751	0.476	0.691
ENSMUSG00000042066	Tmcc2	transmembrane and coiled-coil domains 2 [Source:MGI Symbol;Acc:MGI:1916125]	3.25666e-21	6.89103e-19	-1.00035	protein_coding	chr1	132356315	132391281	-	5692	4.183	4.34	4.215	3.935	7.963	8.523	8.256	8.229
ENSMUSG00000051444	Bbs12	Bardet-Biedl syndrome 12 (human) [Source:MGI Symbol;Acc:MGI:2686651]	3.64727e-21	7.62983e-19	1.49625	protein_coding	chr3	37312554	37321453	+	2436	3.827	4.427	3.627	4.57	1.391	1.295	1.75	1.273
ENSMUSG00000085241	Snhg3	small nucleolar RNA host gene 3 [Source:MGI Symbol;Acc:MGI:2684817]	7.39406e-21	1.52941e-18	1.2495	processed_transcript	chr4	132348014	132353686	-	986	63.576	53.006	67.906	68.695	24.267	24.643	24.583	31.656
ENSMUSG00000082186	Gm12403	predicted gene 12403 [Source:MGI Symbol;Acc:MGI:3650109]	8.73819e-21	1.78735e-18	2.32193	pseudogene	chr4	41168646	41169604	+	959	2.029	2.737	2.258	2.322	0.358	0.489	0.549	0.259
ENSMUSG00000055493	Epm2a	epilepsy, progressive myoclonic epilepsy, type 2 gene alpha [Source:MGI Symbol;Acc:MGI:1341085]	1.49271e-20	3.01969e-18	-1.58271	protein_coding	chr10	11343404	11459644	+	3287	0.62	0.868	0.646	0.786	2.283	2.321	2.332	1.799
ENSMUSG00000028528	Dnajc6	DnaJ (Hsp40) homolog, subfamily C, member 6 [Source:MGI Symbol;Acc:MGI:1919935]	2.33261e-20	4.6675e-18	-1.58954	protein_coding	chr4	101496648	101642799	+	5909	0.705	0.937	0.77	0.799	2.192	2.568	3.024	1.819
ENSMUSG00000044794	9330133O14Rik		2.51028e-20	4.96901e-18	1.43683	pseudogene	chr8	122443656	122445647	+	1990	5.277	5.562	4.81	5.639	2.004	2.056	1.468	2.181
ENSMUSG00000043993	2900052L18Rik	RIKEN cDNA 2900052L18 gene [Source:MGI Symbol;Acc:MGI:1924085]	3.47595e-20	6.80731e-18	1.64063	processed_transcript	chr11	120229802	120231585	-	1588	2.964	3.737	3.873	3.702	1.296	1.154	0.995	0.989
ENSMUSG00000095123	Gm21781	predicted gene, 21781 [Source:MGI Symbol;Acc:MGI:5433945]	3.53307e-20	6.84635e-18	1.32076	lincRNA	chr10	4391587	4396424	+	4838	8.495	10.885	7.117	8.367	2.951	3.789	3.941	3.068
ENSMUSG00000040828	Catsperd	catsper channel auxiliary subunit delta [Source:MGI Symbol;Acc:MGI:2147030]	7.66441e-20	1.46973e-17	1.49452	protein_coding	chr17	56628143	56664456	+	2565	2.506	2.514	2.263	2.257	0.869	0.831	0.728	0.854
ENSMUSG00000009647	Mcu	mitochondrial calcium uniporter [Source:MGI Symbol;Acc:MGI:3026965]	8.79437e-20	1.66903e-17	-1.11081	protein_coding	chr10	59446984	59616692	-	6936	3.087	2.797	2.704	2.478	6.306	6.072	6.216	5.078
ENSMUSG00000028546	Elavl4	ELAV (embryonic lethal, abnormal vision, Drosophila)-like 4 (Hu antigen D) [Source:MGI Symbol;Acc:MGI:107427]	9.96799e-20	1.87246e-17	-1.24753	protein_coding	chr4	110203722	110351909	-	5387	14.233	18.249	15.597	19.22	32.221	39.456	49.646	36.523
ENSMUSG00000004631	Sgce	sarcoglycan, epsilon [Source:MGI Symbol;Acc:MGI:1329042]	1.14772e-19	2.13418e-17	-1.04662	protein_coding	chr6	4674350	4747204	-	3086	9.738	8.801	7.901	7.417	17.702	17.543	16.78	17.134
ENSMUSG00000036913	Trim67	tripartite motif-containing 67 [Source:MGI Symbol;Acc:MGI:3045323]	1.19496e-19	2.19981e-17	-0.9525	protein_coding	chr8	124793019	124834713	+	8817	4.358	4.4	4.627	4.44	8.535	8.799	9.274	7.53
ENSMUSG00000068284	Gm608	predicted gene 608 [Source:MGI Symbol;Acc:MGI:2685454]	1.35759e-19	2.47445e-17	-1.76869	protein_coding	chr16	44173246	44227465	+	13050	0.756	1.163	0.863	1.061	2.678	3.254	4.706	2.316
ENSMUSG00000062619	2310039H08Rik	RIKEN cDNA 2310039H08 gene [Source:MGI Symbol;Acc:MGI:1914351]	1.75609e-19	3.1694e-17	1.72085	protein_coding	chr17	46772635	46773407	+	773	40.049	25.318	42.356	38.31	11.705	11.471	7.746	12.782
ENSMUSG00000064307	Lrrc51	leucine rich repeat containing 51 [Source:MGI Symbol;Acc:MGI:1916608]	1.79584e-19	3.20968e-17	-1.41766	protein_coding	chr7	101912984	101933895	-	1210	5.499	3.961	4.546	3.938	13.183	11.696	10.372	12.368
ENSMUSG00000029063	Nadk	NAD kinase [Source:MGI Symbol;Acc:MGI:2183149]	1.868e-19	3.30655e-17	-0.918469	protein_coding	chr4	155562378	155591001	+	3747	30.21	30.455	28.341	26.039	56.406	54.916	52.121	51.427
ENSMUSG00000002076	Hsf2bp	heat shock transcription factor 2 binding protein [Source:MGI Symbol;Acc:MGI:1921627]	1.92874e-19	3.35014e-17	2.32193	protein_coding	chr17	31944769	32034508	-	2973	0.7	0.729	0.699	0.734	0.144	0.143	0.032	0.195
ENSMUSG00000033308	Dpyd	dihydropyrimidine dehydrogenase [Source:MGI Symbol;Acc:MGI:2139667]	1.92903e-19	3.35014e-17	-1.62149	protein_coding	chr3	118562129	119432918	+	8040	0.417	0.44	0.285	0.377	1.104	1.246	1.418	0.915
ENSMUSG00000097793	Gm17259	predicted gene, 17259 [Source:MGI Symbol;Acc:MGI:4936893]	1.96062e-19	3.37319e-17	1.71672	lincRNA	chr13	81778773	81783749	-	4608	0.913	1.176	0.874	0.957	0.316	0.305	0.218	0.305
ENSMUSG00000074210	E130208F15Rik	RIKEN cDNA E130208F15 gene [Source:MGI Symbol;Acc:MGI:3767226]	2.12304e-19	3.61879e-17	2.16323	protein_coding	chr7	30321740	30323472	+	1733	1.175	1.449	1.574	1.336	0.247	0.295	0.359	0.239
ENSMUSG00000056895	Hist3h2ba	histone cluster 3, H2ba [Source:MGI Symbol;Acc:MGI:1925553]	3.33019e-19	5.62436e-17	1.41936	protein_coding	chr11	58948911	58949532	+	622	111.914	78.614	112.241	95.436	41.846	34.747	28.033	42.472
ENSMUSG00000034127	Tspan8	tetraspanin 8 [Source:MGI Symbol;Acc:MGI:2384918]	3.75215e-19	6.2794e-17	1.56136	protein_coding	chr10	115817284	115849893	+	1522	5.204	4.536	5.065	5.033	1.578	2.101	1.165	1.711
ENSMUSG00000042460	C1galt1	core 1 synthase, glycoprotein-N-acetylgalactosamine 3-beta-galactosyltransferase, 1 [Source:MGI Symbol;Acc:MGI:2151071]	4.46385e-19	7.3558e-17	-1.86309	protein_coding	chr6	7844842	7872047	+	2452	1.883	2.513	1.643	1.834	5.823	7.337	10.256	5.126
ENSMUSG00000001521	Tulp3	tubby-like protein 3 [Source:MGI Symbol;Acc:MGI:1329045]	4.47525e-19	7.3558e-17	-0.916712	protein_coding	chr6	128321140	128355851	-	6704	5.678	6.026	5.53	5.082	10.522	10.536	10.389	10.181
ENSMUSG00000027695	Pld1	phospholipase D1 [Source:MGI Symbol;Acc:MGI:109585]	4.60387e-19	7.50023e-17	-1.17606	protein_coding	chr3	27938695	28133362	+	8537	0.737	0.742	0.776	0.788	1.753	1.843	1.683	1.54
ENSMUSG00000032368	Zic1	zinc finger protein of the cerebellum 1 [Source:MGI Symbol;Acc:MGI:106683]	6.47261e-19	1.04521e-16	1.87447	protein_coding	chr9	91358058	91365810	-	5693	0.986	1.112	1.628	1.345	0.249	0.434	0.345	0.32
ENSMUSG00000047037	Nipa1	non imprinted in Prader-Willi/Angelman syndrome 1 homolog (human) [Source:MGI Symbol;Acc:MGI:2442058]	1.33963e-18	2.14446e-16	-1.0894	protein_coding	chr7	55977567	56019954	-	3183	4.067	3.28	3.687	3.875	7.773	7.995	7.811	7.884
ENSMUSG00000073374	C030034I22Rik	RIKEN cDNA C030034I22 gene [Source:MGI Symbol;Acc:MGI:1924783]	1.58581e-18	2.51666e-16	1.8331	protein_coding	chr17	69417461	69418931	+	1471	3.046	2.56	3.356	4.026	0.991	0.956	0.619	0.927
ENSMUSG00000041977	Arhgef11	Rho guanine nucleotide exchange factor (GEF) 11 [Source:MGI Symbol;Acc:MGI:2441869]	1.6044e-18	2.5244e-16	-1.16511	protein_coding	chr3	87617559	87738034	+	7918	4.196	5.289	4.77	4.516	10.186	10.288	13.013	8.145
ENSMUSG00000053574	4930563E22Rik	RIKEN cDNA 4930563E22 gene [Source:MGI Symbol;Acc:MGI:1922554]	4.74069e-18	7.39588e-16	1.36158	processed_transcript	chr11	72215138	72218450	+	3313	2.186	1.998	2.262	2.097	0.738	0.875	0.882	0.761
ENSMUSG00000025867	Cplx2	complexin 2 [Source:MGI Symbol;Acc:MGI:104726]	5.86158e-18	9.02181e-16	-0.850854	protein_coding	chr13	54371349	54383917	+	4928	12.123	12.852	11.601	12.073	20.178	22.897	22.182	21.451
ENSMUSG00000030168	Adipor2	adiponectin receptor 2 [Source:MGI Symbol;Acc:MGI:93830]	5.88091e-18	9.02181e-16	-0.961848	protein_coding	chr6	119353150	119417483	-	4168	14.801	13.607	11.918	12.565	26.028	25.641	27.997	22.228
ENSMUSG00000048406	B330016D10Rik	RIKEN cDNA B330016D10 gene [Source:MGI Symbol;Acc:MGI:2444063]	6.5615e-18	9.9827e-16	1.68869	pseudogene	chr4	141546189	141547892	+	1701	7.291	5.166	7.562	6.781	2.017	2.03	1.436	2.674
ENSMUSG00000073147	5031425E22Rik	RIKEN cDNA 5031425E22 gene [Source:MGI Symbol;Acc:MGI:1923227]	6.76849e-18	1.02132e-15	1.12857	protein_coding	chr5	23431810	23433919	-	2110	7.551	7.355	7.656	7.197	3.638	3.273	3.042	3.448
ENSMUSG00000074259	Gramd2	GRAM domain containing 2 [Source:MGI Symbol;Acc:MGI:3528937]	1.30534e-17	1.95365e-15	-1.51498	protein_coding	chr9	59680144	59718874	+	6138	0.354	0.307	0.31	0.312	1.041	0.958	0.796	0.855
ENSMUSG00000024220	Zfp523	zinc finger protein 523 [Source:MGI Symbol;Acc:MGI:2687278]	1.40349e-17	2.08361e-15	-1.07962	protein_coding	chr17	28177207	28205886	+	3991	4.672	3.674	4.514	4.151	9.723	9.026	8.138	8.743
ENSMUSG00000045316	Fahd1	fumarylacetoacetate hydrolase domain containing 1 [Source:MGI Symbol;Acc:MGI:1915886]	1.5058e-17	2.21763e-15	1.39867	protein_coding	chr17	24848896	24850302	-	1407	10.583	8.759	7.88	7.596	3.169	2.969	2.962	3.849
ENSMUSG00000022948	Setd4	SET domain containing 4 [Source:MGI Symbol;Acc:MGI:2136890]	2.20291e-17	3.21851e-15	0.989508	protein_coding	chr16	93583457	93604063	-	4702	4.784	4.951	5.057	5.057	2.398	2.484	2.496	2.488
ENSMUSG00000030380	Mzf1	myeloid zinc finger 1 [Source:MGI Symbol;Acc:MGI:107457]	2.55602e-17	3.70502e-15	1.29968	protein_coding	chr7	13042303	13054764	-	8090	1.371	1.121	1.467	1.261	0.488	0.559	0.568	0.47
ENSMUSG00000074715	Ccl28	chemokine (C-C motif) ligand 28 [Source:MGI Symbol;Acc:MGI:1861731]	2.69418e-17	3.87478e-15	-1.9853	protein_coding	chr13	119623819	119654354	+	3735	0.279	0.183	0.186	0.203	0.758	0.708	1.103	0.908
ENSMUSG00000079262	Slco1a6	solute carrier organic anion transporter family, member 1a6 [Source:MGI Symbol;Acc:MGI:1351906]	2.89902e-17	4.13706e-15	1.89482	protein_coding	chr6	142085761	142208521	-	3808	0.749	0.674	0.626	0.737	0.225	0.157	0.201	0.13
ENSMUSG00000041920	Slc16a6	solute carrier family 16 (monocarboxylic acid transporters), member 6 [Source:MGI Symbol;Acc:MGI:2144585]	3.6202e-17	5.12648e-15	-1.01147	protein_coding	chr11	109450855	109473598	-	4883	6.043	7.794	7.007	6.585	12.654	14.413	15.833	11.76
ENSMUSG00000092274	Neat1	nuclear paraspeckle assembly transcript 1 (non-protein coding) [Source:MGI Symbol;Acc:MGI:1914211]	3.69328e-17	5.19004e-15	0.941306	lincRNA	chr19	5824708	5845478	-	20771	2.944	3.618	3.743	3.628	1.835	1.796	1.905	1.628
ENSMUSG00000085953	Gm15496	predicted gene 15496 [Source:MGI Symbol;Acc:MGI:3782942]	5.20084e-17	7.2532e-15	1.98658	lincRNA	chr3	31285587	31316891	+	2456	1.659	1.603	1.552	1.052	0.419	0.486	0.273	0.236
ENSMUSG00000012114	Med15	mediator complex subunit 15 [Source:MGI Symbol;Acc:MGI:2137379]	6.4877e-17	8.9275e-15	-0.924016	protein_coding	chr16	17651221	17722930	-	3383	10.275	9.748	9.371	8.175	17.58	17.969	16.68	18.245
ENSMUSG00000025876	Unc5a	unc-5 homolog A (C. elegans) [Source:MGI Symbol;Acc:MGI:894682]	6.49837e-17	8.9275e-15	-0.936497	protein_coding	chr13	54949411	55006018	+	4168	7.21	6.79	6.858	6.475	14.135	13.766	12.723	11.159
ENSMUSG00000009394	Syn2	synapsin II [Source:MGI Symbol;Acc:MGI:103020]	1.50398e-16	2.05088e-14	-0.831194	protein_coding	chr6	115134902	115282626	+	5646	22.398	22.809	21.524	19.584	37.457	40.19	38.672	35.492
ENSMUSG00000019768	Esr1	estrogen receptor 1 (alpha) [Source:MGI Symbol;Acc:MGI:1352467]	1.78846e-16	2.42087e-14	-1.26271	protein_coding	chr10	4611593	5005614	+	13661	0.285	0.297	0.358	0.271	0.731	0.799	0.747	0.62
ENSMUSG00000032589	Bsn	bassoon [Source:MGI Symbol;Acc:MGI:1277955]	1.89085e-16	2.54078e-14	-1.59124	protein_coding	chr9	108096022	108190384	-	15938	0.625	0.634	0.541	0.59	1.569	1.771	2.621	1.196
ENSMUSG00000052565	Hist1h1d	histone cluster 1, H1d [Source:MGI Symbol;Acc:MGI:107502]	1.95256e-16	2.60468e-14	1.42101	protein_coding	chr13	23555032	23558852	+	3821	1.528	1.732	1.575	1.853	0.64	0.669	0.439	0.682
ENSMUSG00000028132	Tmem56	transmembrane protein 56 [Source:MGI Symbol;Acc:MGI:1923195]	2.89649e-16	3.83607e-14	-1.19646	protein_coding	chr3	121201761	121283098	-	7650	1.615	1.962	1.817	2.171	3.8	4.235	5.441	3.691
ENSMUSG00000040488	Ltbp4	latent transforming growth factor beta binding protein 4 [Source:MGI Symbol;Acc:MGI:1321395]	3.1695e-16	4.16767e-14	-0.88011	protein_coding	chr7	27305136	27337692	-	6463	16.1	15.864	16.98	16.53	29.942	30.994	33.101	25.222
ENSMUSG00000096950	Gm9530	predicted gene 9530 [Source:MGI Symbol;Acc:MGI:3779939]	3.19334e-16	4.16924e-14	2.35279	lincRNA	chr1	155063523	155083266	-	3205	0.523	0.89	0.473	0.75	0.147	0.067	0.135	0.09
ENSMUSG00000097769	Snhg4	small nucleolar RNA host gene 4 [Source:MGI Symbol;Acc:MGI:4937091]	3.8437e-16	4.983e-14	0.989519	lincRNA	chr18	35553410	35558316	+	1151	35.115	32.221	36.536	36.871	15.945	17.111	16.939	19.935
ENSMUSG00000023007	Prpf40b	PRP40 pre-mRNA processing factor 40 homolog B (yeast) [Source:MGI Symbol;Acc:MGI:1925583]	5.44972e-16	7.01566e-14	-0.819768	protein_coding	chr15	99295087	99317018	+	4952	12.101	10.6	11.404	11.25	19.362	20.462	19.743	19.636
ENSMUSG00000096983	2010015M23Rik	RIKEN cDNA 2010015M23 gene [Source:MGI Symbol;Acc:MGI:1919337]	6.2051e-16	7.93262e-14	1.86419	lincRNA	chr11	88039578	88047360	-	1199	2.114	1.903	2.276	2.34	0.393	0.391	0.639	0.793
ENSMUSG00000064125	BC068157	cDNA sequence BC068157 [Source:MGI Symbol;Acc:MGI:3605626]	8.05277e-16	1.02237e-13	1.0614	protein_coding	chr8	4209543	4217459	-	4891	3.711	4.351	4.658	4.225	2.13	2.162	1.949	1.758
ENSMUSG00000029775	Klhdc10	kelch domain containing 10 [Source:MGI Symbol;Acc:MGI:1924038]	8.47883e-16	1.06909e-13	-0.875885	protein_coding	chr6	30401868	30455179	+	8443	13.756	15.32	12.685	12.68	24.246	25.952	27.2	21.335
ENSMUSG00000002791	Pdxk-ps	pyridoxal (pyridoxine, vitamin B6) kinase, pseudogene [Source:MGI Symbol;Acc:MGI:1933201]	9.62274e-16	1.20507e-13	1.97199	pseudogene	chr17	32076083	32107350	-	2804	0.678	0.977	0.772	0.826	0.214	0.182	0.273	0.103
ENSMUSG00000078201	Tmem203	transmembrane protein 203 [Source:MGI Symbol;Acc:MGI:2443597]	1.33406e-15	1.65937e-13	1.20681	protein_coding	chr2	25255439	25256352	+	914	12.083	10.987	11.514	11.06	5.161	5.41	3.774	5.111
ENSMUSG00000023232	Serinc2	serine incorporator 2 [Source:MGI Symbol;Acc:MGI:1919132]	1.3655e-15	1.68707e-13	0.933443	protein_coding	chr4	130253495	130279205	-	2319	20.552	19.954	19.665	18.301	11.168	10.092	8.779	10.5
ENSMUSG00000097180	2700038G22Rik	RIKEN cDNA 2700038G22 gene [Source:MGI Symbol;Acc:MGI:1914444]	1.41511e-15	1.73672e-13	1.02496	lincRNA	chr5	23850597	23854924	+	1261	15.649	18.144	18.855	18.752	7.787	9.161	8.319	9.311
ENSMUSG00000061510	Gm10101	predicted gene 10101 [Source:MGI Symbol;Acc:MGI:3641713]	1.56569e-15	1.9088e-13	2.10512	lincRNA	chr14	46829109	46832027	-	2919	0.667	0.547	0.786	0.824	0.191	0.19	0.115	0.127
ENSMUSG00000020176	Grb10	growth factor receptor bound protein 10 [Source:MGI Symbol;Acc:MGI:103232]	2.23041e-15	2.70129e-13	1.45054	protein_coding	chr11	11930508	12038683	-	9089	0.687	1.048	1.044	1.049	0.326	0.431	0.311	0.305
ENSMUSG00000062115	Rai1	retinoic acid induced 1 [Source:MGI Symbol;Acc:MGI:103291]	2.2781e-15	2.74102e-13	-1.14143	protein_coding	chr11	60105013	60199197	+	9591	5.521	6.478	6.277	6.398	11.638	14.063	17.806	10.354
ENSMUSG00000044952	Kctd21	potassium channel tetramerisation domain containing 21 [Source:MGI Symbol;Acc:MGI:3643121]	2.44042e-15	2.91725e-13	-1.2114	protein_coding	chr7	97332327	97350213	+	2966	1.267	1.25	1.008	1.036	2.834	2.63	2.487	2.537
ENSMUSG00000079242	C730034F03Rik	RIKEN cDNA C730034F03 gene [Source:MGI Symbol;Acc:MGI:2441921]	2.52243e-15	2.99583e-13	1.72196	protein_coding	chr15	89429589	89430868	+	1280	2.935	2.05	2.639	2.401	0.603	0.666	0.711	0.937
ENSMUSG00000029189	Sel1l3	sel-1 suppressor of lin-12-like 3 (C. elegans) [Source:MGI Symbol;Acc:MGI:1916941]	2.59414e-15	3.06125e-13	-0.90917	protein_coding	chr5	53107084	53213452	-	4511	10.856	11.105	9.822	9.457	19.639	21.007	20.495	15.479
ENSMUSG00000034175	Rhbdd3	rhomboid domain containing 3 [Source:MGI Symbol;Acc:MGI:2444684]	3.33e-15	3.90458e-13	0.934614	protein_coding	chr11	5098926	5106093	+	2790	21.77	19.776	23.703	22.569	12.633	10.833	9.993	11.899
ENSMUSG00000020268	Lyrm7	LYR motif containing 7 [Source:MGI Symbol;Acc:MGI:1922780]	3.97804e-15	4.63492e-13	-1.70387	protein_coding	chr11	54826866	54860916	-	3597	0.415	0.238	0.325	0.198	1.001	0.972	0.852	1.08
ENSMUSG00000070997	1700055D18Rik	RIKEN cDNA 1700055D18 gene [Source:MGI Symbol;Acc:MGI:1920655]	4.26444e-15	4.93737e-13	2.28951	protein_coding	chr4	45012830	45014399	+	1570	0.692	1.054	1.021	0.964	0.191	0.136	0.183	0.132
ENSMUSG00000087135	Gm16096	predicted gene 16096 [Source:MGI Symbol;Acc:MGI:3801985]	5.0005e-15	5.75339e-13	1.53973	processed_transcript	chr9	40780742	40784181	-	834	4.287	4.584	4.31	3.684	1.388	1.227	1.321	1.685
ENSMUSG00000085151	1110018N20Rik	RIKEN cDNA 1110018N20 gene [Source:MGI Symbol;Acc:MGI:1915753]	5.43287e-15	6.21204e-13	1.23633	processed_transcript	chr2	167188702	167192808	+	1579	5.217	4.914	5.705	5.02	2.39	1.863	1.972	2.461
ENSMUSG00000091050	9330020H09Rik	RIKEN cDNA 9330020H09 gene [Source:MGI Symbol;Acc:MGI:3704457]	5.56816e-15	6.32742e-13	1.58496	antisense	chr15	98567324	98569583	+	2147	1.75	1.648	2.037	1.722	0.519	0.596	0.402	0.77
ENSMUSG00000035910	Dcdc2a	doublecortin domain containing 2a [Source:MGI Symbol;Acc:MGI:2652818]	6.30317e-15	7.11872e-13	-1.14426	protein_coding	chr13	25056004	25210706	+	8284	0.732	0.785	0.69	0.65	1.579	1.873	1.469	1.342
ENSMUSG00000043065	Spice1	spindle and centriole associated protein 1 [Source:MGI Symbol;Acc:MGI:1196252]	7.78509e-15	8.73877e-13	-0.84934	protein_coding	chr16	44347121	44388497	+	5416	3.61	4.056	3.534	3.823	6.635	6.816	6.846	6.458
ENSMUSG00000039943	Plcb4	phospholipase C, beta 4 [Source:MGI Symbol;Acc:MGI:107464]	8.08317e-15	9.01837e-13	-1.06488	protein_coding	chr2	135659011	136014593	+	8970	4.541	5.572	4.181	4.413	8.471	10.455	12.026	7.748
ENSMUSG00000075574	Defb48	defensin beta 48 [Source:MGI Symbol;Acc:MGI:3646223]	8.6684e-15	9.61304e-13	2.53051	protein_coding	chr14	62977524	62984510	-	445	2.136	2.949	2.725	2.502	0.482	0.096	0.646	0.186
ENSMUSG00000028555	Ttc39a	tetratricopeptide repeat domain 39A [Source:MGI Symbol;Acc:MGI:2444350]	9.1715e-15	1.01101e-12	-1.17589	protein_coding	chr4	109406623	109444745	+	4904	1.634	1.198	1.219	1.371	3.498	2.834	3.087	2.765
ENSMUSG00000071757	Zhx2	zinc fingers and homeoboxes 2 [Source:MGI Symbol;Acc:MGI:2683087]	1.05234e-14	1.15313e-12	-0.983283	protein_coding	chr15	57694665	57839833	+	4435	3.388	3.499	3.486	2.942	6.439	7.19	6.999	5.463
ENSMUSG00000039275	Foxk2	forkhead box K2 [Source:MGI Symbol;Acc:MGI:1916087]	1.17911e-14	1.28439e-12	-0.861979	protein_coding	chr11	121259990	121309896	+	5258	20.935	22.69	18.961	18.328	35.377	37.748	40.824	31.412
ENSMUSG00000025956	Mettl21a	methyltransferase like 21A [Source:MGI Symbol;Acc:MGI:1914349]	1.20539e-14	1.3053e-12	0.987075	protein_coding	chr1	64606473	64617242	-	3005	7.154	7.481	6.615	7.306	3.81	3.915	3.029	3.453
ENSMUSG00000022847	Thpo	thrombopoietin [Source:MGI Symbol;Acc:MGI:101875]	1.30974e-14	1.41e-12	1.99095	protein_coding	chr16	20725158	20734511	-	1837	0.838	1.025	1.155	0.848	0.233	0.139	0.235	0.248
ENSMUSG00000086328	2700033N17Rik	RIKEN cDNA 2700033N17 gene [Source:MGI Symbol;Acc:MGI:1919853]	1.49601e-14	1.60116e-12	1.84298	lincRNA	chr2	116066218	116067444	-	721	5.148	4.906	4.865	2.903	1.189	1.419	1.196	0.975
ENSMUSG00000023443	Esx1	extraembryonic, spermatogenesis, homeobox 1 [Source:MGI Symbol;Acc:MGI:1096388]	1.5484e-14	1.64766e-12	-1.75951	protein_coding	chrX	137115397	137122083	-	1985	1.003	0.517	0.698	0.606	3.003	2.04	1.955	2.624
ENSMUSG00000036561	Ppp6r2	protein phosphatase 6, regulatory subunit 2 [Source:MGI Symbol;Acc:MGI:1918724]	1.7108e-14	1.81001e-12	-0.9609	protein_coding	chr15	89253035	89286261	+	2887	6.146	6.087	5.535	5.769	11.05	11.399	13.274	9.623
ENSMUSG00000074398	Gm15441	predicted gene 15441 [Source:MGI Symbol;Acc:MGI:3641753]	1.74083e-14	1.83125e-12	2.37255	processed_transcript	chr3	96555765	96566801	-	1676	0.918	0.647	0.982	1.275	0.128	0.076	0.229	0.197
ENSMUSG00000024187	Itfg3	integrin alpha FG-GAP repeat containing 3 [Source:MGI Symbol;Acc:MGI:2146854]	1.78795e-14	1.87014e-12	-1.00752	protein_coding	chr17	26211822	26244223	-	3981	9.448	7.453	7.191	6.466	17.234	15.195	14.09	14.29
ENSMUSG00000087523	Gm12319	predicted gene 12319 [Source:MGI Symbol;Acc:MGI:3649749]	1.9132e-14	1.98984e-12	1.62749	lincRNA	chr11	70654741	70656493	-	357	6.593	7.831	8.007	7.609	2.642	2.03	2.281	2.316
ENSMUSG00000028784	Spocd1	SPOC domain containing 1 [Source:MGI Symbol;Acc:MGI:3652045]	2.0732e-14	2.14413e-12	1.43332	protein_coding	chr4	129947547	129957115	+	2030	2.542	2.361	2.005	1.909	0.929	0.693	0.732	0.794
ENSMUSG00000037669	1110057K04Rik	RIKEN cDNA 1110057K04 gene [Source:MGI Symbol;Acc:MGI:1916082]	2.14979e-14	2.21092e-12	-0.766881	protein_coding	chr12	8208107	8285758	+	2748	45.903	45.222	41.402	40.708	74.384	77.191	69.57	70.182
ENSMUSG00000020919	Stat5b	signal transducer and activator of transcription 5B [Source:MGI Symbol;Acc:MGI:103035]	2.22213e-14	2.27262e-12	-0.836901	protein_coding	chr11	100780731	100850724	-	5539	4.903	5.635	4.73	4.856	8.802	9.366	9.453	7.919
ENSMUSG00000026785	Pkn3	protein kinase N3 [Source:MGI Symbol;Acc:MGI:2388285]	2.41655e-14	2.45781e-12	0.810935	protein_coding	chr2	30077684	30091022	+	4255	13.201	12.927	13.13	12.486	7.8	6.793	7.036	7.481
ENSMUSG00000061356	Nuggc	nuclear GTPase, germinal center associated [Source:MGI Symbol;Acc:MGI:2685446]	3.26567e-14	3.30317e-12	-1.48471	protein_coding	chr14	65598546	65648531	+	2836	0.559	0.503	0.626	0.581	1.648	1.533	1.267	1.881
ENSMUSG00000045746	B230317F23Rik	RIKEN cDNA B230317F23 gene [Source:MGI Symbol;Acc:MGI:2443920]	4.31126e-14	4.33694e-12	2.1247	protein_coding	chr8	60983437	60985908	+	2472	0.586	0.716	0.701	0.811	0.087	0.172	0.078	0.251
ENSMUSG00000029312	Klhl8	kelch-like 8 [Source:MGI Symbol;Acc:MGI:2179430]	5.19755e-14	5.17998e-12	-1.09383	protein_coding	chr5	103861973	103911259	-	3489	2.296	2.126	1.837	1.838	4.633	4.191	4.723	3.602
ENSMUSG00000087305	A430035B10Rik	RIKEN cDNA A430035B10 gene [Source:MGI Symbol;Acc:MGI:2443789]	5.20559e-14	5.17998e-12	1.72128	processed_transcript	chr6	8488795	8510430	-	5056	0.537	0.406	0.6	0.608	0.136	0.126	0.189	0.172
ENSMUSG00000046447	Camk2n1	calcium/calmodulin-dependent protein kinase II inhibitor 1 [Source:MGI Symbol;Acc:MGI:1913509]	5.60439e-14	5.54684e-12	0.855553	protein_coding	chr4	138454314	138460123	+	4444	33.894	28.49	31.497	28.689	18.323	16.883	14.703	17.052
ENSMUSG00000066175	2510046G10Rik	RIKEN cDNA 2510046G10 gene [Source:MGI Symbol;Acc:MGI:3698051]	6.06115e-14	5.96683e-12	2.04231	protein_coding	chr7	126649223	126649570	-	348	5.462	4.427	7.343	4.863	1.355	1.47	1.101	1.069
ENSMUSG00000073627	C130036L24Rik	RIKEN cDNA C130036L24 gene [Source:MGI Symbol;Acc:MGI:2441877]	6.09715e-14	5.97034e-12	1.29813	processed_transcript	chr1	86359574	86373791	+	3672	1.553	1.647	1.639	1.819	0.712	0.511	0.822	0.597
ENSMUSG00000033540	Idua	iduronidase, alpha-L- [Source:MGI Symbol;Acc:MGI:96418]	6.14825e-14	5.98853e-12	-1.10339	protein_coding	chr5	108660331	108684557	+	4204	1.174	1.289	1.082	1.006	2.366	2.799	2.427	2.134
ENSMUSG00000072571	Tmem253	transmembrane protein 253 [Source:MGI Symbol;Acc:MGI:3588246]	6.81024e-14	6.59841e-12	2.11548	protein_coding	chr14	52016865	52019787	+	1227	1.18	1.395	1.8	1.27	0.454	0.278	0.195	0.27
ENSMUSG00000036721	Zscan12	zinc finger and SCAN domain containing 12 [Source:MGI Symbol;Acc:MGI:1099444]	6.86348e-14	6.61518e-12	0.997772	protein_coding	chr13	21362827	21369824	+	2228	5.871	7.222	6.59	6.696	3.214	3.119	3.118	3.544
ENSMUSG00000060568	Fam78b	family with sequence similarity 78, member B [Source:MGI Symbol;Acc:MGI:2443050]	7.73152e-14	7.41299e-12	-0.753592	protein_coding	chr1	167001417	167091302	+	4986	6.781	6.958	7.01	7.1	11.163	11.816	11.721	11.708
ENSMUSG00000047246	Hist1h2be	histone cluster 1, H2be [Source:MGI Symbol;Acc:MGI:2448380]	7.90009e-14	7.53538e-12	1.3998	protein_coding	chr13	23583742	23621124	-	4374	0.828	0.744	0.762	0.896	0.284	0.292	0.296	0.302
ENSMUSG00000098332	RP24-176F12.8	RIKEN cDNA 5031420N21 gene [Source:MGI Symbol;Acc:MGI:1926065]	9.14076e-14	8.67382e-12	1.36257	processed_transcript	chr9	73039730	73042368	+	2639	1.749	1.751	1.592	1.671	0.504	0.549	0.69	0.799
ENSMUSG00000076433	BC100451	cDNA sequence BC100451 [Source:MGI Symbol;Acc:MGI:1929713]	1.11409e-13	1.05176e-11	2.15687	protein_coding	chr11	118332360	118342500	-	1944	0.629	1.027	1.181	0.939	0.265	0.175	0.148	0.213
ENSMUSG00000028179	Cth	cystathionase (cystathionine gamma-lyase) [Source:MGI Symbol;Acc:MGI:1339968]	1.16059e-13	1.09007e-11	-0.774414	protein_coding	chr3	157894248	157925077	-	2263	18.38	21.078	21.492	22.374	33.387	36.902	34.44	36.081
ENSMUSG00000026730	Pter	phosphotriesterase related [Source:MGI Symbol;Acc:MGI:107372]	1.63451e-13	1.5274e-11	-1.03288	protein_coding	chr2	12924041	13003453	+	3705	2.26	2.31	2.092	1.815	4.305	3.785	4.758	4.329
ENSMUSG00000031985	Gnpat	glyceronephosphate O-acyltransferase [Source:MGI Symbol;Acc:MGI:1343460]	1.68422e-13	1.5659e-11	-0.731954	protein_coding	chr8	124863033	124890057	+	3587	26.636	26.675	24.208	23.452	41.158	42.498	41.372	40.674
ENSMUSG00000030889	Vwa3a	von Willebrand factor A domain containing 3A [Source:MGI Symbol;Acc:MGI:3041229]	1.80032e-13	1.66544e-11	-3.29768	protein_coding	chr7	120739557	120805742	+	5821	0.008	0	0	0.008	0.118	0.103	0.091	0.114
ENSMUSG00000028789	Adc	antizyme inhibitor 2 [Source:MGI Symbol;Acc:MGI:2442093]	1.82776e-13	1.68236e-11	-1.00784	protein_coding	chr4	128930233	128962442	-	4024	5.748	4.594	5.543	4.803	12.606	9.916	9.607	9.092
ENSMUSG00000097579	Gm26799	predicted gene, 26799 [Source:MGI Symbol;Acc:MGI:5477293]	1.87066e-13	1.71328e-11	1.12795	lincRNA	chr6	112696777	112704668	+	1361	6.817	6.498	6.746	6.969	3.308	3.163	2.358	3.341
ENSMUSG00000032172	Olfm2	olfactomedin 2 [Source:MGI Symbol;Acc:MGI:3045350]	1.93785e-13	1.76604e-11	-1.07676	protein_coding	chr9	20667986	20728219	-	1530	5.177	4.512	4.557	3.871	10.874	9.724	8.767	8.566
ENSMUSG00000054945	Gm9958	predicted gene 9958 [Source:MGI Symbol;Acc:MGI:3641866]	2.16333e-13	1.96181e-11	1.69873	protein_coding	chr5	90367204	90368487	+	1284	1.692	1.955	1.585	2.116	0.668	0.531	0.336	0.58
ENSMUSG00000021033	Gstz1	glutathione transferase zeta 1 (maleylacetoacetate isomerase) [Source:MGI Symbol;Acc:MGI:1341859]	2.56285e-13	2.31272e-11	-0.89175	protein_coding	chr12	87147707	87164721	+	1665	27.156	23.234	21.537	21.156	45.713	42.065	37.171	45.687
ENSMUSG00000021143	Pacs2	phosphofurin acidic cluster sorting protein 2 [Source:MGI Symbol;Acc:MGI:1924399]	3.00138e-13	2.69524e-11	-0.901864	protein_coding	chr12	113014508	113074401	+	5480	2.734	2.967	3.13	2.446	5.157	5.562	5.455	4.685
ENSMUSG00000000440	Pparg	peroxisome proliferator activated receptor gamma [Source:MGI Symbol;Acc:MGI:97747]	3.16309e-13	2.82666e-11	-1.08518	protein_coding	chr6	115361221	115490401	+	1984	3.422	3.624	3.034	2.649	7.651	6.854	6.591	5.71
ENSMUSG00000035759	Bbs10	Bardet-Biedl syndrome 10 (human) [Source:MGI Symbol;Acc:MGI:1919019]	3.41314e-13	3.03539e-11	1.05957	protein_coding	chr10	111298679	111301736	+	2753	4.899	6.073	4.83	4.594	2.134	2.694	2.662	2.147
ENSMUSG00000041272	Tox	thymocyte selection-associated high mobility group box [Source:MGI Symbol;Acc:MGI:2181659]	3.63775e-13	3.21959e-11	-1.28168	protein_coding	chr4	6686353	6991557	-	7609	0.458	0.577	0.615	0.585	1.059	1.496	1.681	1.174
ENSMUSG00000032177	Pde4a	phosphodiesterase 4A, cAMP specific [Source:MGI Symbol;Acc:MGI:99558]	3.75111e-13	3.30403e-11	-0.963156	protein_coding	chr9	21165714	21213248	+	7655	1.135	1.133	1.216	1.326	2.336	2.484	2.478	1.998
ENSMUSG00000029911	Ssbp1	single-stranded DNA binding protein 1 [Source:MGI Symbol;Acc:MGI:1920040]	4.83365e-13	4.2201e-11	0.772276	protein_coding	chr6	40471352	40481823	+	3319	26.06	26.543	25.119	27.546	15.077	14.925	13.711	17.09
ENSMUSG00000044378	Slc15a5	solute carrier family 15, member 5 [Source:MGI Symbol;Acc:MGI:3607714]	4.83698e-13	4.2201e-11	-1.07007	protein_coding	chr6	137983586	138079916	-	3088	1.876	1.552	1.557	1.327	3.083	3.368	3.459	3.253
ENSMUSG00000056413	Adap1	ArfGAP with dual PH domains 1 [Source:MGI Symbol;Acc:MGI:2442201]	5.39236e-13	4.68245e-11	-0.916205	protein_coding	chr5	139271876	139325622	-	3232	3.543	3.513	3.685	3.541	7.403	6.74	5.84	6.716
ENSMUSG00000090369	4933411K16Rik	RIKEN cDNA 4933411K16 gene [Source:MGI Symbol;Acc:MGI:1914015]	5.64863e-13	4.88196e-11	1.96253	protein_coding	chr19	42052228	42053628	+	1401	1.389	0.855	1.237	1.303	0.214	0.274	0.342	0.295
ENSMUSG00000029428	Stx2	syntaxin 2 [Source:MGI Symbol;Acc:MGI:108059]	6.80118e-13	5.8506e-11	-0.764651	protein_coding	chr5	128984557	129008574	-	4164	9.272	9.071	8.352	7.914	14.952	13.964	15.289	13.9
ENSMUSG00000029228	Lnx1	ligand of numb-protein X 1 [Source:MGI Symbol;Acc:MGI:1278335]	7.73413e-13	6.62221e-11	-1.13628	protein_coding	chr5	74592446	74702911	-	3988	1.975	1.459	1.336	1.284	3.398	3.645	3.087	3.1
ENSMUSG00000039069	Mtg2	mitochondrial ribosome associated GTPase 2 [Source:MGI Symbol;Acc:MGI:106565]	8.78521e-13	7.48736e-11	0.801413	protein_coding	chr2	180070588	180085902	+	5949	9.396	9.399	9.69	9.941	5.903	5.181	4.791	5.879
ENSMUSG00000097486	Gm17733	predicted gene, 17733 [Source:MGI Symbol;Acc:MGI:4937367]	9.05777e-13	7.66278e-11	1.19417	lincRNA	chr6	115127602	115134772	-	983	11.189	8.126	8.151	9.831	3.882	3.556	4.142	4.458
ENSMUSG00000036339	Tmem260	transmembrane protein 260 [Source:MGI Symbol;Acc:MGI:2443219]	9.07429e-13	7.66278e-11	-1.06061	protein_coding	chr14	48446128	48515135	+	8165	0.394	0.447	0.44	0.382	0.882	0.898	0.874	0.805
ENSMUSG00000041878	8430432A02Rik	RIKEN cDNA 8430432A02 gene [Source:MGI Symbol;Acc:MGI:1918774]	1.17704e-12	9.858e-11	2.2303	protein_coding	chr1	43092588	43093835	+	1248	0.689	1.372	1.076	1.178	0.137	0.205	0.154	0.265
ENSMUSG00000053178	Gm9897	mitochondrial transcription termination factor 1b [Source:MGI Symbol;Acc:MGI:3704243]	1.1781e-12	9.858e-11	1.36388	protein_coding	chr5	4192367	4197651	+	1368	2.184	2.711	2.976	2.441	0.972	0.935	1.05	0.907
ENSMUSG00000038677	Scube3	signal peptide, CUB domain, EGF-like 3 [Source:MGI Symbol;Acc:MGI:3045253]	1.25923e-12	1.04892e-10	1.05223	protein_coding	chr17	28142316	28174852	+	8660	1.652	2.464	2.065	1.944	0.961	0.911	1.112	0.869
ENSMUSG00000024592	C330018D20Rik	RIKEN cDNA C330018D20 gene [Source:MGI Symbol;Acc:MGI:1924672]	1.39502e-12	1.1568e-10	0.825675	protein_coding	chr18	56955833	56975368	-	3233	7.924	8.012	7.435	7.838	4.43	4.088	4.252	4.565
ENSMUSG00000079704	Gm14459	predicted gene 14459 [Source:MGI Symbol;Acc:MGI:3650385]	1.61031e-12	1.32934e-10	1.48635	protein_coding	chrX	8514052	8524954	-	540	7.208	6.868	5.614	6.267	2.7	2.21	1.242	2.68
ENSMUSG00000061576	Dpp6	dipeptidylpeptidase 6 [Source:MGI Symbol;Acc:MGI:94921]	1.7918e-12	1.47256e-10	-1.29057	protein_coding	chr5	26817203	27727505	+	10030	0.28	0.387	0.289	0.417	0.722	0.901	1.032	0.692
ENSMUSG00000033837	Foxh1	forkhead box H1 [Source:MGI Symbol;Acc:MGI:1347465]	1.81218e-12	1.48268e-10	1.97982	protein_coding	chr15	76668284	76669948	-	1306	1.386	0.961	1.426	1.057	0.295	0.261	0.22	0.348
ENSMUSG00000019861	Gopc	golgi associated PDZ and coiled-coil motif containing [Source:MGI Symbol;Acc:MGI:2149946]	1.86347e-12	1.5179e-10	-0.816469	protein_coding	chr10	52337024	52382124	-	4317	9.541	10.957	9.149	9.8	15.614	19.078	19.419	14.604
ENSMUSG00000086725	A630052C17Rik	RIKEN cDNA A630052C17 gene [Source:MGI Symbol;Acc:MGI:2444673]	2.12037e-12	1.71955e-10	1.16379	processed_transcript	chr11	29170909	29173558	-	2203	2.527	3.263	3.027	3.234	1.518	1.161	1.413	1.164
ENSMUSG00000062808	Hist1h3d		2.17107e-12	1.75295e-10	2.15612	protein_coding	chr13	23575763	23577011	+	1249	0.87	1.553	1.248	1.89	0.206	0.239	0.23	0.43
ENSMUSG00000032513	Gorasp1	golgi reassembly stacking protein 1 [Source:MGI Symbol;Acc:MGI:1921748]	2.95047e-12	2.37184e-10	-0.813567	protein_coding	chr9	119925673	119937558	-	3483	3.755	3.981	4.178	4.04	6.833	6.744	7.344	6.837
ENSMUSG00000045008	9030612E09Rik	RIKEN cDNA 9030612E09 gene [Source:MGI Symbol;Acc:MGI:1921780]	3.25614e-12	2.60618e-10	1.10962	protein_coding	chr10	43174704	43176562	+	1859	4.115	4.604	5.265	3.953	1.799	1.972	2.165	2.224
ENSMUSG00000042182	Bend6	BEN domain containing 6 [Source:MGI Symbol;Acc:MGI:2444572]	3.32851e-12	2.65258e-10	-1.00477	protein_coding	chr1	33852052	33907816	-	3405	1.715	1.659	1.31	1.321	3.111	3.017	2.968	2.865
ENSMUSG00000040133	Gpr176	G protein-coupled receptor 176 [Source:MGI Symbol;Acc:MGI:2685858]	3.48253e-12	2.76335e-10	-1.29624	protein_coding	chr2	118277110	118373419	-	3899	0.685	0.527	0.622	0.491	1.518	1.651	1.474	1.092
ENSMUSG00000049252	Lrp1b	low density lipoprotein-related protein 1B (deleted in tumors) [Source:MGI Symbol;Acc:MGI:2151136]	3.96187e-12	3.13022e-10	-2.25634	protein_coding	chr2	40595248	42653598	-	23119	0.004	0.015	0.009	0.017	0.046	0.077	0.077	0.045
ENSMUSG00000037649	H2-DMa	histocompatibility 2, class II, locus DMa [Source:MGI Symbol;Acc:MGI:95921]	4.15111e-12	3.26571e-10	-1.21309	protein_coding	chr17	34135182	34139101	+	1641	2.427	1.46	2.191	1.791	4.442	4.702	4.116	4.963
ENSMUSG00000050705	2310061I04Rik	RIKEN cDNA 2310061I04 gene [Source:MGI Symbol;Acc:MGI:1916912]	4.2854e-12	3.35701e-10	0.787802	protein_coding	chr17	35892677	35897431	-	2414	37.667	39.33	41.945	41.267	22.967	23.345	19.328	25.929
ENSMUSG00000047842	Diras2	DIRAS family, GTP-binding RAS-like 2 [Source:MGI Symbol;Acc:MGI:1915453]	4.40696e-12	3.43762e-10	-0.864967	protein_coding	chr13	52504375	52530836	-	4348	2.165	2.218	2.102	2.028	3.57	3.922	4.12	3.737
ENSMUSG00000054074	Skida1	SKI/DACH domain containing 1 [Source:MGI Symbol;Acc:MGI:1919918]	4.54499e-12	3.52119e-10	1.02371	protein_coding	chr2	18040676	18049051	-	4927	5.989	8.859	8.271	8.632	3.063	4.136	4.472	3.734
ENSMUSG00000085586	Gm11613	predicted gene 11613 [Source:MGI Symbol;Acc:MGI:3651819]	4.55236e-12	3.52119e-10	-2.19068	processed_transcript	chr11	97644184	97660367	-	1971	0.069	0.145	0.088	0.136	0.696	0.606	0.486	0.503
ENSMUSG00000017009	Sdc4	syndecan 4 [Source:MGI Symbol;Acc:MGI:1349164]	4.91694e-12	3.78728e-10	1.15252	protein_coding	chr2	164424247	164443887	-	2547	2.843	2.509	2.67	2.937	1.263	1.138	0.978	1.461
ENSMUSG00000028373	Astn2	astrotactin 2 [Source:MGI Symbol;Acc:MGI:1889277]	5.40185e-12	4.14344e-10	-1.00352	protein_coding	chr4	65380803	66404611	-	4959	0.949	1.024	0.934	0.817	1.894	1.754	2.048	1.709
ENSMUSG00000075394	Hoxc4	homeobox C4 [Source:MGI Symbol;Acc:MGI:96195]	5.99599e-12	4.58009e-10	-1.21964	protein_coding	chr15	103018936	103036843	+	2557	1.186	1.093	0.694	0.958	2.348	2.217	2.51	2.07
ENSMUSG00000025064	Col17a1	collagen, type XVII, alpha 1 [Source:MGI Symbol;Acc:MGI:88450]	6.13306e-12	4.66544e-10	1.06204	protein_coding	chr19	47646344	47692094	-	5765	1.335	1.435	1.322	1.321	0.61	0.717	0.731	0.495
ENSMUSG00000024219	Anks1	ankyrin repeat and SAM domain containing 1 [Source:MGI Symbol;Acc:MGI:2446180]	6.44011e-12	4.87885e-10	-0.798657	protein_coding	chr17	27909340	28062600	+	7143	2.699	3.011	2.698	2.631	5.043	4.673	5.083	4.185
ENSMUSG00000040818	Dennd6a	DENN/MADD domain containing 6A [Source:MGI Symbol;Acc:MGI:2442980]	6.47463e-12	4.8849e-10	-0.862387	protein_coding	chr14	26579578	26633394	+	5710	2.481	2.838	2.48	2.691	4.476	4.808	5.487	4.105
ENSMUSG00000019831	Wasf1	WAS protein family, member 1 [Source:MGI Symbol;Acc:MGI:1890563]	6.968e-12	5.23567e-10	-0.670832	protein_coding	chr10	40883475	40938570	+	2854	23.487	24.09	22.595	22.968	34.391	37.461	38.789	35.895
ENSMUSG00000034254	Agpat1	1-acylglycerol-3-phosphate O-acyltransferase 1 (lysophosphatidic acid acyltransferase, alpha) [Source:MGI Symbol;Acc:MGI:1932075]	7.01018e-12	5.24595e-10	-0.835747	protein_coding	chr17	34604262	34613449	+	3001	25.971	21.503	27.579	24.588	47.238	41.294	38.9	48.409
ENSMUSG00000060639	Hist1h4i	histone cluster 1, H4i [Source:MGI Symbol;Acc:MGI:2448432]	7.60058e-12	5.66474e-10	1.39108	protein_coding	chr13	22040816	22041352	-	537	9.187	6.375	10.565	10.615	3.593	3.017	3.39	3.695
ENSMUSG00000038058	Nod1	nucleotide-binding oligomerization domain containing 1 [Source:MGI Symbol;Acc:MGI:1341839]	7.88682e-12	5.85437e-10	0.894507	protein_coding	chr6	54923942	54972612	-	4415	4.993	6.048	5.484	5.88	3.098	3.128	3.277	2.388
ENSMUSG00000026107	Nabp1	nucleic acid binding protein 1 [Source:MGI Symbol;Acc:MGI:1923258]	8.53016e-12	6.3065e-10	0.711633	protein_coding	chr1	51469498	51478399	-	2828	75.077	90.952	88.884	93.536	49.248	53.542	55.203	52.116
ENSMUSG00000097193	Gm26664	predicted gene, 26664 [Source:MGI Symbol;Acc:MGI:5477158]	8.71864e-12	6.42005e-10	2	lincRNA	chr8	84665128	84669406	+	705	1.99	2.023	1.72	1.579	0.365	0.423	0.136	0.645
ENSMUSG00000039478	Micu3	mitochondrial calcium uptake family, member 3 [Source:MGI Symbol;Acc:MGI:1925756]	8.88949e-12	6.51978e-10	-0.863311	protein_coding	chr8	40307458	40386308	+	6153	3.325	3.978	3.639	3.445	5.694	6.575	7.809	5.812
ENSMUSG00000037636	Slc25a43	solute carrier family 25, member 43 [Source:MGI Symbol;Acc:MGI:2684854]	9.77845e-12	7.14331e-10	-1.96963	protein_coding	chrX	36743659	36777202	+	1780	0.203	0.192	0.122	0.3	0.795	0.695	0.834	1.115
ENSMUSG00000097167	Gm16740	predicted gene, 16740 [Source:MGI Symbol;Acc:MGI:4439664]	9.85355e-12	7.16972e-10	1.37638	lincRNA	chr3	95217457	95226658	+	956	3.03	3.76	3.126	2.748	1.256	1.026	1.403	0.995
ENSMUSG00000025404	R3hdm2	R3H domain containing 2 [Source:MGI Symbol;Acc:MGI:1919000]	9.91611e-12	7.18684e-10	-0.698654	protein_coding	chr10	127380327	127499384	+	5987	17.758	18.193	17.781	16.676	28.67	29.513	30.212	24.617
ENSMUSG00000033530	Ttc7b	tetratricopeptide repeat domain 7B [Source:MGI Symbol;Acc:MGI:2144724]	1.2212e-11	8.81609e-10	-0.745736	protein_coding	chr12	100300771	100520822	-	3441	9.128	9.916	9.528	8.257	15.701	16.254	15.787	13.348
ENSMUSG00000069713	4933406P04Rik	RIKEN cDNA 4933406P04 gene [Source:MGI Symbol;Acc:MGI:1921670]	1.25082e-11	8.99464e-10	1.47325	protein_coding	chr10	20310506	20312294	-	1789	1.543	1.371	1.598	1.369	0.695	0.477	0.482	0.37
ENSMUSG00000030255	Sspn	sarcospan [Source:MGI Symbol;Acc:MGI:1353511]	1.37292e-11	9.83428e-10	-0.999178	protein_coding	chr6	145931641	145965223	+	4996	2.374	2.09	1.742	1.747	4.18	4.215	4.19	3.202
ENSMUSG00000021203	Otub2	OTU domain, ubiquitin aldehyde binding 2 [Source:MGI Symbol;Acc:MGI:1915399]	1.439e-11	1.02677e-09	-0.75739	protein_coding	chr12	103388682	103406350	+	3695	8.795	8.014	7.513	6.894	13.218	13.498	13.029	12.453
ENSMUSG00000020183	Cpm	carboxypeptidase M [Source:MGI Symbol;Acc:MGI:1917824]	1.52882e-11	1.08505e-09	0.834328	protein_coding	chr10	117629500	117687352	+	5964	4.174	4.716	3.812	4.278	2.157	2.387	2.651	2.204
ENSMUSG00000070371	Prss36	protease, serine 36 [Source:MGI Symbol;Acc:MGI:1924863]	1.53247e-11	1.08505e-09	0.927008	protein_coding	chr7	127932638	127946725	-	3221	6.857	6.643	7.718	7.023	3.941	3.203	3.287	4.197
ENSMUSG00000070777	Ceacam20	carcinoembryonic antigen-related cell adhesion molecule 20 [Source:MGI Symbol;Acc:MGI:1918851]	1.64134e-11	1.15768e-09	-0.916615	protein_coding	chr7	19965412	19991113	+	2897	2.078	2.344	2.018	2.183	3.937	3.752	4.514	3.896
ENSMUSG00000070870	Cryge	crystallin, gamma E [Source:MGI Symbol;Acc:MGI:88525]	1.75529e-11	1.23332e-09	2.37197	protein_coding	chr1	65048554	65051149	-	723	1.064	1.184	1.857	1.17	0.119	0.118	0.331	0.229
ENSMUSG00000079737	3110001I22Rik	RIKEN cDNA 3110001I22 gene [Source:MGI Symbol;Acc:MGI:1913848]	1.77297e-11	1.24101e-09	1.03592	protein_coding	chr16	13671929	13678405	+	1722	4.311	5.235	4.577	5.12	2.042	2.377	2.142	2.689
ENSMUSG00000041301	Cftr	cystic fibrosis transmembrane conductance regulator [Source:MGI Symbol;Acc:MGI:88388]	1.86147e-11	1.29803e-09	-1.26782	protein_coding	chr6	18170687	18322768	+	7765	0.933	1.19	0.853	0.832	1.938	2.333	3.14	1.677
ENSMUSG00000097403	9230116N13Rik	RIKEN cDNA 9230116N13 gene [Source:MGI Symbol;Acc:MGI:2443255]	1.98371e-11	1.37804e-09	1.7122	lincRNA	chr1	136411916	136415519	-	2097	0.907	0.843	0.764	0.743	0.204	0.305	0.16	0.256
ENSMUSG00000026580	Selp	selectin, platelet [Source:MGI Symbol;Acc:MGI:98280]	2.11205e-11	1.46168e-09	1.52838	protein_coding	chr1	164115264	164150026	+	4413	0.503	0.543	0.589	0.646	0.136	0.145	0.239	0.244
ENSMUSG00000032103	Pus3	pseudouridine synthase 3 [Source:MGI Symbol;Acc:MGI:1914299]	2.15447e-11	1.48104e-09	0.793004	protein_coding	chr9	35558595	35567401	+	2972	11.285	12.671	9.967	12.017	6.089	6.44	7.027	6.594
ENSMUSG00000058173	Smco4	single-pass membrane protein with coiled-coil domains 4 [Source:MGI Symbol;Acc:MGI:3039636]	2.15611e-11	1.48104e-09	-1.15486	protein_coding	chr9	15505487	15545260	+	988	4.718	4.1	3.857	3.38	10.199	8.327	7.127	9.875
ENSMUSG00000048603	Gm9828	predicted gene 9828 [Source:MGI Symbol;Acc:MGI:3642913]	2.23918e-11	1.53238e-09	1.18541	antisense	chr13	98316422	98324415	+	2557	1.699	1.674	1.592	2.038	0.838	0.734	0.749	0.695
ENSMUSG00000018378	Cuedc1	CUE domain containing 1 [Source:MGI Symbol;Acc:MGI:2144281]	2.26953e-11	1.5474e-09	-0.745125	protein_coding	chr11	88098058	88194140	+	5779	6.775	5.993	7.247	6.311	11.033	11.655	11.265	9.751
ENSMUSG00000047013	Fbxo41	F-box protein 41 [Source:MGI Symbol;Acc:MGI:1261912]	2.40675e-11	1.6349e-09	-1.00564	protein_coding	chr6	85469574	85502994	-	6680	2.148	1.751	1.692	1.34	3.652	3.542	3.65	2.952
ENSMUSG00000070527	Mkrn3	makorin, ring finger protein, 3 [Source:MGI Symbol;Acc:MGI:2181178]	2.95112e-11	1.99732e-09	0.832587	protein_coding	chr7	62417593	62420139	-	2547	9.169	9.162	10.253	11.242	5.455	5.239	5.774	5.6
ENSMUSG00000028717	Tal1	T cell acute lymphocytic leukemia 1 [Source:MGI Symbol;Acc:MGI:98480]	3.02923e-11	2.04268e-09	0.74131	protein_coding	chr4	115056426	115071755	+	4379	8.124	9.733	8.525	9.325	5.18	5.724	5.207	4.975
ENSMUSG00000052658	5830454E08Rik	RIKEN cDNA 5830454E08 gene [Source:MGI Symbol;Acc:MGI:1923350]	3.56857e-11	2.39758e-09	1.79701	protein_coding	chr9	120577346	120578072	+	727	2.179	1.962	2.025	2.328	0.826	0.469	0.395	0.626
ENSMUSG00000042293	Gm5617	predicted gene 5617 [Source:MGI Symbol;Acc:MGI:3643566]	3.78012e-11	2.53048e-09	1.52752	protein_coding	chr9	48495345	48495964	+	620	27.813	13.16	27.243	21.404	9.544	7.838	5.64	7.668
ENSMUSG00000035983	Gm7008	predicted gene 7008 [Source:MGI Symbol;Acc:MGI:3647211]	3.87968e-11	2.58772e-09	1.2136	protein_coding	chr12	40222758	40229184	+	1524	2.287	2.471	2.558	2.338	1.013	1.231	0.943	0.868
ENSMUSG00000050931	Sgms2	sphingomyelin synthase 2 [Source:MGI Symbol;Acc:MGI:1921692]	3.89707e-11	2.58993e-09	-1.05819	protein_coding	chr3	131318985	131344940	-	5873	0.655	0.758	0.575	0.523	1.307	1.234	1.493	1.169
ENSMUSG00000052533	Nup188	nucleoporin 188 [Source:MGI Symbol;Acc:MGI:2446190]	4.10401e-11	2.71765e-09	-0.851254	protein_coding	chr2	30286397	30344266	+	6241	12.459	15.021	13.289	13.036	22.838	24.2	30.149	18.8
ENSMUSG00000050088	1600012H06Rik	RIKEN cDNA 1600012H06 gene [Source:MGI Symbol;Acc:MGI:1915162]	4.16262e-11	2.74659e-09	0.73525	protein_coding	chr17	14943184	14959570	+	3294	8.244	9.094	8.717	8.76	5.35	5.151	5.017	5.108
ENSMUSG00000035964	Tmem59l	transmembrane protein 59-like [Source:MGI Symbol;Acc:MGI:1915187]	4.28714e-11	2.81864e-09	0.953433	protein_coding	chr8	70483876	70487358	-	1482	14.476	13.513	15.781	14.093	8.825	6.731	6.044	7.839
ENSMUSG00000097316	Gm10516	predicted gene 10516 [Source:MGI Symbol;Acc:MGI:3641979]	4.38254e-11	2.87111e-09	-1.74454	lincRNA	chr1	192136898	192151013	+	2600	0.122	0.198	0.3	0.308	0.594	1	0.774	0.875
ENSMUSG00000038860	Garnl3	GTPase activating RANGAP domain-like 3 [Source:MGI Symbol;Acc:MGI:2139309]	4.5062e-11	2.94165e-09	-0.713218	protein_coding	chr2	32986366	33131654	-	12210	3.585	4.266	3.543	3.724	5.826	6.34	6.854	5.472
ENSMUSG00000047264	Zfp358	zinc finger protein 358 [Source:MGI Symbol;Acc:MGI:2153740]	4.56903e-11	2.97213e-09	-0.842158	protein_coding	chr8	3493138	3497208	+	1999	10.438	10.504	10.833	10.092	19.07	19.32	15.001	20.805
ENSMUSG00000052544	St6galnac3	ST6 (alpha-N-acetyl-neuraminyl-2,3-beta-galactosyl-1,3)-N-acetylgalactosaminide alpha-2,6-sialyltransferase 3 [Source:MGI Symbol;Acc:MGI:1341828]	4.67208e-11	3.02846e-09	-2.09741	protein_coding	chr3	153205405	153725062	-	918	0.74	1.119	0.802	0.534	2.756	3.111	6.053	2.207
ENSMUSG00000037944	Ccr7	chemokine (C-C motif) receptor 7 [Source:MGI Symbol;Acc:MGI:103011]	4.79579e-11	3.09775e-09	1.58496	protein_coding	chr11	99144196	99155077	-	1978	1.075	0.837	1.095	1.261	0.477	0.302	0.315	0.251
ENSMUSG00000097729	2310015A10Rik	RIKEN cDNA 2310015A10 gene [Source:MGI Symbol;Acc:MGI:1916798]	4.93088e-11	3.17387e-09	1.22331	lincRNA	chr12	80120548	80132844	-	4843	1.215	1.402	1.1	1.177	0.487	0.581	0.643	0.324
ENSMUSG00000028965	Tnfrsf9	tumor necrosis factor receptor superfamily, member 9 [Source:MGI Symbol;Acc:MGI:1101059]	5.1158e-11	3.28142e-09	1.09723	protein_coding	chr4	150914562	150946102	+	2722	2.378	2.054	2.371	2.127	1.197	0.861	0.933	1.078
ENSMUSG00000006567	Atp7b	ATPase, Cu++ transporting, beta polypeptide [Source:MGI Symbol;Acc:MGI:103297]	5.22718e-11	3.34122e-09	-1.22677	protein_coding	chr8	21992785	22060305	-	6505	0.348	0.474	0.426	0.37	0.89	0.898	1.222	0.763
ENSMUSG00000087013	2610027K06Rik	RIKEN cDNA 2610027K06 gene [Source:MGI Symbol;Acc:MGI:1917159]	5.25633e-11	3.34823e-09	-1.89616	processed_transcript	chr11	85791661	85832223	-	2574	0.158	0.177	0.151	0.069	0.5	0.447	0.689	0.626
ENSMUSG00000082108	Gm13777	predicted gene 13777 [Source:MGI Symbol;Acc:MGI:3650376]	5.80217e-11	3.68318e-09	1.35561	pseudogene	chr2	91030778	91031122	-	345	10.495	8.104	12.553	11.101	4.847	3.336	3.61	4.194
ENSMUSG00000090086	AI480526	expressed sequence AI480526 [Source:MGI Symbol;Acc:MGI:2140910]	6.29342e-11	3.98129e-09	0.916735	lincRNA	chr5	123133723	123141666	-	4725	3.084	3.079	3.364	3.892	1.77	1.705	1.977	1.557
ENSMUSG00000029106	Add1	adducin 1 (alpha) [Source:MGI Symbol;Acc:MGI:87918]	6.46072e-11	4.07313e-09	-0.649468	protein_coding	chr5	34573664	34632308	+	6066	18.668	18.492	17.392	16.415	27.936	27.899	28.247	25.953
ENSMUSG00000085105	Gm12758	predicted gene 12758 [Source:MGI Symbol;Acc:MGI:3702543]	6.88935e-11	4.32853e-09	1.96683	processed_transcript	chr7	34234377	34240207	+	4175	0.314	0.492	0.301	0.267	0.082	0.061	0.08	0.089
ENSMUSG00000043020	Wdr63	WD repeat domain 63 [Source:MGI Symbol;Acc:MGI:3045269]	6.92098e-11	4.33361e-09	1.20163	protein_coding	chr3	146040526	146108130	-	3311	1.066	0.999	1.138	1.157	0.479	0.399	0.477	0.487
ENSMUSG00000040105	Ppapdc2	phosphatidic acid phosphatase type 2 domain containing 2 [Source:MGI Symbol;Acc:MGI:1921661]	7.41263e-11	4.62573e-09	0.950745	protein_coding	chr19	28963920	28966798	+	2879	3.474	3.508	3.099	3.063	1.564	1.851	1.481	1.809
ENSMUSG00000034867	Ankrd27	ankyrin repeat domain 27 (VPS9 domain) [Source:MGI Symbol;Acc:MGI:2444103]	7.68209e-11	4.77769e-09	-0.672587	protein_coding	chr7	35586247	35639237	+	4292	12.57	14.251	12.825	12.399	19.462	20.858	22.891	18.764
ENSMUSG00000091811	Prr24	InaF motif containing 1 [Source:MGI Symbol;Acc:MGI:1913550]	8.64959e-11	5.36129e-09	1.18146	protein_coding	chr7	16272014	16273692	-	1679	9.354	6.695	8.435	7.692	3.805	4.012	2.311	3.841
ENSMUSG00000041429	Nthl1	nth (endonuclease III)-like 1 (E.coli) [Source:MGI Symbol;Acc:MGI:1313275]	8.79017e-11	5.43014e-09	1.03415	protein_coding	chr17	24632682	24638838	+	1080	13.83	12.204	14.557	15.009	7.663	7.342	4.835	6.929
ENSMUSG00000009739	Pou6f1	POU domain, class 6, transcription factor 1 [Source:MGI Symbol;Acc:MGI:102935]	9.58903e-11	5.90383e-09	-0.848506	protein_coding	chr15	100575318	100599984	-	6987	2.241	2.164	2.07	1.702	3.559	3.941	3.901	3.177
ENSMUSG00000032641	Gpr19	G protein-coupled receptor 19 [Source:MGI Symbol;Acc:MGI:892973]	9.69241e-11	5.94758e-09	0.689769	protein_coding	chr6	134869093	134897925	-	2637	22.845	21.875	21.564	21.7	14.179	13.337	12.189	14.126
ENSMUSG00000093661	Eif4e3	eukaryotic translation initiation factor 4E member 3 [Source:MGI Symbol;Acc:MGI:1914142]	1.11982e-10	6.84878e-09	-0.7184	protein_coding	chr6	99625135	99666771	-	2515	16.287	16.72	13.139	13.829	24.534	25.933	24.456	22.619
ENSMUSG00000097509	B230322F03Rik	RIKEN cDNA B230322F03 gene [Source:MGI Symbol;Acc:MGI:3704291]	1.18457e-10	7.22076e-09	1.98489	protein_coding	chr7	35555367	35556935	+	1569	0.635	0.727	0.635	0.681	0.219	0.163	0.061	0.105
ENSMUSG00000040929	Rfx3	regulatory factor X, 3 (influences HLA class II expression) [Source:MGI Symbol;Acc:MGI:106582]	1.19348e-10	7.25106e-09	-1.29372	protein_coding	chr19	27761721	28011166	-	11034	0.968	1.593	1.162	1.348	2.487	3.257	4.428	2.124
ENSMUSG00000026495	Efcab2	EF-hand calcium binding domain 2 [Source:MGI Symbol;Acc:MGI:1915476]	1.28115e-10	7.75814e-09	-0.995812	protein_coding	chr1	178405881	178483247	+	2536	1.571	1.687	1.486	1.387	2.638	3.53	3.117	2.853
ENSMUSG00000002997	Prkar2b	protein kinase, cAMP dependent regulatory, type II beta [Source:MGI Symbol;Acc:MGI:97760]	1.42655e-10	8.61026e-09	-0.656199	protein_coding	chr12	31958476	32061296	-	3652	11.749	11.389	11.076	10.877	16.661	18.279	18.6	16.732
ENSMUSG00000083816	Gm13033	predicted gene 13033 [Source:MGI Symbol;Acc:MGI:3649305]	1.48748e-10	8.94869e-09	1.07111	pseudogene	chr4	132884545	132886626	+	1388	5.022	5.056	5.492	4.107	1.946	2.764	2.312	2.174
ENSMUSG00000097674	Gm26610	predicted gene, 26610 [Source:MGI Symbol;Acc:MGI:5477104]	1.54486e-10	9.26364e-09	1.62803	lincRNA	chr7	30650385	30652711	+	1024	1.945	1.449	2.242	1.74	0.628	0.416	0.748	0.484
ENSMUSG00000057667	Bloc1s3	biogenesis of lysosomal organelles complex-1, subunit 3 [Source:MGI Symbol;Acc:MGI:2678952]	1.7609e-10	1.05248e-08	0.895402	protein_coding	chr7	19505814	19508331	-	1824	8.065	6.819	7.456	6.397	4.043	3.599	3.703	3.876
ENSMUSG00000008859	Rala	v-ral simian leukemia viral oncogene homolog A (ras related) [Source:MGI Symbol;Acc:MGI:1927243]	1.78068e-10	1.06086e-08	-0.74966	protein_coding	chr13	17880575	17944239	-	2684	14.974	13.329	12.957	11.614	22.926	21.664	19.721	23.551
ENSMUSG00000041308	Sntb2	syntrophin, basic 2 [Source:MGI Symbol;Acc:MGI:101771]	1.82748e-10	1.08523e-08	-0.905973	protein_coding	chr8	106935750	107014192	+	4423	2.947	3.986	3.535	3.524	6.108	6.515	8.014	5.318
ENSMUSG00000062866	Phactr2	phosphatase and actin regulator 2 [Source:MGI Symbol;Acc:MGI:2446138]	1.98929e-10	1.17752e-08	-0.959977	protein_coding	chr10	13207717	13474396	-	11688	2.707	2.812	2.22	2.358	4.406	5.241	6.254	3.548
ENSMUSG00000048070	Pirt	phosphoinositide-interacting regulator of transient receptor potential channels [Source:MGI Symbol;Acc:MGI:2443635]	2.15776e-10	1.27315e-08	0.681655	protein_coding	chr11	66911981	66929876	+	4200	11.057	12.797	10.703	11.748	7.106	7.237	7.63	6.526
ENSMUSG00000033159	Cnppd1	cyclin Pas1/PHO80 domain containing 1 [Source:MGI Symbol;Acc:MGI:1916421]	2.33095e-10	1.37094e-08	0.661112	protein_coding	chr1	75134554	75142368	-	3431	19.181	17.312	18	17.652	11.823	11.269	10.751	11.242
ENSMUSG00000025427	Rnf165	ring finger protein 165 [Source:MGI Symbol;Acc:MGI:2444521]	2.39944e-10	1.40673e-08	-0.768005	protein_coding	chr18	77456110	77565147	-	10134	2.604	2.967	2.748	2.615	4.231	4.745	5.497	3.945
ENSMUSG00000040429	Mterf	mitochondrial transcription termination factor 1a [Source:MGI Symbol;Acc:MGI:1918240]	2.74653e-10	1.60511e-08	1.06732	protein_coding	chr5	3890581	3893933	-	2442	2.372	3.318	2.944	3.574	1.37	1.589	1.236	1.507
ENSMUSG00000020151	Ptprr	protein tyrosine phosphatase, receptor type, R [Source:MGI Symbol;Acc:MGI:109559]	2.78039e-10	1.61975e-08	-0.853301	protein_coding	chr10	116018213	116274932	+	5929	1.053	0.991	1.052	1.037	1.692	1.826	2.028	1.862
ENSMUSG00000015202	Cnksr3	Cnksr family member 3 [Source:MGI Symbol;Acc:MGI:2674130]	2.84041e-10	1.6495e-08	-1.87869	protein_coding	chr10	7119063	7212237	-	3837	0.035	0.059	0.124	0.093	0.257	0.333	0.337	0.356
ENSMUSG00000078851	Hist3h2a	histone cluster 3, H2a [Source:MGI Symbol;Acc:MGI:2448458]	3.0982e-10	1.79355e-08	0.981727	protein_coding	chr11	58954685	58956674	+	1990	5.436	4.501	5.18	4.52	2.672	2.485	1.95	2.659
ENSMUSG00000097047	1110020A21Rik	RIKEN cDNA 1110020A21 gene [Source:MGI Symbol;Acc:MGI:1915781]	3.41586e-10	1.97124e-08	1.62532	lincRNA	chr17	84954967	84957710	-	853	1.857	2.074	2.082	1.566	0.302	0.7	0.505	0.727
ENSMUSG00000036218	Pdzrn4	PDZ domain containing RING finger 4 [Source:MGI Symbol;Acc:MGI:3056996]	3.53239e-10	2.03212e-08	-2.72792	protein_coding	chr15	92396915	92771819	+	4179	0.011	0.014	0.01	0.011	0.103	0.153	0.149	0.119
ENSMUSG00000025920	Stau2	staufen (RNA binding protein) homolog 2 (Drosophila) [Source:MGI Symbol;Acc:MGI:1352508]	3.62021e-10	2.07615e-08	-0.708124	protein_coding	chr1	16228674	16520112	-	6747	3.347	3.882	3.319	3.135	5.294	5.914	5.708	5.19
ENSMUSG00000059834	Sclt1	sodium channel and clathrin linker 1 [Source:MGI Symbol;Acc:MGI:1914411]	3.64425e-10	2.08345e-08	-0.825107	protein_coding	chr3	41626717	41742514	-	7096	1.882	2.211	1.831	1.757	3.293	3.376	3.902	2.884
ENSMUSG00000038696	Mapkap1	mitogen-activated protein kinase associated protein 1 [Source:MGI Symbol;Acc:MGI:2444554]	3.85613e-10	2.19775e-08	-0.677757	protein_coding	chr2	34406771	34624950	+	4061	10.554	10.481	8.692	8.773	14.888	15.441	15.452	15.067
ENSMUSG00000018459	Slc13a3	solute carrier family 13 (sodium-dependent dicarboxylate transporter), member 3 [Source:MGI Symbol;Acc:MGI:2149635]	3.90565e-10	2.21911e-08	2.03103	protein_coding	chr2	165405028	165473230	-	5215	0.165	0.197	0.183	0.248	0.066	0.008	0.028	0.055
ENSMUSG00000035629	1700021K19Rik	RIKEN cDNA 1700021K19 gene [Source:MGI Symbol;Acc:MGI:1915160]	4.30913e-10	2.44083e-08	-0.710416	protein_coding	chr16	32821703	32877766	-	7478	4.612	5.089	4.761	4.484	7.454	7.918	8.814	6.479
ENSMUSG00000027133	Nop10	NOP10 ribonucleoprotein [Source:MGI Symbol;Acc:MGI:1913431]	4.41224e-10	2.49156e-08	0.691164	protein_coding	chr2	112261926	112263269	+	1109	82.644	75.887	80.291	86.133	49.143	48.625	44.577	56.365
ENSMUSG00000025868	Higd2a	HIG1 domain family, member 2A [Source:MGI Symbol;Acc:MGI:1914294]	5.09713e-10	2.86951e-08	0.814985	protein_coding	chr13	54590207	54591158	+	648	91.499	71.057	84.746	81.436	49.828	44.8	38.145	51.805
ENSMUSG00000031872	Bean1	brain expressed, associated with Nedd4, 1 [Source:MGI Symbol;Acc:MGI:1929597]	5.66701e-10	3.18061e-08	-1.03453	protein_coding	chr8	104170513	104219092	+	3386	1.19	0.927	0.921	0.789	2.153	1.989	1.825	1.831
ENSMUSG00000022900	Ildr1	immunoglobulin-like domain containing receptor 1 [Source:MGI Symbol;Acc:MGI:2146574]	5.72861e-10	3.20541e-08	2.40808	protein_coding	chr16	36693978	36726804	+	4296	0.116	0.199	0.131	0.249	0.02	0.02	0.022	0.029
ENSMUSG00000039461	Tcta	T cell leukemia translocation altered gene [Source:MGI Symbol;Acc:MGI:1918829]	6.1419e-10	3.42625e-08	0.737691	protein_coding	chr9	108302959	108305951	-	1628	19.517	17.979	18.728	17.807	11.773	10.029	10.446	11.529
ENSMUSG00000047067	Dusp28	dual specificity phosphatase 28 [Source:MGI Symbol;Acc:MGI:1914696]	6.27475e-10	3.48978e-08	0.991872	protein_coding	chr1	92906989	92908620	+	1491	8.682	6.812	8.22	8.512	4.774	3.803	3.149	4.215
ENSMUSG00000040234	Tm7sf3	transmembrane 7 superfamily member 3 [Source:MGI Symbol;Acc:MGI:1914873]	6.72222e-10	3.72577e-08	-0.624778	protein_coding	chr6	146602352	146642824	-	3438	11.835	11.7	11.69	11.386	17.997	18.277	18.503	16.318
ENSMUSG00000056553	Ptprn2	protein tyrosine phosphatase, receptor type, N polypeptide 2 [Source:MGI Symbol;Acc:MGI:107418]	6.73953e-10	3.72577e-08	-0.83997	protein_coding	chr12	116485720	117278167	+	4688	1.593	2.118	2.014	1.824	3.357	3.383	3.668	2.972
ENSMUSG00000000632	Sez6	seizure related gene 6 [Source:MGI Symbol;Acc:MGI:104745]	6.7713e-10	3.73212e-08	-0.659882	protein_coding	chr11	77930800	77979048	+	5779	6.641	7.217	6.587	6.334	10.87	10.703	11.174	9.078
ENSMUSG00000061524	Zic2	zinc finger protein of the cerebellum 2 [Source:MGI Symbol;Acc:MGI:106679]	6.88694e-10	3.78453e-08	-1.848	protein_coding	chr14	122475435	122479852	+	2880	0.11	0.059	0.12	0.108	0.387	0.503	0.416	0.316
ENSMUSG00000056687	Gm11696	predicted gene 11696 [Source:MGI Symbol;Acc:MGI:3701776]	7.43362e-10	4.07278e-08	1.30986	protein_coding	chr11	109354778	109363654	-	2765	1.064	0.949	0.908	0.918	0.31	0.385	0.52	0.284
ENSMUSG00000091997	Gm6611	predicted gene 6611 [Source:MGI Symbol;Acc:MGI:3645568]	7.60285e-10	4.15314e-08	1.50171	pseudogene	chr16	32923218	32924489	+	1272	1.637	3.499	2.588	3.046	1.112	0.67	1.054	0.748
ENSMUSG00000032216	Nedd4	neural precursor cell expressed, developmentally down-regulated 4 [Source:MGI Symbol;Acc:MGI:97297]	7.72916e-10	4.20965e-08	-0.768621	protein_coding	chr9	72662346	72749852	+	10973	12.201	15.157	11.612	12.593	19.847	23.255	25.97	17.719
ENSMUSG00000036975	Tmem177	transmembrane protein 177 [Source:MGI Symbol;Acc:MGI:1913593]	8.1139e-10	4.40616e-08	0.662462	protein_coding	chr1	119907890	119913208	-	3341	12.003	13.321	13.676	13.049	7.803	8.153	8.001	8.501
ENSMUSG00000028927	Padi2	peptidyl arginine deiminase, type II [Source:MGI Symbol;Acc:MGI:1338892]	8.25731e-10	4.47085e-08	0.676554	protein_coding	chr4	140906344	140952586	+	5013	7.756	9.083	8.052	7.88	4.987	5.017	5.523	4.693
ENSMUSG00000040231	Syngr4	synaptogyrin 4 [Source:MGI Symbol;Acc:MGI:1928903]	8.76673e-10	4.73275e-08	1.09239	protein_coding	chr7	45885222	45896714	-	1001	4.793	4.617	4.716	4.004	2.356	1.533	2.249	2.106
ENSMUSG00000081187	3110067C02Rik	RIKEN cDNA 3110067C02 gene [Source:MGI Symbol;Acc:MGI:1920452]	9.25385e-10	4.98112e-08	1.66879	pseudogene	chrX	150463726	150466156	+	2117	0.684	0.755	0.532	0.631	0.203	0.242	0.181	0.117
ENSMUSG00000087114	Gm16099	predicted gene 16099 [Source:MGI Symbol;Acc:MGI:3802061]	9.48629e-10	5.09134e-08	1.96829	antisense	chr10	81024811	81026567	+	710	1.53	1.527	1.281	1.192	0.423	0.06	0.405	0.291
ENSMUSG00000035595	1600002K03Rik	RIKEN cDNA 1600002K03 gene [Source:MGI Symbol;Acc:MGI:1917020]	9.75294e-10	5.21924e-08	1.12618	protein_coding	chr10	80172944	80175146	+	678	16.689	15.653	17.119	18.391	6.641	6.979	6.005	10.915
ENSMUSG00000047238	Mageh1	melanoma antigen, family H, 1 [Source:MGI Symbol;Acc:MGI:1922875]	9.88535e-10	5.27477e-08	0.684247	protein_coding	chrX	153036166	153037563	-	1398	40.081	35.548	42.163	41.984	24.936	24.791	22.615	25.935
ENSMUSG00000024039	Cbs	cystathionine beta-synthase [Source:MGI Symbol;Acc:MGI:88285]	9.94621e-10	5.2919e-08	-0.676562	protein_coding	chr17	31612623	31637199	-	3343	6.472	6.554	6.646	6.301	10.159	10.393	9.73	10.759
ENSMUSG00000037104	Socs5	suppressor of cytokine signaling 5 [Source:MGI Symbol;Acc:MGI:2385459]	1.03837e-09	5.50873e-08	-0.81811	protein_coding	chr17	87107679	87137583	+	4392	2.308	2.04	2.258	2.048	3.847	3.853	4.188	3.248
ENSMUSG00000051790	Nlgn2	neuroligin 2 [Source:MGI Symbol;Acc:MGI:2681835]	1.08201e-09	5.7238e-08	0.60112	protein_coding	chr11	69823122	69837784	-	5785	21.734	22.902	23.073	23.394	14.476	14.73	15.973	14.164
ENSMUSG00000038302	Lace1	lactation elevated 1 [Source:MGI Symbol;Acc:MGI:2148801]	1.13045e-09	5.96286e-08	-0.877769	protein_coding	chr10	42312585	42478565	-	2705	3.982	3.501	3.01	2.815	6.119	5.516	6.358	6.19
ENSMUSG00000098927	RP24-176F12.14		1.1845e-09	6.23011e-08	1.20688	antisense	chr9	73039718	73042773	+	490	21.06	16.768	16.705	16.631	9.451	7.743	4.497	8.522
ENSMUSG00000056089	Gm5468	predicted gene 5468 [Source:MGI Symbol;Acc:MGI:3648948]	1.26982e-09	6.65987e-08	2.45943	protein_coding	chr15	25414192	25414844	+	653	1.04	0.961	0.862	0.682	0.131	0.065	0	0.19
ENSMUSG00000087610	Gm16253	predicted gene 16253 [Source:MGI Symbol;Acc:MGI:3826531]	1.3162e-09	6.88348e-08	2.08342	protein_coding	chr3	96576984	96580663	+	550	2.551	1.452	1.417	1.619	0.546	0.233	0.348	0.226
ENSMUSG00000074274	D930028M14Rik	RIKEN cDNA D930028M14 gene [Source:MGI Symbol;Acc:MGI:3687343]	1.38537e-09	7.22474e-08	0.964376	protein_coding	chr7	25152457	25156623	+	999	5.754	6.625	6.893	6.107	3.391	2.987	2.781	3.559
ENSMUSG00000097792	Gm27042	predicted gene, 27042 [Source:MGI Symbol;Acc:MGI:5504157]	1.4272e-09	7.42186e-08	1.53973	lincRNA	chr19	40589435	40594862	+	1097	1.527	1.716	1.934	1.218	0.391	0.505	0.437	0.678
ENSMUSG00000040003	Magi2	membrane associated guanylate kinase, WW and PDZ domain containing 2 [Source:MGI Symbol;Acc:MGI:1354953]	1.4653e-09	7.59849e-08	1.66158	protein_coding	chr5	19227046	20704798	+	7239	0.256	0.3	0.341	0.178	0.095	0.112	0.053	0.063
ENSMUSG00000042589	Cux2	cut-like homeobox 2 [Source:MGI Symbol;Acc:MGI:107321]	1.53095e-09	7.91665e-08	-0.899167	protein_coding	chr5	121858387	122050102	-	8015	0.61	0.577	0.632	0.633	1.059	1.276	1.261	0.965
ENSMUSG00000071324	Armc2	armadillo repeat containing 2 [Source:MGI Symbol;Acc:MGI:1916449]	1.57356e-09	8.11421e-08	0.762461	protein_coding	chr10	41914990	42018442	-	7188	2.122	2.072	2.03	2.063	1.259	1.127	1.186	1.248
ENSMUSG00000084866	A930006K02Rik	RIKEN cDNA A930006K02 gene [Source:MGI Symbol;Acc:MGI:1925683]	1.62649e-09	8.36373e-08	1.33963	processed_transcript	chr16	91465104	91470121	+	776	2.683	2.941	3.181	2.984	0.774	1.263	1.049	1.438
ENSMUSG00000052613	Pcdh15	protocadherin 15 [Source:MGI Symbol;Acc:MGI:1891428]	1.7324e-09	8.8835e-08	-1.21921	protein_coding	chr10	73099342	74646314	+	18453	0.147	0.186	0.148	0.147	0.325	0.379	0.501	0.258
ENSMUSG00000060600	Eno3	enolase 3, beta muscle [Source:MGI Symbol;Acc:MGI:95395]	1.94932e-09	9.96805e-08	0.780322	protein_coding	chr11	70657202	70662513	+	1739	16.761	16.175	19.575	18.924	10.677	10.247	8.787	11.34
ENSMUSG00000027243	Harbi1	harbinger transposase derived 1 [Source:MGI Symbol;Acc:MGI:2443194]	1.95873e-09	9.98845e-08	0.762421	protein_coding	chr2	91710852	91721545	+	5588	3.183	3.523	3.317	3.14	1.949	1.892	1.706	2.101
ENSMUSG00000075389	2810410L24Rik	RIKEN cDNA 2810410L24 gene [Source:MGI Symbol;Acc:MGI:1923627]	2.00935e-09	1.02183e-07	1.02124	processed_transcript	chr11	120185400	120189852	-	3028	1.839	1.545	1.931	1.824	0.864	0.873	0.712	0.983
ENSMUSG00000042082	Arsb	arylsulfatase B [Source:MGI Symbol;Acc:MGI:88075]	2.11624e-09	1.07322e-07	-0.714959	protein_coding	chr13	93771679	93943016	+	3989	4.72	4.878	4.223	3.918	7.471	7.534	6.725	7.068
ENSMUSG00000046182	Gsg1l	GSG1-like [Source:MGI Symbol;Acc:MGI:2685483]	2.16659e-09	1.09574e-07	-1.47207	protein_coding	chr7	125878419	126082411	-	3924	0.185	0.247	0.066	0.17	0.525	0.489	0.488	0.421
ENSMUSG00000028836	Slc30a2	solute carrier family 30 (zinc transporter), member 2 [Source:MGI Symbol;Acc:MGI:106637]	2.22872e-09	1.12407e-07	1.1964	protein_coding	chr4	134343181	134354484	+	3564	0.724	0.816	0.887	1.037	0.409	0.371	0.39	0.278
ENSMUSG00000061815	Rufy4	RUN and FYVE domain containing 4 [Source:MGI Symbol;Acc:MGI:3588214]	2.38898e-09	1.2016e-07	0.944257	protein_coding	chr1	74125541	74148223	+	2329	3.012	3.454	2.938	3.442	1.988	1.647	1.357	1.544
ENSMUSG00000061119	Prcp	prolylcarboxypeptidase (angiotensinase C) [Source:MGI Symbol;Acc:MGI:1919711]	2.92956e-09	1.46949e-07	-0.95482	protein_coding	chr7	92875253	92934573	+	2956	1.455	1.737	1.421	1.07	2.51	2.827	3.014	2.573
ENSMUSG00000080957	Gm15739	predicted gene 15739 [Source:MGI Symbol;Acc:MGI:3783181]	2.97075e-09	1.4861e-07	2.32193	pseudogene	chr5	146248551	146249422	+	872	1.038	0.785	0.695	0.664	0.148	0.098	0.165	0.047
ENSMUSG00000051627	Hist1h1e	histone cluster 1, H1e [Source:MGI Symbol;Acc:MGI:1931527]	3.12839e-09	1.56072e-07	1.28798	protein_coding	chr13	23621755	23622502	-	748	3.449	3.356	2.432	3.274	1.204	1.368	1.153	1.216
ENSMUSG00000098024	Gm27003	predicted gene, 27003 [Source:MGI Symbol;Acc:MGI:5504118]	3.5071e-09	1.74493e-07	2.11548	antisense	chr2	126675916	126683805	+	497	1.73	2.066	2.614	1.523	0.431	0.343	0	0.749
ENSMUSG00000082535	Gm7860	predicted gene 7860 [Source:MGI Symbol;Acc:MGI:3644843]	3.83215e-09	1.90151e-07	1.13911	pseudogene	chr16	91539182	91540060	-	879	4.583	4.868	5.173	3.8	2	1.552	2.016	2.54
ENSMUSG00000021973	Micu2	mitochondrial calcium uptake 2 [Source:MGI Symbol;Acc:MGI:1915764]	3.87408e-09	1.91715e-07	-0.70937	protein_coding	chr14	57916280	57999262	-	2310	15.498	13.857	12.843	11.143	22.238	23.197	20.385	20.492
ENSMUSG00000028799	Zfp362	zinc finger protein 362 [Source:MGI Symbol;Acc:MGI:2652839]	3.99378e-09	1.97109e-07	-0.630077	protein_coding	chr4	128773088	128806045	-	3052	12.976	11.946	13.75	11.936	20.26	19.694	18.615	18.91
ENSMUSG00000085255	5330430P22Rik	translational activator of mitochondrially encoded cytochrome c oxidase I, opposite strand [Source:MGI Symbol;Acc:MGI:1915441]	4.04539e-09	1.99122e-07	1.85798	antisense	chr11	106065077	106066305	-	644	2.319	2.392	1.816	1.383	0.333	0.463	0.223	0.899
ENSMUSG00000040867	Begain	brain-enriched guanylate kinase-associated [Source:MGI Symbol;Acc:MGI:3044626]	4.1203e-09	2.02268e-07	-1.06237	protein_coding	chr12	109032187	109068217	-	2707	2.14	1.307	2.496	1.76	4.388	3.968	3.911	3.757
ENSMUSG00000054364	Rhob	ras homolog gene family, member B [Source:MGI Symbol;Acc:MGI:107949]	4.44266e-09	2.17513e-07	0.606552	protein_coding	chr12	8497763	8499985	-	2223	49.007	45.507	53.323	49.721	32.232	33.75	31.375	30.965
ENSMUSG00000053046	Brsk2	BR serine/threonine kinase 2 [Source:MGI Symbol;Acc:MGI:1923020]	4.60928e-09	2.25072e-07	-0.722378	protein_coding	chr7	141949751	142004247	+	5605	2.124	1.883	1.909	2.113	3.29	3.468	3.239	3.127
ENSMUSG00000054763	Defb42	defensin beta 42 [Source:MGI Symbol;Acc:MGI:3033850]	4.70331e-09	2.29056e-07	0.783858	protein_coding	chr14	63046991	63058149	+	2415	7.665	7.915	7.03	6.62	4.652	3.954	3.709	4.382
ENSMUSG00000024887	Asah2	N-acylsphingosine amidohydrolase 2 [Source:MGI Symbol;Acc:MGI:1859310]	4.73467e-09	2.29975e-07	-1.38011	protein_coding	chr19	31984654	32061469	-	4682	0.599	0.902	0.592	0.561	1.52	1.848	2.476	1.06
ENSMUSG00000093553	Gm20633	predicted gene 20633 [Source:MGI Symbol;Acc:MGI:5313080]	4.80952e-09	2.32996e-07	1.30095	antisense	chr3	96243550	96246380	-	2831	0.703	1.129	1.04	0.928	0.409	0.452	0.372	0.248
ENSMUSG00000084960	B430010I23Rik	RIKEN cDNA B430010I23 gene [Source:MGI Symbol;Acc:MGI:1926099]	4.83922e-09	2.33819e-07	1.37056	processed_transcript	chr8	41017468	41024216	+	3270	0.747	0.646	0.583	0.49	0.223	0.183	0.264	0.24
ENSMUSG00000037172	E330009J07Rik	RIKEN cDNA E330009J07 gene [Source:MGI Symbol;Acc:MGI:2444256]	4.95701e-09	2.38884e-07	-0.978708	protein_coding	chr6	40401375	40436135	-	7511	1.494	2.028	1.367	1.518	2.7	3.542	3.871	2.378
ENSMUSG00000027931	Npr1	natriuretic peptide receptor 1 [Source:MGI Symbol;Acc:MGI:97371]	4.97264e-09	2.39011e-07	0.877847	protein_coding	chr3	90450591	90465866	-	4783	6.908	5.332	6.891	5.875	3.685	3.066	2.754	3.924
ENSMUSG00000031583	Wrn	Werner syndrome homolog (human) [Source:MGI Symbol;Acc:MGI:109635]	5.10504e-09	2.44736e-07	-1.0236	protein_coding	chr8	33234384	33385527	-	6372	2.898	3.394	2.413	2.977	5.013	6.141	8.172	4.191
ENSMUSG00000023467	Tulp2	tubby-like protein 2 [Source:MGI Symbol;Acc:MGI:1861600]	5.13096e-09	2.4534e-07	0.906133	protein_coding	chr7	45486262	45523632	+	2936	2.929	2.546	2.758	2.761	1.68	1.35	1.207	1.535
ENSMUSG00000040841	Six5	sine oculis-related homeobox 5 [Source:MGI Symbol;Acc:MGI:106220]	5.17632e-09	2.46868e-07	0.814314	protein_coding	chr7	19094594	19098549	+	3007	4.41	3.852	4.854	4.102	2.595	2.481	2.294	2.296
ENSMUSG00000066975	Cryba4	crystallin, beta A4 [Source:MGI Symbol;Acc:MGI:102716]	5.293e-09	2.5178e-07	1.80735	protein_coding	chr5	112246493	112252518	-	838	1.08	1.294	2.222	2.072	0.409	0.458	0.4	0.493
ENSMUSG00000060032	H2afj	H2A histone family, member J [Source:MGI Symbol;Acc:MGI:3606192]	5.3373e-09	2.53233e-07	0.967886	protein_coding	chr6	136808248	136810074	+	1827	45.88	28.388	45.158	38.268	23.376	19.716	15.312	21.384
ENSMUSG00000074269	2410076I21Rik	REC114 meiotic recombination protein [Source:MGI Symbol;Acc:MGI:1920923]	6.29759e-09	2.98026e-07	-1.71786	protein_coding	chr9	58652856	58741559	-	1055	0.129	0.541	0.452	0.338	1.341	0.97	1.271	1.528
ENSMUSG00000059481	Plg	plasminogen [Source:MGI Symbol;Acc:MGI:97620]	6.45938e-09	3.04899e-07	2.11548	protein_coding	chr17	12378609	12419384	+	2755	0.279	0.249	0.283	0.194	0.062	0.031	0.035	0.045
ENSMUSG00000084921	Gm13838	predicted gene 13838 [Source:MGI Symbol;Acc:MGI:3649377]	6.79343e-09	3.19847e-07	1.92283	lincRNA	chr5	116305682	116309360	-	531	1.364	2.364	1.468	2.348	0.323	0.482	0.18	0.623
ENSMUSG00000038954	Supt3	suppressor of Ty 3 [Source:MGI Symbol;Acc:MGI:1923723]	7.36732e-09	3.45982e-07	-0.820162	protein_coding	chr17	44777152	45119290	+	4121	5.085	3.946	3.92	3.631	7.929	7.086	6.207	7.735
ENSMUSG00000056579	Tug1	taurine upregulated gene 1 [Source:MGI Symbol;Acc:MGI:2144114]	7.80576e-09	3.65639e-07	0.900689	processed_transcript	chr11	3639785	3649042	-	6916	15.497	25.666	19.532	21.049	9.089	11.181	13.977	8.949
ENSMUSG00000090622	A930033H14Rik	RIKEN cDNA A930033H14 gene [Source:MGI Symbol;Acc:MGI:2444562]	7.91852e-09	3.6998e-07	1.05658	protein_coding	chr10	69209762	69213098	-	2969	1.204	1.653	1.313	1.35	0.534	0.66	0.758	0.641
ENSMUSG00000042046	Dstyk	dual serine/threonine and tyrosine protein kinase [Source:MGI Symbol;Acc:MGI:1925064]	7.99233e-09	3.72483e-07	-0.873218	protein_coding	chr1	132417453	132466959	+	6385	2.382	3.003	2.449	2.615	4.452	4.774	6.122	3.594
ENSMUSG00000060716	Plekhh1	pleckstrin homology domain containing, family H (with MyTH4 domain) member 1 [Source:MGI Symbol;Acc:MGI:2144989]	8.47324e-09	3.93899e-07	-0.928276	protein_coding	chr12	79029163	79081648	+	6432	1.562	2.227	1.737	1.544	2.967	3.612	4.096	2.622
ENSMUSG00000039063	Echdc3	enoyl Coenzyme A hydratase domain containing 3 [Source:MGI Symbol;Acc:MGI:1915106]	8.61721e-09	3.99582e-07	-0.956759	protein_coding	chr2	6188465	6213033	-	2685	1.028	0.978	1.29	0.929	2.22	2.08	1.962	1.94
ENSMUSG00000099034	RP24-289J12.1	RIKEN cDNA 2810039B14 gene [Source:MGI Symbol;Acc:MGI:1919915]	8.80263e-09	4.07155e-07	0.891164	pseudogene	chr15	75642129	75653643	+	6418	0.945	0.907	0.924	0.999	0.448	0.492	0.5	0.554
ENSMUSG00000001300	Efnb2	ephrin B2 [Source:MGI Symbol;Acc:MGI:105097]	9.73108e-09	4.48971e-07	0.87191	protein_coding	chr8	8617434	8660773	-	4324	1.654	1.808	1.793	1.617	0.773	0.976	1.075	0.87
ENSMUSG00000029776	Hibadh	3-hydroxyisobutyrate dehydrogenase [Source:MGI Symbol;Acc:MGI:1889802]	9.99181e-09	4.59848e-07	-0.654053	protein_coding	chr6	52546228	52640389	-	2226	20.028	18.276	17.608	17.225	29.338	30.219	24.317	29.827
ENSMUSG00000001946	Esam	endothelial cell-specific adhesion molecule [Source:MGI Symbol;Acc:MGI:1916774]	1.02145e-08	4.68924e-07	0.91819	protein_coding	chr9	37528078	37538319	+	2867	3.284	2.866	2.613	2.858	1.87	1.487	1.287	1.413
ENSMUSG00000039697	Ncoa7	nuclear receptor coactivator 7 [Source:MGI Symbol;Acc:MGI:2444847]	1.02638e-08	4.70016e-07	-0.826554	protein_coding	chr10	30645584	30803107	-	5336	4.148	5.175	3.961	5.082	7.2	8.356	10.153	6.5
ENSMUSG00000067455	Hist1h4j	histone cluster 1, H4j [Source:MGI Symbol;Acc:MGI:2448436]	1.10324e-08	5.03959e-07	1.23078	protein_coding	chr13	21735062	21735837	+	776	2.8	3.235	3.181	4.017	1.547	1.428	0.988	1.492
ENSMUSG00000034898	Filip1	filamin A interacting protein 1 [Source:MGI Symbol;Acc:MGI:1917848]	1.16302e-08	5.29949e-07	-0.941528	protein_coding	chr9	79815051	79977804	-	4888	0.982	1.121	0.824	1.02	1.623	2.032	2.313	1.573
ENSMUSG00000089998	A130049A11Rik	putative homeodomain transcription factor 1, opposite strand [Source:MGI Symbol;Acc:MGI:3698050]	1.20959e-08	5.4981e-07	1.50779	antisense	chr3	103964536	103968581	-	4046	0.459	0.522	0.653	0.374	0.17	0.232	0.178	0.082
ENSMUSG00000086384	Gm12357	barrier to autointegration factor 2, opposite strand [Source:MGI Symbol;Acc:MGI:3650982]	1.25604e-08	5.69518e-07	-1.34915	antisense	chr2	144059138	144068806	-	836	0.812	0.955	1.71	0.852	3.283	2.55	2.636	2.819
ENSMUSG00000035349	Mia2	melanoma inhibitory activity 2 [Source:MGI Symbol;Acc:MGI:2159614]	1.26115e-08	5.69547e-07	2.02237	protein_coding	chr12	59095799	59109130	+	1629	0.75	1.366	0.611	0.82	0.105	0.236	0.382	0.051
ENSMUSG00000079669	Gm17396	predicted gene, 17396 [Source:MGI Symbol;Acc:MGI:4937030]	1.26229e-08	5.69547e-07	1.30288	processed_transcript	chr9	117252536	117254696	+	1655	2.516	1.965	1.649	2.045	0.829	1.185	0.521	0.674
ENSMUSG00000090235	Gm16244	predicted gene 16244 [Source:MGI Symbol;Acc:MGI:3802128]	1.37301e-08	6.17987e-07	1.34958	processed_transcript	chr19	42779032	42781454	+	2327	0.739	0.834	0.744	0.708	0.24	0.238	0.329	0.32
ENSMUSG00000032744	Heyl	hairy/enhancer-of-split related with YRPW motif-like [Source:MGI Symbol;Acc:MGI:1860511]	1.38351e-08	6.21194e-07	1.32193	protein_coding	chr4	123233556	123249875	+	5113	0.31	0.346	0.381	0.401	0.134	0.167	0.094	0.146
ENSMUSG00000075267	Dfnb59	deafness, autosomal recessive 59 (human) [Source:MGI Symbol;Acc:MGI:2685847]	1.43181e-08	6.41318e-07	2.32193	protein_coding	chr2	76648476	76658556	+	1364	0.863	0.544	0.318	0.816	0.031	0.094	0.035	0.212
ENSMUSG00000002020	Ltbp2	latent transforming growth factor beta binding protein 2 [Source:MGI Symbol;Acc:MGI:99502]	1.48054e-08	6.61537e-07	0.863498	protein_coding	chr12	84783212	84876532	-	8184	0.984	0.983	0.783	0.865	0.487	0.537	0.498	0.434
ENSMUSG00000042901	Aida	axin interactor, dorsalization associated [Source:MGI Symbol;Acc:MGI:1919737]	1.52452e-08	6.79537e-07	-0.560557	protein_coding	chr1	183297060	183324501	+	3293	16.933	17.5	15.111	16.634	22.983	25.153	24.177	24.092
ENSMUSG00000025165	Sectm1a	secreted and transmembrane 1A [Source:MGI Symbol;Acc:MGI:2384805]	1.54343e-08	6.86305e-07	0.877882	protein_coding	chr11	121067407	121081220	-	1692	6.393	5.969	5.862	6.317	3.624	3.2	2.52	3.812
ENSMUSG00000020279	Il9r	interleukin 9 receptor [Source:MGI Symbol;Acc:MGI:96564]	1.583e-08	7.02205e-07	1.45297	protein_coding	chr11	32187541	32200279	-	4947	0.457	0.334	0.298	0.414	0.095	0.198	0.136	0.092
ENSMUSG00000020864	Ankrd40	ankyrin repeat domain 40 [Source:MGI Symbol;Acc:MGI:1918702]	1.63232e-08	7.22339e-07	-0.551119	protein_coding	chr11	94328001	94341841	+	4255	19.306	20.275	18.219	19.697	27.945	28.583	29.102	26.564
ENSMUSG00000034377	Tulp4	tubby like protein 4 [Source:MGI Symbol;Acc:MGI:1916092]	1.66216e-08	7.32886e-07	-0.940924	protein_coding	chr17	6106437	6251128	+	18054	0.993	1.097	0.984	1.066	1.746	2.035	2.717	1.376
ENSMUSG00000032782	Cntrob	centrobin, centrosomal BRCA2 interacting protein [Source:MGI Symbol;Acc:MGI:2443290]	1.66411e-08	7.32886e-07	0.599164	protein_coding	chr11	69299487	69323775	-	6660	10.989	12.225	12.18	12.724	7.526	8.43	8.581	6.866
ENSMUSG00000038781	Stap2	signal transducing adaptor family member 2 [Source:MGI Symbol;Acc:MGI:2147039]	1.72727e-08	7.58886e-07	1.11018	protein_coding	chr17	55997081	56005570	-	1491	2.246	1.99	2.091	1.852	0.92	0.858	0.771	1.137
ENSMUSG00000030555	Ttc23	tetratricopeptide repeat domain 23 [Source:MGI Symbol;Acc:MGI:1914259]	1.7771e-08	7.7892e-07	0.800407	protein_coding	chr7	67647410	67726576	+	6343	1.812	1.745	1.789	1.692	1.034	0.974	0.838	1.134
ENSMUSG00000044072	Eml6	echinoderm microtubule associated protein like 6 [Source:MGI Symbol;Acc:MGI:2442895]	1.8708e-08	8.18042e-07	-1.06204	protein_coding	chr11	29743048	30026033	-	9279	0.824	1.131	0.891	0.825	1.733	2.049	2.545	1.27
ENSMUSG00000033981	Gria2	glutamate receptor, ionotropic, AMPA2 (alpha 2) [Source:MGI Symbol;Acc:MGI:95809]	1.89283e-08	8.25712e-07	-1.00743	protein_coding	chr3	80684936	80802791	-	6956	1.932	2.412	2.192	2.318	3.452	4.265	6.446	3.447
ENSMUSG00000073018	Gm1070	predicted gene 1070 [Source:MGI Symbol;Acc:MGI:2685916]	1.91453e-08	8.33206e-07	-2.40599	protein_coding	chr6	71293765	71302718	+	2712	0.017	0.021	0.032	0.033	0.158	0.251	0.159	0.229
ENSMUSG00000020423	Btg2	B cell translocation gene 2, anti-proliferative [Source:MGI Symbol;Acc:MGI:108384]	1.97465e-08	8.57343e-07	0.621516	protein_coding	chr1	134075170	134079120	-	2743	17.87	17.078	17.115	14.839	11.021	10.708	11.247	9.978
ENSMUSG00000029432	Gbas	glioblastoma amplified sequence [Source:MGI Symbol;Acc:MGI:1278343]	2.04488e-08	8.85747e-07	-0.611544	protein_coding	chr5	129725063	129758327	+	2750	11.834	11.1	10.489	10.121	16.31	17.486	15.52	16.462
ENSMUSG00000041354	Rgl2	ral guanine nucleotide dissociation stimulator-like 2 [Source:MGI Symbol;Acc:MGI:107483]	2.13456e-08	9.22421e-07	0.574236	protein_coding	chr17	33929543	33937687	+	4625	22.86	21.922	24.712	24.707	15.956	15.816	14.987	15.768
ENSMUSG00000000416	Cttnbp2	cortactin binding protein 2 [Source:MGI Symbol;Acc:MGI:1353467]	2.20799e-08	9.51919e-07	-1.51457	protein_coding	chr6	18366478	18514869	-	8855	0.056	0.084	0.034	0.055	0.189	0.14	0.216	0.149
ENSMUSG00000042759	Apobr	apolipoprotein B receptor [Source:MGI Symbol;Acc:MGI:2176230]	2.24671e-08	9.66347e-07	0.817697	protein_coding	chr7	126584942	126589112	+	3779	4.743	3.669	4.722	4.49	2.564	2.538	2.079	2.68
ENSMUSG00000073412	Lst1	leukocyte specific transcript 1 [Source:MGI Symbol;Acc:MGI:1096324]	2.29168e-08	9.83392e-07	1.64046	protein_coding	chr17	35185095	35188439	-	415	3.49	2.475	2.296	3.005	1.033	0.514	0.577	1.096
ENSMUSG00000056270	Prr9	proline rich 9 [Source:MGI Symbol;Acc:MGI:1925680]	2.40291e-08	1.02873e-06	0.777772	protein_coding	chr3	92122204	92123947	-	1183	10.521	11.575	13.729	12.272	7.068	6.306	6.924	7.339
ENSMUSG00000038811	Gngt2	guanine nucleotide binding protein (G protein), gamma transducing activity polypeptide 2 [Source:MGI Symbol;Acc:MGI:893584]	2.42772e-08	1.03694e-06	0.895121	protein_coding	chr11	95837216	95845734	+	1877	7.62	6.171	7.014	6.074	4.181	3.588	2.731	3.766
ENSMUSG00000087165	2010001A14Rik	RIKEN cDNA 2010001A14 gene [Source:MGI Symbol;Acc:MGI:1923766]	2.72042e-08	1.15926e-06	-1.07341	processed_transcript	chr11	57795499	57801417	-	714	3.106	2.717	2.912	2.682	6.846	5.135	4.898	6.948
ENSMUSG00000026787	Gad2	glutamic acid decarboxylase 2 [Source:MGI Symbol;Acc:MGI:95634]	2.73256e-08	1.16175e-06	2.18442	protein_coding	chr2	22622205	22693874	+	5876	0.077	0.097	0.103	0.083	0.015	0.015	0.008	0.014
ENSMUSG00000030170	Wnt5b	wingless-type MMTV integration site family, member 5B [Source:MGI Symbol;Acc:MGI:98959]	2.80371e-08	1.18925e-06	0.896622	protein_coding	chr6	119432531	119544347	-	2654	2.251	2.257	2.431	1.997	1.309	1.012	1.101	1.262
ENSMUSG00000035757	Selo	selenoprotein O [Source:MGI Symbol;Acc:MGI:1919007]	2.83209e-08	1.19853e-06	-0.731968	protein_coding	chr15	89089084	89100340	+	3744	3.457	3.261	3.008	2.878	5.268	5.067	4.632	5.731
ENSMUSG00000056004	9330182L06Rik	RIKEN cDNA 9330182L06 gene [Source:MGI Symbol;Acc:MGI:2443264]	2.947e-08	1.2443e-06	-0.823251	protein_coding	chr5	9266118	9481825	+	7918	2.584	3.264	2.516	2.829	4.359	5.421	6.086	3.718
ENSMUSG00000074109	Mrgprx2	MAS-related GPR, member X2 [Source:MGI Symbol;Acc:MGI:3588270]	2.97004e-08	1.25116e-06	-0.748071	protein_coding	chr7	48478619	48499270	-	4559	2.939	3.554	3.021	3.643	4.477	5.891	6.126	5.35
ENSMUSG00000036560	Lgi4	leucine-rich repeat LGI family, member 4 [Source:MGI Symbol;Acc:MGI:2180197]	2.99011e-08	1.25673e-06	1.02675	protein_coding	chr7	31059342	31070935	+	4584	0.879	0.797	0.983	1.078	0.468	0.558	0.408	0.361
ENSMUSG00000032109	Nlrx1	NLR family member X1 [Source:MGI Symbol;Acc:MGI:2429611]	2.9996e-08	1.25785e-06	0.831713	protein_coding	chr9	44252713	44268599	-	3980	2.081	2.537	2.818	2.596	1.498	1.339	1.504	1.215
ENSMUSG00000091423	Gm17509	predicted gene, 17509 [Source:MGI Symbol;Acc:MGI:4937143]	3.06628e-08	1.28289e-06	1.67516	protein_coding	chr13	117218701	117221075	-	2375	0.476	0.408	0.492	0.431	0.181	0.162	0.101	0.07
ENSMUSG00000028435	Aqp3	aquaporin 3 [Source:MGI Symbol;Acc:MGI:1333777]	3.16773e-08	1.32233e-06	-1.152	protein_coding	chr4	41092722	41098183	-	1829	1.485	1.123	1.018	0.755	2.884	2.098	2.619	2.125
ENSMUSG00000079608	Stard6	StAR-related lipid transfer (START) domain containing 6 [Source:MGI Symbol;Acc:MGI:2156774]	3.2222e-08	1.34203e-06	0.976969	protein_coding	chr18	70472454	70501066	+	1907	2.397	2.783	2.112	3.012	1.102	1.341	1.407	1.279
ENSMUSG00000090936	Gm17705	predicted gene, 17705 [Source:MGI Symbol;Acc:MGI:4937339]	3.24055e-08	1.34662e-06	1.91427	lincRNA	chr17	35165119	35167186	+	1555	0.437	0.624	0.668	1.031	0.165	0.247	0.123	0.106
ENSMUSG00000081296	Gm12203	predicted gene 12203 [Source:MGI Symbol;Acc:MGI:3650182]	3.31177e-08	1.37312e-06	-0.877872	pseudogene	chr11	51175225	51175822	-	598	5.525	6.679	4.563	6.404	10.182	10.978	10.093	10.992
ENSMUSG00000015980	Lrrc27	leucine rich repeat containing 27 [Source:MGI Symbol;Acc:MGI:1923862]	3.47682e-08	1.43831e-06	0.690031	protein_coding	chr7	139212988	139242979	+	3637	4.542	4.173	4.156	4.347	2.665	2.731	2.489	2.66
ENSMUSG00000052291	5330438D12Rik	RIKEN cDNA 5330438D12 gene [Source:MGI Symbol;Acc:MGI:3026931]	3.49099e-08	1.44094e-06	0.940887	pseudogene	chr10	116581281	116583515	+	2229	2.843	2.201	2.642	2.957	1.443	1.358	1.139	1.502
ENSMUSG00000038670	Mybpc2	myosin binding protein C, fast-type [Source:MGI Symbol;Acc:MGI:1336170]	3.5626e-08	1.4672e-06	1.16018	protein_coding	chr7	44501699	44524669	-	3624	0.974	0.677	0.932	1.069	0.414	0.365	0.33	0.491
ENSMUSG00000028434	Epb4.1l4b	erythrocyte protein band 4.1-like 4b [Source:MGI Symbol;Acc:MGI:1859149]	3.68884e-08	1.5158e-06	-1.85415	protein_coding	chr4	56991972	57143437	-	8858	0.056	0.026	0.015	0.015	0.126	0.077	0.135	0.121
ENSMUSG00000032846	Zswim6	zinc finger SWIM-type containing 6 [Source:MGI Symbol;Acc:MGI:1914513]	3.84819e-08	1.57776e-06	2.18442	protein_coding	chr13	107724618	107890064	-	5456	0.1	0.073	0.111	0.098	0.008	0.031	0.009	0.008
ENSMUSG00000028223	Decr1	2,4-dienoyl CoA reductase 1, mitochondrial [Source:MGI Symbol;Acc:MGI:1914710]	3.96364e-08	1.62148e-06	-0.713956	protein_coding	chr4	15917240	15945507	-	3879	5.974	5.31	4.879	4.397	8.468	8.44	7.422	9.017
ENSMUSG00000029436	Mmp17	matrix metallopeptidase 17 [Source:MGI Symbol;Acc:MGI:1346076]	4.14195e-08	1.69067e-06	-0.560921	protein_coding	chr5	129584169	129608875	+	4395	10.391	9.568	9.943	9.302	14.43	14.646	14.398	13.743
ENSMUSG00000085683	9130409J20Rik	RIKEN cDNA 9130409J20 gene [Source:MGI Symbol;Acc:MGI:1918826]	4.24716e-08	1.72978e-06	1.57289	lincRNA	chr11	66956653	66965016	+	1503	0.813	1.177	0.864	0.622	0.257	0.369	0.287	0.138
ENSMUSG00000095836	Gm21960	predicted gene, 21960 [Source:MGI Symbol;Acc:MGI:5439429]	4.32133e-08	1.7561e-06	1.63524	pseudogene	chr3	96412910	96413361	-	452	2.003	4.166	4.791	3.448	1.423	1.132	0.954	0.823
ENSMUSG00000029221	Slc30a9	solute carrier family 30 (zinc transporter), member 9 [Source:MGI Symbol;Acc:MGI:1923690]	4.3329e-08	1.75692e-06	-0.566434	protein_coding	chr5	67306955	67358565	+	9861	9.68	10.542	9.653	8.833	13.584	14.274	15.623	13.156
ENSMUSG00000061536	Sec22c	SEC22 vesicle trafficking protein homolog C (S. cerevisiae) [Source:MGI Symbol;Acc:MGI:2447871]	4.65278e-08	1.88248e-06	-0.655538	protein_coding	chr9	121680047	121705490	-	6301	2.428	2.907	2.646	2.664	3.974	4.343	4.577	3.687
ENSMUSG00000086013	Gm15706	predicted gene 15706 [Source:MGI Symbol;Acc:MGI:3783146]	4.82948e-08	1.94969e-06	1.25054	lincRNA	chr6	145250529	145251849	+	899	6.092	4.697	4.336	5.597	2.289	2.181	1.119	2.897
ENSMUSG00000072640	Lyrm9	LYR motif containing 9 [Source:MGI Symbol;Acc:MGI:1913524]	4.84204e-08	1.95048e-06	-0.705288	protein_coding	chr11	78826584	78846870	+	8146	1.867	1.863	1.473	1.673	2.632	2.931	3.052	2.477
ENSMUSG00000025105	Bnc1	basonuclin 1 [Source:MGI Symbol;Acc:MGI:1097164]	4.88132e-08	1.96202e-06	1.48308	protein_coding	chr7	81966672	81992299	-	4653	0.204	0.368	0.289	0.306	0.083	0.101	0.103	0.098
ENSMUSG00000054920	Klhl5	kelch-like 5 [Source:MGI Symbol;Acc:MGI:1919028]	4.94376e-08	1.98278e-06	-0.682745	protein_coding	chr5	65107568	65168188	+	4866	4.483	5.581	5.322	5.134	7.552	8.577	9.539	6.924
ENSMUSG00000035498	Cdcp1	CUB domain containing protein 1 [Source:MGI Symbol;Acc:MGI:2442010]	5.13755e-08	2.05603e-06	1.50389	protein_coding	chr9	123170824	123216038	-	6765	0.294	0.261	0.224	0.355	0.152	0.063	0.113	0.049
ENSMUSG00000087368	BC065397	cDNA sequence BC065397 [Source:MGI Symbol;Acc:MGI:3584520]	5.25307e-08	2.09488e-06	1.07116	processed_transcript	chrX	136741824	136803364	+	3515	2.472	3.782	3.006	2.825	1.293	1.346	2.017	1
ENSMUSG00000018334	Ksr1	kinase suppressor of ras 1 [Source:MGI Symbol;Acc:MGI:105051]	5.25741e-08	2.09488e-06	-0.822142	protein_coding	chr11	79013440	79146407	-	6621	1.271	1.689	1.334	1.406	2.552	2.543	2.952	1.929
ENSMUSG00000021662	Arhgef28	Rho guanine nucleotide exchange factor (GEF) 28 [Source:MGI Symbol;Acc:MGI:1346016]	5.65927e-08	2.25014e-06	-0.580646	protein_coding	chr13	97898595	98206165	-	6259	6.342	6.527	5.909	6.361	9.283	9.699	10.102	8.085
ENSMUSG00000025170	Rab40b	Rab40B, member RAS oncogene family [Source:MGI Symbol;Acc:MGI:2183451]	5.86706e-08	2.32773e-06	-1.23001	protein_coding	chr11	121356125	121388251	-	2008	0.518	0.455	0.474	0.288	0.961	1.21	1.121	0.885
ENSMUSG00000046667	Rbm12b1	RNA binding motif protein 12 B1 [Source:MGI Symbol;Acc:MGI:1919647]	5.96642e-08	2.36206e-06	0.777608	protein_coding	chr4	12140264	12146731	+	3122	5.625	7.091	6.256	8.116	3.283	4.083	4.173	4.026
ENSMUSG00000097075	D830044I16Rik	RIKEN cDNA D830044I16 gene [Source:MGI Symbol;Acc:MGI:2443610]	6.00192e-08	2.37102e-06	1.36773	lincRNA	chr7	126971720	126976098	-	2054	1.08	0.833	0.801	0.737	0.459	0.249	0.233	0.322
ENSMUSG00000098623	mmu-mir-8112	microRNA 8112 [Source:MGI Symbol;Acc:MGI:5531121]	6.10393e-08	2.40615e-06	-2.96347	miRNA	chr6	71271671	71271801	+	131	0	0	0.331	0	3.601	4.556	2.925	0.947
ENSMUSG00000021607	Mrpl36	mitochondrial ribosomal protein L36 [Source:MGI Symbol;Acc:MGI:2137228]	6.19267e-08	2.43592e-06	0.783132	protein_coding	chr13	73331009	73332175	+	899	84.329	62.959	75.249	75.789	44.024	41.348	33.463	52.333
ENSMUSG00000017832	Hspb9	heat shock protein, alpha-crystallin-related, B9 [Source:MGI Symbol;Acc:MGI:1922732]	6.38231e-08	2.50516e-06	1.42114	protein_coding	chr11	100713850	100714575	+	726	2.307	1.65	2.505	3.19	1.063	0.998	0.66	0.683
ENSMUSG00000027827	Kcnab1	potassium voltage-gated channel, shaker-related subfamily, beta member 1 [Source:MGI Symbol;Acc:MGI:109155]	6.66485e-08	2.61049e-06	-0.594894	protein_coding	chr3	65109384	65378223	+	8593	3.513	4.05	3.73	3.773	5.205	5.918	6.31	5.071
ENSMUSG00000022236	Ropn1l	ropporin 1-like [Source:MGI Symbol;Acc:MGI:2182357]	6.75709e-08	2.641e-06	1.35948	protein_coding	chr15	31441210	31453689	-	910	7.61	5.016	6.139	4.355	3.11	2.295	1.158	2.226
ENSMUSG00000053839	Gm9924		7.02988e-08	2.7418e-06	1.63387	protein_coding	chr5	31094984	31097294	+	2311	0.372	0.42	0.487	0.405	0.111	0.111	0.166	0.089
ENSMUSG00000093507	Gm20627	predicted gene 20627 [Source:MGI Symbol;Acc:MGI:5313074]	7.18231e-08	2.79533e-06	1.07138	processed_transcript	chr3	96254619	96256277	-	905	3.701	3.657	3.35	3.691	1.564	1.507	1.27	2.284
ENSMUSG00000097842	9330104G04Rik	RIKEN cDNA 9330104G04 gene [Source:MGI Symbol;Acc:MGI:2445112]	7.38088e-08	2.86656e-06	1.08504	lincRNA	chr7	16871354	16874886	-	2235	1.256	1.761	1.608	1.335	0.825	0.744	0.664	0.518
ENSMUSG00000050936	Hist2h2bb	histone cluster 2, H2bb [Source:MGI Symbol;Acc:MGI:2448413]	7.58041e-08	2.93752e-06	1.13529	protein_coding	chr3	96269721	96279001	+	1666	2.255	2.534	2.288	3.502	0.927	1.126	1.581	1.092
ENSMUSG00000024403	Atp6v1g2	ATPase, H+ transporting, lysosomal V1 subunit G2 [Source:MGI Symbol;Acc:MGI:1913487]	7.59552e-08	2.93752e-06	0.933274	protein_coding	chr17	35233660	35238767	+	2510	1.479	1.5	1.484	1.597	0.786	0.815	0.649	0.84
ENSMUSG00000020818	Mfsd11	major facilitator superfamily domain containing 11 [Source:MGI Symbol;Acc:MGI:1917150]	8.33408e-08	3.21639e-06	0.566941	protein_coding	chr11	116852440	116875635	+	7076	9.236	9.273	9.774	9.547	6.478	6.344	5.68	6.713
ENSMUSG00000021065	Fut8	fucosyltransferase 8 [Source:MGI Symbol;Acc:MGI:1858901]	8.41047e-08	3.23909e-06	-0.576407	protein_coding	chr12	77238104	77476338	+	3543	8.559	8.632	7.762	7.617	11.691	12.176	12.709	11.412
ENSMUSG00000085829	Gm4285	predicted gene 4285 [Source:MGI Symbol;Acc:MGI:3782463]	8.55874e-08	3.28931e-06	1.34008	antisense	chr14	75843379	75844964	-	902	2.107	2.657	3.361	1.827	0.951	0.898	0.69	1.192
ENSMUSG00000031518	Spata4	spermatogenesis associated 4 [Source:MGI Symbol;Acc:MGI:1916531]	8.63649e-08	3.31227e-06	1.76939	protein_coding	chr8	54600781	54610098	+	1057	0.814	0.918	0.738	0.59	0.243	0.161	0.136	0.196
ENSMUSG00000041625	Ggact	gamma-glutamylamine cyclotransferase [Source:MGI Symbol;Acc:MGI:2385008]	9.24969e-08	3.54008e-06	0.789286	protein_coding	chr14	122816223	122913757	-	1988	8.629	7.376	7.538	6.765	4.141	3.967	3.976	5.178
ENSMUSG00000030321	Efcab12	EF-hand calcium binding domain 12 [Source:MGI Symbol;Acc:MGI:2681834]	9.31129e-08	3.55626e-06	0.743834	protein_coding	chr6	115810729	115838412	-	2663	3.229	3.235	3.139	3.512	1.997	2.049	1.763	1.91
ENSMUSG00000053192	Mllt11	myeloid/lymphoid or mixed-lineage leukemia (trithorax homolog, Drosophila); translocated to, 11 [Source:MGI Symbol;Acc:MGI:1929671]	9.61496e-08	3.66463e-06	0.531639	protein_coding	chr3	95219135	95228677	-	1923	72.045	69.103	67.812	67.806	48.856	47.949	44.017	48.286
ENSMUSG00000031302	Nlgn3	neuroligin 3 [Source:MGI Symbol;Acc:MGI:2444609]	9.82144e-08	3.7356e-06	1.40663	protein_coding	chrX	101299168	101325963	+	9271	0.127	0.154	0.126	0.139	0.037	0.041	0.057	0.054
ENSMUSG00000039065	Fam173b	family with sequence similarity 173, member B [Source:MGI Symbol;Acc:MGI:1915323]	9.85426e-08	3.74035e-06	0.646864	protein_coding	chr15	31601852	31621227	+	5248	6.356	6.936	5.455	6.228	3.742	3.68	4.473	3.836
ENSMUSG00000086382	Gm13705	cholinergic receptor, nicotinic, alpha polypeptide 1 (muscle), opposite strand [Source:MGI Symbol;Acc:MGI:3651120]	1.00462e-07	3.80538e-06	1.15472	antisense	chr2	73584850	73589208	+	701	4.39	4.232	3.398	3.049	1.957	1.338	1.367	1.828
ENSMUSG00000038569	Rad9b	RAD9 homolog B [Source:MGI Symbol;Acc:MGI:2385231]	1.01957e-07	3.85405e-06	0.953777	protein_coding	chr5	122323223	122354233	-	2920	1.69	1.817	1.557	1.586	0.822	0.715	0.705	1.09
ENSMUSG00000055897	Ppp4r1l-ps	protein phosphatase 4, regulatory subunit 1-like, pseudogene [Source:MGI Symbol;Acc:MGI:1924560]	1.03678e-07	3.9111e-06	-0.718379	pseudogene	chr2	173579320	173659640	-	12025	2.059	2.002	2.042	1.748	3.234	3.407	3.717	2.434
ENSMUSG00000029587	Zfp12	zinc finger protein 12 [Source:MGI Symbol;Acc:MGI:99157]	1.04866e-07	3.94779e-06	0.64314	protein_coding	chr5	143235163	143248834	+	5821	12.658	16.84	14.464	16.134	8.987	9.755	11.208	8.054
ENSMUSG00000049999	Ppp1r3d	protein phosphatase 1, regulatory subunit 3D [Source:MGI Symbol;Acc:MGI:1917664]	1.09409e-07	4.11042e-06	0.782315	protein_coding	chr2	178411206	178414472	-	3267	2.106	2.131	2.214	2.045	1.326	1.279	1.114	1.152
ENSMUSG00000091568	Gm8206	predicted gene 8206 [Source:MGI Symbol;Acc:MGI:3779788]	1.11164e-07	4.16786e-06	-1.01073	protein_coding	chr14	6016759	6038209	-	2014	0.719	0.708	0.753	0.774	1.512	1.566	1.594	1.273
ENSMUSG00000087107	AI662270	expressed sequence AI662270 [Source:MGI Symbol;Acc:MGI:2144254]	1.14727e-07	4.29271e-06	0.602764	lincRNA	chr11	83223576	83226604	+	1489	53.924	54.145	57.183	65.168	34.039	35.758	37.64	42.342
ENSMUSG00000028992	Nmnat1	nicotinamide nucleotide adenylyltransferase 1 [Source:MGI Symbol;Acc:MGI:1913704]	1.20499e-07	4.49953e-06	-0.673748	protein_coding	chr4	149467572	149485202	-	3037	3.607	3.626	3.308	3.197	5.591	5.292	5.016	5.731
ENSMUSG00000020387	Phf15	jade family PHD finger 2 [Source:MGI Symbol;Acc:MGI:1924151]	1.21693e-07	4.53492e-06	0.671004	protein_coding	chr11	51813455	51857653	-	10760	4.32	5.509	5.51	5.848	2.993	3.284	3.94	2.92
ENSMUSG00000087138	Gm15545	predicted gene 15545 [Source:MGI Symbol;Acc:MGI:3782994]	1.27692e-07	4.74884e-06	0.753717	processed_transcript	chr7	44986900	44994597	+	1976	6.574	7.219	7.079	5.634	4.47	3.883	3.612	3.515
ENSMUSG00000046157	Tmem229b	transmembrane protein 229B [Source:MGI Symbol;Acc:MGI:2444389]	1.29635e-07	4.81139e-06	-0.594485	protein_coding	chr12	78961795	79007627	-	4732	4.122	4.148	3.917	3.755	5.999	5.874	6.246	5.67
ENSMUSG00000097052	Snhg7	small nucleolar RNA host gene 7 [Source:MGI Symbol;Acc:MGI:1919341]	1.30185e-07	4.82208e-06	0.692023	lincRNA	chr2	26637177	26640244	-	2465	36.778	29.003	32.293	28.327	21.118	18.366	16.052	21.736
ENSMUSG00000075595	Zfp652	zinc finger protein 652 [Source:MGI Symbol;Acc:MGI:2442221]	1.31164e-07	4.84861e-06	-0.734369	protein_coding	chr11	95712673	95835115	+	15444	2.28	2.678	2.285	2.261	3.537	4.204	4.944	2.963
ENSMUSG00000022957	Itsn1	intersectin 1 (SH3 domain protein 1A) [Source:MGI Symbol;Acc:MGI:1338069]	1.364e-07	5.03202e-06	-0.638225	protein_coding	chr16	91729281	91920597	+	22539	2.472	3.154	2.636	3.003	4.088	4.371	5.211	3.652
ENSMUSG00000054003	Tdrd9	tudor domain containing 9 [Source:MGI Symbol;Acc:MGI:1921941]	1.40238e-07	5.16328e-06	-2.26849	protein_coding	chr12	111971559	112068854	+	4809	0.009	0.024	0	0.037	0.098	0.124	0.139	0.095
ENSMUSG00000040414	Slc25a28	solute carrier family 25, member 28 [Source:MGI Symbol;Acc:MGI:2180509]	1.40541e-07	5.16413e-06	0.624773	protein_coding	chr19	43663822	43674881	-	1514	44.812	38.779	46.742	42.238	29.143	27.424	23.793	30.174
ENSMUSG00000027901	Dennd2d	DENN/MADD domain containing 2D [Source:MGI Symbol;Acc:MGI:2181193]	1.47105e-07	5.39452e-06	-0.872289	protein_coding	chr3	106482405	106503030	+	4456	0.904	0.832	0.729	0.57	1.318	1.416	1.43	1.355
ENSMUSG00000048388	Fam171b	family with sequence similarity 171, member B [Source:MGI Symbol;Acc:MGI:2444579]	1.48331e-07	5.42868e-06	-0.777291	protein_coding	chr2	83812636	83883486	+	5744	4.925	6.477	4.682	5.008	8.227	9.715	11.117	6.672
ENSMUSG00000022940	Pigp	phosphatidylinositol glycan anchor biosynthesis, class P [Source:MGI Symbol;Acc:MGI:1860433]	1.49092e-07	5.4457e-06	0.636635	protein_coding	chr16	94358763	94371015	-	1888	43.463	35.147	38.744	37.928	26.709	23.143	21.49	27.328
ENSMUSG00000097119	B230354K17Rik	RIKEN cDNA B230354K17 gene [Source:MGI Symbol;Acc:MGI:2443272]	1.50271e-07	5.47791e-06	0.930005	lincRNA	chr17	45433852	45442544	+	4897	3.364	5.907	4.855	5.32	2.163	2.768	3.13	2.009
ENSMUSG00000034613	Ppm1h	protein phosphatase 1H (PP2C domain containing) [Source:MGI Symbol;Acc:MGI:2442087]	1.52029e-07	5.53101e-06	-0.635827	protein_coding	chr10	122678762	122945795	+	10226	2.138	2.098	1.762	1.716	2.927	3.106	3.12	2.709
ENSMUSG00000031453	Rasa3	RAS p21 protein activator 3 [Source:MGI Symbol;Acc:MGI:1197013]	1.55112e-07	5.63208e-06	-0.543248	protein_coding	chr8	13566950	13677603	-	5093	13.232	13.376	11.539	12.014	17.504	18.849	19.46	16.43
ENSMUSG00000022092	Ppp3cc	protein phosphatase 3, catalytic subunit, gamma isoform [Source:MGI Symbol;Acc:MGI:107162]	1.57351e-07	5.70212e-06	-0.775026	protein_coding	chr14	70217898	70289449	-	1948	4.066	3.573	3.579	2.835	5.789	5.865	5.631	6.537
ENSMUSG00000021047	Nova1	neuro-oncological ventral antigen 1 [Source:MGI Symbol;Acc:MGI:104297]	1.66714e-07	6.02956e-06	0.565183	protein_coding	chr12	46694517	46818775	-	7000	6.75	7.727	7.35	8.073	4.527	5.134	5.386	4.908
ENSMUSG00000033590	Myo5c	myosin VC [Source:MGI Symbol;Acc:MGI:2442485]	1.73443e-07	6.26062e-06	1.28293	protein_coding	chr9	75232014	75305451	+	6733	0.235	0.246	0.264	0.225	0.102	0.127	0.1	0.043
ENSMUSG00000097503	3110045C21Rik	RIKEN cDNA 3110045C21 gene [Source:MGI Symbol;Acc:MGI:1914553]	1.86175e-07	6.70704e-06	1.23163	lincRNA	chr1	169969409	169972395	+	1134	2.155	2.013	1.566	2.474	1.097	0.827	0.507	0.911
ENSMUSG00000025505	Tmem80	transmembrane protein 80 [Source:MGI Symbol;Acc:MGI:1918698]	1.93518e-07	6.95797e-06	0.670812	protein_coding	chr7	141327739	141337156	+	3178	4.144	4.704	4.334	4.386	2.645	2.656	2.532	3.005
ENSMUSG00000004098	Col5a3	collagen, type V, alpha 3 [Source:MGI Symbol;Acc:MGI:1858212]	1.94683e-07	6.98619e-06	0.636564	protein_coding	chr9	20770050	20815067	-	6809	2.878	2.849	2.843	2.538	1.839	1.734	1.681	1.791
ENSMUSG00000086370	Ftx	Ftx transcript, Xist regulator (non-protein coding) [Source:MGI Symbol;Acc:MGI:1926128]	1.98959e-07	7.12576e-06	0.88748	lincRNA	chrX	103560907	103623754	-	7598	1.775	2.726	2.229	2.72	1.038	1.302	1.601	1.094
ENSMUSG00000074649	BC029722	cDNA sequence BC029722 [Source:MGI Symbol;Acc:MGI:3584273]	2.03188e-07	7.26309e-06	0.831501	processed_transcript	chr2	155817730	155819426	-	1615	12.751	10.599	11.773	12.243	6.93	6.282	4.864	8.14
ENSMUSG00000038383	Pigu	phosphatidylinositol glycan anchor biosynthesis, class U [Source:MGI Symbol;Acc:MGI:3039607]	2.04826e-07	7.30744e-06	-0.54679	protein_coding	chr2	155278243	155357430	-	9326	5.824	5.139	5.15	5.095	7.927	7.67	7.16	7.877
ENSMUSG00000023044	Csad	cysteine sulfinic acid decarboxylase [Source:MGI Symbol;Acc:MGI:2180098]	2.17179e-07	7.73316e-06	-0.706179	protein_coding	chr15	102176998	102189043	-	2265	2.438	2.544	2.696	2.713	4.222	3.915	4.357	4.308
ENSMUSG00000040703	Cyp2s1	cytochrome P450, family 2, subfamily s, polypeptide 1 [Source:MGI Symbol;Acc:MGI:1921384]	2.18464e-07	7.7639e-06	0.780219	protein_coding	chr7	25802475	25816913	-	4938	1.247	1.329	1.342	1.154	0.738	0.734	0.698	0.728
ENSMUSG00000089706	B230216N24Rik	RIKEN cDNA B230216N24 gene [Source:MGI Symbol;Acc:MGI:1925853]	2.23364e-07	7.91318e-06	1.18018	processed_transcript	chr1	98031116	98057680	-	3968	0.639	0.705	0.578	0.864	0.249	0.269	0.447	0.229
ENSMUSG00000069855	Slc47a2	solute carrier family 47, member 2 [Source:MGI Symbol;Acc:MGI:3588190]	2.23524e-07	7.91318e-06	1.20239	protein_coding	chr11	61301631	61342860	-	2421	0.897	0.896	0.966	0.773	0.283	0.37	0.257	0.546
ENSMUSG00000006310	Zbtb32	zinc finger and BTB domain containing 32 [Source:MGI Symbol;Acc:MGI:1891838]	2.35188e-07	8.31011e-06	1.03377	protein_coding	chr7	30589681	30598909	-	2357	1.575	1.864	2.095	1.889	0.891	0.651	0.772	1.21
ENSMUSG00000042500	Ago4	argonaute RISC catalytic subunit 4 [Source:MGI Symbol;Acc:MGI:1924100]	2.50643e-07	8.83926e-06	-0.928209	protein_coding	chr4	126489541	126533472	-	6947	0.306	0.37	0.355	0.295	0.642	0.626	0.738	0.506
ENSMUSG00000041617	Ccdc74a	coiled-coil domain containing 74A [Source:MGI Symbol;Acc:MGI:1919565]	2.6143e-07	9.20205e-06	1.03418	protein_coding	chr16	17646470	17650738	+	2289	1.582	1.471	1.665	1.128	0.618	0.894	0.67	0.596
ENSMUSG00000025026	Add3	adducin 3 (gamma) [Source:MGI Symbol;Acc:MGI:1351615]	2.66288e-07	9.35514e-06	-0.832743	protein_coding	chr19	53140445	53247399	+	4938	3.272	4.333	3.289	3.418	5.419	6.673	8.343	4.781
ENSMUSG00000026698	Pigc	phosphatidylinositol glycan anchor biosynthesis, class C [Source:MGI Symbol;Acc:MGI:1914542]	2.70227e-07	9.47543e-06	0.695733	protein_coding	chr1	161969186	162027106	+	4002	6.605	5.261	6.158	5.82	3.964	3.558	3.124	3.895
ENSMUSG00000087547	2410019O14Rik	RIKEN cDNA 2410019O14 gene [Source:MGI Symbol;Acc:MGI:1925566]	2.74053e-07	9.59133e-06	1.58496	lincRNA	chr2	157595583	157597320	-	629	1.511	1.451	1.308	1.487	0.614	0.474	0.228	0.329
ENSMUSG00000097573	G730003C15Rik	RIKEN cDNA G730003C15 gene [Source:MGI Symbol;Acc:MGI:3641700]	2.84719e-07	9.94571e-06	1.49596	protein_coding	chr1	59119833	59122139	+	2307	0.628	0.346	0.62	0.502	0.13	0.222	0.166	0.179
ENSMUSG00000040410	Fbxl4	F-box and leucine-rich repeat protein 4 [Source:MGI Symbol;Acc:MGI:2140367]	2.86678e-07	9.99518e-06	-0.646403	protein_coding	chr4	22357543	22434091	+	4107	2.601	2.695	2.794	2.917	4.469	4.567	4.246	3.755
ENSMUSG00000031309	Rps6ka3	ribosomal protein S6 kinase polypeptide 3 [Source:MGI Symbol;Acc:MGI:104557]	2.87493e-07	1.00046e-05	-0.764226	protein_coding	chrX	159210307	159368244	+	8322	8.049	9.983	7.322	8.401	12.067	14.45	18.978	11.168
ENSMUSG00000034452	Slc24a1	solute carrier family 24 (sodium/potassium/calcium exchanger), member 1 [Source:MGI Symbol;Acc:MGI:2384871]	2.90952e-07	1.01059e-05	1.3055	protein_coding	chr9	64922861	64951607	-	5213	0.313	0.274	0.291	0.239	0.115	0.114	0.119	0.079
ENSMUSG00000030922	Lyrm1	LYR motif containing 1 [Source:MGI Symbol;Acc:MGI:1921169]	2.94841e-07	1.02217e-05	-1.13475	protein_coding	chr7	119895861	119916756	+	1513	1.466	1.207	0.887	0.618	2.069	2.479	2.09	2.569
ENSMUSG00000079659	Tmem243	transmembrane protein 243, mitochondrial [Source:MGI Symbol;Acc:MGI:3606159]	2.97532e-07	1.02875e-05	0.690777	protein_coding	chr5	9100737	9118983	+	988	13.881	13.167	13.808	14.649	8.116	8.198	7.854	9.708
ENSMUSG00000032625	Thsd7a	thrombospondin, type I, domain containing 7A [Source:MGI Symbol;Acc:MGI:2685683]	2.97855e-07	1.02875e-05	-0.895983	protein_coding	chr6	12311610	12749410	-	13737	3.601	4.639	3.641	3.848	6.215	7.358	10.496	4.894
ENSMUSG00000073415	Gm10501	predicted gene 10501 [Source:MGI Symbol;Acc:MGI:3704476]	2.98899e-07	1.03025e-05	0.872539	antisense	chr17	34976899	34981788	-	2200	2.242	2.645	2.658	2.692	1.014	1.473	1.633	1.353
ENSMUSG00000018819	Lsp1	lymphocyte specific 1 [Source:MGI Symbol;Acc:MGI:96832]	2.99411e-07	1.03025e-05	-0.627145	protein_coding	chr7	142460809	142494867	+	5174	3.884	3.363	3.641	3.391	5.851	5.125	5.101	5.737
ENSMUSG00000054555	Adam12	a disintegrin and metallopeptidase domain 12 (meltrin alpha) [Source:MGI Symbol;Acc:MGI:105378]	3.01456e-07	1.03536e-05	-0.803926	protein_coding	chr7	133883199	134232146	-	8273	2.073	2.641	2.015	2.202	3.374	3.818	5.182	3.048
ENSMUSG00000030345	Dyrk4	dual-specificity tyrosine-(Y)-phosphorylation regulated kinase 4 [Source:MGI Symbol;Acc:MGI:1330292]	3.07268e-07	1.05335e-05	-0.822082	protein_coding	chr6	126876020	126921839	-	2490	1.472	2.062	1.339	1.681	2.979	2.979	3.059	2.474
ENSMUSG00000040370	Lyrm5	LYR motif containing 5 [Source:MGI Symbol;Acc:MGI:1914886]	3.10171e-07	1.06133e-05	0.60935	protein_coding	chr6	145211134	145216939	+	2682	12.336	12.786	10.948	11.457	6.827	8.011	7.502	8.401
ENSMUSG00000047786	Lix1	limb expression 1 homolog (chicken) [Source:MGI Symbol;Acc:MGI:1913893]	3.19887e-07	1.09254e-05	-1.00344	protein_coding	chr17	17402672	17459387	+	3434	1.147	1.213	1.513	1.621	2.11	2.706	2.427	3.684
ENSMUSG00000096995	2810029C07Rik	RIKEN cDNA 2810029C07 gene [Source:MGI Symbol;Acc:MGI:1919920]	3.2533e-07	1.10907e-05	1.22542	lincRNA	chr12	111572321	111574402	-	1950	0.975	0.731	1.11	0.822	0.308	0.306	0.418	0.445
ENSMUSG00000015083	C8g	complement component 8, gamma polypeptide [Source:MGI Symbol;Acc:MGI:88237]	3.29946e-07	1.12273e-05	1.42253	protein_coding	chr2	25498651	25501719	-	1493	1.88	1.338	1.044	1.462	0.747	0.457	0.225	0.609
ENSMUSG00000054034	Tceal5	transcription elongation factor A (SII)-like 5 [Source:MGI Symbol;Acc:MGI:3036236]	3.35585e-07	1.13981e-05	0.994875	protein_coding	chrX	136200948	136203876	-	1263	2.759	2.214	2.263	2.715	1.154	1.08	1.1	1.506
ENSMUSG00000042737	Dpm3	dolichyl-phosphate mannosyltransferase polypeptide 3 [Source:MGI Symbol;Acc:MGI:1915813]	3.4667e-07	1.17529e-05	0.884386	protein_coding	chr3	89259358	89267079	+	919	35.952	24.338	33.083	26.603	20.063	14.658	12.249	17.23
ENSMUSG00000026839	Upp2	uridine phosphorylase 2 [Source:MGI Symbol;Acc:MGI:1923904]	3.4852e-07	1.1794e-05	-2.11548	protein_coding	chr2	58567298	58792971	+	7053	0.026	0.008	0.006	0.013	0.067	0.079	0.061	0.094
ENSMUSG00000039661	Dusp26	dual specificity phosphatase 26 (putative) [Source:MGI Symbol;Acc:MGI:1914209]	3.5106e-07	1.18581e-05	0.823318	protein_coding	chr8	31089471	31097047	+	2305	6.323	4.48	5.731	5.757	3.702	2.941	2.619	3.193
ENSMUSG00000039607	Rbms3	RNA binding motif, single stranded interacting protein [Source:MGI Symbol;Acc:MGI:2444477]	3.66476e-07	1.23561e-05	-0.609077	protein_coding	chr9	116572746	117629913	-	10413	4.268	4.756	4.051	4.298	5.79	6.395	8.06	5.939
ENSMUSG00000037239	Spred3	sprouty-related, EVH1 domain containing 3 [Source:MGI Symbol;Acc:MGI:2142186]	3.68488e-07	1.24013e-05	0.568951	protein_coding	chr7	29158829	29169841	-	5997	15.623	17.601	17.267	16.842	10.84	11.864	12.916	9.258
ENSMUSG00000054469	Lclat1	lysocardiolipin acyltransferase 1 [Source:MGI Symbol;Acc:MGI:2684937]	3.70202e-07	1.24362e-05	-0.676546	protein_coding	chr17	73107985	73243368	+	4689	2.268	2.409	2.392	2.089	3.521	3.782	4.107	3.077
ENSMUSG00000074215	Gm10643	predicted gene 10643 [Source:MGI Symbol;Acc:MGI:3642507]	3.71248e-07	1.24486e-05	1.38109	protein_coding	chr8	84063561	84065137	-	1577	0.66	0.941	0.659	0.875	0.245	0.324	0.273	0.262
ENSMUSG00000082171	Rpl27-ps2	ribosomal protein L27, pseudogene 2 [Source:MGI Symbol;Acc:MGI:3649792]	3.82832e-07	1.28137e-05	0.889414	pseudogene	chr11	101939501	101939899	+	399	27.565	22.165	23.554	22.099	13.541	15.705	8.764	12.745
ENSMUSG00000015222	Map2	microtubule-associated protein 2 [Source:MGI Symbol;Acc:MGI:97175]	3.9073e-07	1.30543e-05	-0.751709	protein_coding	chr1	66175273	66442583	+	16449	2.41	2.803	2.249	2.507	3.621	4.227	5.58	3.174
ENSMUSG00000089889	0610040B10Rik	RIKEN cDNA 0610040B10 gene [Source:MGI Symbol;Acc:MGI:1914922]	3.92819e-07	1.31004e-05	1.0072	antisense	chr5	143329247	143332704	+	683	8.482	6.934	5.453	5.672	3.265	3.495	2.525	3.632
ENSMUSG00000036398	Ppp1r11	protein phosphatase 1, regulatory (inhibitor) subunit 11 [Source:MGI Symbol;Acc:MGI:1923747]	3.94089e-07	1.31189e-05	-0.789938	protein_coding	chr17	36948356	36951741	-	1975	23.535	19.963	24.385	24.081	42.25	33.089	30.536	51.097
ENSMUSG00000038295	Atg9b	autophagy related 9B [Source:MGI Symbol;Acc:MGI:2685420]	3.97657e-07	1.32106e-05	0.588574	protein_coding	chr5	24384181	24392143	-	3946	11.298	10.758	12.567	11.432	7.846	7.497	6.713	8.193
ENSMUSG00000025728	Pigq	phosphatidylinositol glycan anchor biosynthesis, class Q [Source:MGI Symbol;Acc:MGI:1333114]	3.98276e-07	1.32106e-05	-0.500779	protein_coding	chr17	25926427	25944510	-	5769	12.192	11.631	10.975	11.093	16.07	16.249	15.586	16.275
ENSMUSG00000013878	Rnf170	ring finger protein 170 [Source:MGI Symbol;Acc:MGI:1924983]	4.16917e-07	1.3804e-05	0.68226	protein_coding	chr8	26119368	26143871	+	5032	4.452	5.352	4.269	4.637	2.463	3.312	3.208	2.522
ENSMUSG00000021619	Atg10	autophagy related 10 [Source:MGI Symbol;Acc:MGI:1914045]	4.19587e-07	1.38675e-05	-0.624544	protein_coding	chr13	90935349	91223987	-	1609	11.196	10.816	9.044	10.185	14.924	16.161	14.707	17.061
ENSMUSG00000049115	Agtr1a	angiotensin II receptor, type 1a [Source:MGI Symbol;Acc:MGI:87964]	4.29873e-07	1.4182e-05	-0.832794	protein_coding	chr13	30336441	30382867	+	2467	1.174	1.457	1.053	1.119	2.294	2.35	2.078	1.827
ENSMUSG00000074918	5430417L22Rik	InaF motif containing 2 [Source:MGI Symbol;Acc:MGI:1915354]	4.35604e-07	1.43453e-05	0.584652	antisense	chr2	118745758	118748810	+	3053	8.287	8.653	8.909	8.737	6.152	5.892	5.225	5.498
ENSMUSG00000032313	AI118078	expressed sequence AI118078 [Source:MGI Symbol;Acc:MGI:2142980]	4.64192e-07	1.52595e-05	-0.801378	protein_coding	chr9	55326913	55438345	+	4714	0.778	0.605	0.79	0.784	1.337	1.347	1.179	1.263
ENSMUSG00000061531	Tmem236	transmembrane protein 236 [Source:MGI Symbol;Acc:MGI:1919309]	4.73113e-07	1.5525e-05	1.07724	protein_coding	chr2	14174524	14221971	+	3636	0.61	0.832	0.584	0.576	0.295	0.34	0.29	0.262
ENSMUSG00000052525	Spdya	speedy homolog A (Xenopus laevis) [Source:MGI Symbol;Acc:MGI:1918141]	4.91087e-07	1.60862e-05	-1.64572	protein_coding	chr17	71552061	71589533	+	2198	0.124	0.286	0.118	0.041	0.507	0.601	0.436	0.357
ENSMUSG00000042350	Arel1	apoptosis resistant E3 ubiquitin protein ligase 1 [Source:MGI Symbol;Acc:MGI:1915747]	5.19861e-07	1.69984e-05	-0.588913	protein_coding	chr12	84918148	84970900	-	6044	4.748	5.079	4.715	4.657	6.761	7.272	8.409	6.129
ENSMUSG00000073684	2610002J02Rik	RIKEN cDNA 2610002J02 gene [Source:MGI Symbol;Acc:MGI:1914763]	5.35104e-07	1.74658e-05	0.618536	protein_coding	chr4	155249802	155256687	+	1743	43.754	38.791	46.812	42.897	29.89	26.169	23.278	31.451
ENSMUSG00000013158	4933405L10Rik	RIKEN cDNA 4933405L10 gene [Source:MGI Symbol;Acc:MGI:1918296]	5.46005e-07	1.77901e-05	1.51245	protein_coding	chr8	105708291	105710244	+	1212	0.747	0.659	1.072	1.029	0.318	0.281	0.237	0.307
ENSMUSG00000029151	Slc30a3	solute carrier family 30 (zinc transporter), member 3 [Source:MGI Symbol;Acc:MGI:1345280]	5.48304e-07	1.78335e-05	0.947148	protein_coding	chr5	31086106	31108237	-	2834	1.086	0.926	1.116	1.1	0.59	0.526	0.439	0.569
ENSMUSG00000031171	Ftsj1	FtsJ homolog 1 (E. coli) [Source:MGI Symbol;Acc:MGI:1859648]	5.7631e-07	1.87113e-05	0.708951	protein_coding	chrX	8238668	8252406	-	4760	2.273	2.146	1.829	1.843	1.198	1.236	1.177	1.259
ENSMUSG00000058183	Mmel1	membrane metallo-endopeptidase-like 1 [Source:MGI Symbol;Acc:MGI:1351603]	5.97578e-07	1.93676e-05	1.38109	protein_coding	chr4	154869585	154895528	+	3475	0.247	0.345	0.374	0.449	0.123	0.135	0.152	0.083
ENSMUSG00000051074	4930579K19Rik	RIKEN cDNA 4930579K19 gene [Source:MGI Symbol;Acc:MGI:1923131]	6.00286e-07	1.94212e-05	1.58496	protein_coding	chr9	98562960	98563611	-	652	1.805	1.4	1.727	1.025	0.592	0.588	0.22	0.38
ENSMUSG00000032403	2300009A05Rik	RIKEN cDNA 2300009A05 gene [Source:MGI Symbol;Acc:MGI:1916728]	6.08633e-07	1.96567e-05	0.956279	protein_coding	chr9	63394447	63399244	-	598	18.619	13.549	20.206	16.458	8.748	9.41	6.008	10.785
ENSMUSG00000016995	Matn4	matrilin 4 [Source:MGI Symbol;Acc:MGI:1328314]	6.3496e-07	2.04711e-05	0.665865	protein_coding	chr2	164389393	164405160	-	5174	15.702	18.107	14.255	15.131	9.812	10.175	12.082	7.295
ENSMUSG00000032952	Ap4b1	adaptor-related protein complex AP-4, beta 1 [Source:MGI Symbol;Acc:MGI:1337130]	6.49209e-07	2.08939e-05	0.543382	protein_coding	chr3	103809520	103822025	+	2907	11.739	13.464	12.797	13.113	8.924	8.755	9.03	7.921
ENSMUSG00000026670	Uap1	UDP-N-acetylglucosamine pyrophosphorylase 1 [Source:MGI Symbol;Acc:MGI:1334459]	6.7523e-07	2.16934e-05	-0.499506	protein_coding	chr1	170141938	170174957	-	3779	16.073	15.083	14.073	13.846	20.844	21.072	20.814	19.823
ENSMUSG00000033007	Asic4	acid-sensing (proton-gated) ion channel family member 4 [Source:MGI Symbol;Acc:MGI:2652846]	6.8774e-07	2.20568e-05	0.677584	protein_coding	chr1	75450436	75474343	+	2727	5.245	4.31	5.034	5.046	3.334	2.986	2.863	2.941
ENSMUSG00000060530	A930017M01Rik	RIKEN cDNA A930017M01 gene [Source:MGI Symbol;Acc:MGI:2685151]	7.2456e-07	2.31973e-05	-2.05889	pseudogene	chr15	44881380	44883055	+	1674	0.027	0.068	0.103	0.027	0.359	0.306	0.372	0.198
ENSMUSG00000097345	AA543186	expressed sequence AA543186 [Source:MGI Symbol;Acc:MGI:3035233]	7.36588e-07	2.35414e-05	1.16046	lincRNA	chr2	25327450	25332571	-	1696	1.174	0.942	0.894	0.972	0.379	0.478	0.339	0.488
ENSMUSG00000066720	Cldn9	claudin 9 [Source:MGI Symbol;Acc:MGI:1913100]	7.50093e-07	2.39315e-05	0.825715	protein_coding	chr17	23682584	23684026	-	1443	7.214	5.061	6.093	5.802	3.893	2.984	3.021	3.553
ENSMUSG00000021470	Ercc6l2	excision repair cross-complementing rodent repair deficiency, complementation group 6 like 2 [Source:MGI Symbol;Acc:MGI:1923501]	7.55721e-07	2.40693e-05	-0.767539	protein_coding	chr13	63815240	63900302	+	7681	2.781	3.9	2.701	2.905	4.567	5.517	6.573	4.021
ENSMUSG00000092564	BC051226	cDNA sequence BC051226 [Source:MGI Symbol;Acc:MGI:3039585]	8.00139e-07	2.544e-05	1.24616	antisense	chr17	33908182	33909317	-	979	7.305	5.653	5.751	4.776	2.803	1.829	1.37	3.632
ENSMUSG00000074357	AA386476	expressed sequence AA386476 [Source:MGI Symbol;Acc:MGI:3034595]	8.54788e-07	2.71307e-05	1.51019	protein_coding	chr8	47675391	47677055	+	1665	0.625	0.685	0.702	0.455	0.077	0.256	0.288	0.149
ENSMUSG00000072704	2700089E24Rik	RIKEN cDNA 2700089E24 gene [Source:MGI Symbol;Acc:MGI:1914379]	8.70635e-07	2.75861e-05	0.694132	protein_coding	chr6	133105239	133107747	+	2509	13.8	16.055	18.107	20.802	8.802	10.942	10.501	11.699
ENSMUSG00000091264	Smim13	small integral membrane protein 13 [Source:MGI Symbol;Acc:MGI:2652854]	9.08237e-07	2.87281e-05	0.674555	protein_coding	chr13	41249860	41276574	+	4464	2.879	3.732	2.862	3.033	1.825	1.948	2.157	1.787
ENSMUSG00000089475	Gm25363	predicted gene, 25363 [Source:MGI Symbol;Acc:MGI:5455140]	9.11704e-07	2.87883e-05	2.08092	misc_RNA	chr5	24820593	24820837	-	245	1.478	3.028	2.121	2.726	0.175	0.696	0.782	0
ENSMUSG00000048458	Fam212b	family with sequence similarity 212, member B [Source:MGI Symbol;Acc:MGI:1923497]	9.35659e-07	2.94941e-05	1.09091	protein_coding	chr3	105704599	105720842	+	4781	0.653	0.68	0.625	0.503	0.206	0.312	0.2	0.398
ENSMUSG00000032269	Htr3a	5-hydroxytryptamine (serotonin) receptor 3A [Source:MGI Symbol;Acc:MGI:96282]	9.39089e-07	2.95038e-05	-0.500831	protein_coding	chr9	48899214	48911099	-	2082	21.978	26.117	26.148	25.795	35.733	34.828	34.42	34.849
ENSMUSG00000029406	Pitpnm2	phosphatidylinositol transfer protein, membrane-associated 2 [Source:MGI Symbol;Acc:MGI:1336192]	9.39173e-07	2.95038e-05	-0.600257	protein_coding	chr5	124118690	124249760	-	12843	1.512	1.604	1.622	1.678	2.143	2.536	2.782	2.166
ENSMUSG00000085622	3110056K07Rik	RIKEN cDNA 3110056K07 gene [Source:MGI Symbol;Acc:MGI:1920454]	1.01008e-06	3.16774e-05	0.866733	antisense	chr12	70991615	71015832	-	1504	2.829	3.452	2.764	3.05	1.511	1.559	2.102	1.319
ENSMUSG00000071001	Hrct1	histidine rich carboxyl terminus 1 [Source:MGI Symbol;Acc:MGI:1917945]	1.01903e-06	3.19036e-05	1.22529	protein_coding	chr4	43727198	43728639	+	1442	1.287	1.385	1.291	1.174	0.416	0.325	0.532	0.831
ENSMUSG00000050272	Dscam	Down syndrome cell adhesion molecule [Source:MGI Symbol;Acc:MGI:1196281]	1.06237e-06	3.3204e-05	-1.30505	protein_coding	chr16	96592079	97170752	-	7498	0.284	0.35	0.231	0.16	0.463	0.671	0.952	0.441
ENSMUSG00000027412	Lpin3	lipin 3 [Source:MGI Symbol;Acc:MGI:1891342]	1.06791e-06	3.33205e-05	-0.881944	protein_coding	chr2	160880670	160906002	+	3694	0.637	0.587	0.762	0.542	1.323	1.004	1.167	1.164
ENSMUSG00000040548	Tex2	testis expressed gene 2 [Source:MGI Symbol;Acc:MGI:102465]	1.08458e-06	3.37833e-05	-0.604841	protein_coding	chr11	106502147	106613423	-	5576	5.171	6.191	5.46	5.726	8.505	8.738	9.94	6.725
ENSMUSG00000030498	Gas2	growth arrest specific 2 [Source:MGI Symbol;Acc:MGI:95657]	1.08741e-06	3.38144e-05	-0.613971	protein_coding	chr7	51862015	51994975	+	4993	1.922	2.08	1.804	1.793	2.843	3.091	2.897	2.674
ENSMUSG00000029166	Mapre3	microtubule-associated protein, RP/EB family, member 3 [Source:MGI Symbol;Acc:MGI:2140967]	1.13584e-06	3.52608e-05	-0.668712	protein_coding	chr5	30814641	30866106	+	3407	7.014	5.225	5.682	4.732	9.49	8.784	8.534	8.822
ENSMUSG00000048997	Atxn7l2	ataxin 7-like 2 [Source:MGI Symbol;Acc:MGI:1919772]	1.1543e-06	3.57736e-05	0.544133	protein_coding	chr3	108202222	108210934	-	4817	7.15	7.154	7.66	8.283	5.314	5.195	5.141	4.841
ENSMUSG00000097337	Gm26606	predicted gene, 26606 [Source:MGI Symbol;Acc:MGI:5477100]	1.16389e-06	3.60102e-05	1.01954	lincRNA	chr4	123898633	123904842	-	2439	1.002	1.029	1.083	0.949	0.334	0.454	0.57	0.593
ENSMUSG00000023939	Mrpl14	mitochondrial ribosomal protein L14 [Source:MGI Symbol;Acc:MGI:1333864]	1.17563e-06	3.63125e-05	-0.93085	protein_coding	chr17	45686322	45698495	+	949	29.57	18.338	28.158	23.885	56.706	39.619	33.719	58.419
ENSMUSG00000074807	Gm10762	predicted gene 10762 [Source:MGI Symbol;Acc:MGI:3704209]	1.2668e-06	3.90629e-05	0.87245	protein_coding	chr2	128966593	128967725	-	1133	3.076	3.173	4.014	3.891	1.93	2.069	1.691	1.897
ENSMUSG00000060279	Ap2a1	adaptor-related protein complex 2, alpha 1 subunit [Source:MGI Symbol;Acc:MGI:101921]	1.27469e-06	3.92405e-05	-0.486116	protein_coding	chr7	44900373	44929496	-	4301	26.203	25.179	27.59	25.284	37.207	36.236	37.567	33.402
ENSMUSG00000073591	Pcdhb22	protocadherin beta 22 [Source:MGI Symbol;Acc:MGI:2136760]	1.29014e-06	3.96496e-05	0.784732	protein_coding	chr18	37518353	37521419	+	3067	1.697	2.158	1.723	2.134	1.063	1.223	0.953	1.132
ENSMUSG00000041193	Pla2g5	phospholipase A2, group V [Source:MGI Symbol;Acc:MGI:101899]	1.38792e-06	4.25838e-05	-1.48239	protein_coding	chr4	138799244	138863482	-	2884	0.141	0.138	0.09	0.093	0.506	0.34	0.316	0.258
ENSMUSG00000016942	Tmprss6	transmembrane serine protease 6 [Source:MGI Symbol;Acc:MGI:1919003]	1.4108e-06	4.32137e-05	0.906387	protein_coding	chr15	78439668	78468634	-	3191	1.418	0.93	1.303	1.396	0.632	0.695	0.706	0.609
ENSMUSG00000032534	Cep63	centrosomal protein 63 [Source:MGI Symbol;Acc:MGI:2158560]	1.4353e-06	4.3891e-05	0.550862	protein_coding	chr9	102586578	102626534	-	7450	3.651	3.799	3.529	3.688	2.394	2.747	2.302	2.442
ENSMUSG00000043924	Ncmap	noncompact myelin associated protein [Source:MGI Symbol;Acc:MGI:2444888]	1.46926e-06	4.48552e-05	-1.03787	protein_coding	chr4	135369576	135398227	-	2227	0.528	0.41	0.428	0.48	1.001	1.053	0.946	0.817
ENSMUSG00000054044	Gm9933		1.48262e-06	4.51879e-05	1.79647	protein_coding	chr8	71674957	71676674	-	1718	0.316	0.299	0.378	0.674	0.15	0.05	0.112	0.072
ENSMUSG00000006395	Hyi	hydroxypyruvate isomerase homolog (E. coli) [Source:MGI Symbol;Acc:MGI:1915430]	1.49015e-06	4.53423e-05	0.882412	polymorphic_pseudogene	chr4	118359990	118362744	+	2209	7.97	5.682	8.117	6.209	4.076	3.647	2.711	4.548
ENSMUSG00000037300	Ttc13	tetratricopeptide repeat domain 13 [Source:MGI Symbol;Acc:MGI:2384573]	1.523e-06	4.62655e-05	-0.483986	protein_coding	chr8	124671335	124721983	-	10190	8.688	9.552	9.363	9.457	11.66	13.663	13.548	12.362
ENSMUSG00000039110	Mycbpap	MYCBP associated protein [Source:MGI Symbol;Acc:MGI:2388726]	1.53477e-06	4.65463e-05	0.623906	protein_coding	chr11	94501347	94521742	-	3871	5.612	4.776	5.124	4.947	3.124	3.348	3.737	2.916
ENSMUSG00000025271	Pfkfb1	6-phosphofructo-2-kinase/fructose-2,6-biphosphatase 1 [Source:MGI Symbol;Acc:MGI:107816]	1.55981e-06	4.72277e-05	0.627263	protein_coding	chrX	150588229	150643878	+	4017	3.391	3.622	3.428	3.049	1.964	2.122	2.313	2.213
ENSMUSG00000030134	Rasgef1a	RasGEF domain family, member 1A [Source:MGI Symbol;Acc:MGI:1917977]	1.58232e-06	4.77759e-05	-0.902804	protein_coding	chr6	118066385	118091546	+	3236	1.371	0.97	1.245	0.991	2.345	2.174	2.472	1.533
ENSMUSG00000059824	Dbp	D site albumin promoter binding protein [Source:MGI Symbol;Acc:MGI:94866]	1.5831e-06	4.77759e-05	0.790487	protein_coding	chr7	45705088	45710155	+	2945	6.086	4.727	5.162	4.31	3.276	2.909	2.212	3.173
ENSMUSG00000030340	Scnn1a	sodium channel, nonvoltage-gated 1 alpha [Source:MGI Symbol;Acc:MGI:101782]	1.60625e-06	4.83952e-05	-0.778002	protein_coding	chr6	125320659	125344943	+	4132	0.854	1.022	0.765	0.679	1.515	1.413	1.38	1.331
ENSMUSG00000043300	B3galnt1	UDP-GalNAc:betaGlcNAc beta 1,3-galactosaminyltransferase, polypeptide 1 [Source:MGI Symbol;Acc:MGI:1349405]	1.63818e-06	4.92766e-05	-0.515796	protein_coding	chr3	69574186	69598861	-	1901	17.833	19.029	18.772	20.497	24.451	26.528	28.097	28.489
ENSMUSG00000026207	Speg	SPEG complex locus [Source:MGI Symbol;Acc:MGI:109282]	1.64386e-06	4.93668e-05	0.49137	protein_coding	chr1	75375297	75432320	+	12538	6.115	6.048	6.67	6.223	4.138	4.566	4.806	4.112
ENSMUSG00000027015	Cybrd1	cytochrome b reductase 1 [Source:MGI Symbol;Acc:MGI:2654575]	1.65167e-06	4.95205e-05	1.05063	protein_coding	chr2	71117923	71142926	+	5339	0.458	0.727	0.519	0.484	0.305	0.303	0.215	0.217
ENSMUSG00000085020	2310081O03Rik	RIKEN cDNA 2310081O03 gene [Source:MGI Symbol;Acc:MGI:1919656]	1.7029e-06	5.09734e-05	1.4199	lincRNA	chr4	56220617	56224521	-	759	1.61	1.428	1.312	1.408	0.282	0.562	0.316	0.817
ENSMUSG00000097761	4930534D22Rik	RIKEN cDNA 4930534D22 gene [Source:MGI Symbol;Acc:MGI:1925437]	1.72359e-06	5.15089e-05	1.55254	lincRNA	chr3	131302643	131316661	+	2715	0.383	0.441	0.335	0.246	0.174	0.031	0.124	0.091
ENSMUSG00000028698	Pik3r3	phosphatidylinositol 3 kinase, regulatory subunit, polypeptide 3 (p55) [Source:MGI Symbol;Acc:MGI:109277]	1.72932e-06	5.15965e-05	0.717567	protein_coding	chr4	116221618	116303056	+	5300	9.342	12.671	9.038	10.024	5.639	6.451	7.936	4.641
ENSMUSG00000097868	A330069E16Rik	RIKEN cDNA A330069E16 gene [Source:MGI Symbol;Acc:MGI:3583899]	1.74124e-06	5.18681e-05	1.07276	lincRNA	chr2	91237146	91238352	+	887	4.031	2.895	2.832	2.51	1.74	1.25	1.188	1.538
ENSMUSG00000051705	Senp8	SUMO/sentrin specific peptidase 8 [Source:MGI Symbol;Acc:MGI:1918849]	1.75555e-06	5.22099e-05	0.573718	protein_coding	chr9	59734259	59750649	-	3792	5.92	6.651	5.585	5.59	4.139	3.957	4.042	3.609
ENSMUSG00000085152	Gm11496	predicted gene 11496 [Source:MGI Symbol;Acc:MGI:3649410]	1.90323e-06	5.65106e-05	1.0217	lincRNA	chr11	88993040	88996544	-	581	4.051	3.143	3.951	4.216	2.288	1.541	1.731	1.779
ENSMUSG00000024533	Spire1	spire homolog 1 (Drosophila) [Source:MGI Symbol;Acc:MGI:1915416]	1.928e-06	5.7154e-05	-0.655935	protein_coding	chr18	67488209	67552777	-	5178	7.045	10.149	7.77	8.187	11.569	13.946	15.644	10.443
ENSMUSG00000030256	Bhlhe41	basic helix-loop-helix family, member e41 [Source:MGI Symbol;Acc:MGI:1930704]	1.93932e-06	5.73971e-05	0.617629	protein_coding	chr6	145858243	145865558	-	6262	1.886	1.74	1.826	1.813	1.191	1.144	1.255	1.076
ENSMUSG00000032108	D730048I06Rik	RIKEN cDNA D730048I06 gene [Source:MGI Symbol;Acc:MGI:1915421]	1.97683e-06	5.84133e-05	-1.8606	protein_coding	chr9	35788050	35790112	-	1334	0.136	0	0.227	0.134	0.354	0.607	0.431	0.775
ENSMUSG00000021816	Ppp3cb	protein phosphatase 3, catalytic subunit, beta isoform [Source:MGI Symbol;Acc:MGI:107163]	1.98666e-06	5.86095e-05	-0.522776	protein_coding	chr14	20499364	20546573	-	6018	12.251	14.07	12.81	14.592	16.773	19.763	21.563	18.177
ENSMUSG00000034930	Rtkn	rhotekin [Source:MGI Symbol;Acc:MGI:107371]	2.06221e-06	6.07411e-05	-0.557995	protein_coding	chr6	83135463	83152579	+	3943	10.469	9.015	10.797	9.521	15.834	13.936	12.926	15.245
ENSMUSG00000030029	Lrig1	leucine-rich repeats and immunoglobulin-like domains 1 [Source:MGI Symbol;Acc:MGI:107935]	2.0861e-06	6.13466e-05	-0.48805	protein_coding	chr6	94604529	94700158	-	5585	13.226	14.864	13.532	13.403	18.112	20.349	20.662	17.166
ENSMUSG00000097391	Mirg	miRNA containing gene [Source:MGI Symbol;Acc:MGI:3781106]	2.12736e-06	6.24601e-05	0.927179	lincRNA	chr12	109729764	109749460	+	7292	0.596	0.462	0.63	0.574	0.294	0.31	0.204	0.357
ENSMUSG00000084416	Rpl10a-ps1	ribosomal protein L10A, pseudogene 1 [Source:MGI Symbol;Acc:MGI:3705885]	2.20153e-06	6.4535e-05	0.612676	pseudogene	chr1	64993924	64994631	-	708	69.233	75.995	66.064	60.634	48.936	39.317	37.145	49.809
ENSMUSG00000039480	Nt5dc1	5'-nucleotidase domain containing 1 [Source:MGI Symbol;Acc:MGI:2442446]	2.22695e-06	6.51764e-05	-0.683863	protein_coding	chr10	34288288	34418552	-	3192	2.864	3.074	2.537	2.999	3.99	4.808	5.493	3.976
ENSMUSG00000040212	Emp3	epithelial membrane protein 3 [Source:MGI Symbol;Acc:MGI:1098729]	2.28023e-06	6.66298e-05	0.699427	protein_coding	chr7	45918023	45921426	-	972	34.597	25.828	29.63	26.252	19.763	16.797	14.44	19.693
ENSMUSG00000022519	Srl	sarcalumenin [Source:MGI Symbol;Acc:MGI:2146620]	2.28419e-06	6.66398e-05	-0.696714	protein_coding	chr16	4480216	4541816	-	5325	2.082	1.939	1.675	1.664	2.569	3.186	3.49	2.578
ENSMUSG00000024556	Me2	malic enzyme 2, NAD(+)-dependent, mitochondrial [Source:MGI Symbol;Acc:MGI:2147351]	2.29311e-06	6.67942e-05	-0.469463	protein_coding	chr18	73770040	73815392	-	2455	32.577	36.698	31.242	31.671	44.225	46.692	45.971	43.851
ENSMUSG00000025328	Padi3	peptidyl arginine deiminase, type III [Source:MGI Symbol;Acc:MGI:1338891]	2.32934e-06	6.77422e-05	0.650707	protein_coding	chr4	140785365	140810648	-	3447	5.397	4.966	4.975	4.457	3.67	3.166	2.891	2.723
ENSMUSG00000034593	Myo5a	myosin VA [Source:MGI Symbol;Acc:MGI:105976]	2.38706e-06	6.93112e-05	-0.657757	protein_coding	chr9	75071015	75223688	+	14803	16.816	21.161	17.3	18.51	25.004	29.739	37.654	22.661
ENSMUSG00000004187	Kifc2	kinesin family member C2 [Source:MGI Symbol;Acc:MGI:109187]	2.50002e-06	7.2404e-05	0.658004	protein_coding	chr15	76660641	76668196	+	3143	3.168	3.122	3.238	3.018	2.265	2.007	1.768	1.789
ENSMUSG00000053297	AI854703	expressed sequence AI854703 [Source:MGI Symbol;Acc:MGI:2141510]	2.50144e-06	7.2404e-05	0.737996	lincRNA	chr6	48626764	48633689	+	4156	2.723	2.828	2.574	2.068	1.744	1.262	1.429	1.572
ENSMUSG00000009551	6330409D20Rik	RIKEN cDNA 6330409D20 gene [Source:MGI Symbol;Acc:MGI:1917980]	2.51143e-06	7.24672e-05	1.04289	protein_coding	chr2	32732620	32741016	-	1431	2.151	2.233	1.271	1.836	0.929	0.804	0.77	1.011
ENSMUSG00000015829	Tnr	tenascin R [Source:MGI Symbol;Acc:MGI:99516]	2.51149e-06	7.24672e-05	-1.12611	protein_coding	chr1	159737510	159924397	+	4424	0.225	0.271	0.186	0.352	0.582	0.646	0.671	0.383
ENSMUSG00000028830	AU040320	expressed sequence AU040320 [Source:MGI Symbol;Acc:MGI:2140475]	2.53442e-06	7.30144e-05	-0.515755	protein_coding	chr4	126753544	126870070	+	6259	9.654	10.228	8.905	8.467	13.017	13.785	14.618	11.249
ENSMUSG00000073888	Ccl27a	chemokine (C-C motif) ligand 27A [Source:MGI Symbol;Acc:MGI:1343459]	2.66448e-06	7.66413e-05	1.42033	protein_coding	chr4	41769467	41774247	-	2377	0.571	0.336	0.419	0.337	0.162	0.108	0.141	0.139
ENSMUSG00000032311	Nrg4	neuregulin 4 [Source:MGI Symbol;Acc:MGI:1933833]	2.67759e-06	7.68983e-05	-1.4361	protein_coding	chr9	55220222	55326844	-	6075	0.082	0.066	0.029	0.044	0.198	0.119	0.189	0.143
ENSMUSG00000013622	Atraid	all-trans retinoic acid induced differentiation factor [Source:MGI Symbol;Acc:MGI:1918918]	2.70566e-06	7.75834e-05	0.623775	protein_coding	chr5	31048312	31054633	+	2092	29.142	27.083	26.706	24.735	19.329	16.261	13.487	19.841
ENSMUSG00000044149	Nkrf	NF-kappaB repressing factor [Source:MGI Symbol;Acc:MGI:1924536]	2.71638e-06	7.77695e-05	0.624454	protein_coding	chrX	36887540	36902899	-	3268	9.335	12.064	10.695	13.3	6.574	7.148	8.502	6.831
ENSMUSG00000041189	Chrnb1	cholinergic receptor, nicotinic, beta polypeptide 1 (muscle) [Source:MGI Symbol;Acc:MGI:87890]	2.75198e-06	7.86664e-05	0.666229	protein_coding	chr11	69784036	69795943	-	2531	4.202	3.99	4.415	3.906	2.897	2.762	2.195	2.385
ENSMUSG00000049507	4930429B21Rik		2.87493e-06	8.20537e-05	1.22651	protein_coding	chr3	32365775	32367436	+	1662	0.79	0.721	0.86	0.723	0.361	0.231	0.375	0.298
ENSMUSG00000042694	Obfc1	oligonucleotide/oligosaccharide-binding fold containing 1 [Source:MGI Symbol;Acc:MGI:1915581]	2.94873e-06	8.40297e-05	0.555837	protein_coding	chr19	47501033	47537507	-	4045	8.034	7.321	7.698	7.783	5.746	4.9	4.737	5.325
ENSMUSG00000013155	Enkd1	enkurin domain containing 1 [Source:MGI Symbol;Acc:MGI:2142593]	2.98449e-06	8.49173e-05	0.561546	protein_coding	chr8	105703655	105707933	-	1272	60.098	52.84	68.436	62.002	43.284	42.428	34.571	42.74
ENSMUSG00000056300	Gm13247	predicted gene 13247 [Source:MGI Symbol;Acc:MGI:3700965]	3.03686e-06	8.6274e-05	-0.669646	protein_coding	chr4	146502027	146539395	+	3164	1.874	2.579	1.944	2.21	3.022	3.368	3.543	3.593
ENSMUSG00000097823	Gm16701	predicted gene, 16701 [Source:MGI Symbol;Acc:MGI:4439625]	3.06624e-06	8.69745e-05	0.788496	lincRNA	chr1	166974024	167000841	-	2286	1.782	1.947	1.705	1.675	1.107	1.063	0.964	0.904
ENSMUSG00000037280	Galnt6	UDP-N-acetyl-alpha-D-galactosamine:polypeptide N-acetylgalactosaminyltransferase 6 [Source:MGI Symbol;Acc:MGI:1891640]	3.07131e-06	8.69842e-05	0.923764	protein_coding	chr15	100691813	100729376	-	3871	0.865	0.766	0.627	0.725	0.288	0.385	0.433	0.417
ENSMUSG00000020639	Pfn4	profilin family, member 4 [Source:MGI Symbol;Acc:MGI:1920121]	3.10642e-06	8.78435e-05	0.972519	protein_coding	chr12	4769295	4778266	+	1306	1.941	1.616	1.824	1.705	0.919	1.142	0.697	0.728
ENSMUSG00000087505	Gm15241	predicted gene 15241 [Source:MGI Symbol;Acc:MGI:3705127]	3.11139e-06	8.78491e-05	2.58496	antisense	chrX	160488549	160499870	-	474	0.382	0.722	0.274	0.564	0	0	0	0
ENSMUSG00000048930	Tada3	transcriptional adaptor 3 [Source:MGI Symbol;Acc:MGI:1915724]	3.14206e-06	8.85791e-05	0.508185	protein_coding	chr6	113366025	113377883	-	3883	14.652	14.767	15.793	14.347	11.507	10.385	9.289	10.168
ENSMUSG00000040936	Ulk4	unc-51-like kinase 4 [Source:MGI Symbol;Acc:MGI:1921622]	3.17696e-06	8.94262e-05	-0.838098	protein_coding	chr9	120960268	121277197	-	7984	0.595	0.407	0.347	0.48	0.897	0.747	0.762	0.844
ENSMUSG00000038836	Agbl3	ATP/GTP binding protein-like 3 [Source:MGI Symbol;Acc:MGI:1923473]	3.18968e-06	8.96471e-05	0.784144	protein_coding	chr6	34780432	34859459	+	11075	0.515	0.598	0.72	0.752	0.317	0.366	0.381	0.411
ENSMUSG00000037108	Zcwpw1	zinc finger, CW type with PWWP domain 1 [Source:MGI Symbol;Acc:MGI:2685899]	3.19495e-06	8.96582e-05	-1.00946	protein_coding	chr5	137787798	137822621	+	2541	0.695	0.494	0.784	0.683	1.536	1.678	1.056	1.09
ENSMUSG00000036040	Adamtsl2	ADAMTS-like 2 [Source:MGI Symbol;Acc:MGI:1925044]	3.21881e-06	9.01903e-05	-0.665905	protein_coding	chr2	27079379	27108981	+	7993	0.912	1.071	1.16	1.242	1.684	1.696	1.576	1.924
ENSMUSG00000085208	4632419I22Rik	BRCA1 interacting protein C-terminal helicase 1, opposite strand [Source:MGI Symbol;Acc:MGI:1921288]	3.25208e-06	9.09841e-05	0.454489	antisense	chr11	86201370	86304443	+	6498	11.59	12.6	11.964	12.569	8.374	8.837	9.318	8.589
ENSMUSG00000064288	Hist1h4k	histone cluster 1, H4k [Source:MGI Symbol;Acc:MGI:2448439]	3.25945e-06	9.10518e-05	1.47805	protein_coding	chr13	21750194	21750505	-	312	2.756	2.56	2.637	2.855	1.099	0.41	0.768	1.193
ENSMUSG00000056411	Gm12500	predicted gene 12500 [Source:MGI Symbol;Acc:MGI:3650304]	3.39251e-06	9.46252e-05	1.3112	protein_coding	chr3	108085976	108088009	+	2034	0.668	0.982	0.447	0.832	0.316	0.293	0.306	0.203
ENSMUSG00000071553	Cpa2	carboxypeptidase A2, pancreatic [Source:MGI Symbol;Acc:MGI:3617840]	3.40053e-06	9.47056e-05	0.649195	protein_coding	chr6	30541582	30564476	+	3212	4.706	4.53	4.517	4.409	3.137	2.508	2.535	3.231
ENSMUSG00000024313	Mep1b	meprin 1 beta [Source:MGI Symbol;Acc:MGI:96964]	3.46116e-06	9.62349e-05	0.612878	protein_coding	chr18	21072344	21100199	+	2286	4.039	4.443	4.13	4.461	2.739	2.928	2.661	2.677
ENSMUSG00000023935	Spats1	spermatogenesis associated, serine-rich 1 [Source:MGI Symbol;Acc:MGI:1918270]	3.4659e-06	9.62349e-05	-0.845566	protein_coding	chr17	45448937	45474938	-	1160	3.98	2.951	3.584	2.265	5.101	5.476	6.236	5.987
ENSMUSG00000001249	Hpn	hepsin [Source:MGI Symbol;Acc:MGI:1196620]	3.505e-06	9.70533e-05	0.823122	protein_coding	chr7	31098725	31115290	-	3323	2.574	2.49	2.229	2.091	1.613	1.065	1.038	1.505
ENSMUSG00000089824	Rbm12	RNA binding motif protein 12 [Source:MGI Symbol;Acc:MGI:1922960]	3.50592e-06	9.70533e-05	0.540312	protein_coding	chr2	156091958	156111978	-	6689	5.46	5.979	6.513	6.365	3.66	4.251	4.161	4.444
ENSMUSG00000060579	Fhit	fragile histidine triad gene [Source:MGI Symbol;Acc:MGI:1277947]	3.52635e-06	9.74724e-05	-0.905731	protein_coding	chr14	9550092	11162035	-	1491	1.457	1.033	1.394	1.075	2.301	2.259	1.992	2.662
ENSMUSG00000034487	Kdelc2	KDEL (Lys-Asp-Glu-Leu) containing 2 [Source:MGI Symbol;Acc:MGI:1923765]	3.5987e-06	9.93231e-05	-0.615586	protein_coding	chr9	53384023	53401867	+	3644	3.105	3.382	3.316	3.153	4.483	5.217	5.705	4.243
ENSMUSG00000037499	Nenf	neuron derived neurotrophic factor [Source:MGI Symbol;Acc:MGI:1913458]	3.73278e-06	0.000102869	-0.760966	protein_coding	chr1	191306789	191318194	-	742	50.201	31.374	42.9	35.71	77.322	63.196	52.357	75.942
ENSMUSG00000070583	Fv1	Friend virus susceptibility 1 [Source:MGI Symbol;Acc:MGI:95595]	3.74759e-06	0.000103123	0.854481	protein_coding	chr4	147868979	147870358	+	1380	4.788	6.367	4.99	5.841	2.765	3.243	3.922	2.007
ENSMUSG00000030091	Nup210	nucleoporin 210 [Source:MGI Symbol;Acc:MGI:1859555]	3.77344e-06	0.000103568	-0.560858	protein_coding	chr6	91013068	91116829	-	8163	14.682	18.229	16.564	17.206	21.952	24.946	29.758	20.557
ENSMUSG00000022439	Parvg	parvin, gamma [Source:MGI Symbol;Acc:MGI:2158329]	3.77501e-06	0.000103568	0.778031	protein_coding	chr15	84324026	84342978	+	3090	1.919	1.606	1.85	1.744	1.152	1.048	1.116	0.776
ENSMUSG00000043510	Hscb	HscB iron-sulfur cluster co-chaperone homolog (E. coli) [Source:MGI Symbol;Acc:MGI:2141135]	3.83905e-06	0.000105168	-0.82749	protein_coding	chr5	110829070	110839777	-	905	13.503	9.142	9.045	8.414	20.374	16.204	14.344	19.552
ENSMUSG00000059273	Zc3h4	zinc finger CCCH-type containing 4 [Source:MGI Symbol;Acc:MGI:2682314]	3.92502e-06	0.000107238	0.526454	protein_coding	chr7	16401196	16437694	+	6049	13.521	16.346	15.179	15.791	9.811	10.55	12.37	8.994
ENSMUSG00000025329	Padi1	peptidyl arginine deiminase, type I [Source:MGI Symbol;Acc:MGI:1338893]	3.92625e-06	0.000107238	1.21412	protein_coding	chr4	140812983	140845778	-	3754	0.362	0.304	0.369	0.332	0.183	0.114	0.14	0.121
ENSMUSG00000031451	Gas6	growth arrest specific 6 [Source:MGI Symbol;Acc:MGI:95660]	4.12782e-06	0.000112576	0.738934	protein_coding	chr8	13465374	13494535	-	2593	2.304	1.958	2.221	2.027	1.339	1.414	1.108	1.148
ENSMUSG00000020898	Ctc1	CTS telomere maintenance complex component 1 [Source:MGI Symbol;Acc:MGI:1916214]	4.15537e-06	0.00011316	-0.448488	protein_coding	chr11	69015911	69036473	+	6797	8.81	8.923	8.825	8.452	11.639	12.224	12.39	10.991
ENSMUSG00000097061	9330151L19Rik	RIKEN cDNA 9330151L19 gene [Source:MGI Symbol;Acc:MGI:3041168]	4.16199e-06	0.000113173	0.578056	protein_coding	chr12	69197211	69199868	+	2546	9.315	8.516	10.036	9.288	5.979	6.363	5.532	6.706
ENSMUSG00000097574	C920006O11Rik	RIKEN cDNA C920006O11 gene [Source:MGI Symbol;Acc:MGI:2443759]	4.17353e-06	0.000113319	1.66626	lincRNA	chr9	78175914	78178879	+	1444	0.502	0.356	0.81	0.493	0.148	0.236	0.1	0.115
ENSMUSG00000045731	Pnoc	prepronociceptin [Source:MGI Symbol;Acc:MGI:105308]	4.23437e-06	0.000114802	1.05247	protein_coding	chr14	65400673	65425472	-	2157	1.154	1.085	1.004	1.383	0.437	0.534	0.422	0.786
ENSMUSG00000003863	Ppfia3	protein tyrosine phosphatase, receptor type, f polypeptide (PTPRF), interacting protein (liprin), alpha 3 [Source:MGI Symbol;Acc:MGI:1924037]	4.32502e-06	0.000117087	-0.558754	protein_coding	chr7	45339126	45367019	-	5293	3.685	3.406	4.034	3.954	5.93	5.235	5.81	5.007
ENSMUSG00000039016	Timm8b	translocase of inner mitochondrial membrane 8B [Source:MGI Symbol;Acc:MGI:1353424]	4.38069e-06	0.000118248	0.698474	protein_coding	chr9	50603901	50605320	+	527	153.903	128.188	147.267	147.793	92.919	80.728	64.355	112.887
ENSMUSG00000090952	Gm17251	predicted gene, 17251 [Source:MGI Symbol;Acc:MGI:4936885]	4.38076e-06	0.000118248	0.718076	processed_transcript	chr17	33759992	33761870	+	925	8.612	7.464	6.883	6.692	4.45	4.931	3.936	4.425
ENSMUSG00000020690	Efcab3	EF-hand calcium binding domain 3 [Source:MGI Symbol;Acc:MGI:1918144]	4.39728e-06	0.00011852	1.20387	protein_coding	chr11	105063592	105117537	+	2890	0.423	0.671	0.42	0.478	0.193	0.236	0.215	0.172
ENSMUSG00000097867	1110054M08Rik	RIKEN cDNA 1110054M08 gene [Source:MGI Symbol;Acc:MGI:1916091]	4.63155e-06	0.000124652	1.32193	lincRNA	chr16	24391612	24393588	-	1603	0.649	0.641	0.919	0.667	0.321	0.266	0.209	0.309
ENSMUSG00000032338	Hcn4	hyperpolarization-activated, cyclic nucleotide-gated K+ 4 [Source:MGI Symbol;Acc:MGI:1298209]	4.65054e-06	0.000124981	-0.834095	protein_coding	chr9	58823512	58860955	+	3798	0.953	1.097	0.867	1.067	1.603	2.043	2.132	1.274
ENSMUSG00000026571	Dcaf6	DDB1 and CUL4 associated factor 6 [Source:MGI Symbol;Acc:MGI:1921356]	4.67291e-06	0.000125399	-0.660563	protein_coding	chr1	165329511	165460465	-	3297	5.93	7.372	5.767	5.376	8.857	9.943	11.769	7.636
ENSMUSG00000097274	Gm26564	predicted gene, 26564 [Source:MGI Symbol;Acc:MGI:5477058]	4.79646e-06	0.000128527	1.49643	lincRNA	chr10	34295912	34298907	-	2777	0.228	0.431	0.265	0.305	0.093	0.061	0.103	0.119
ENSMUSG00000083718	Ccnb2-ps	cyclin B2, pseudogene [Source:MGI Symbol;Acc:MGI:3779896]	4.9003e-06	0.000131119	1.52356	pseudogene	chr8	71916556	71918851	-	2296	0.296	0.224	0.34	0.427	0.112	0.056	0.104	0.108
ENSMUSG00000048216	Gpr85	G protein-coupled receptor 85 [Source:MGI Symbol;Acc:MGI:1927851]	5.03329e-06	0.000134482	0.510468	protein_coding	chr6	13834458	13839942	-	4083	7.039	7.099	7.202	7.122	4.526	5.272	5.104	4.84
ENSMUSG00000071893	Vmn1r4	vomeronasal 1 receptor 4 [Source:MGI Symbol;Acc:MGI:2159457]	5.11644e-06	0.000136505	1.61143	protein_coding	chr6	56924022	56958100	+	2235	0.223	0.255	0.291	0.279	0.096	0.057	0.086	0.037
ENSMUSG00000024012	Mtch1	mitochondrial carrier homolog 1 (C. elegans) [Source:MGI Symbol;Acc:MGI:1929261]	5.18194e-06	0.000138053	-0.615563	protein_coding	chr17	29332072	29347904	-	2878	38.797	31.066	39.953	36.687	61.489	51.486	45.073	63.78
ENSMUSG00000072582	Ptrh2	peptidyl-tRNA hydrolase 2 [Source:MGI Symbol;Acc:MGI:2444848]	5.21603e-06	0.00013876	0.49768	protein_coding	chr11	86683985	86692457	+	3132	18.642	18.691	18.211	19.664	13.239	12.903	11.792	14.639
ENSMUSG00000097377	Gm10822	predicted gene 10822 [Source:MGI Symbol;Acc:MGI:3641955]	5.57124e-06	0.000147995	2	lincRNA	chr2	73892996	73900850	+	2320	0.254	0.148	0.093	0.211	0.037	0.055	0	0.018
ENSMUSG00000074480	Mex3a	mex3 homolog A (C. elegans) [Source:MGI Symbol;Acc:MGI:1919890]	5.62885e-06	0.000149311	0.489322	protein_coding	chr3	88532395	88541396	+	5778	11.139	12.304	12.09	13.526	8.074	8.986	9.559	7.921
ENSMUSG00000097353	A430046D13Rik	Riken cDNA A430046D13 gene [Source:MGI Symbol;Acc:MGI:3609643]	5.75465e-06	0.000152428	0.656183	lincRNA	chr10	128499364	128504242	+	1997	5.711	5.057	5.769	5.129	3.779	3.778	2.902	3.105
ENSMUSG00000097974	Gm10605	predicted gene 10605 [Source:MGI Symbol;Acc:MGI:3642596]	5.80983e-06	0.000153533	0.567094	lincRNA	chr7	99625936	99631711	+	3569	6.911	5.915	6.274	6.413	4.337	4.575	3.745	4.355
ENSMUSG00000065701	Rny1	RNA, Y1 small cytoplasmic, Ro-associated [Source:MGI Symbol;Acc:MGI:97995]	5.81306e-06	0.000153533	1.89812	misc_RNA	chr6	47788069	47788180	-	112	11.719	9.17	10.441	33.797	4.211	2.284	2.994	6.275
ENSMUSG00000054418	2900041M22Rik	RIKEN cDNA 2900041M22 gene [Source:MGI Symbol;Acc:MGI:1925653]	5.92644e-06	0.000156304	0.883486	processed_transcript	chr11	117611247	117613857	+	1784	2.461	1.759	1.942	1.922	1.25	0.836	0.967	1.205
ENSMUSG00000035849	Krt222	keratin 222 [Source:MGI Symbol;Acc:MGI:2442728]	6.12148e-06	0.000161216	1.01649	protein_coding	chr11	99232761	99244085	-	3292	0.646	0.624	0.566	0.555	0.3	0.337	0.335	0.176
ENSMUSG00000042340	Ctf1	cardiotrophin 1 [Source:MGI Symbol;Acc:MGI:105115]	6.14906e-06	0.000161712	0.770993	protein_coding	chr7	127712736	127718185	+	1345	6.158	5.175	6.73	5.96	3.953	3.486	2.529	3.873
ENSMUSG00000097129	4930507D05Rik	RIKEN cDNA 4930507D05 gene [Source:MGI Symbol;Acc:MGI:1921956]	6.1722e-06	0.000162089	1.58496	protein_coding	chr10	62449489	62451322	+	1834	0.444	0.436	0.236	0.413	0.07	0.093	0.078	0.18
ENSMUSG00000021476	Habp4	hyaluronic acid binding protein 4 [Source:MGI Symbol;Acc:MGI:1891713]	6.20452e-06	0.000162705	-0.554006	protein_coding	chr13	64161866	64186536	+	2566	6.315	6.648	7.241	5.918	9.742	9.536	10.193	8.459
ENSMUSG00000062470	5730577I03Rik	F-box and leucine-rich repeat protein 12, opposite strand [Source:MGI Symbol;Acc:MGI:1913912]	6.23217e-06	0.000163198	1.15987	antisense	chr9	20607481	20617271	+	4075	0.311	0.462	0.404	0.382	0.231	0.157	0.094	0.183
ENSMUSG00000094626	Cecr6	cat eye syndrome chromosome region, candidate 6 [Source:MGI Symbol;Acc:MGI:2136977]	6.36128e-06	0.000166108	0.959736	protein_coding	chr6	120488939	120493807	-	4869	0.558	0.445	0.409	0.53	0.282	0.263	0.216	0.212
ENSMUSG00000035456	Prdm8	PR domain containing 8 [Source:MGI Symbol;Acc:MGI:1924880]	6.36137e-06	0.000166108	-0.601053	protein_coding	chr5	98180869	98187448	+	3119	2.743	2.433	2.888	2.713	3.726	4.237	4.331	3.91
ENSMUSG00000023411	Nfatc4	nuclear factor of activated T cells, cytoplasmic, calcineurin dependent 4 [Source:MGI Symbol;Acc:MGI:1920431]	6.3955e-06	0.000166763	0.752447	protein_coding	chr14	55824795	55833943	+	4019	1.081	1.249	1.088	1.141	0.779	0.626	0.572	0.669
ENSMUSG00000031828	Klhl36	kelch-like 36 [Source:MGI Symbol;Acc:MGI:2385305]	6.54277e-06	0.000170362	-0.674932	protein_coding	chr8	119862305	119876988	+	2141	3.467	2.638	3.277	2.725	5.167	5.217	4.296	4.538
ENSMUSG00000051951	Xkr4	X Kell blood group precursor related family member 4 [Source:MGI Symbol;Acc:MGI:3528744]	6.6034e-06	0.000171698	-1.46566	protein_coding	chr1	3205901	3671498	-	6094	0.082	0.169	0.092	0.095	0.225	0.266	0.55	0.217
ENSMUSG00000038637	Lrrc56	leucine rich repeat containing 56 [Source:MGI Symbol;Acc:MGI:1917802]	6.71616e-06	0.00017428	0.652587	protein_coding	chr7	141194157	141210055	+	6068	1.372	1.598	1.592	1.468	0.947	1.103	0.947	0.79
ENSMUSG00000062646	Ganc	glucosidase, alpha; neutral C [Source:MGI Symbol;Acc:MGI:1923301]	6.7289e-06	0.00017428	0.634642	protein_coding	chr2	120403896	120461700	+	9096	1.766	2.283	1.847	1.856	1.136	1.106	1.496	1.177
ENSMUSG00000040732	Erg	avian erythroblastosis virus E-26 (v-ets) oncogene related [Source:MGI Symbol;Acc:MGI:95415]	6.73112e-06	0.00017428	1.19153	protein_coding	chr16	95359169	95586593	-	3466	0.379	0.872	0.575	0.565	0.21	0.332	0.193	0.262
ENSMUSG00000090101	Snhg9	small nucleolar RNA host gene 9 [Source:MGI Symbol;Acc:MGI:1920724]	6.84443e-06	0.000176738	1.58496	antisense	chr17	24719531	24719965	-	183	12.119	4.365	6.39	6.084	3.28	1.631	1.309	2.711
ENSMUSG00000045435	Tmem60	transmembrane protein 60 [Source:MGI Symbol;Acc:MGI:2673965]	6.84524e-06	0.000176738	0.58338	protein_coding	chr5	20882191	20886870	+	1147	36.106	31.239	30.396	28.575	22.356	20.887	17.415	22.599
ENSMUSG00000037805	Rpl10a	ribosomal protein L10A [Source:MGI Symbol;Acc:MGI:1343877]	6.86601e-06	0.000177026	0.546166	protein_coding	chr17	28328471	28331032	+	2349	557.578	473.773	556.304	505.854	395.336	340.958	294.105	386.282
ENSMUSG00000004665	Cnn2	calponin 2 [Source:MGI Symbol;Acc:MGI:105093]	7.21519e-06	0.000185768	0.560936	protein_coding	chr10	79988584	79996062	+	2460	63.825	52.743	58.625	53.638	45.825	37.447	32.11	37.931
ENSMUSG00000043773	1700048O20Rik	RIKEN cDNA 1700048O20 gene [Source:MGI Symbol;Acc:MGI:1920637]	7.33765e-06	0.000188524	0.502304	protein_coding	chr9	121938135	121947014	+	1642	61.551	59.142	58	58.553	42.801	40.11	35.358	46.982
ENSMUSG00000028035	Dnajb4	DnaJ (Hsp40) homolog, subfamily B, member 4 [Source:MGI Symbol;Acc:MGI:1914285]	7.34269e-06	0.000188524	-0.55825	protein_coding	chr3	152178511	152210279	-	4318	2.757	2.537	2.317	2.496	3.644	3.603	3.705	3.782
ENSMUSG00000042826	Fgf11	fibroblast growth factor 11 [Source:MGI Symbol;Acc:MGI:109167]	7.66412e-06	0.000196502	0.734387	protein_coding	chr11	69796068	69801857	-	3044	2.186	2.212	1.921	1.99	1.338	1.162	1.479	0.937
ENSMUSG00000038463	Olfml2b	olfactomedin-like 2B [Source:MGI Symbol;Acc:MGI:2443310]	7.89122e-06	0.000201788	0.583509	protein_coding	chr1	170644532	170682789	+	3095	4.987	5.236	5.653	5.957	3.394	4.063	3.312	3.62
ENSMUSG00000073680	Tmem88b	transmembrane protein 88B [Source:MGI Symbol;Acc:MGI:2444329]	7.89219e-06	0.000201788	0.83399	protein_coding	chr4	155781591	155785874	-	3471	0.9	1.003	0.998	0.808	0.457	0.516	0.497	0.572
ENSMUSG00000034271	Jdp2	Jun dimerization protein 2 [Source:MGI Symbol;Acc:MGI:1932093]	7.98794e-06	0.000203953	-0.556195	protein_coding	chr12	85599105	85639878	+	1881	8.59	8.706	9.049	8.712	12.994	11.921	11.587	14.374
ENSMUSG00000029659	Medag	mesenteric estrogen dependent adipogenesis [Source:MGI Symbol;Acc:MGI:1917967]	8.00957e-06	0.00020415	1	protein_coding	chr5	149411749	149431723	+	3956	0.641	0.793	0.646	0.518	0.26	0.323	0.254	0.428
ENSMUSG00000043259	Fam13c	family with sequence similarity 13, member C [Source:MGI Symbol;Acc:MGI:1918971]	8.01783e-06	0.00020415	-0.479437	protein_coding	chr10	70440668	70558731	+	3520	10.196	11.152	11.11	11.171	13.68	15.925	16.657	13.929
ENSMUSG00000063021	Hist1h2ak	histone cluster 1, H2ak [Source:MGI Symbol;Acc:MGI:2448297]	8.38793e-06	0.000213278	1.71621	protein_coding	chr13	21753395	21753907	-	513	0.882	0.667	1.097	1.042	0.167	0.332	0.093	0.242
ENSMUSG00000085456	Gm15398	predicted gene 15398 [Source:MGI Symbol;Acc:MGI:3705254]	8.44126e-06	0.000214056	-0.851137	lincRNA	chr10	73201399	73327027	-	692	3.205	3.628	3.693	2.638	5.639	5.791	7.476	4.779
ENSMUSG00000047109	Cldn14	claudin 14 [Source:MGI Symbol;Acc:MGI:1860425]	8.44177e-06	0.000214056	1.16534	protein_coding	chr16	93919031	94008837	-	1967	1.104	0.609	1.013	0.815	0.371	0.238	0.39	0.504
ENSMUSG00000028088	Fmo5	flavin containing monooxygenase 5 [Source:MGI Symbol;Acc:MGI:1310004]	8.46765e-06	0.000214417	1.10434	protein_coding	chr3	97628804	97655282	+	5675	0.207	0.292	0.252	0.259	0.136	0.09	0.084	0.131
ENSMUSG00000067773	Defb41	defensin beta 41 [Source:MGI Symbol;Acc:MGI:1924923]	8.54071e-06	0.00021597	-2.32193	protein_coding	chr1	18250980	18265138	-	467	0	0	0.185	0	0.459	0.639	0.821	0.531
ENSMUSG00000015053	Gata2	GATA binding protein 2 [Source:MGI Symbol;Acc:MGI:95662]	8.63962e-06	0.000218171	0.435926	protein_coding	chr6	88193891	88207030	+	3351	80.688	78.221	82.65	77.954	61.971	57.678	57.923	55.875
ENSMUSG00000031637	Lrp2bp	Lrp2 binding protein [Source:MGI Symbol;Acc:MGI:1914870]	8.74384e-06	0.0002205	0.923587	protein_coding	chr8	45999303	46029477	+	4338	0.668	0.631	0.589	0.565	0.366	0.324	0.375	0.2
ENSMUSG00000012429	Mplkip	M-phase specific PLK1 intereacting protein [Source:MGI Symbol;Acc:MGI:1913558]	8.84943e-06	0.000222858	0.674708	protein_coding	chr13	17695413	17699105	+	2672	3.743	3.31	2.999	3.017	2.343	2.042	1.793	1.888
ENSMUSG00000021277	Traf3	TNF receptor-associated factor 3 [Source:MGI Symbol;Acc:MGI:108041]	8.92608e-06	0.000224481	-0.598008	protein_coding	chr12	111166370	111267153	+	7350	2.395	2.764	2.599	2.672	3.46	3.863	4.901	3.397
ENSMUSG00000052563	D930048N14Rik	RIKEN cDNA D930048N14 gene [Source:MGI Symbol;Acc:MGI:2144709]	9.2819e-06	0.000233033	0.860597	protein_coding	chr11	51650954	51657681	+	3429	0.686	0.965	0.973	0.987	0.513	0.535	0.433	0.458
ENSMUSG00000058385	Hist1h2bg	histone cluster 1, H2bg [Source:MGI Symbol;Acc:MGI:2448386]	9.29145e-06	0.000233033	1.35107	protein_coding	chr13	23571396	23572013	+	618	1.318	2.4	2.733	2.45	0.486	1.035	1.24	0.468
ENSMUSG00000096188	Cmtm4	CKLF-like MARVEL transmembrane domain containing 4 [Source:MGI Symbol;Acc:MGI:2142888]	9.47348e-06	0.000237275	-0.58241	protein_coding	chr8	104348191	104395807	-	7734	9.99	12.232	9.76	10.232	14.083	16.514	19.479	12.396
ENSMUSG00000040820	Hlcs	holocarboxylase synthetase (biotin- [propriony-Coenzyme A-carboxylase (ATP-hydrolysing)] ligase) [Source:MGI Symbol;Acc:MGI:894646]	9.5072e-06	0.000237796	-0.642562	protein_coding	chr16	94129195	94313563	-	5060	3.327	3.62	2.653	2.816	4.296	5.206	5.699	3.979
ENSMUSG00000039103	Nexn	nexilin [Source:MGI Symbol;Acc:MGI:1916060]	9.98741e-06	0.000249468	-0.646821	protein_coding	chr3	152236986	152266320	-	2562	2.738	2.182	2.045	2.294	3.498	3.91	3.366	3.598
ENSMUSG00000022949	Clic6	chloride intracellular channel 6 [Source:MGI Symbol;Acc:MGI:2146607]	1.00188e-05	0.000249913	1	protein_coding	chr16	92485736	92541243	+	3914	0.428	0.889	0.664	0.66	0.329	0.305	0.318	0.317
ENSMUSG00000074006	Omp	olfactory marker protein [Source:MGI Symbol;Acc:MGI:97436]	1.00676e-05	0.000250792	0.845829	protein_coding	chr7	98143360	98145502	-	2143	1.246	1.278	1.415	1.621	0.8	0.736	0.827	0.675
ENSMUSG00000056367	Actr3b	ARP3 actin-related protein 3B [Source:MGI Symbol;Acc:MGI:2661120]	1.00824e-05	0.00025082	-0.514091	protein_coding	chr5	25759997	25850342	+	1741	15.39	13.011	12.736	13.429	19.556	20.347	18.352	18.854
ENSMUSG00000085058	8030453O22Rik	RIKEN cDNA 8030453O22 gene [Source:MGI Symbol;Acc:MGI:1924459]	1.01659e-05	0.000252555	1.05285	antisense	chr6	39527513	39544486	+	1753	0.904	0.976	0.692	0.94	0.416	0.389	0.383	0.425
ENSMUSG00000043458	Pcdhb12	protocadherin beta 12 [Source:MGI Symbol;Acc:MGI:2136747]	1.0304e-05	0.000255643	0.921246	protein_coding	chr18	37435621	37438654	+	3034	0.82	1.429	1.242	0.983	0.65	0.478	0.632	0.545
ENSMUSG00000028716	Pdzk1ip1	PDZK1 interacting protein 1 [Source:MGI Symbol;Acc:MGI:1914432]	1.103e-05	0.000273285	0.754888	protein_coding	chr4	115088708	115093899	+	1778	4.098	3.53	3.776	2.98	2.532	2.11	2.048	1.744
ENSMUSG00000038523	1700003F12Rik	RIKEN cDNA 1700003F12 gene [Source:MGI Symbol;Acc:MGI:1922730]	1.10489e-05	0.000273387	1.45943	protein_coding	chr2	154547085	154550003	+	976	0.835	0.76	0.532	0.73	0.22	0.262	0.196	0.212
ENSMUSG00000019194	Scn1b	sodium channel, voltage-gated, type I, beta [Source:MGI Symbol;Acc:MGI:98247]	1.11283e-05	0.00027498	0.63708	protein_coding	chr7	31116525	31126945	-	1514	15.157	12.474	14.446	12.824	10.819	8.165	7.688	8.192
ENSMUSG00000025142	Aspscr1	alveolar soft part sarcoma chromosome region, candidate 1 (human) [Source:MGI Symbol;Acc:MGI:1916188]	1.12476e-05	0.00027726	0.499186	protein_coding	chr11	120672973	120709447	+	4770	21.909	20.084	24.269	22.471	16.963	14.969	13.788	16.311
ENSMUSG00000095704	Gm8221	predicted gene 8221 [Source:MGI Symbol;Acc:MGI:3779789]	1.12506e-05	0.00027726	1.31411	pseudogene	chr15	77626074	77626637	+	564	1.605	2.023	2.15	1.342	0.836	0.831	0.34	0.586
ENSMUSG00000097643	A130051J06Rik	RIKEN cDNA A130051J0 gene [Source:MGI Symbol;Acc:MGI:3642574]	1.12689e-05	0.000277339	1.08616	protein_coding	chr15	95787856	95791642	-	2618	0.657	0.654	0.529	0.493	0.229	0.228	0.329	0.268
ENSMUSG00000031910	Has3	hyaluronan synthase 3 [Source:MGI Symbol;Acc:MGI:109599]	1.17843e-05	0.000289635	1.15966	protein_coding	chr8	106870242	106884566	+	6380	0.149	0.206	0.183	0.188	0.06	0.094	0.083	0.065
ENSMUSG00000022544	Fam86	family with sequence similarity 86 [Source:MGI Symbol;Acc:MGI:1917761]	1.19479e-05	0.000293266	-0.653442	protein_coding	chr16	5244152	5255983	-	2649	3.896	3.123	2.959	3.144	5.827	4.844	4.448	5.306
ENSMUSG00000021928	Ebpl	emopamil binding protein-like [Source:MGI Symbol;Acc:MGI:1915427]	1.21763e-05	0.000298473	-0.750133	protein_coding	chr14	61339763	61360445	-	2077	6.995	5.11	5.692	5.017	10.673	8.908	7.104	11.286
ENSMUSG00000022208	Jph4	junctophilin 4 [Source:MGI Symbol;Acc:MGI:2443113]	1.22493e-05	0.000299863	0.437643	protein_coding	chr14	55106830	55116935	-	6872	23.131	21.297	23.06	21.326	16.797	16.532	16.165	15.353
ENSMUSG00000025644	Gm7628	predicted gene 7628 [Source:MGI Symbol;Acc:MGI:3643956]	1.24555e-05	0.000304507	1.61143	processed_transcript	chr9	109093844	109097796	-	2010	0.27	0.341	0.259	0.266	0.128	0.064	0.071	0.041
ENSMUSG00000028173	Wls	wntless homolog (Drosophila) [Source:MGI Symbol;Acc:MGI:1915401]	1.25347e-05	0.000306035	-0.581396	protein_coding	chr3	159839737	159935833	+	3304	2.205	2.366	2.32	2.359	3.193	3.664	3.77	3.078
ENSMUSG00000058620	Adra2b	adrenergic receptor, alpha 2b [Source:MGI Symbol;Acc:MGI:87935]	1.28072e-05	0.000312275	0.787271	protein_coding	chr2	127363208	127367221	+	4014	1.015	0.896	0.896	0.777	0.545	0.542	0.465	0.484
ENSMUSG00000025076	Casp7	caspase 7 [Source:MGI Symbol;Acc:MGI:109383]	1.28816e-05	0.000313673	-0.505135	protein_coding	chr19	56397129	56442344	+	2350	7.8	7.405	7.998	8.471	10.364	11.428	11.537	11.171
ENSMUSG00000005124	Wisp1	WNT1 inducible signaling pathway protein 1 [Source:MGI Symbol;Acc:MGI:1197008]	1.29436e-05	0.000314767	-0.780246	protein_coding	chr15	66891320	66923201	+	5518	1.075	1.696	1.444	1.404	2.222	2.464	3.082	1.776
ENSMUSG00000071037	Camkmt	calmodulin-lysine N-methyltransferase [Source:MGI Symbol;Acc:MGI:1920832]	1.3198e-05	0.00032053	-0.662385	protein_coding	chr17	85090726	85458139	+	972	4.843	4.579	3.654	5.131	7.455	7.28	6.998	6.848
ENSMUSG00000055612	Cdca7	cell division cycle associated 7 [Source:MGI Symbol;Acc:MGI:1914203]	1.32557e-05	0.000321507	-0.473241	protein_coding	chr2	72476159	72486893	+	3202	7.803	8.215	7.507	8.553	10.74	11.516	10.741	10.988
ENSMUSG00000087178	A230056P14Rik	RIKEN cDNA A230056P14 gene [Source:MGI Symbol;Acc:MGI:2444856]	1.32935e-05	0.000321894	0.824761	processed_transcript	chr7	55962531	55980868	+	2354	1.404	1.357	1.233	1.154	0.565	0.797	0.733	0.755
ENSMUSG00000019808	Adat2	adenosine deaminase, tRNA-specific 2 [Source:MGI Symbol;Acc:MGI:1914007]	1.3309e-05	0.000321894	-0.567834	protein_coding	chr10	13552894	13563376	+	1466	8.181	8.212	7.533	8.384	12.255	12.504	12.907	9.786
ENSMUSG00000000290	Itgb2	integrin beta 2 [Source:MGI Symbol;Acc:MGI:96611]	1.33241e-05	0.000321894	1.23607	protein_coding	chr10	77530252	77565708	+	3052	0.386	0.467	0.298	0.394	0.211	0.196	0.094	0.108
ENSMUSG00000060924	Csmd1	CUB and Sushi multiple domains 1 [Source:MGI Symbol;Acc:MGI:2137383]	1.33913e-05	0.000323094	-0.963267	protein_coding	chr8	15892537	17535586	-	19032	0.083	0.114	0.121	0.103	0.146	0.233	0.272	0.167
ENSMUSG00000054057	A930004D18Rik	RIKEN cDNA A930004D18 gene [Source:MGI Symbol;Acc:MGI:1925190]	1.34857e-05	0.000324944	0.607583	protein_coding	chr2	18025193	18037737	-	3378	4.274	3.936	5.269	5.062	3.072	3.003	2.95	2.986
ENSMUSG00000063659	Zbtb18	zinc finger and BTB domain containing 18 [Source:MGI Symbol;Acc:MGI:1353609]	1.35886e-05	0.000326998	0.629164	protein_coding	chr1	177444661	177450760	+	5102	25.975	34.903	33.292	37.2	17.414	21.398	27.153	17.965
ENSMUSG00000026354	Lct	lactase [Source:MGI Symbol;Acc:MGI:104576]	1.38095e-05	0.00033188	1.34792	protein_coding	chr1	128284756	128328318	-	6406	0.163	0.089	0.169	0.146	0.067	0.06	0.03	0.045
ENSMUSG00000087192	4930412L05Rik	RIKEN cDNA 4930412L05 gene [Source:MGI Symbol;Acc:MGI:1921191]	1.39288e-05	0.00033431	1.11151	processed_transcript	chr4	53205066	53217857	-	1615	0.701	1.025	0.751	0.855	0.372	0.396	0.386	0.307
ENSMUSG00000074227	Spint2	serine protease inhibitor, Kunitz type 2 [Source:MGI Symbol;Acc:MGI:1338031]	1.40038e-05	0.000335671	-0.663162	protein_coding	chr7	29256331	29281977	-	1459	10.578	7.509	8.697	9.065	15.547	14.375	11.163	15.131
ENSMUSG00000026185	Igfbp5	insulin-like growth factor binding protein 5 [Source:MGI Symbol;Acc:MGI:96440]	1.41472e-05	0.000338388	0.5643	protein_coding	chr1	72857932	72874884	-	6006	9.767	13.281	11.92	13.925	7.197	8.68	9.619	7.159
ENSMUSG00000023000	Dhh	desert hedgehog [Source:MGI Symbol;Acc:MGI:94891]	1.41539e-05	0.000338388	0.651787	protein_coding	chr15	98893031	98898540	-	2363	7.7	6.447	6.928	6.276	4.718	5.087	3.426	3.954
ENSMUSG00000043572	Pars2	prolyl-tRNA synthetase (mitochondrial)(putative) [Source:MGI Symbol;Acc:MGI:2386296]	1.43683e-05	0.000343068	0.614109	protein_coding	chr4	106651069	106655282	+	3094	3.16	2.858	3.219	2.835	2.065	2.012	1.703	1.991
ENSMUSG00000000489	Pdgfb	platelet derived growth factor, B polypeptide [Source:MGI Symbol;Acc:MGI:97528]	1.4553e-05	0.000347029	0.847048	protein_coding	chr15	79995900	80014808	-	2918	1.21	0.958	1.276	1.221	0.779	0.701	0.476	0.581
ENSMUSG00000074415	2610203C20Rik	RIKEN cDNA 2610203C20 gene [Source:MGI Symbol;Acc:MGI:1917705]	1.49236e-05	0.000355406	0.632063	processed_transcript	chr9	41580741	41617772	+	10209	1.552	2.247	2.197	1.841	1.054	1.345	1.314	1.276
ENSMUSG00000043372	Hexim2	hexamethylene bis-acetamide inducible 2 [Source:MGI Symbol;Acc:MGI:1918309]	1.50674e-05	0.000358367	0.593022	protein_coding	chr11	103132429	103139876	+	2373	7.057	6.3	6.716	7.375	5.258	4.042	4.199	4.46
ENSMUSG00000039634	Zfp189	zinc finger protein 189 [Source:MGI Symbol;Acc:MGI:2444707]	1.52296e-05	0.000361756	0.568796	protein_coding	chr4	49521176	49531517	+	3006	5.646	6.473	5.23	6.118	3.723	3.957	4.494	3.452
ENSMUSG00000033671	Cep350	centrosomal protein 350 [Source:MGI Symbol;Acc:MGI:1921331]	1.53687e-05	0.000364591	-0.881273	protein_coding	chr1	155844966	155972890	-	13249	0.734	0.986	0.863	0.844	1.32	1.477	2.397	1.058
ENSMUSG00000046603	Tcaim	T cell activation inhibitor, mitochondrial [Source:MGI Symbol;Acc:MGI:1196217]	1.53955e-05	0.000364756	-0.547488	protein_coding	chr9	122805539	122836334	+	3126	3.576	3.249	3.048	3.504	4.691	4.8	5.164	4.695
ENSMUSG00000042271	Nxt2	nuclear transport factor 2-like export factor 2 [Source:MGI Symbol;Acc:MGI:2147914]	1.54285e-05	0.000365068	0.586794	protein_coding	chrX	142226770	142239692	+	3176	3.933	4.33	4.05	4.571	2.606	2.698	3.288	2.499
ENSMUSG00000091337	Eid1	EP300 interacting inhibitor of differentiation 1 [Source:MGI Symbol;Acc:MGI:1889651]	1.54573e-05	0.000365281	0.459755	protein_coding	chr2	125673100	125675638	+	2539	29.324	27.731	31.437	31.167	20.097	21.877	20.565	23.431
ENSMUSG00000031465	Angpt2	angiopoietin 2 [Source:MGI Symbol;Acc:MGI:1202890]	1.55628e-05	0.000366855	-0.754348	protein_coding	chr8	18690263	18741562	-	3690	0.564	0.742	0.528	0.567	1.046	0.947	0.974	1.064
ENSMUSG00000069520	Tmem19	transmembrane protein 19 [Source:MGI Symbol;Acc:MGI:1914476]	1.55638e-05	0.000366855	0.463123	protein_coding	chr10	115340739	115362262	-	3010	15.488	14.122	14.388	14.336	10.414	10.678	9.867	10.837
ENSMUSG00000074817	Papolb	poly (A) polymerase beta (testis specific) [Source:MGI Symbol;Acc:MGI:1932115]	1.57358e-05	0.000370434	0.984347	protein_coding	chr5	142525838	142530076	-	4239	0.587	0.861	0.766	0.693	0.273	0.241	0.475	0.449
ENSMUSG00000027953	Slc50a1	solute carrier family 50 (sugar transporter), member 1 [Source:MGI Symbol;Acc:MGI:107417]	1.58004e-05	0.000371481	0.555792	protein_coding	chr3	89268246	89270570	-	1466	50.015	41.138	49.956	46.993	36.065	30.823	25.52	34.01
ENSMUSG00000046658	Zfp316	zinc finger protein 316 [Source:MGI Symbol;Acc:MGI:1860402]	1.64823e-05	0.000387018	-0.498876	protein_coding	chr5	143249697	143270022	-	6891	3.882	3.312	3.991	3.477	5.059	5.363	5.082	5.01
ENSMUSG00000043831	Lysmd4	LysM, putative peptidoglycan-binding, domain containing 4 [Source:MGI Symbol;Acc:MGI:1922349]	1.65119e-05	0.000387219	0.589279	protein_coding	chr7	67222544	67228468	+	3383	4.576	4.52	4.212	4.647	3.067	3.112	3.285	2.322
ENSMUSG00000026558	Uck2	uridine-cytidine kinase 2 [Source:MGI Symbol;Acc:MGI:1931744]	1.65761e-05	0.00038823	-0.424433	protein_coding	chr1	167226090	167285127	-	1331	62.297	60.143	57.756	57.781	81.217	77.603	80.366	76.441
ENSMUSG00000085514	9530048J24Rik	breast carcinoma amplified sequence 3 opposite strand 2 [Source:MGI Symbol;Acc:MGI:1925670]	1.661e-05	0.000388532	-2.23704	antisense	chr11	85766831	85775680	-	661	0	0.086	0	0.135	0.389	0.58	0.725	0.25
ENSMUSG00000071656	Lrrn4cl	LRRN4 C-terminal like [Source:MGI Symbol;Acc:MGI:1916102]	1.67529e-05	0.000391376	0.636793	protein_coding	chr19	8850785	8853909	+	2583	4.679	4.948	3.722	4.31	2.573	2.773	3.357	2.497
ENSMUSG00000025586	Cpeb1	cytoplasmic polyadenylation element binding protein 1 [Source:MGI Symbol;Acc:MGI:108442]	1.68069e-05	0.00039214	-0.42091	protein_coding	chr7	81347026	81455465	-	4192	17.621	18.429	16.902	17.571	22.463	23.602	25.071	22.16
ENSMUSG00000020684	Rasl10b	RAS-like, family 10, member B [Source:MGI Symbol;Acc:MGI:2685575]	1.69589e-05	0.000395186	-0.525197	protein_coding	chr11	83409137	83421039	+	4010	4.018	3.443	4.19	3.942	5.443	5.624	5.806	5.361
ENSMUSG00000042213	Zfand4	zinc finger, AN1-type domain 4 [Source:MGI Symbol;Acc:MGI:1914742]	1.70831e-05	0.000397576	-0.662965	protein_coding	chr6	116264222	116330298	+	3597	1.334	1.539	1.324	1.535	2.11	2.584	2.464	1.839
ENSMUSG00000031931	Ankrd49	ankyrin repeat domain 49 [Source:MGI Symbol;Acc:MGI:1930842]	1.76589e-05	0.000410458	0.477378	protein_coding	chr9	14780209	14782964	-	1753	21.481	24.509	21.667	24.209	14.701	16.779	16.341	17.287
ENSMUSG00000064337	mt-Rnr1	mitochondrially encoded 12S rRNA [Source:MGI Symbol;Acc:MGI:102493]	1.78372e-05	0.000414081	0.879345	Mt_rRNA	chrM	70	1024	+	955	167.109	168.601	119.904	283.933	88.902	89.096	91.742	126.364
ENSMUSG00000072893	4933439C10Rik	RIKEN cDNA 4933439C10 gene [Source:MGI Symbol;Acc:MGI:1921726]	1.79074e-05	0.000415185	0.64774	processed_transcript	chr11	59505662	59513647	+	5616	2.176	2.327	2.244	2.45	1.351	1.647	1.714	1.089
ENSMUSG00000025893	Kbtbd3	kelch repeat and BTB (POZ) domain containing 3 [Source:MGI Symbol;Acc:MGI:1916399]	1.80481e-05	0.000417445	0.831358	protein_coding	chr9	4309743	4331721	+	2310	2.959	2.075	2.7	2.024	1.188	1.347	1.161	1.7
ENSMUSG00000069171	Nr2f1	nuclear receptor subfamily 2, group F, member 1 [Source:MGI Symbol;Acc:MGI:1352451]	1.80502e-05	0.000417445	0.565806	protein_coding	chr13	78188973	78199757	-	4752	3.124	3.002	3.545	3.533	2.265	2.18	2.036	2.332
ENSMUSG00000006389	Mpl	myeloproliferative leukemia virus oncogene [Source:MGI Symbol;Acc:MGI:97076]	1.83248e-05	0.000423263	2.39232	protein_coding	chr4	118442415	118457513	-	2958	0.092	0.039	0.073	0.06	0	0	0	0
ENSMUSG00000036181	Hist1h1c	histone cluster 1, H1c [Source:MGI Symbol;Acc:MGI:1931526]	1.85408e-05	0.000427715	0.534413	protein_coding	chr13	23738807	23740366	+	1560	32.06	32.296	34.453	33.171	22.539	21.615	18.7	27.058
ENSMUSG00000000303	Cdh1	cadherin 1 [Source:MGI Symbol;Acc:MGI:88354]	1.88032e-05	0.000433226	1.03953	protein_coding	chr8	106603351	106670246	+	4574	0.317	0.262	0.417	0.438	0.178	0.149	0.168	0.172
ENSMUSG00000001508	Sgca	sarcoglycan, alpha (dystrophin-associated glycoprotein) [Source:MGI Symbol;Acc:MGI:894698]	1.90055e-05	0.000437339	1.10309	protein_coding	chr11	94962791	94976327	-	1735	0.704	0.658	0.799	0.796	0.395	0.319	0.304	0.286
ENSMUSG00000097781	9330136K24Rik	RIKEN cDNA 9330136K24 gene [Source:MGI Symbol;Acc:MGI:2442883]	1.95856e-05	0.000450128	1.97199	lincRNA	chr17	21528194	21535878	-	2478	0.073	0.23	0.245	0.323	0.052	0	0.039	0.067
ENSMUSG00000047180	Neurl3	neuralized homolog 3 homolog (Drosophila) [Source:MGI Symbol;Acc:MGI:2429944]	1.967e-05	0.000451503	0.469594	protein_coding	chr1	36264602	36273425	-	2583	19.415	18.577	17.354	16.74	14.044	13.269	12.258	11.86
ENSMUSG00000026466	Tor1aip1	torsin A interacting protein 1 [Source:MGI Symbol;Acc:MGI:3582693]	1.98412e-05	0.000454807	0.458928	protein_coding	chr1	156004599	156036480	-	5367	8.248	10.089	8.384	9.716	6.288	6.664	6.542	6.648
ENSMUSG00000053358	Gm9905	predicted gene 9905 [Source:MGI Symbol;Acc:MGI:3642311]	1.98671e-05	0.000454807	1.34104	protein_coding	chr7	121033252	121035096	-	1845	0.319	0.433	0.469	0.555	0.093	0.069	0.26	0.179
ENSMUSG00000041644	Slc5a12	solute carrier family 5 (sodium/glucose cotransporter), member 12 [Source:MGI Symbol;Acc:MGI:2138890]	1.98881e-05	0.000454807	1.24171	protein_coding	chr2	110597298	110647779	+	4061	0.724	1.63	0.917	0.921	0.422	0.493	0.613	0.193
ENSMUSG00000073598	1700066B19Rik	RIKEN cDNA 1700066B19 gene [Source:MGI Symbol;Acc:MGI:1920699]	2.00852e-05	0.000458746	1.38187	protein_coding	chr18	35703225	35730869	+	2837	0.207	0.342	0.458	0.298	0.136	0.06	0.135	0.117
ENSMUSG00000032135	Mcam	melanoma cell adhesion molecule [Source:MGI Symbol;Acc:MGI:1933966]	2.01225e-05	0.000459027	0.430456	protein_coding	chr9	44134469	44142727	+	3350	32.317	31.935	32.876	31.864	24.87	23.987	21.678	24.028
ENSMUSG00000069136	A130006I12Rik	RIKEN cDNA A130006I12 gene [Source:MGI Symbol;Acc:MGI:2441774]	2.03766e-05	0.000464248	1.558	pseudogene	chr2	22895321	22895736	-	408	1.442	1.259	1.061	1.637	0.42	0.313	0.235	0.507
ENSMUSG00000026335	Pam	peptidylglycine alpha-amidating monooxygenase [Source:MGI Symbol;Acc:MGI:97475]	2.07704e-05	0.000472635	-0.52802	protein_coding	chr1	97795114	98095646	-	7998	5.58	6.528	5.085	5.367	8.01	8.405	9.325	6.399
ENSMUSG00000035285	Nat14	N-acetyltransferase 14 [Source:MGI Symbol;Acc:MGI:3039561]	2.1127e-05	0.000480156	0.615159	protein_coding	chr7	4922251	4925006	+	1612	13.898	11.928	12.842	15.001	10.374	8.7	7.043	8.489
ENSMUSG00000048581	E130311K13Rik	RIKEN cDNA E130311K13 gene [Source:MGI Symbol;Acc:MGI:3607716]	2.18118e-05	0.00049511	-0.667425	protein_coding	chr3	63914684	63929472	-	2398	1.491	1.57	1.355	1.319	2.396	2.009	2.357	2.276
ENSMUSG00000028331	5830415F09Rik	RIKEN cDNA 5830415F09 gene [Source:MGI Symbol;Acc:MGI:1922003]	2.18903e-05	0.00049628	0.595685	protein_coding	chr4	46376505	46389437	-	2271	5.819	6.306	7.075	6.432	4.626	4.486	3.438	4.187
ENSMUSG00000027185	Nat10	N-acetyltransferase 10 [Source:MGI Symbol;Acc:MGI:2138939]	2.19697e-05	0.000497466	-0.422404	protein_coding	chr2	103721256	103761270	-	7199	9.493	10.985	10.101	10.794	13.616	14.182	14.359	12.628
ENSMUSG00000024462	Gabbr1	gamma-aminobutyric acid (GABA) B receptor, 1 [Source:MGI Symbol;Acc:MGI:1860139]	2.21485e-05	0.000500899	0.424253	protein_coding	chr17	37045966	37075067	+	7764	12.429	13.375	12.244	12.888	9.245	9.812	10.082	8.381
ENSMUSG00000097378	B230208H11Rik	RIKEN cDNA B230208H11 gene [Source:MGI Symbol;Acc:MGI:2443719]	2.23473e-05	0.000504775	0.992051	lincRNA	chr10	12916648	12923100	-	1153	1.609	1.287	2.179	1.893	0.669	0.924	0.872	0.968
ENSMUSG00000029802	Abcg2	ATP-binding cassette, sub-family G (WHITE), member 2 [Source:MGI Symbol;Acc:MGI:1347061]	2.25312e-05	0.000508305	-0.774188	protein_coding	chr6	58584523	58692869	+	4987	0.481	0.378	0.321	0.384	0.679	0.615	0.73	0.655
ENSMUSG00000061298	Agbl4	ATP/GTP binding protein-like 4 [Source:MGI Symbol;Acc:MGI:1918244]	2.27927e-05	0.000513576	-1.36257	protein_coding	chr4	110397661	111664324	+	9599	0.028	0.036	0.032	0.019	0.085	0.102	0.075	0.06
ENSMUSG00000021268	Meg3	maternally expressed 3 [Source:MGI Symbol;Acc:MGI:1202886]	2.33177e-05	0.000524763	0.559958	lincRNA	chr12	109541001	109571726	+	18089	0.758	0.864	0.757	0.852	0.512	0.514	0.63	0.505
ENSMUSG00000025227	Tmem180	transmembrane protein 180 [Source:MGI Symbol;Acc:MGI:1922396]	2.37625e-05	0.000533825	-0.590042	protein_coding	chr19	46341121	46375252	+	2804	8.716	5.962	8.263	7.607	12.555	11.448	10.353	11.191
ENSMUSG00000002147	Stat6	signal transducer and activator of transcription 6 [Source:MGI Symbol;Acc:MGI:103034]	2.37784e-05	0.000533825	-0.431272	protein_coding	chr10	127642986	127660957	+	4402	8.123	7.855	8.107	8.295	10.832	11.137	11.111	10.115
ENSMUSG00000018008	Cyth4	cytohesin 4 [Source:MGI Symbol;Acc:MGI:2441702]	2.39662e-05	0.000537386	0.688244	protein_coding	chr15	78597047	78622019	+	2791	1.67	1.554	1.769	1.883	1.183	0.993	1.047	0.963
ENSMUSG00000047022	Mipol1	mirror-image polydactyly gene 1 homolog (human) [Source:MGI Symbol;Acc:MGI:1920740]	2.41104e-05	0.000539957	-0.481027	protein_coding	chr12	57230427	57497199	+	9342	2.127	2.009	2.244	2.055	2.942	2.829	2.979	2.894
ENSMUSG00000026566	Mpzl1	myelin protein zero-like 1 [Source:MGI Symbol;Acc:MGI:1915731]	2.41395e-05	0.000539957	-0.449867	protein_coding	chr1	165592181	165634541	-	2356	43.512	39.983	37.077	34.269	52.635	54.353	50.668	51.414
ENSMUSG00000024544	Ldlrad4	low density lipoprotein receptor class A domain containing 4 [Source:MGI Symbol;Acc:MGI:1277150]	2.44706e-05	0.000546698	-0.653269	protein_coding	chr18	67933257	68255549	+	2493	1.289	1.694	1.494	1.483	2.391	2.548	2.075	2.288
ENSMUSG00000029706	Pax4	paired box 4 [Source:MGI Symbol;Acc:MGI:97488]	2.45885e-05	0.000548667	-1.152	protein_coding	chr6	28442334	28449353	-	1955	0.232	0.204	0.244	0.251	0.57	0.698	0.441	0.486
ENSMUSG00000085741	5430405H02Rik	RIKEN cDNA 5430405H02 gene [Source:MGI Symbol;Acc:MGI:1921737]	2.48131e-05	0.000553007	0.778404	antisense	chr2	156852430	156862945	-	1482	2.016	1.925	1.987	1.893	1.215	1.093	1.099	1.06
ENSMUSG00000028217	Cdh17	cadherin 17 [Source:MGI Symbol;Acc:MGI:1095414]	2.53996e-05	0.000565394	0.717157	protein_coding	chr4	11758147	11817895	+	4474	1.194	1.148	1.036	0.995	0.642	0.781	0.675	0.527
ENSMUSG00000092349	BC033916	cDNA sequence BC033916 [Source:MGI Symbol;Acc:MGI:3054967]	2.66192e-05	0.000591827	1.61667	lincRNA	chr17	33905135	33906675	+	807	0.505	0.566	0.805	0.497	0.106	0.264	0.059	0.154
ENSMUSG00000024308	Tapbp	TAP binding protein [Source:MGI Symbol;Acc:MGI:1201689]	2.66691e-05	0.000592221	0.42701	protein_coding	chr17	33915899	33929288	+	3296	26.461	25.568	25.071	23.09	19.553	18.56	18.676	16.87
ENSMUSG00000054021	Sirt5	sirtuin 5 [Source:MGI Symbol;Acc:MGI:1915596]	2.69485e-05	0.000597704	-0.803055	protein_coding	chr13	43370710	43395202	+	1367	1.854	1.336	1.267	1.759	2.886	3.025	2.138	2.843
ENSMUSG00000029095	Ablim2	actin-binding LIM protein 2 [Source:MGI Symbol;Acc:MGI:2385758]	2.71148e-05	0.000600669	-0.802412	protein_coding	chr5	35757880	35884973	+	7047	1.156	0.623	0.996	0.689	1.667	1.409	1.577	1.361
ENSMUSG00000094910	D430019H16Rik	RIKEN cDNA D430019H16 gene [Source:MGI Symbol;Acc:MGI:2443127]	2.75538e-05	0.000609662	0.540023	protein_coding	chr12	105453856	105493095	+	5786	4.068	4.763	4.162	4.025	2.779	3.161	3.262	2.358
ENSMUSG00000028344	Invs	inversin [Source:MGI Symbol;Acc:MGI:1335082]	2.78473e-05	0.000615416	-0.594619	protein_coding	chr4	48279760	48431954	+	11431	0.895	0.968	0.955	0.923	1.223	1.436	1.718	1.215
ENSMUSG00000039954	Stk32a	serine/threonine kinase 32A [Source:MGI Symbol;Acc:MGI:2442403]	2.79188e-05	0.000616255	-0.642376	protein_coding	chr18	43207697	43317481	+	3765	10.206	13.518	9.996	11.591	15.466	18.365	23.054	13.001
ENSMUSG00000093577	Gm20632	predicted gene 20632 [Source:MGI Symbol;Acc:MGI:5313079]	2.822e-05	0.000621507	1	antisense	chr3	96239393	96241819	+	2427	0.709	1.058	0.874	1.303	0.618	0.369	0.454	0.477
ENSMUSG00000097890	4930547M16Rik	RIKEN cDNA 4930547M16 gene [Source:MGI Symbol;Acc:MGI:1922549]	2.82471e-05	0.000621507	1.61667	lincRNA	chr10	39899329	39907931	+	2400	0.17	0.166	0.289	0.167	0.036	0.053	0.06	0.052
ENSMUSG00000022996	Wnt10b	wingless-type MMTV integration site family, member 10B [Source:MGI Symbol;Acc:MGI:108061]	2.8258e-05	0.000621507	0.803199	protein_coding	chr15	98771753	98778150	-	2334	1.377	1.296	1.225	1.068	0.753	0.658	0.759	0.62
ENSMUSG00000056679	Gpr173	G-protein coupled receptor 173 [Source:MGI Symbol;Acc:MGI:1918021]	2.84718e-05	0.000625463	0.457873	protein_coding	chrX	152343598	152368704	-	5109	6.839	7.315	6.773	6.877	4.591	5.09	5.448	4.855
ENSMUSG00000040263	Klhdc4	kelch domain containing 4 [Source:MGI Symbol;Acc:MGI:2384569]	2.87197e-05	0.000630155	-0.463846	protein_coding	chr8	121796313	121829569	-	3708	15.929	15.634	17.099	16.79	22.747	22.119	19.326	24.997
ENSMUSG00000037366	Pafah2	platelet-activating factor acetylhydrolase 2 [Source:MGI Symbol;Acc:MGI:2140321]	2.90064e-05	0.00063569	0.420762	protein_coding	chr4	134396320	134427413	+	3616	21.591	20.734	21.008	19.236	15.819	15.95	14.85	14.349
ENSMUSG00000059659	Gm10069	predicted gene 10069 [Source:MGI Symbol;Acc:MGI:3641875]	2.92064e-05	0.00063931	0.77903	lincRNA	chr6	128438757	128475617	+	3694	0.98	0.88	0.809	0.856	0.604	0.531	0.48	0.392
ENSMUSG00000026418	Tnni1	troponin I, skeletal, slow 1 [Source:MGI Symbol;Acc:MGI:105073]	2.93579e-05	0.000640961	0.665745	protein_coding	chr1	135783065	135810989	+	1708	4.531	3.341	4.108	4.015	2.285	2.646	2.3	2.711
ENSMUSG00000033342	4833424O15Rik	lipid phosphate phosphatase-related protein type 5 [Source:MGI Symbol;Acc:MGI:1923019]	2.93612e-05	0.000640961	-0.548805	protein_coding	chr3	117575227	117689507	+	4294	2.73	2.392	2.864	2.966	3.914	3.743	4.317	3.87
ENSMUSG00000040746	Rnf167	ring finger protein 167 [Source:MGI Symbol;Acc:MGI:1917760]	2.93862e-05	0.000640961	0.421296	protein_coding	chr11	70647235	70651421	+	3539	20.04	20.298	21.293	21.492	16.212	15.394	14.294	15.408
ENSMUSG00000000530	Acvrl1	activin A receptor, type II-like 1 [Source:MGI Symbol;Acc:MGI:1338946]	2.96083e-05	0.00064504	0.555127	protein_coding	chr15	101128522	101145336	+	4265	5.794	5.097	5.534	4.97	3.82	4.118	3.527	2.937
ENSMUSG00000020884	Asgr1	asialoglycoprotein receptor 1 [Source:MGI Symbol;Acc:MGI:88081]	2.98566e-05	0.00064968	1.152	protein_coding	chr11	70054085	70057894	+	1591	0.797	0.502	0.789	0.672	0.377	0.188	0.271	0.312
ENSMUSG00000026771	Spopl	speckle-type POZ protein-like [Source:MGI Symbol;Acc:MGI:1924107]	2.99546e-05	0.000651043	-0.653177	protein_coding	chr2	23506220	23572106	-	6720	1.717	2.267	1.811	2.26	2.514	2.981	3.992	3.027
ENSMUSG00000029648	Flt1	FMS-like tyrosine kinase 1 [Source:MGI Symbol;Acc:MGI:95558]	3.03772e-05	0.00065945	1.30166	protein_coding	chr5	147561604	147726011	-	11583	0.063	0.148	0.086	0.108	0.048	0.037	0.033	0.039
ENSMUSG00000070427	Il18bp	interleukin 18 binding protein [Source:MGI Symbol;Acc:MGI:1333800]	3.05726e-05	0.000662911	-0.621648	protein_coding	chr7	102015079	102018155	-	1400	3.168	4.075	3.496	3.881	5.513	5.359	6.433	4.991
ENSMUSG00000040128	Pnrc1	proline-rich nuclear receptor coactivator 1 [Source:MGI Symbol;Acc:MGI:1917838]	3.08827e-05	0.000668846	0.509444	protein_coding	chr4	33245423	33290163	-	2095	25.493	22.741	23.794	20.215	17.95	16.299	13.628	16.142
ENSMUSG00000034570	Inpp5j	inositol polyphosphate 5-phosphatase J [Source:MGI Symbol;Acc:MGI:2158663]	3.12512e-05	0.000676032	0.632629	protein_coding	chr11	3494375	3504821	-	5092	1.209	1.356	1.25	1.522	0.876	0.862	0.922	0.723
ENSMUSG00000002289	Angptl4	angiopoietin-like 4 [Source:MGI Symbol;Acc:MGI:1888999]	3.13271e-05	0.000676879	0.928014	protein_coding	chr17	33773750	33781575	-	3286	0.62	0.625	0.844	0.827	0.261	0.415	0.335	0.478
ENSMUSG00000045345	9530056K15Rik	RIKEN cDNA 9530056K15 gene [Source:MGI Symbol;Acc:MGI:2444456]	3.16096e-05	0.000682183	0.969626	pseudogene	chr5	143397248	143399563	-	2315	0.723	0.665	0.655	0.654	0.352	0.35	0.248	0.357
ENSMUSG00000032565	Nudt16	nudix (nucleoside diphosphate linked moiety X)-type motif 16 [Source:MGI Symbol;Acc:MGI:1922936]	3.20803e-05	0.00069153	0.75918	protein_coding	chr9	105129338	105131805	-	1606	4.509	3.126	4.665	4.215	2.884	2.495	1.909	2.343
ENSMUSG00000024043	Arhgap28	Rho GTPase activating protein 28 [Source:MGI Symbol;Acc:MGI:2147003]	3.24428e-05	0.000698525	-0.669332	protein_coding	chr17	67842713	68004120	-	5377	0.926	1.252	0.83	1.002	1.427	1.601	1.88	1.399
ENSMUSG00000041775	Mapk1ip1	mitogen-activated protein kinase 1 interacting protein 1 [Source:MGI Symbol;Acc:MGI:1916796]	3.28488e-05	0.000705754	0.477322	protein_coding	chr7	138835823	138846273	-	1883	15.167	15.787	13.892	15.136	10.976	10.685	9.743	11.109
ENSMUSG00000094281	Gm8034	predicted gene 8034 [Source:MGI Symbol;Acc:MGI:3644144]	3.28552e-05	0.000705754	1.49881	pseudogene	chr19	6044691	6044822	-	132	5.143	3.026	6.562	6.073	2.274	2.261	1.814	0
ENSMUSG00000051986	A530006G24Rik	RIKEN cDNA A530006G24 gene [Source:MGI Symbol;Acc:MGI:2685849]	3.30556e-05	0.000709232	-2.19265	lincRNA	chr2	147710693	147717632	+	1331	0.034	0.043	0	0.033	0.193	0.16	0.36	0.186
ENSMUSG00000001891	Ugp2	UDP-glucose pyrophosphorylase 2 [Source:MGI Symbol;Acc:MGI:2183447]	3.36252e-05	0.000720614	-0.413991	protein_coding	chr11	21321138	21371201	-	3069	25.528	28.333	23.694	24.74	33.323	34.698	33.012	33.542
ENSMUSG00000074909	Ranbp6	RAN binding protein 6 [Source:MGI Symbol;Acc:MGI:2683212]	3.3849e-05	0.000724564	0.634183	protein_coding	chr19	29808108	29812974	-	4867	6.621	10.621	8.632	10.138	5.154	5.912	7.067	4.757
ENSMUSG00000002249	Tead3	TEA domain family member 3 [Source:MGI Symbol;Acc:MGI:109241]	3.5604e-05	0.000761248	0.583385	protein_coding	chr17	28331671	28350805	-	4398	2.388	2.154	2.659	2.217	1.716	1.531	1.481	1.476
ENSMUSG00000033268	Duox1	dual oxidase 1 [Source:MGI Symbol;Acc:MGI:2139422]	3.62845e-05	0.000773936	-1.10309	protein_coding	chr2	122315672	122347972	+	5267	0.086	0.087	0.14	0.118	0.195	0.283	0.236	0.235
ENSMUSG00000035011	Zbtb7a	zinc finger and BTB domain containing 7a [Source:MGI Symbol;Acc:MGI:1335091]	3.62868e-05	0.000773936	0.51164	protein_coding	chr10	81135220	81152995	+	6808	4.714	5.397	5.197	5.318	3.452	4.045	3.926	2.878
ENSMUSG00000097102	2310069G16Rik	RIKEN cDNA 2310069G16 gene [Source:MGI Symbol;Acc:MGI:1916909]	3.63236e-05	0.000773936	-1.37851	lincRNA	chr15	44787782	44805827	+	841	0.323	0.204	0.206	0.371	0.714	0.862	0.797	0.885
ENSMUSG00000004568	Arhgef18	rho/rac guanine nucleotide exchange factor (GEF) 18 [Source:MGI Symbol;Acc:MGI:2142567]	3.63937e-05	0.000774533	-0.438182	protein_coding	chr8	3393006	3456601	+	8395	7.731	7.904	7.743	7.108	10.338	10.415	11.349	8.756
ENSMUSG00000028139	Riiad1	regulatory subunit of type II PKA R-subunit (RIIa) domain containing 1 [Source:MGI Symbol;Acc:MGI:1913603]	3.71569e-05	0.000789862	0.774046	protein_coding	chr3	94464983	94480341	-	813	3.73	3.79	4.475	3.944	2.69	2.202	1.768	2.441
ENSMUSG00000001948	Spa17	sperm autoantigenic protein 17 [Source:MGI Symbol;Acc:MGI:1333778]	3.74536e-05	0.000795252	0.869187	protein_coding	chr9	37603295	37613720	-	689	14.518	11.594	10.749	10.794	6.846	6.001	4.032	8.82
ENSMUSG00000024246	Thumpd2	THUMP domain containing 2 [Source:MGI Symbol;Acc:MGI:1919417]	3.75013e-05	0.000795348	-0.624179	protein_coding	chr17	81026327	81065085	-	1856	2.561	2.09	2.193	2.231	3.512	3.376	3.252	3.787
ENSMUSG00000068551	Zfp467	zinc finger protein 467 [Source:MGI Symbol;Acc:MGI:1916160]	3.78001e-05	0.000800762	0.453366	protein_coding	chr6	48427697	48445825	-	4255	8.786	8.086	8.682	8.655	6.55	6.262	5.832	6.053
ENSMUSG00000096923	A730071L15Rik	RIKEN cDNA A730071L15Rik gene [Source:MGI Symbol;Acc:MGI:3642498]	3.79339e-05	0.000802673	1.34577	protein_coding	chr11	6200029	6201643	+	1615	0.42	0.389	0.402	0.414	0.159	0.132	0.148	0.102
ENSMUSG00000057897	Camk2b	calcium/calmodulin-dependent protein kinase II, beta [Source:MGI Symbol;Acc:MGI:88257]	3.84449e-05	0.000812244	0.608401	protein_coding	chr11	5969644	6066362	-	9125	1.513	1.363	1.543	1.279	1.104	0.962	0.808	0.816
ENSMUSG00000090336	4932443I19Rik	RIKEN cDNA 4932443I19 gene [Source:MGI Symbol;Acc:MGI:2685952]	3.84745e-05	0.000812244	-0.708375	protein_coding	chr8	13705889	13743066	+	781	4.462	2.995	3.937	3.763	5.765	6.877	5.765	6.352
ENSMUSG00000047586	Nccrp1	non-specific cytotoxic cell receptor protein 1 homolog (zebrafish) [Source:MGI Symbol;Acc:MGI:2685009]	3.87298e-05	0.000816698	0.819918	protein_coding	chr7	28543596	28547254	-	1531	3.341	2.162	2.32	2.327	1.456	1.671	1.158	1.35
ENSMUSG00000030284	Creld1	cysteine-rich with EGF-like domains 1 [Source:MGI Symbol;Acc:MGI:2152539]	3.92942e-05	0.000827651	0.498876	protein_coding	chr6	113483297	113493338	+	3816	31.965	25.688	31.006	28.089	23.17	20.119	17.524	20.888
ENSMUSG00000045689	Pcdhb4	protocadherin beta 4 [Source:MGI Symbol;Acc:MGI:2136738]	3.96799e-05	0.00083482	0.605	protein_coding	chr18	37307455	37311173	+	3719	2.324	2.792	2.609	2.874	1.545	1.742	2.074	1.512
ENSMUSG00000041757	Plekha6	pleckstrin homology domain containing, family A member 6 [Source:MGI Symbol;Acc:MGI:2388662]	3.99901e-05	0.000840386	-0.49528	protein_coding	chr1	133246097	133303435	+	7457	9.736	11.722	10.274	9.645	12.806	14.966	17.46	12.408
ENSMUSG00000057835	Zfp119a	zinc finger protein 119a [Source:MGI Symbol;Acc:MGI:1345189]	4.00618e-05	0.000840932	0.676484	protein_coding	chr17	55865204	55878862	-	1638	3.758	4.389	2.988	3.915	2.513	2.472	2.018	2.246
ENSMUSG00000032422	Snx14	sorting nexin 14 [Source:MGI Symbol;Acc:MGI:2155664]	4.028e-05	0.00084455	-0.482684	protein_coding	chr9	88376747	88438958	-	3949	5.364	6.068	4.891	5.323	7.112	8.29	7.678	6.805
ENSMUSG00000068105	Tnfrsf13c	tumor necrosis factor receptor superfamily, member 13c [Source:MGI Symbol;Acc:MGI:1919299]	4.10371e-05	0.000859445	0.596876	protein_coding	chr15	82221744	82224339	-	2017	3.77	3.423	3.393	3.047	2.147	2.261	2.28	2.173
ENSMUSG00000006463	Zdhhc24	zinc finger, DHHC domain containing 24 [Source:MGI Symbol;Acc:MGI:1917855]	4.10957e-05	0.000859695	0.495563	protein_coding	chr19	4878668	4885397	+	2916	11.563	10.155	9.936	9.285	7.382	7.47	6.587	7.259
ENSMUSG00000006526	Tmem110	transmembrane protein 110 [Source:MGI Symbol;Acc:MGI:1921500]	4.13304e-05	0.000863622	-0.549927	protein_coding	chr14	30825590	30876986	+	4058	4.149	3.853	4.578	3.413	6.245	5.568	5.253	6.082
ENSMUSG00000028145	Them4	thioesterase superfamily member 4 [Source:MGI Symbol;Acc:MGI:1923028]	4.17921e-05	0.00087228	-0.597352	protein_coding	chr3	94310089	94332540	+	4025	2.035	1.786	1.861	1.682	2.514	3.167	2.404	2.968
ENSMUSG00000050640	Tmem150c	transmembrane protein 150C [Source:MGI Symbol;Acc:MGI:3041258]	4.19092e-05	0.000873733	-0.404212	protein_coding	chr5	100077872	100159808	-	5555	9.003	9.08	8.428	8.802	11.857	11.733	11.409	11.193
ENSMUSG00000045062	Pcdhb7	protocadherin beta 7 [Source:MGI Symbol;Acc:MGI:2136741]	4.3251e-05	0.000900688	0.874469	protein_coding	chr18	37341702	37345207	+	3506	0.491	0.667	0.642	0.724	0.269	0.365	0.396	0.307
ENSMUSG00000085929	Gm13421	predicted gene 13421 [Source:MGI Symbol;Acc:MGI:3649922]	4.43969e-05	0.000923506	1.07943	processed_transcript	chr2	27540426	27543362	+	803	2.255	3.979	2.589	3.716	0.961	1.38	2.327	1.081
ENSMUSG00000006403	Adamts4	a disintegrin-like and metallopeptidase (reprolysin type) with thrombospondin type 1 motif, 4 [Source:MGI Symbol;Acc:MGI:1339949]	4.57363e-05	0.000950294	0.530181	protein_coding	chr1	171250421	171260637	+	4810	14.444	18.422	15.001	15.767	10.591	11.681	13.036	8.234
ENSMUSG00000086391	1700042O10Rik	RIKEN cDNA 1700042O10 gene [Source:MGI Symbol;Acc:MGI:1920571]	4.62623e-05	0.000959941	1.06193	antisense	chr11	11868123	11885321	+	1075	1.347	1.274	1.047	1.243	0.798	0.397	0.535	0.5
ENSMUSG00000045639	Zfp629	zinc finger protein 629 [Source:MGI Symbol;Acc:MGI:2444524]	4.63049e-05	0.000959941	0.506761	protein_coding	chr7	127607031	127615797	-	6723	8.065	10.948	9.579	10.26	6.123	6.785	8.094	6.002
ENSMUSG00000097537	2610020C07Rik	RIKEN cDNA 2610020C07 gene [Source:MGI Symbol;Acc:MGI:1917168]	4.63973e-05	0.000960774	0.8024	lincRNA	chr16	11203383	11225796	+	2925	1.331	1.912	1.806	1.69	0.63	1.21	1.032	0.919
ENSMUSG00000081058	Hist2h3c2	histone cluster 2, H3c2 [Source:MGI Symbol;Acc:MGI:2448357]	4.70053e-05	0.00097227	1.17365	protein_coding	chr3	96238110	96239127	-	1018	1.023	1.065	1.191	0.875	0.421	0.419	0.282	0.609
ENSMUSG00000028439	Fam219a	family with sequence similarity 219, member A [Source:MGI Symbol;Acc:MGI:1919151]	4.77678e-05	0.000986932	-0.445833	protein_coding	chr4	41517691	41569538	-	3724	10.78	9.637	10.281	9.722	14.255	14.446	14.008	11.801
ENSMUSG00000086557	Gm15999	predicted gene 15999 [Source:MGI Symbol;Acc:MGI:3802103]	4.82977e-05	0.000996764	2.39232	processed_transcript	chr3	97892231	97901089	-	1511	0.09	0.038	0.229	0.147	0	0	0	0
ENSMUSG00000028085	Pet112	glutamyl-tRNA(Gln) amidotransferase, subunit B [Source:MGI Symbol;Acc:MGI:2442496]	4.85134e-05	0.00100009	0.466367	protein_coding	chr3	85574119	85655622	+	4299	6.791	7.114	7.505	7.531	5.057	5.166	4.836	5.607
ENSMUSG00000073000	Gm10451	predicted gene 10451 [Source:MGI Symbol;Acc:MGI:3641898]	4.964e-05	0.00102217	0.570165	protein_coding	chr12	76444560	76451336	+	1598	5.353	6.962	5.719	6.744	3.837	4.268	4.167	4.165
ENSMUSG00000052031	Tagap1	T cell activation GTPase activating protein 1 [Source:MGI Symbol;Acc:MGI:1919786]	5.01284e-05	0.00103108	0.4613	protein_coding	chr17	6954965	6961156	-	2358	13.187	13.308	12.489	13.144	9.729	10.106	8.37	9.187
ENSMUSG00000042784	Muc1	mucin 1, transmembrane [Source:MGI Symbol;Acc:MGI:97231]	5.03237e-05	0.00103394	1.08049	protein_coding	chr3	89229057	89233381	+	2346	0.482	0.705	0.812	0.456	0.292	0.236	0.204	0.352
ENSMUSG00000085982	9530051G07Rik	RIKEN cDNA 9530051G07 gene [Source:MGI Symbol;Acc:MGI:2442715]	5.07485e-05	0.0010415	-0.852246	processed_transcript	chrX	153037629	153072915	+	4414	0.318	0.31	0.235	0.272	0.447	0.531	0.597	0.468
ENSMUSG00000097585	Gm26529	predicted gene, 26529 [Source:MGI Symbol;Acc:MGI:5477023]	5.10744e-05	0.00104702	1.31259	protein_coding	chr7	89980749	89981848	+	1100	0.617	0.882	0.709	0.81	0.468	0.233	0.218	0.188
ENSMUSG00000028751	Pla2g2e	phospholipase A2, group IIE [Source:MGI Symbol;Acc:MGI:1349660]	5.13297e-05	0.00105109	-0.579905	protein_coding	chr4	138877942	138882817	+	917	10.711	9.022	9.824	8.013	15.478	13.946	12.589	13.615
ENSMUSG00000085843	A730085A09Rik	KN motif and ankyrin repeat domains 4, opposite strand [Source:MGI Symbol;Acc:MGI:3026921]	5.14096e-05	0.00105155	0.540849	antisense	chr4	98793768	98798900	+	2251	6.937	7.604	5.907	7.814	5.01	5.094	4.597	4.445
ENSMUSG00000028899	Taf12	TAF12 RNA polymerase II, TATA box binding protein (TBP)-associated factor [Source:MGI Symbol;Acc:MGI:1913714]	5.20141e-05	0.00106274	-0.470007	protein_coding	chr4	132274375	132295766	+	4038	7.129	6.98	6.736	6.826	8.57	9.448	9.063	10.781
ENSMUSG00000080712	Hist3h2bb-ps	histone cluster 3, H2bb, pseudogene [Source:MGI Symbol;Acc:MGI:1922442]	5.22597e-05	0.00106657	1.18057	pseudogene	chr11	58954048	58954512	-	465	2.725	1.963	2.794	2.011	1.107	1.192	0.721	1.067
ENSMUSG00000001166	Oas1c	2'-5' oligoadenylate synthetase 1C [Source:MGI Symbol;Acc:MGI:2149633]	5.28372e-05	0.00107716	0.571407	protein_coding	chr5	120800194	120812514	-	2405	8.431	7.094	6.357	6.11	4.957	4.484	4.86	4.298
ENSMUSG00000048644	Ctxn1	cortexin 1 [Source:MGI Symbol;Acc:MGI:88566]	5.33774e-05	0.00108616	0.521209	protein_coding	chr8	4257648	4259274	-	1224	61.309	52.768	59.514	55.229	41.794	37.648	31.622	46.341
ENSMUSG00000025645	Ccdc51	coiled-coil domain containing 51 [Source:MGI Symbol;Acc:MGI:1913908]	5.33967e-05	0.00108616	-0.568375	protein_coding	chr9	109082496	109093363	+	2397	4.853	4.999	5.041	6.075	8.766	7.861	6.415	7.692
ENSMUSG00000025810	Nrp1	neuropilin 1 [Source:MGI Symbol;Acc:MGI:106206]	5.3968e-05	0.00109657	-0.473951	protein_coding	chr8	128359073	128505462	+	5907	9.892	12.74	10.792	12.462	13.749	16.548	18.141	14.502
ENSMUSG00000063681	Crb1	crumbs homolog 1 (Drosophila) [Source:MGI Symbol;Acc:MGI:2136343]	5.41614e-05	0.00109929	-0.847149	protein_coding	chr1	139197056	139377100	-	10931	0.145	0.245	0.214	0.171	0.341	0.374	0.425	0.246
ENSMUSG00000071113	Mboat4	membrane bound O-acyltransferase domain containing 4 [Source:MGI Symbol;Acc:MGI:2685017]	5.46222e-05	0.00110742	1.20482	protein_coding	chr8	34115030	34125185	+	1839	0.566	0.776	1.295	0.654	0.303	0.371	0.443	0.247
ENSMUSG00000040183	Ankrd6	ankyrin repeat domain 6 [Source:MGI Symbol;Acc:MGI:2154278]	5.5827e-05	0.00113061	-0.529677	protein_coding	chr4	32804035	32950841	-	5477	5.446	5.792	4.824	4.846	7.414	7.908	8.772	5.774
ENSMUSG00000087519	AV039307	expressed sequence AV039307 [Source:MGI Symbol;Acc:MGI:2139243]	5.64899e-05	0.00114244	1.4975	processed_transcript	chr2	120850705	120866689	+	1284	0.317	0.4	0.506	0.347	0.167	0.1	0.037	0.129
ENSMUSG00000085419	Gm11734	predicted gene 11734 [Source:MGI Symbol;Acc:MGI:3652086]	5.65358e-05	0.00114244	0.750386	lincRNA	chr11	117523603	117532205	+	728	9.326	8.935	7.912	7.402	4.005	5.036	6.777	3.805
ENSMUSG00000018509	Cenpv	centromere protein V [Source:MGI Symbol;Acc:MGI:1920389]	5.71648e-05	0.00115389	-0.609653	protein_coding	chr11	62524946	62539261	-	1811	27.591	21.361	26.664	24.098	39.068	34.249	29.149	47.825
ENSMUSG00000087679	C330006A16Rik	RIKEN cDNA C330006A16 gene [Source:MGI Symbol;Acc:MGI:1924939]	5.86004e-05	0.00118157	0.479605	lincRNA	chr2	26136814	26140521	-	2483	18.793	18.36	21.768	19.818	14.195	13.426	12.289	15.834
ENSMUSG00000070737	Gm12942	predicted gene 12942 [Source:MGI Symbol;Acc:MGI:3758095]	5.87776e-05	0.00118385	0.674059	protein_coding	chr4	127123691	127129644	+	1910	2.346	2.091	2.086	1.935	1.28	1.384	1.204	1.32
ENSMUSG00000025236	Adpgk	ADP-dependent glucokinase [Source:MGI Symbol;Acc:MGI:1919391]	5.90879e-05	0.0011888	-0.395921	protein_coding	chr9	59291572	59316199	+	2470	34.119	33.564	32.508	30.974	42.862	44.027	41.289	42.363
ENSMUSG00000037363	Letm2	leucine zipper-EF-hand containing transmembrane protein 2 [Source:MGI Symbol;Acc:MGI:2444979]	5.98625e-05	0.00120307	0.546995	protein_coding	chr8	25578492	25597487	-	2098	6.688	6.636	5.656	5.349	4.292	4.165	4.247	3.724
ENSMUSG00000059995	Atxn7l3	ataxin 7-like 3 [Source:MGI Symbol;Acc:MGI:3036270]	6.05311e-05	0.00121518	0.393186	protein_coding	chr11	102289300	102296631	-	4121	35.563	36.483	37.876	39.107	27.261	28.923	27.537	28.391
ENSMUSG00000026421	Csrp1	cysteine and glycine-rich protein 1 [Source:MGI Symbol;Acc:MGI:88549]	6.08791e-05	0.00122083	0.443071	protein_coding	chr1	135720061	135752232	+	1956	142.909	127.619	138.097	129.771	105.862	91.905	87.552	105.87
ENSMUSG00000064871	Snord58b	small nucleolar RNA, C/D box 58B [Source:MGI Symbol;Acc:MGI:3819545]	6.17344e-05	0.0012362	1.3356	snoRNA	chr18	75001058	75001123	+	66	24.002	19.019	13.124	14.169	7.147	1.292	6.532	10.022
ENSMUSG00000022607	Ptk2	PTK2 protein tyrosine kinase 2 [Source:MGI Symbol;Acc:MGI:95481]	6.17796e-05	0.0012362	-0.420833	protein_coding	chr15	73205105	73423191	-	4991	15.289	16.988	15.125	15.481	19.855	21.541	23.351	18.439
ENSMUSG00000044296	Zfp879	zinc finger protein 879 [Source:MGI Symbol;Acc:MGI:3053099]	6.19258e-05	0.00123778	0.91396	protein_coding	chr11	50832031	50841552	-	2414	0.806	0.969	0.933	0.609	0.373	0.477	0.377	0.48
ENSMUSG00000019230	Lhx9	LIM homeobox protein 9 [Source:MGI Symbol;Acc:MGI:1316721]	6.27537e-05	0.00125296	0.610958	protein_coding	chr1	138825186	138848576	-	6809	0.891	1.014	0.999	1.007	0.498	0.664	0.675	0.674
ENSMUSG00000030222	Rerg	RAS-like, estrogen-regulated, growth-inhibitor [Source:MGI Symbol;Acc:MGI:2665139]	6.29503e-05	0.00125553	-1.72583	protein_coding	chr6	137054825	137170497	-	2563	0.018	0.089	0.017	0.035	0.134	0.133	0.262	0.161
ENSMUSG00000029165	Agbl5	ATP/GTP binding protein-like 5 [Source:MGI Symbol;Acc:MGI:2441745]	6.39786e-05	0.00127466	0.458318	protein_coding	chr5	30888694	30906965	+	7053	5.891	6.011	5.956	6.131	4.268	4.454	4.931	3.611
ENSMUSG00000006345	Ggt1	gamma-glutamyltransferase 1 [Source:MGI Symbol;Acc:MGI:95706]	6.48061e-05	0.00128975	0.841061	protein_coding	chr10	75561604	75586200	+	3411	0.703	0.703	0.914	0.953	0.44	0.437	0.337	0.57
ENSMUSG00000010609	Psen2	presenilin 2 [Source:MGI Symbol;Acc:MGI:109284]	6.50563e-05	0.00129333	-0.534048	protein_coding	chr1	180227004	180263438	-	3832	4.134	3.305	3.56	3.103	5.36	4.85	4.9	5.092
ENSMUSG00000038745	Nlrp6	NLR family, pyrin domain containing 6 [Source:MGI Symbol;Acc:MGI:2141990]	6.5324e-05	0.00129725	1.63472	protein_coding	chr7	140920902	140929192	+	5081	0.071	0.18	0.077	0.158	0.034	0.025	0.009	0.057
ENSMUSG00000000409	Lck	lymphocyte protein tyrosine kinase [Source:MGI Symbol;Acc:MGI:96756]	6.56742e-05	0.00130158	0.437385	protein_coding	chr4	129548344	129573641	-	2929	17.57	17.162	17.788	17.165	14.259	12.851	11.236	12.477
ENSMUSG00000053550	Shisa7	shisa family member 7 [Source:MGI Symbol;Acc:MGI:3605641]	6.56836e-05	0.00130158	0.47586	protein_coding	chr7	4825552	4844696	-	6639	3.893	4.606	4.508	4.092	2.945	3.198	3.326	2.671
ENSMUSG00000019952	Poc1b	POC1 centriolar protein homolog B (Chlamydomonas) [Source:MGI Symbol;Acc:MGI:1918511]	6.62875e-05	0.00131214	-0.4207	protein_coding	chr10	99107036	99198074	+	3748	9.431	9.317	8.066	8.65	11.784	11.942	11.822	11.372
ENSMUSG00000091408	Gm6728	predicted gene 6728 [Source:MGI Symbol;Acc:MGI:3643418]	6.63881e-05	0.00131272	-1.38333	pseudogene	chr6	136486122	136490139	-	1098	0.289	0.208	0.158	0.122	0.547	0.621	0.654	0.489
ENSMUSG00000056899	Immp2l	IMP2 inner mitochondrial membrane peptidase-like (S. cerevisiae) [Source:MGI Symbol;Acc:MGI:2135611]	6.65617e-05	0.00131474	-0.863498	protein_coding	chr12	41024090	41955588	+	1832	2.396	1.495	1.631	1.507	3.745	2.909	2.249	3.859
ENSMUSG00000038070	Cntln	centlein, centrosomal protein [Source:MGI Symbol;Acc:MGI:2443104]	6.66397e-05	0.00131487	-0.597962	protein_coding	chr4	84884309	85131921	+	7102	2.16	2.241	1.945	1.894	2.747	3.043	4.02	2.538
ENSMUSG00000031883	Car7	carbonic anhydrase 7 [Source:MGI Symbol;Acc:MGI:103100]	6.78823e-05	0.00133663	-0.698998	protein_coding	chr8	104534700	104550343	+	2459	0.92	1.091	1.162	1.032	1.744	1.89	1.364	1.782
ENSMUSG00000028524	Sgip1	SH3-domain GRB2-like (endophilin) interacting protein 1 [Source:MGI Symbol;Acc:MGI:1920344]	6.78879e-05	0.00133663	-0.644209	protein_coding	chr4	102741297	102973628	+	10136	2.157	3.028	2.397	2.702	3.262	4.424	5.194	3.018
ENSMUSG00000055900	Tmem69	transmembrane protein 69 [Source:MGI Symbol;Acc:MGI:3045357]	6.93166e-05	0.0013633	0.544275	protein_coding	chr4	116551633	116555936	-	2069	6.103	8.135	7.808	6.737	4.58	4.862	4.769	5.215
ENSMUSG00000040721	Zfhx2	zinc finger homeobox 2 [Source:MGI Symbol;Acc:MGI:2686934]	6.95853e-05	0.00136712	-0.614639	protein_coding	chr14	55060262	55092324	-	10562	2.018	2.642	2.087	2.167	2.882	3.588	4.427	2.603
ENSMUSG00000032673	Prorsd1	prolyl-tRNA synthetase domain containing 1 [Source:MGI Symbol;Acc:MGI:1915189]	6.98107e-05	0.00136991	0.640458	protein_coding	chr11	29511757	29515033	-	2128	7.338	6.73	6.533	6.529	4.594	3.726	3.377	5.42
ENSMUSG00000084790	Gm15879	predicted gene 15879 [Source:MGI Symbol;Acc:MGI:3802012]	6.98849e-05	0.00136991	0.919581	antisense	chr16	4032839	4037847	-	1023	1.814	1.841	1.651	1.524	1.09	0.667	0.656	1.051
ENSMUSG00000020660	Pomc	pro-opiomelanocortin-alpha [Source:MGI Symbol;Acc:MGI:97742]	6.99503e-05	0.00136991	0.765926	protein_coding	chr12	3954951	3960618	+	1007	9.259	6.063	9.075	8.712	5.152	5.419	3.282	5.337
ENSMUSG00000020658	Efr3b	EFR3 homolog B (S. cerevisiae) [Source:MGI Symbol;Acc:MGI:2444851]	7.04038e-05	0.00137733	0.595096	protein_coding	chr12	3962554	4038915	-	6547	4.964	6.946	5.629	6.312	3.642	3.646	5.144	3.151
ENSMUSG00000071648	Rom1	rod outer segment membrane protein 1 [Source:MGI Symbol;Acc:MGI:97998]	7.05993e-05	0.00137968	0.494271	protein_coding	chr19	8927382	8929356	-	1526	18.775	16.414	17.71	18.181	13.741	12.012	10.987	13.085
ENSMUSG00000024617	Camk2a	calcium/calmodulin-dependent protein kinase II alpha [Source:MGI Symbol;Acc:MGI:88256]	7.14213e-05	0.00139427	0.456647	protein_coding	chr18	60925618	60988152	+	7465	5.275	5.901	5.854	5.828	4.176	4.266	4.595	3.428
ENSMUSG00000039456	Morc3	microrchidia 3 [Source:MGI Symbol;Acc:MGI:2136841]	7.18341e-05	0.00140084	-0.525868	protein_coding	chr16	93832121	93876072	+	4178	17.225	23.475	17.705	19.889	25.432	30.497	33.227	22.205
ENSMUSG00000057193	Slc44a2	solute carrier family 44, member 2 [Source:MGI Symbol;Acc:MGI:1915932]	7.21538e-05	0.00140559	-0.412334	protein_coding	chr9	21337828	21355025	+	3456	19.697	17.962	17.77	16.596	25.509	23.399	23.314	22.513
ENSMUSG00000041205	Map6d1	MAP6 domain containing 1 [Source:MGI Symbol;Acc:MGI:3607784]	7.37703e-05	0.00143549	-0.533945	protein_coding	chr16	20233310	20241358	-	3273	2.24	2.092	2.144	2	2.725	3.178	3.132	3.133
ENSMUSG00000032122	Slc37a2	solute carrier family 37 (glycerol-3-phosphate transporter), member 2 [Source:MGI Symbol;Acc:MGI:1929693]	7.3845e-05	0.00143549	-0.602466	protein_coding	chr9	37229149	37255738	-	5079	0.731	0.921	0.802	0.693	1.165	1.183	1.273	1.123
ENSMUSG00000022483	Col2a1	collagen, type II, alpha 1 [Source:MGI Symbol;Acc:MGI:88452]	7.40639e-05	0.00143778	0.620747	protein_coding	chr15	97975602	98004695	-	6001	0.852	0.818	0.924	0.779	0.557	0.568	0.535	0.489
ENSMUSG00000055833	1700034H15Rik	RIKEN cDNA 1700034H15 gene [Source:MGI Symbol;Acc:MGI:1921515]	7.41189e-05	0.00143778	0.779401	protein_coding	chr1	191890233	191907527	-	6052	0.703	0.792	0.58	0.493	0.312	0.444	0.332	0.376
ENSMUSG00000074102	Rbm15b	RNA binding motif protein 15B [Source:MGI Symbol;Acc:MGI:1923598]	7.44808e-05	0.00144328	0.584126	protein_coding	chr9	106880929	106882289	-	1361	14.832	13.164	14.956	14.495	8.633	10.461	7.532	11.239
ENSMUSG00000019437	Tlcd1	TLC domain containing 1 [Source:MGI Symbol;Acc:MGI:1915572]	7.47615e-05	0.0014472	0.496924	protein_coding	chr11	78176711	78181909	+	5009	4.816	4.101	4.185	4.25	3.21	2.817	2.936	3.178
ENSMUSG00000019467	Arhgef25	Rho guanine nucleotide exchange factor (GEF) 25 [Source:MGI Symbol;Acc:MGI:1277173]	7.52964e-05	0.00145602	0.408504	protein_coding	chr10	127182521	127190054	-	2387	54.627	52.491	58.314	54.196	41.389	43.2	37.106	41.844
ENSMUSG00000019080	Mfsd3	major facilitator superfamily domain containing 3 [Source:MGI Symbol;Acc:MGI:1916822]	7.55625e-05	0.00145963	0.615061	protein_coding	chr15	76701542	76704239	+	2169	8.639	7.786	9.484	9.034	6.01	5.189	4.395	6.9
ENSMUSG00000020454	Eif4enif1	eukaryotic translation initiation factor 4E nuclear import factor 1 [Source:MGI Symbol;Acc:MGI:1921453]	7.68508e-05	0.00148296	0.395283	protein_coding	chr11	3202392	3244588	+	6370	25.103	29.46	26.312	29.243	19.959	20.839	21.71	20.145
ENSMUSG00000025885	Myo5b	myosin VB [Source:MGI Symbol;Acc:MGI:106598]	7.83258e-05	0.00150984	2.20163	protein_coding	chr18	74440936	74771493	+	9766	0.019	0.029	0.009	0.032	0.004	0	0	0
ENSMUSG00000025969	Nrp2	neuropilin 2 [Source:MGI Symbol;Acc:MGI:1100492]	8.01485e-05	0.00154175	-0.546694	protein_coding	chr1	62703285	62818695	+	9509	4.141	5.286	4.45	4.903	5.93	7.052	8.715	5.426
ENSMUSG00000051736	Fam229b	family with sequence similarity 229, member B [Source:MGI Symbol;Acc:MGI:1913587]	8.04198e-05	0.00154535	0.562074	protein_coding	chr10	39118804	39133914	-	3331	5.041	4.882	4.811	4.439	3.115	3.059	2.718	3.885
ENSMUSG00000004567	Mcoln1	mucolipin 1 [Source:MGI Symbol;Acc:MGI:1890498]	8.16213e-05	0.00156665	-0.390437	protein_coding	chr8	3500457	3515232	+	3260	16.688	15.839	16.247	15.955	21.519	20.464	21.512	20.405
ENSMUSG00000043153	Ispd	isoprenoid synthase domain containing [Source:MGI Symbol;Acc:MGI:1923097]	8.16981e-05	0.00156665	-0.651052	protein_coding	chr12	36381519	36689444	+	2690	1.127	0.997	0.998	1.126	1.435	1.759	1.852	1.629
ENSMUSG00000044005	Gls2	glutaminase 2 (liver, mitochondrial) [Source:MGI Symbol;Acc:MGI:2143539]	8.19662e-05	0.00157015	-0.436992	protein_coding	chr10	128194457	128210004	+	3474	7.752	8.491	8.602	8.217	11.467	11.252	9.956	11.532
ENSMUSG00000008658	Rbfox1	RNA binding protein, fox-1 homolog (C. elegans) 1 [Source:MGI Symbol;Acc:MGI:1926224]	8.21367e-05	0.00157145	-0.627058	protein_coding	chr16	6809222	7412479	+	4151	0.818	1.031	0.908	1.03	1.198	1.602	1.512	1.484
ENSMUSG00000022844	Pdia5	protein disulfide isomerase associated 5 [Source:MGI Symbol;Acc:MGI:1919849]	8.22048e-05	0.00157145	-0.482251	protein_coding	chr16	35397313	35490873	-	1808	17.949	14.706	14.899	14.434	23.456	22.257	19.103	20.877
ENSMUSG00000097960	A330074K22Rik	RIKEN cDNA A330074K22 gene [Source:MGI Symbol;Acc:MGI:3045392]	8.29265e-05	0.0015836	-1.51457	lincRNA	chr8	120204434	120228230	-	2489	0.055	0.138	0.087	0.036	0.207	0.223	0.423	0.183
ENSMUSG00000047307	Pcdhb13	protocadherin beta 13 [Source:MGI Symbol;Acc:MGI:2136748]	8.40424e-05	0.00160325	1.28445	protein_coding	chr18	37442517	37446209	+	3693	0.147	0.371	0.317	0.301	0.035	0.139	0.117	0.134
ENSMUSG00000031523	Dlc1	deleted in liver cancer 1 [Source:MGI Symbol;Acc:MGI:1354949]	8.47598e-05	0.00161435	-0.666712	protein_coding	chr8	36567751	36953143	-	14694	0.98	1.064	0.923	0.976	1.246	1.514	2.194	1.238
ENSMUSG00000022912	Pros1	protein S (alpha) [Source:MGI Symbol;Acc:MGI:1095733]	8.47997e-05	0.00161435	-0.885064	protein_coding	chr16	62854307	62929346	+	4088	0.288	0.335	0.286	0.294	0.388	0.605	0.703	0.526
ENSMUSG00000050994	Adgb	androglobin [Source:MGI Symbol;Acc:MGI:3605549]	8.49512e-05	0.00161556	-1.00765	protein_coding	chr10	10335703	10472326	-	6192	0.212	0.194	0.091	0.158	0.409	0.255	0.418	0.267
ENSMUSG00000036644	Tbc1d9b	TBC1 domain family, member 9B [Source:MGI Symbol;Acc:MGI:1924045]	8.60418e-05	0.00163462	-0.413352	protein_coding	chr11	50131396	50172785	+	6429	11.841	12.114	11.095	10.404	15.014	15.304	16.407	13.131
ENSMUSG00000026458	Ppfia4	protein tyrosine phosphatase, receptor type, f polypeptide (PTPRF), interacting protein (liprin), alpha 4 [Source:MGI Symbol;Acc:MGI:1915757]	8.65223e-05	0.00164205	0.949016	protein_coding	chr1	134296783	134332928	-	6067	0.209	0.292	0.286	0.228	0.141	0.112	0.095	0.15
ENSMUSG00000097062	Gm17586	predicted gene, 17586 [Source:MGI Symbol;Acc:MGI:4937220]	8.67624e-05	0.00164491	0.819868	lincRNA	chr11	120633768	120635125	+	908	6.978	5.404	8.824	7.553	4.722	4.601	2.532	4.189
ENSMUSG00000096199	Ptrhd1	peptidyl-tRNA hydrolase domain containing 1 [Source:MGI Symbol;Acc:MGI:1916959]	8.69064e-05	0.00164595	0.612354	protein_coding	chr12	4234027	4240123	+	4013	2.887	2.787	3.432	3.207	1.752	2.22	1.623	2.339
ENSMUSG00000049353	Rd3	retinal degeneration 3 [Source:MGI Symbol;Acc:MGI:1921273]	8.74913e-05	0.00165532	1.69188	protein_coding	chr1	191977373	191988282	+	4267	0.095	0.107	0.122	0.073	0	0.03	0.045	0.019
ENSMUSG00000028017	Egf	epidermal growth factor [Source:MGI Symbol;Acc:MGI:95290]	8.79995e-05	0.00166157	0.728454	protein_coding	chr3	129677575	129755322	-	4757	0.676	0.996	0.692	0.843	0.433	0.547	0.503	0.408
ENSMUSG00000032911	Cspg4	chondroitin sulfate proteoglycan 4 [Source:MGI Symbol;Acc:MGI:2153093]	8.80023e-05	0.00166157	0.85099	protein_coding	chr9	56865104	56899870	+	8050	0.287	0.269	0.21	0.304	0.176	0.138	0.137	0.128
ENSMUSG00000085562	2610028E06Rik	RIKEN cDNA 2610028E06 gene [Source:MGI Symbol;Acc:MGI:1919645]	8.91333e-05	0.00168002	0.568869	lincRNA	chr4	125887851	125922417	-	4441	2.212	2.518	2.116	2.717	1.651	1.401	1.542	1.75
ENSMUSG00000071180	Smim15	small integral membrane protein 15 [Source:MGI Symbol;Acc:MGI:1922866]	8.9162e-05	0.00168002	0.429684	protein_coding	chr13	108046424	108049146	+	1852	23.046	25.201	25.583	26.666	16.439	18.437	20.123	18.707
ENSMUSG00000034940	Synrg	synergin, gamma [Source:MGI Symbol;Acc:MGI:1354742]	8.973e-05	0.001689	-0.510988	protein_coding	chr11	83964428	84044578	+	8744	2.35	2.838	2.343	2.531	3.202	3.749	4.224	2.993
ENSMUSG00000062162	Mageb1	melanoma antigen, family B, 1 [Source:MGI Symbol;Acc:MGI:105118]	9.01101e-05	0.00169442	1.33342	protein_coding	chrX	92015191	92016333	-	1143	0.752	0.549	0.417	0.623	0.113	0.261	0.251	0.181
ENSMUSG00000013076	Amotl1	angiomotin-like 1 [Source:MGI Symbol;Acc:MGI:1922973]	9.07657e-05	0.00170501	-0.837632	protein_coding	chr9	14541966	14615483	-	9798	0.425	0.495	0.376	0.345	0.691	0.744	1.027	0.46
ENSMUSG00000031891	Hsd11b2	hydroxysteroid 11-beta dehydrogenase 2 [Source:MGI Symbol;Acc:MGI:104720]	9.13245e-05	0.00171375	0.83996	protein_coding	chr8	105518746	105523984	+	1845	1.104	0.928	1.221	1.062	0.697	0.647	0.545	0.448
ENSMUSG00000022559	Fbxl6	F-box and leucine-rich repeat protein 6 [Source:MGI Symbol;Acc:MGI:1354705]	9.17802e-05	0.00172055	0.4918	protein_coding	chr15	76535730	76538746	-	1712	40.475	34.561	42.575	40.084	30.256	27.39	22.636	30.548
ENSMUSG00000041594	Tmtc4	transmembrane and tetratricopeptide repeat containing 4 [Source:MGI Symbol;Acc:MGI:1921050]	9.27413e-05	0.0017368	-0.538654	protein_coding	chr14	122918971	122984035	-	7367	2.593	3.78	3.357	3.373	3.981	4.583	5.553	4.669
ENSMUSG00000058589	Anks1b	ankyrin repeat and sterile alpha motif domain containing 1B [Source:MGI Symbol;Acc:MGI:1924781]	9.33008e-05	0.0017455	0.620152	protein_coding	chr10	89873509	90973300	+	14513	0.48	0.527	0.445	0.623	0.346	0.364	0.343	0.273
ENSMUSG00000056043	Rgs9bp	regulator of G-protein signalling 9 binding protein [Source:MGI Symbol;Acc:MGI:2384418]	9.36379e-05	0.00175003	0.70044	protein_coding	chr7	35578998	35585582	-	6585	0.55	0.693	0.598	0.555	0.332	0.356	0.458	0.301
ENSMUSG00000078630	Tomt	transmembrane O-methyltransferase [Source:MGI Symbol;Acc:MGI:3769724]	9.44865e-05	0.0017641	1.37346	protein_coding	chr7	101898373	101906359	-	2854	0.222	0.18	0.182	0.25	0.105	0.09	0.05	0.029
ENSMUSG00000023026	Dip2b	DIP2 disco-interacting protein 2 homolog B (Drosophila) [Source:MGI Symbol;Acc:MGI:2145977]	9.5351e-05	0.00177844	-0.568805	protein_coding	chr15	100038664	100219473	+	9553	2.672	3.787	2.779	3.039	4.121	4.77	5.581	3.514
ENSMUSG00000091133	Gm17108	predicted gene 17108 [Source:MGI Symbol;Acc:MGI:4937935]	9.5982e-05	0.00178839	1.02801	processed_transcript	chr13	69610498	69614901	-	2877	0.33	0.357	0.437	0.464	0.149	0.163	0.216	0.201
ENSMUSG00000072694	1500011B03Rik	RIKEN cDNA 1500011B03 gene [Source:MGI Symbol;Acc:MGI:1913486]	9.62183e-05	0.00179098	0.85536	protein_coding	chr5	114808196	114813976	-	1746	2.074	1.536	1.984	1.454	1.007	0.879	0.658	1.255
ENSMUSG00000031824	6430548M08Rik	RIKEN cDNA 6430548M08 gene [Source:MGI Symbol;Acc:MGI:2443793]	9.86375e-05	0.00183416	-0.480674	protein_coding	chr8	120114152	120165306	+	6626	1.626	1.782	1.634	1.801	2.252	2.535	2.465	2.19
ENSMUSG00000085085	1700086P04Rik	RIKEN cDNA 1700086P04 gene [Source:MGI Symbol;Acc:MGI:1914599]	9.92571e-05	0.00184382	0.77871	lincRNA	chr4	129050097	129057983	-	1009	7.132	6.22	6.825	4.899	4.292	3.295	2.469	4.302
ENSMUSG00000040434	Gyltl1b	glycosyltransferase-like 1B [Source:MGI Symbol;Acc:MGI:2443769]	9.98938e-05	0.00185378	0.786756	protein_coding	chr2	92365046	92374869	-	5837	0.496	0.44	0.445	0.343	0.198	0.248	0.279	0.248
ENSMUSG00000045838	A430105I19Rik	RIKEN cDNA A430105I19 gene [Source:MGI Symbol;Acc:MGI:2685199]	0.000101175	0.00187566	0.609286	protein_coding	chr2	118754158	118762661	-	4779	2.5	3.474	2.809	3.438	1.992	1.998	2.366	1.548
ENSMUSG00000085119	Gm13644		0.000101796	0.00188528	1.21681	processed_transcript	chr4	155777476	155783966	+	2145	0.422	0.585	0.404	0.332	0.18	0.159	0.179	0.193
ENSMUSG00000040483	Xaf1	XIAP associated factor 1 [Source:MGI Symbol;Acc:MGI:3772572]	0.000102208	0.00189101	0.520712	protein_coding	chr11	72301629	72313733	+	4689	2.384	2.482	2.448	2.773	1.582	1.827	1.645	1.878
ENSMUSG00000060480	Olfr171	olfactory receptor 171 [Source:MGI Symbol;Acc:MGI:3030005]	0.000103091	0.00190542	1.17754	protein_coding	chr16	19624157	19625101	-	945	1.437	1.208	0.917	0.848	0.318	0.541	0.304	0.656
ENSMUSG00000051502	Ufsp1	UFM1-specific peptidase 1 [Source:MGI Symbol;Acc:MGI:1917490]	0.000104397	0.00192763	0.581217	protein_coding	chr5	137294669	137295664	+	996	22.903	17.759	19.437	18.734	14.25	13.782	10.004	13.988
ENSMUSG00000041544	Ptchd2	patched domain containing 2 [Source:MGI Symbol;Acc:MGI:2444403]	0.000104657	0.0019305	-0.460502	protein_coding	chr4	148240264	148287965	-	5450	3.289	3.078	3.465	3.432	4.736	4.529	4.729	4.066
ENSMUSG00000025551	Fgf14	fibroblast growth factor 14 [Source:MGI Symbol;Acc:MGI:109189]	0.000104912	0.00193326	-0.992466	protein_coding	chr14	123977907	124677127	-	4182	0.238	0.273	0.186	0.319	0.41	0.479	0.722	0.395
ENSMUSG00000027938	Creb3l4	cAMP responsive element binding protein 3-like 4 [Source:MGI Symbol;Acc:MGI:1916603]	0.000105105	0.00193489	0.823749	protein_coding	chr3	90237500	90243512	-	1679	1.24	1.257	1.135	1.087	0.792	0.559	0.514	0.689
ENSMUSG00000019102	Aldh3a1	aldehyde dehydrogenase family 3, subfamily A1 [Source:MGI Symbol;Acc:MGI:1353451]	0.00010685	0.00196504	0.583874	protein_coding	chr11	61207537	61218421	+	1942	8.483	7.58	7.939	6.902	6.182	4.698	4.218	5.258
ENSMUSG00000010057	Nprl2	nitrogen permease regulator-like 2 [Source:MGI Symbol;Acc:MGI:1914482]	0.000107311	0.00197155	0.463898	protein_coding	chr9	107542209	107545704	+	1456	15.667	16.459	16.181	14.773	12.222	11.536	10.166	11.244
ENSMUSG00000031425	Plp1	proteolipid protein (myelin) 1 [Source:MGI Symbol;Acc:MGI:97623]	0.000107432	0.00197179	0.524597	protein_coding	chrX	136822671	136839733	+	5551	1.574	1.706	1.475	1.645	1.066	1.121	1.053	1.147
ENSMUSG00000074203	G430095P16Rik	RIKEN cDNA G430095P16 gene [Source:MGI Symbol;Acc:MGI:3588227]	0.000108282	0.00198543	0.714182	protein_coding	chr8	84723007	84726844	+	721	5.085	4.511	6.367	6.238	3.866	3.134	2.923	3.383
ENSMUSG00000047021	Ccdc108	coiled-coil domain containing 108 [Source:MGI Symbol;Acc:MGI:2444274]	0.000109275	0.00200163	0.679703	protein_coding	chr1	74902071	74935599	-	7817	0.446	0.569	0.46	0.564	0.291	0.273	0.38	0.296
ENSMUSG00000074217	2210011C24Rik	RIKEN cDNA 2210011C24 gene [Source:MGI Symbol;Acc:MGI:1917384]	0.00010947	0.00200321	1.13327	protein_coding	chr8	84010230	84011442	-	627	3.321	2.093	2.556	1.563	1.505	0.748	0.84	1.055
ENSMUSG00000026199	Ankzf1	ankyrin repeat and zinc finger domain containing 1 [Source:MGI Symbol;Acc:MGI:1098746]	0.000109749	0.00200633	0.444949	protein_coding	chr1	75192151	75199387	+	5142	6.918	6.403	6.612	5.898	5.012	4.468	4.742	4.527
ENSMUSG00000036278	Macrod1	MACRO domain containing 1 [Source:MGI Symbol;Acc:MGI:2147583]	0.000111232	0.00203142	-0.940057	protein_coding	chr19	7056768	7198061	+	1274	3.411	1.478	2.448	1.713	5.52	4.249	3.346	4.219
ENSMUSG00000093579	Gm20036	predicted gene, 20036 [Source:MGI Symbol;Acc:MGI:5012221]	0.000112014	0.00204246	1.22239	processed_transcript	chr12	101913240	101915335	+	844	1.126	1.149	0.718	0.95	0.406	0.455	0.341	0.343
ENSMUSG00000037762	Slc16a9	solute carrier family 16 (monocarboxylic acid transporters), member 9 [Source:MGI Symbol;Acc:MGI:1914109]	0.000112058	0.00204246	-0.62861	protein_coding	chr10	70245100	70285968	+	3869	0.842	0.944	0.84	0.771	1.408	1.41	1.337	1.069
ENSMUSG00000045193	Cirbp	cold inducible RNA binding protein [Source:MGI Symbol;Acc:MGI:893588]	0.000113768	0.00207156	-0.442679	protein_coding	chr10	80165985	80172786	+	2604	22.404	20.312	23.833	22.078	30.529	30.907	25.129	32.499
ENSMUSG00000052557	Gan	giant axonal neuropathy [Source:MGI Symbol;Acc:MGI:1890619]	0.00011452	0.0020832	-0.989568	protein_coding	chr8	117158135	117205834	+	3300	1.07	1.522	0.997	1.161	1.832	2.235	3.861	1.428
ENSMUSG00000036890	Gtdc1	glycosyltransferase-like domain containing 1 [Source:MGI Symbol;Acc:MGI:2444269]	0.000116325	0.00211314	-0.482263	protein_coding	chr2	44564412	44927657	-	7928	1.741	1.763	1.693	1.517	2.342	2.5	2.435	2.018
ENSMUSG00000049538	Adamts16	a disintegrin-like and metallopeptidase (reprolysin type) with thrombospondin type 1 motif, 16 [Source:MGI Symbol;Acc:MGI:2429637]	0.000116396	0.00211314	1.40054	protein_coding	chr13	70727802	70841811	-	6836	0.046	0.109	0.127	0.13	0.031	0.019	0.035	0.048
ENSMUSG00000018451	6330403K07Rik	RIKEN cDNA 6330403K07 gene [Source:MGI Symbol;Acc:MGI:1918001]	0.000116514	0.00211322	0.565674	lincRNA	chr11	71031941	71033513	-	1494	20.207	14.818	17.654	16.126	13.547	11.214	9.491	11.678
ENSMUSG00000031196	F8	coagulation factor VIII [Source:MGI Symbol;Acc:MGI:88383]	0.000117253	0.00212323	0.939458	protein_coding	chrX	75172715	75382615	-	9905	0.123	0.213	0.153	0.139	0.069	0.077	0.077	0.088
ENSMUSG00000048878	Hexim1	hexamethylene bis-acetamide inducible 1 [Source:MGI Symbol;Acc:MGI:2385923]	0.000117297	0.00212323	0.397188	protein_coding	chr11	103116325	103119725	+	3401	25.259	23.219	26.704	27.17	19.517	18.776	19.62	18.927
ENSMUSG00000052572	Dlg2	discs, large homolog 2 (Drosophila) [Source:MGI Symbol;Acc:MGI:1344351]	0.000117447	0.00212386	-0.679923	protein_coding	chr7	91090706	92447003	+	10345	0.77	1.015	0.708	0.926	1.127	1.467	1.769	1.055
ENSMUSG00000045691	Thtpa	thiamine triphosphatase [Source:MGI Symbol;Acc:MGI:2446078]	0.00011856	0.00214188	0.592209	protein_coding	chr14	55094835	55098986	+	2779	3.241	4.312	4.177	4.567	2.685	3.053	2.792	2.142
ENSMUSG00000033610	Pank1	pantothenate kinase 1 [Source:MGI Symbol;Acc:MGI:1922985]	0.000118971	0.00214564	-0.549748	protein_coding	chr19	34810894	34879455	-	3692	1.361	1.391	1.49	1.508	2.091	2.194	2.219	1.836
ENSMUSG00000027624	Epb4.1l1	erythrocyte protein band 4.1-like 1 [Source:MGI Symbol;Acc:MGI:103010]	0.000119002	0.00214564	-0.425065	protein_coding	chr2	156420909	156543214	+	11528	6.816	8.147	7.363	7.83	8.763	10.376	11.465	9.396
ENSMUSG00000097520	Gm26843	predicted gene, 26843 [Source:MGI Symbol;Acc:MGI:5477337]	0.000119121	0.0021457	1.87447	lincRNA	chr8	93750147	93810292	-	3246	0.112	0.123	0.08	0.082	0.053	0	0.015	0
ENSMUSG00000051817	Sox12	SRY (sex determining region Y)-box 12 [Source:MGI Symbol;Acc:MGI:98360]	0.000119733	0.00215461	0.413098	protein_coding	chr2	152393611	152398063	-	4453	14.565	13.8	15.882	13.921	11.661	11.086	10.155	10.287
ENSMUSG00000023048	Prr13	proline rich 13 [Source:MGI Symbol;Acc:MGI:1913401]	0.0001211	0.00217553	0.495424	protein_coding	chr15	102459028	102462806	+	1562	98.924	79.96	88.947	76.805	71.265	61.214	49.865	59.393
ENSMUSG00000020604	Arsg	arylsulfatase G [Source:MGI Symbol;Acc:MGI:1921258]	0.000121132	0.00217553	-0.605313	protein_coding	chr11	109473374	109573330	+	3906	4.705	4.441	3.038	3.09	6.323	5.828	5.838	4.985
ENSMUSG00000022701	2610015P09Rik	RIKEN cDNA 2610015P09 gene [Source:MGI Symbol;Acc:MGI:1922661]	0.000122908	0.00220528	0.465503	protein_coding	chr16	43889800	43964314	+	4230	5.692	6.367	5.426	5.559	4.004	4.626	4.281	3.567
ENSMUSG00000028952	Zbtb48	zinc finger and BTB domain containing 48 [Source:MGI Symbol;Acc:MGI:2140248]	0.000125024	0.00224107	0.451842	protein_coding	chr4	152019774	152027671	-	3199	16.723	16.034	20.199	19.405	12.68	12.606	12.638	14.345
ENSMUSG00000040283	Btnl9	butyrophilin-like 9 [Source:MGI Symbol;Acc:MGI:2442439]	0.000125324	0.00224425	-1.44057	protein_coding	chr11	49165585	49187159	-	6054	0.015	0.047	0.014	0.051	0.099	0.063	0.111	0.123
ENSMUSG00000097292	A230107N01Rik	RIKEN cDNA A230107N01 gene [Source:MGI Symbol;Acc:MGI:2445042]	0.000126587	0.00226403	1.41504	lincRNA	chr13	84219581	84222175	-	2348	0.251	0.437	0.424	0.209	0.164	0.018	0.163	0.088
ENSMUSG00000034813	Grip1	glutamate receptor interacting protein 1 [Source:MGI Symbol;Acc:MGI:1921303]	0.000126674	0.00226403	-0.585238	protein_coding	chr10	119454034	120087261	+	7860	4.267	5.684	4.661	5.632	6.246	8.086	9.824	5.87
ENSMUSG00000036972	Zic4	zinc finger protein of the cerebellum 4 [Source:MGI Symbol;Acc:MGI:107201]	0.000127734	0.00228075	-0.645845	protein_coding	chr9	91362413	91389348	+	10335	0.228	0.282	0.214	0.28	0.386	0.396	0.431	0.356
ENSMUSG00000009731	Kcnd1	potassium voltage-gated channel, Shal-related family, member 1 [Source:MGI Symbol;Acc:MGI:96671]	0.000129019	0.00230146	0.582556	protein_coding	chrX	7822289	7838280	+	5287	1.113	1.403	1.425	1.188	0.819	0.871	0.924	0.751
ENSMUSG00000026768	Itga8	integrin alpha 8 [Source:MGI Symbol;Acc:MGI:109442]	0.000129249	0.00230333	-0.93829	protein_coding	chr2	12106632	12301920	-	7273	0.249	0.361	0.286	0.355	0.419	0.674	0.883	0.415
ENSMUSG00000022299	Slc25a32	solute carrier family 25, member 32 [Source:MGI Symbol;Acc:MGI:1917156]	0.000129967	0.00231389	-0.545537	protein_coding	chr15	39094191	39112716	-	2945	2.766	3.662	2.706	2.873	3.698	4.531	4.522	4.548
ENSMUSG00000037406	Htra4	HtrA serine peptidase 4 [Source:MGI Symbol;Acc:MGI:3036260]	0.000131757	0.00234161	1.4245	protein_coding	chr8	25025451	25038962	-	1795	0.328	0.254	0.29	0.298	0.096	0.024	0.053	0.184
ENSMUSG00000075266	Cenpw	centromere protein W [Source:MGI Symbol;Acc:MGI:1913561]	0.000131778	0.00234161	0.555106	protein_coding	chr10	30196011	30200540	-	1510	42.623	29.7	41.359	40.787	26.239	24.617	22.08	30.966
ENSMUSG00000049699	Ucn2	urocortin 2 [Source:MGI Symbol;Acc:MGI:2176375]	0.000132369	0.00234984	0.723065	protein_coding	chr9	108986163	108987164	+	1002	2.71	2.847	2.593	2.578	1.541	1.617	1.721	1.527
ENSMUSG00000027230	Creb3l1	cAMP responsive element binding protein 3-like 1 [Source:MGI Symbol;Acc:MGI:1347062]	0.000133988	0.00237629	0.658963	protein_coding	chr2	91982328	92024502	-	2603	2.921	3.529	2.912	3.165	2.323	1.736	1.435	2.287
ENSMUSG00000063687	Pcdhb5	protocadherin beta 5 [Source:MGI Symbol;Acc:MGI:2136739]	0.00013523	0.00239601	0.668253	protein_coding	chr18	37320381	37323913	+	3533	1.499	2.326	1.937	2.13	1.019	1.339	1.464	1.077
ENSMUSG00000029101	Rgs12	regulator of G-protein signaling 12 [Source:MGI Symbol;Acc:MGI:1918979]	0.000135502	0.00239657	-0.455763	protein_coding	chr5	34949445	35039644	+	7910	3.21	3.066	3.17	2.888	4.147	4.468	4.596	3.533
ENSMUSG00000045312	Lhfpl2	lipoma HMGIC fusion partner-like 2 [Source:MGI Symbol;Acc:MGI:2145236]	0.000135522	0.00239657	-0.618129	protein_coding	chr13	94057796	94195409	+	8276	0.875	1.013	0.874	0.764	1.135	1.463	1.667	1.099
ENSMUSG00000044229	Nxpe4	neurexophilin and PC-esterase domain family, member 4 [Source:MGI Symbol;Acc:MGI:1924792]	0.000135704	0.0023971	-0.549085	protein_coding	chr9	48362041	48400025	+	3173	1.483	1.888	1.57	1.825	2.446	2.714	2.416	2.241
ENSMUSG00000036053	Fmnl2	formin-like 2 [Source:MGI Symbol;Acc:MGI:1918659]	0.000135813	0.0023971	-0.521147	protein_coding	chr2	52857860	53134202	+	6033	12.559	16.286	13.517	14.187	17.044	20.844	25.837	16.467
ENSMUSG00000036834	Plch1	phospholipase C, eta 1 [Source:MGI Symbol;Acc:MGI:2683547]	0.000136679	0.00241009	-0.784271	protein_coding	chr3	63696234	63899472	-	8637	0.707	1.202	0.983	0.985	1.256	1.653	2.396	1.307
ENSMUSG00000047938	4930483J18Rik	RIKEN cDNA 4930483J18 gene [Source:MGI Symbol;Acc:MGI:1914888]	0.000136837	0.00241055	1.66297	processed_transcript	chr15	81190774	81192763	+	1179	0.23	0.29	0.404	0.378	0.036	0.036	0.081	0.14
ENSMUSG00000034333	Zbed4	zinc finger, BED domain containing 4 [Source:MGI Symbol;Acc:MGI:2682302]	0.000138837	0.00244346	-0.46802	protein_coding	chr15	88751660	88784516	+	5764	3.369	3.94	3.223	3.284	4.337	4.63	5.443	4.468
ENSMUSG00000044646	Zbtb7c	zinc finger and BTB domain containing 7C [Source:MGI Symbol;Acc:MGI:2443302]	0.000140643	0.00247287	-0.544964	protein_coding	chr18	75820178	76148561	+	4729	1.302	1.279	1.191	1.121	1.832	1.938	1.813	1.504
ENSMUSG00000025931	Paqr8	progestin and adipoQ receptor family member VIII [Source:MGI Symbol;Acc:MGI:1921479]	0.000142956	0.00251114	-0.657002	protein_coding	chr1	20890622	20938755	+	4543	0.648	0.929	0.915	0.667	1.246	1.229	1.413	1.056
ENSMUSG00000075410	Gm11744	predicted gene 11744 [Source:MGI Symbol;Acc:MGI:3649529]	0.000143174	0.00251257	1.06413	protein_coding	chr11	116653534	116668389	+	1534	1.21	0.67	1.101	0.987	0.699	0.528	0.312	0.27
ENSMUSG00000062417	Hist1h3g		0.000143465	0.00251529	1.22827	protein_coding	chr13	23535422	23535951	+	530	1.708	1.4	1.144	2.521	0.89	0.885	0.452	0.39
ENSMUSG00000085054	Gm15834	predicted gene 15834 [Source:MGI Symbol;Acc:MGI:3802168]	0.000144404	0.00252934	0.821499	lincRNA	chr1	58505148	58523230	+	4616	0.461	0.655	0.403	0.473	0.242	0.314	0.301	0.233
ENSMUSG00000074452	Pate2	prostate and testis expressed 2 [Source:MGI Symbol;Acc:MGI:2685692]	0.000144831	0.00253441	-0.68176	protein_coding	chr9	35570284	35690318	+	4720	0.758	0.786	0.551	0.698	1.145	1.129	1.319	0.85
ENSMUSG00000067928	Zfp760	zinc finger protein 760 [Source:MGI Symbol;Acc:MGI:2679257]	0.000145188	0.00253825	0.554879	protein_coding	chr17	21707741	21725636	+	4209	2.946	3.891	3.91	4.359	2.404	2.583	2.879	2.269
ENSMUSG00000022679	Mpv17l	Mpv17 transgene, kidney disease mutant-like [Source:MGI Symbol;Acc:MGI:2135951]	0.000145828	0.00254701	-0.653175	protein_coding	chr16	13903161	13949619	+	3760	1.18	1.093	0.945	1.066	1.722	1.712	2.013	1.242
ENSMUSG00000039375	Wdr17	WD repeat domain 17 [Source:MGI Symbol;Acc:MGI:1924662]	0.000146321	0.0025532	-0.701659	protein_coding	chr8	54629055	54887184	-	6571	0.585	0.504	0.422	0.346	0.646	0.824	0.86	0.686
ENSMUSG00000034379	Wdr5b	WD repeat domain 5B [Source:MGI Symbol;Acc:MGI:1916794]	0.000147619	0.00257224	0.618129	protein_coding	chr16	36041190	36042973	+	1784	2.715	3.102	2.962	2.921	1.466	2.031	2.068	1.947
ENSMUSG00000000126	Wnt9a	wingless-type MMTV integration site family, member 9A [Source:MGI Symbol;Acc:MGI:2446084]	0.000147692	0.00257224	-0.941897	protein_coding	chr11	59306928	59333552	+	3329	0.299	0.206	0.273	0.201	0.618	0.435	0.403	0.447
ENSMUSG00000025407	Gli1	GLI-Kruppel family member GLI1 [Source:MGI Symbol;Acc:MGI:95727]	0.000147994	0.00257506	0.77961	protein_coding	chr10	127329889	127341589	-	3665	0.692	0.529	0.65	0.632	0.363	0.314	0.431	0.316
ENSMUSG00000025330	Padi4	peptidyl arginine deiminase, type IV [Source:MGI Symbol;Acc:MGI:1338898]	0.000148817	0.00258694	0.856265	protein_coding	chr4	140745865	140774236	-	4835	0.543	0.437	0.421	0.534	0.257	0.265	0.168	0.351
ENSMUSG00000074555	Gm10714	predicted gene 10714 [Source:MGI Symbol;Acc:MGI:3641975]	0.000148977	0.00258728	1.62149	antisense	chr2	174125038	174183918	-	875	0.517	0.391	0.643	0.305	0.098	0.097	0.109	0.142
ENSMUSG00000026959	Grin1	glutamate receptor, ionotropic, NMDA1 (zeta 1) [Source:MGI Symbol;Acc:MGI:95819]	0.000149435	0.00259278	-0.415458	protein_coding	chr2	25291181	25319187	-	9700	2.683	3	3.174	3.2	4.001	3.99	3.98	3.925
ENSMUSG00000029407	Uso1	USO1 vesicle docking factor [Source:MGI Symbol;Acc:MGI:1929095]	0.000149799	0.00259666	-0.419844	protein_coding	chr5	92137938	92202794	+	3897	23.321	27.203	22.038	22.877	29.324	32.838	36.041	27.933
ENSMUSG00000024122	Pdpk1	3-phosphoinositide dependent protein kinase 1 [Source:MGI Symbol;Acc:MGI:1338068]	0.000151258	0.00261949	-0.603039	protein_coding	chr17	24073680	24150924	-	10935	3.713	5.437	4.365	4.883	5.513	7.458	9.213	5.429
ENSMUSG00000064841	Gm26205	predicted gene, 26205 [Source:MGI Symbol;Acc:MGI:5455982]	0.000152162	0.00263265	0.732228	snoRNA	chr5	121205010	121205143	+	134	18.239	25.122	28.442	29.91	14.4	15.588	16.087	13.884
ENSMUSG00000097640	Gm20033	predicted gene, 20033 [Source:MGI Symbol;Acc:MGI:5012218]	0.000153008	0.00264481	1.33342	processed_transcript	chr5	64708207	64804117	-	1495	0.666	0.267	0.435	0.417	0.229	0.171	0.096	0.111
ENSMUSG00000097784	A430105J06Rik	RIKEN cDNA A430105J06 gene [Source:MGI Symbol;Acc:MGI:1924439]	0.000153339	0.00264804	0.973033	lincRNA	chr1	186749396	186752921	+	1275	0.994	0.806	0.951	0.908	0.336	0.535	0.413	0.454
ENSMUSG00000021902	Phf7	PHD finger protein 7 [Source:MGI Symbol;Acc:MGI:1919088]	0.000154205	0.0026605	0.489106	protein_coding	chr14	31237696	31251218	-	1984	8.874	7.937	8.819	8.484	5.835	5.801	5.602	6.731
ENSMUSG00000038352	Arl5c	ADP-ribosylation factor-like 5C [Source:MGI Symbol;Acc:MGI:3028577]	0.000154635	0.00266543	0.755228	protein_coding	chr11	97989578	97996181	-	2073	1.616	1.266	1.212	1.633	0.807	0.74	0.739	1.017
ENSMUSG00000057818	1600029O15Rik	RIKEN cDNA 1600029O15 gene [Source:MGI Symbol;Acc:MGI:3045362]	0.000155585	0.00267679	0.637165	pseudogene	chr9	58202897	58208808	+	1809	3.253	4.353	3.831	3.717	2.276	2.946	2.595	1.783
ENSMUSG00000050605	Zfp61	zinc finger protein 61 [Source:MGI Symbol;Acc:MGI:99663]	0.000155627	0.00267679	0.394657	protein_coding	chr7	24291039	24301232	-	3431	13.02	12.871	12.686	12.006	9.448	9.579	9.243	9.736
ENSMUSG00000079055	Slc8a3	solute carrier family 8 (sodium/calcium exchanger), member 3 [Source:MGI Symbol;Acc:MGI:107976]	0.000155731	0.00267679	-0.577894	protein_coding	chr12	81197915	81333180	-	5332	0.628	0.824	0.747	0.677	1.005	1.127	1.06	1.07
ENSMUSG00000032578	Cish	cytokine inducible SH2-containing protein [Source:MGI Symbol;Acc:MGI:103159]	0.00015632	0.00268442	0.544768	protein_coding	chr9	107296026	107302784	+	6419	2.524	2.267	2.665	2.047	1.864	1.581	1.597	1.398
ENSMUSG00000078349	AW011738	expressed sequence AW011738 [Source:MGI Symbol;Acc:MGI:2140540]	0.000156924	0.00269227	0.804181	protein_coding	chr4	156203304	156205151	+	1848	1.029	1.389	1.43	1.639	0.859	0.807	0.855	0.537
ENSMUSG00000025140	Pycr1	pyrroline-5-carboxylate reductase 1 [Source:MGI Symbol;Acc:MGI:2384795]	0.000158186	0.00270954	0.419222	protein_coding	chr11	120635712	120643769	-	3935	28.502	24.374	26.811	25.339	21.151	19.207	17.25	20.014
ENSMUSG00000036192	Rorb	RAR-related orphan receptor beta [Source:MGI Symbol;Acc:MGI:1343464]	0.0001583	0.00270954	-0.675427	protein_coding	chr19	18930605	19111196	-	11076	0.241	0.309	0.262	0.294	0.356	0.431	0.558	0.411
ENSMUSG00000092626	9130230N09Rik	RIKEN cDNA 9130230N09 gene [Source:MGI Symbol;Acc:MGI:1924921]	0.000158372	0.00270954	1.07179	processed_transcript	chr11	22858931	22861264	+	663	1.161	1.721	2.09	1.881	0.388	0.772	0.867	0.998
ENSMUSG00000032827	Ppp1r9a	protein phosphatase 1, regulatory (inhibitor) subunit 9A [Source:MGI Symbol;Acc:MGI:2442401]	0.000159758	0.00273072	-0.639618	protein_coding	chr6	4902917	5165661	+	14531	1.831	2.093	1.669	1.918	2.349	2.951	4.141	2.145
ENSMUSG00000042439	Zfp532	zinc finger protein 532 [Source:MGI Symbol;Acc:MGI:3036282]	0.000160758	0.00274527	0.581677	protein_coding	chr18	65580230	65689443	+	11192	3.171	4.303	3.738	3.955	2.218	2.521	3.364	1.906
ENSMUSG00000085768	Gm13707	predicted gene 13707 [Source:MGI Symbol;Acc:MGI:3651119]	0.000161758	0.00275979	-1.85798	antisense	chr2	73421909	73429142	+	600	0.075	0.19	0	0.074	0.357	0.568	0.639	0.345
ENSMUSG00000006958	Chrd	chordin [Source:MGI Symbol;Acc:MGI:1313268]	0.000163215	0.00277949	0.517246	protein_coding	chr16	20733127	20742384	+	5838	1.737	1.681	1.981	1.785	1.381	1.241	1.182	1.154
ENSMUSG00000037335	Hand1	heart and neural crest derivatives expressed transcript 1 [Source:MGI Symbol;Acc:MGI:103577]	0.000163512	0.00278196	-1.16146	protein_coding	chr11	57828705	57832818	-	1997	0.113	0.343	0.108	0.201	0.365	0.576	0.36	0.538
ENSMUSG00000009614	Sardh	sarcosine dehydrogenase [Source:MGI Symbol;Acc:MGI:2183102]	0.000164034	0.00278827	0.386343	protein_coding	chr2	27188393	27248337	-	5432	18.956	19.873	20.722	21.053	15.148	15.013	14.392	16.333
ENSMUSG00000074876	Spata5l1	spermatogenesis associated 5-like 1 [Source:MGI Symbol;Acc:MGI:3036261]	0.000165174	0.00280507	-0.632943	processed_transcript	chr2	122630625	122632930	+	1547	4.827	3.393	4.171	3.713	6.819	6.255	6.936	4.784
ENSMUSG00000039048	Foxred1	FAD-dependent oxidoreductase domain containing 1 [Source:MGI Symbol;Acc:MGI:2446262]	0.00016571	0.00281157	0.40211	protein_coding	chr9	35204206	35211055	-	4064	12.774	12.467	12.745	13.796	10.224	9.692	8.793	10
ENSMUSG00000040093	Bmf	BCL2 modifying factor [Source:MGI Symbol;Acc:MGI:2176433]	0.000168069	0.00284632	0.490251	protein_coding	chr2	118528757	118549687	-	5253	3.033	3.139	2.762	2.976	2.424	1.956	2.024	1.952
ENSMUSG00000039781	Azi1	centrosomal protein 131 [Source:MGI Symbol;Acc:MGI:107440]	0.000168133	0.00284632	-0.413078	protein_coding	chr11	120064430	120086827	-	3833	7.522	7.696	7.808	7.563	9.923	10.921	10.535	8.898
ENSMUSG00000025783	4930412O13Rik	RIKEN cDNA 4930412O13 gene [Source:MGI Symbol;Acc:MGI:1921185]	0.000168222	0.00284632	-0.861294	protein_coding	chr2	9881252	9883921	+	1381	0.623	1.116	0.972	1.129	1.242	2.006	2.047	1.676
ENSMUSG00000031519	Asb5	ankyrin repeat and SOCs box-containing 5 [Source:MGI Symbol;Acc:MGI:1923544]	0.000168805	0.00285357	-1.39232	protein_coding	chr8	54550331	54587836	+	1579	0.172	0.108	0.082	0.197	0.652	0.324	0.303	0.393
ENSMUSG00000028753	Vwa5b1	von Willebrand factor A domain containing 5B1 [Source:MGI Symbol;Acc:MGI:1922968]	0.000169897	0.0028694	-0.438164	protein_coding	chr4	138565360	138635884	-	7805	8.269	8.736	7.591	8.148	10.317	11.481	13.067	9.015
ENSMUSG00000028621	Cyb5rl	cytochrome b5 reductase-like [Source:MGI Symbol;Acc:MGI:1919657]	0.000171826	0.00289931	0.495006	protein_coding	chr4	107066988	107088268	+	7430	1.255	1.321	1.177	1.217	0.854	0.878	0.89	0.857
ENSMUSG00000029162	Khk	ketohexokinase [Source:MGI Symbol;Acc:MGI:1096353]	0.000178627	0.00301131	-0.657955	protein_coding	chr5	30921556	30931246	+	1670	2.792	1.708	2.075	2.4	3.954	3.497	3.213	3.416
ENSMUSG00000025153	Fasn	fatty acid synthase [Source:MGI Symbol;Acc:MGI:95485]	0.000185377	0.00312223	-0.480572	protein_coding	chr11	120805940	120824178	-	9849	42.595	51.93	48.555	52.793	62.106	69.511	84.585	54.023
ENSMUSG00000055926	Gm14137	predicted gene 14137 [Source:MGI Symbol;Acc:MGI:3651144]	0.000186173	0.00313249	0.828234	protein_coding	chr2	119174509	119177575	+	3067	0.531	0.8	0.565	0.639	0.364	0.306	0.437	0.256
ENSMUSG00000030546	Plin1	perilipin 1 [Source:MGI Symbol;Acc:MGI:1890505]	0.000186326	0.00313249	0.799406	protein_coding	chr7	79721164	79732776	-	1916	0.898	1.161	1.017	1.139	0.425	0.623	0.65	0.647
ENSMUSG00000056316	Gm9996	predicted gene 9996 [Source:MGI Symbol;Acc:MGI:3642549]	0.000187327	0.00314645	1.24793	protein_coding	chr10	29143282	29144194	-	913	0.644	0.5	0.712	0.78	0.282	0.187	0.262	0.226
ENSMUSG00000052387	Trpm3	transient receptor potential cation channel, subfamily M, member 3 [Source:MGI Symbol;Acc:MGI:2443101]	0.000189425	0.00317879	0.695607	protein_coding	chr19	22139119	22989884	+	8061	0.404	0.488	0.355	0.414	0.197	0.259	0.291	0.256
ENSMUSG00000008496	Pou2f2	POU domain, class 2, transcription factor 2 [Source:MGI Symbol;Acc:MGI:101897]	0.000189611	0.00317901	-0.939579	protein_coding	chr7	25092472	25159922	-	3103	0.686	0.919	1.144	0.947	1.396	1.813	2.732	1.132
ENSMUSG00000003352	Cacnb3	calcium channel, voltage-dependent, beta 3 subunit [Source:MGI Symbol;Acc:MGI:103307]	0.000189984	0.00318236	0.392798	protein_coding	chr15	98632220	98644530	+	3120	40.459	35.953	40.2	39.066	31.459	29.253	26.945	29.562
ENSMUSG00000044217	Aqp5	aquaporin 5 [Source:MGI Symbol;Acc:MGI:106215]	0.000190336	0.00318536	1.17509	protein_coding	chr15	99590849	99594829	+	1667	0.516	0.445	0.52	0.321	0.257	0.179	0.115	0.149
ENSMUSG00000006931	Leprel4	leprecan-like 4 [Source:MGI Symbol;Acc:MGI:1913430]	0.000190894	0.00319179	0.438114	protein_coding	chr11	100408456	100414836	-	2178	37.177	32.51	35.713	33.552	27.779	23.8	21.73	27.979
ENSMUSG00000018470	Kcnab3	potassium voltage-gated channel, shaker-related subfamily, beta member 3 [Source:MGI Symbol;Acc:MGI:1336208]	0.000191621	0.00320104	0.519823	protein_coding	chr11	69326258	69333042	+	2865	4.645	4.501	4.762	4.772	3.817	3.169	3.227	2.655
ENSMUSG00000063430	Wscd2	WSC domain containing 2 [Source:MGI Symbol;Acc:MGI:2445030]	0.000192756	0.00321708	0.756234	protein_coding	chr5	113490333	113589725	+	12253	0.17	0.196	0.166	0.204	0.108	0.087	0.113	0.111
ENSMUSG00000041794	Myrip	myosin VIIA and Rab interacting protein [Source:MGI Symbol;Acc:MGI:2384407]	0.000195432	0.00325879	-0.448475	protein_coding	chr9	120303936	120474841	+	5440	6.98	8.569	7.515	7.801	9.987	10.516	12.46	8.664
ENSMUSG00000056735	A930024E05Rik	RIKEN cDNA A930024E05 gene [Source:MGI Symbol;Acc:MGI:1924414]	0.000200227	0.00333271	0.724084	processed_transcript	chr5	122989354	122998345	+	1896	1.337	1.444	1.165	1.292	0.746	0.675	0.859	0.807
ENSMUSG00000070705	Eid2b	EP300 interacting inhibitor of differentiation 2B [Source:MGI Symbol;Acc:MGI:1924095]	0.000202151	0.00336169	0.497939	protein_coding	chr7	28277706	28280129	+	2424	5.844	5.461	5.253	5.107	3.644	4.045	3.34	4.11
ENSMUSG00000021057	Akap5	A kinase (PRKA) anchor protein 5 [Source:MGI Symbol;Acc:MGI:2685104]	0.000205251	0.00341016	0.836919	protein_coding	chr12	76324891	76334153	+	6824	0.73	0.936	0.762	0.835	0.302	0.456	0.709	0.327
ENSMUSG00000096847	Tmem151b	transmembrane protein 151B [Source:MGI Symbol;Acc:MGI:2685169]	0.000206031	0.00342003	0.430711	protein_coding	chr17	45541940	45549677	-	4851	5.766	5.458	6.142	5.737	4.225	4.64	3.97	4.116
ENSMUSG00000039765	Cc2d2a	coiled-coil and C2 domain containing 2A [Source:MGI Symbol;Acc:MGI:1924487]	0.000206456	0.00342401	-0.698518	protein_coding	chr5	43662379	43740972	+	6776	1.089	1.937	1.483	1.308	2.196	2.51	2.948	1.678
ENSMUSG00000028137	Celf3	CUGBP, Elav-like family member 3 [Source:MGI Symbol;Acc:MGI:1926034]	0.000207962	0.00344307	0.371056	protein_coding	chr3	94478831	94492193	+	2744	55.289	61.195	63.275	63.844	44.083	48.517	47.204	46.284
ENSMUSG00000093460	Six3os1	SIX homeobox 3, opposite strand 1 [Source:MGI Symbol;Acc:MGI:1925118]	0.000207979	0.00344307	0.593627	antisense	chr17	85600652	85619411	-	12896	0.411	0.478	0.457	0.407	0.303	0.334	0.249	0.26
ENSMUSG00000053819	Camk2d	calcium/calmodulin-dependent protein kinase II, delta [Source:MGI Symbol;Acc:MGI:1341265]	0.000209497	0.00346384	-0.390384	protein_coding	chr3	126596302	126844913	+	15928	3.569	3.811	3.548	3.696	4.577	4.767	5.434	4.174
ENSMUSG00000060445	Sycp2	synaptonemal complex protein 2 [Source:MGI Symbol;Acc:MGI:1933281]	0.00020961	0.00346384	-1.80735	protein_coding	chr2	178345293	178407685	-	5967	0.015	0.029	0.015	0	0.086	0.029	0.112	0.055
ENSMUSG00000039982	Dtx4	deltex 4 homolog (Drosophila) [Source:MGI Symbol;Acc:MGI:2672905]	0.000209856	0.00346478	0.379603	protein_coding	chr19	12466341	12501996	-	5765	12.012	14.43	13.192	13.618	9.825	10.552	10.868	9.186
ENSMUSG00000043036	Ccdc63	coiled-coil domain containing 63 [Source:MGI Symbol;Acc:MGI:3607777]	0.000211722	0.00349246	0.674905	protein_coding	chr5	122108040	122138957	-	2923	1.13	1.035	1.008	1.006	0.719	0.627	0.656	0.566
ENSMUSG00000094411	Snord16a	small nucleolar RNA, C/D box 16A [Source:MGI Symbol;Acc:MGI:3819522]	0.000213143	0.00351081	-0.575909	snoRNA	chr9	64175423	64175521	+	99	39.317	47.835	43.309	39.584	63.237	70.187	64.838	52.617
ENSMUSG00000041298	Katnal1	katanin p60 subunit A-like 1 [Source:MGI Symbol;Acc:MGI:2387638]	0.000213368	0.00351081	-0.576966	protein_coding	chr5	148874332	148995223	-	11881	1.314	1.662	1.487	1.537	1.971	2.39	2.851	1.642
ENSMUSG00000020490	Btnl10	butyrophilin-like 10 [Source:MGI Symbol;Acc:MGI:2182073]	0.000213406	0.00351081	1.4361	protein_coding	chr11	58917908	58927158	+	4807	0.094	0.083	0.108	0.102	0.027	0.062	0.03	0
ENSMUSG00000034595	Ppp1r18	protein phosphatase 1, regulatory subunit 18 [Source:MGI Symbol;Acc:MGI:1923698]	0.000214233	0.00352127	0.384686	protein_coding	chr17	35865593	35875596	+	4272	24.527	22.385	24.615	23.413	19.462	18.51	16.876	17.032
ENSMUSG00000013629	Cad	carbamoyl-phosphate synthetase 2, aspartate transcarbamylase, and dihydroorotase [Source:MGI Symbol;Acc:MGI:1916969]	0.000215357	0.00353428	-0.462414	protein_coding	chr5	31054780	31078479	+	8164	12.019	14.788	13.92	14.406	16.581	19.487	23.241	15.794
ENSMUSG00000028542	Slc6a9	solute carrier family 6 (neurotransmitter transporter, glycine), member 9 [Source:MGI Symbol;Acc:MGI:95760]	0.000215409	0.00353428	-0.378617	protein_coding	chr4	117834506	117875198	+	5141	6.929	6.959	7.068	7.06	8.749	9.328	8.619	9.304
ENSMUSG00000028661	Epha8	Eph receptor A8 [Source:MGI Symbol;Acc:MGI:109378]	0.000216048	0.0035416	-0.658151	protein_coding	chr4	136929419	136956816	-	4713	0.451	0.508	0.634	0.661	0.801	0.923	0.864	0.947
ENSMUSG00000037820	Tgm2	transglutaminase 2, C polypeptide [Source:MGI Symbol;Acc:MGI:98731]	0.000218593	0.00358014	0.438525	protein_coding	chr2	158116402	158146436	-	4608	4.774	4.619	5.056	4.871	3.629	3.432	3.805	3.221
ENSMUSG00000070407	Hs3st3b1	heparan sulfate (glucosamine) 3-O-sulfotransferase 3B1 [Source:MGI Symbol;Acc:MGI:1333853]	0.000218927	0.00358242	-0.423982	protein_coding	chr11	63885792	63922290	-	4911	4.59	5.391	5.353	5.504	6.4	7.274	7.452	6.507
ENSMUSG00000094483	Purb	purine rich element binding protein B [Source:MGI Symbol;Acc:MGI:1338779]	0.000220511	0.00360514	0.594102	protein_coding	chr11	6467599	6476076	-	8478	13.832	20.089	15.918	18.29	9.23	11.399	15.357	8.592
ENSMUSG00000086646	5133400J02Rik	RIKEN cDNA 5133400J02 gene [Source:MGI Symbol;Acc:MGI:1918547]	0.000222731	0.00363766	-0.93109	lincRNA	chr11	51189833	51220418	-	1079	1.888	3.596	2.77	2.972	4.093	5.729	7.947	3.448
ENSMUSG00000062044	Lmtk3	lemur tyrosine kinase 3 [Source:MGI Symbol;Acc:MGI:3039582]	0.000222895	0.00363766	0.421643	protein_coding	chr7	45783738	45804144	+	5744	9.881	9.466	11.28	10.358	7.458	8.193	8.189	6.449
ENSMUSG00000032875	Arhgef17	Rho guanine nucleotide exchange factor (GEF) 17 [Source:MGI Symbol;Acc:MGI:2673002]	0.000223466	0.0036419	-0.433819	protein_coding	chr7	100869746	100932161	-	10250	2.155	2.021	2.29	2.068	2.861	3.044	3.005	2.505
ENSMUSG00000030683	Sez6l2	seizure related 6 homolog like 2 [Source:MGI Symbol;Acc:MGI:2385295]	0.000223551	0.0036419	0.38443	protein_coding	chr7	126950563	126970606	+	4210	40.38	36.172	37.702	35.351	30.637	28.979	27.854	25.866
ENSMUSG00000042510	AA986860	expressed sequence AA986860 [Source:MGI Symbol;Acc:MGI:2138143]	0.000224034	0.00364654	-0.745736	protein_coding	chr1	130731976	130744621	+	2908	0.545	0.746	0.477	0.75	1.239	0.909	1.104	0.938
ENSMUSG00000030771	Micalcl	MICAL C-terminal like [Source:MGI Symbol;Acc:MGI:1918127]	0.000225414	0.00366577	0.68031	protein_coding	chr7	112368308	112413104	+	3497	1.708	1.991	1.474	1.49	0.858	1.012	0.877	1.336
ENSMUSG00000021967	Mrp63	mitochondrial ribosomal protein L53 [Source:MGI Symbol;Acc:MGI:1915090]	0.00022863	0.00371478	0.556838	protein_coding	chr14	57826239	57828745	+	2321	21.529	16.176	21.123	19.628	15.168	11.902	10.278	15.336
ENSMUSG00000030494	Rhpn2	rhophilin, Rho GTPase binding protein 2 [Source:MGI Symbol;Acc:MGI:1289234]	0.000228871	0.00371542	0.626185	protein_coding	chr7	35334175	35392285	+	3873	1.566	1.635	1.275	1.322	1.052	1.068	0.816	0.758
ENSMUSG00000085936	2610307P16Rik	RIKEN cDNA 2610307P16 gene [Source:MGI Symbol;Acc:MGI:1919768]	0.000230748	0.00374259	-0.86007	processed_transcript	chr13	28460034	28885620	-	3293	0.412	0.468	0.434	0.27	0.664	0.557	0.684	0.979
ENSMUSG00000086454	4930500J02Rik	RIKEN cDNA 4930500J02 gene [Source:MGI Symbol;Acc:MGI:1922209]	0.000231582	0.00375178	0.849975	processed_transcript	chr2	104559163	104571429	+	1579	1.089	0.795	1.097	1.1	0.679	0.486	0.485	0.524
ENSMUSG00000062257	Opcml	opioid binding protein/cell adhesion molecule-like [Source:MGI Symbol;Acc:MGI:97397]	0.000231722	0.00375178	-0.623491	protein_coding	chr9	27790775	28925410	+	13120	0.397	0.431	0.393	0.387	0.595	0.624	0.789	0.454
ENSMUSG00000090030	A430072P03Rik	RIKEN cDNA A430072P03 gene [Source:MGI Symbol;Acc:MGI:3041214]	0.000235965	0.0038142	1.36257	processed_transcript	chr5	107725157	107728801	+	1667	0.706	0.24	0.39	0.508	0.257	0.179	0.144	0.05
ENSMUSG00000027602	Map1lc3a	microtubule-associated protein 1 light chain 3 alpha [Source:MGI Symbol;Acc:MGI:1915661]	0.000235992	0.0038142	0.515715	protein_coding	chr2	155276297	155278073	+	1181	40.317	29.76	40.192	35.482	27.013	23.715	21.295	28.705
ENSMUSG00000085447	9530026F06Rik	RIKEN cDNA 9530026F06 gene [Source:MGI Symbol;Acc:MGI:1924591]	0.000240267	0.0038799	-1.90689	lincRNA	chr1	61378432	61395904	+	892	0.152	0.064	0	0	0.144	0.526	0.376	0.278
ENSMUSG00000045854	Lyrm2	LYR motif containing 2 [Source:MGI Symbol;Acc:MGI:1917573]	0.000240961	0.00388769	0.52066	protein_coding	chr4	32800253	32801559	+	1140	16.596	14.364	14.284	12.813	10.344	10.059	8.404	11.097
ENSMUSG00000024347	Psd2	pleckstrin and Sec7 domain containing 2 [Source:MGI Symbol;Acc:MGI:1921252]	0.000241635	0.00389515	-0.581564	protein_coding	chr18	35964830	36014715	+	4785	0.955	1.109	0.932	1.014	1.595	1.541	1.672	1.14
ENSMUSG00000028834	Trim63	tripartite motif-containing 63 [Source:MGI Symbol;Acc:MGI:2447992]	0.000242838	0.00391111	0.952694	protein_coding	chr4	134315120	134329629	+	2842	0.35	0.542	0.442	0.533	0.256	0.195	0.27	0.204
ENSMUSG00000064341	mt-Nd1	mitochondrially encoded NADH dehydrogenase 1 [Source:MGI Symbol;Acc:MGI:101787]	0.000243626	0.0039175	0.530915	protein_coding	chrM	2751	3707	+	957	1979.78	1896.35	2208.98	1796.83	1453.25	1233.74	1018.37	1676.84
ENSMUSG00000032968	Inha	inhibin alpha [Source:MGI Symbol;Acc:MGI:96569]	0.000243773	0.0039175	0.682995	protein_coding	chr1	75507077	75510366	+	1475	2.884	3.211	3.7	2.778	2.035	2.196	1.364	2.102
ENSMUSG00000022484	Hoxc10	homeobox C10 [Source:MGI Symbol;Acc:MGI:96192]	0.000243873	0.0039175	0.421196	protein_coding	chr15	102966796	102971893	+	1909	23.519	21.191	21.983	22.698	17.004	16.703	14.378	17.867
ENSMUSG00000039512	Uhrf1bp1	UHRF1 (ICBP90) binding protein 1 [Source:MGI Symbol;Acc:MGI:3041238]	0.000245076	0.0039334	-0.491345	protein_coding	chr17	27856490	27900040	+	8708	3.893	5.098	4.193	4.628	5.515	6.232	7.828	5.165
ENSMUSG00000020122	Egfr	epidermal growth factor receptor [Source:MGI Symbol;Acc:MGI:95294]	0.000245434	0.0039357	-0.572543	protein_coding	chr11	16752203	16918158	+	11326	0.571	0.685	0.7	0.845	1.041	0.967	1.222	0.891
ENSMUSG00000097173	Gm26829	predicted gene, 26829 [Source:MGI Symbol;Acc:MGI:5477323]	0.00024612	0.00394328	1.06559	lincRNA	chr11	22600335	22610879	-	934	0.969	1.222	0.927	1.097	0.459	0.639	0.308	0.487
ENSMUSG00000030877	4933427G17Rik	RIKEN cDNA 4933427G17 gene [Source:MGI Symbol;Acc:MGI:1921716]	0.000247672	0.00396469	1.58496	protein_coding	chr7	120982509	121014787	+	1909	0.45	0.179	0.295	0.257	0.022	0.089	0.025	0.195
ENSMUSG00000087236	Gm1305	predicted gene 1305 [Source:MGI Symbol;Acc:MGI:2686151]	0.000248928	0.00397808	0.916168	protein_coding	chr1	179695297	179745185	-	3449	0.341	0.347	0.389	0.413	0.261	0.185	0.139	0.168
ENSMUSG00000004508	Gab2	growth factor receptor bound protein 2-associated protein 2 [Source:MGI Symbol;Acc:MGI:1333854]	0.000248941	0.00397808	-0.476265	protein_coding	chr7	97081751	97308940	+	5997	5.472	6.032	5.127	5.101	6.743	7.855	9.226	6.094
ENSMUSG00000067150	Xpo5	exportin 5 [Source:MGI Symbol;Acc:MGI:1913789]	0.000249594	0.00398507	-0.486382	protein_coding	chr17	46202855	46242299	+	3709	16.559	22.383	19.08	21.444	23.989	29.262	33.89	22.872
ENSMUSG00000031295	Phka2	phosphorylase kinase alpha 2 [Source:MGI Symbol;Acc:MGI:97577]	0.000250488	0.00399586	-0.552506	protein_coding	chrX	160502166	160598878	+	6068	3.349	4.194	3.319	3.178	4.65	5.304	6.513	3.897
ENSMUSG00000044854	1700056E22Rik	RIKEN cDNA 1700056E22 gene [Source:MGI Symbol;Acc:MGI:1920613]	0.000252931	0.00403134	1.118	protein_coding	chr1	184033032	184033998	-	967	3.323	1.18	2.15	2.118	1.286	1.146	0.495	0.941
ENSMUSG00000024639	Gnaq	guanine nucleotide binding protein, alpha q polypeptide [Source:MGI Symbol;Acc:MGI:95776]	0.000255552	0.0040696	-0.477418	protein_coding	chr19	16132831	16387463	+	6185	4.23	4.972	4.404	4.99	5.74	6.486	7.946	5.434
ENSMUSG00000000889	Dbh	dopamine beta hydroxylase [Source:MGI Symbol;Acc:MGI:94864]	0.000256212	0.00407659	0.507715	protein_coding	chr2	27165233	27183200	+	2692	9.987	11.784	12.436	13.383	8.347	7.965	6.922	9.767
ENSMUSG00000029924	Slc37a3	solute carrier family 37 (glycerol-3-phosphate transporter), member 3 [Source:MGI Symbol;Acc:MGI:1919394]	0.000257556	0.00409443	-0.395289	protein_coding	chr6	39334770	39377707	-	4065	8.106	9.095	8.204	7.931	11.34	11.42	11.077	9.489
ENSMUSG00000041649	Klf8	Kruppel-like factor 8 [Source:MGI Symbol;Acc:MGI:2442430]	0.000258723	0.00410943	0.635195	protein_coding	chrX	153237466	153396132	+	5206	2.747	4.461	3.045	2.917	1.861	2.457	2.411	1.628
ENSMUSG00000020894	Vamp2	vesicle-associated membrane protein 2 [Source:MGI Symbol;Acc:MGI:1313277]	0.000259001	0.00410989	0.367722	protein_coding	chr11	69088490	69092384	+	3809	27.544	26.903	29.676	28.328	22.537	21.734	20.549	21.295
ENSMUSG00000031304	Il2rg	interleukin 2 receptor, gamma chain [Source:MGI Symbol;Acc:MGI:96551]	0.000259199	0.00410989	0.893085	protein_coding	chrX	101264378	101268255	-	2387	0.815	0.717	0.671	0.448	0.377	0.321	0.341	0.329
ENSMUSG00000085397	Gm13524	predicted gene 13524 [Source:MGI Symbol;Acc:MGI:3651427]	0.000259561	0.00411209	1.55254	antisense	chr2	32846186	32848168	+	662	0.82	0.69	0.589	0.605	0.259	0	0.434	0.062
ENSMUSG00000024379	Tslp	thymic stromal lymphopoietin [Source:MGI Symbol;Acc:MGI:1855696]	0.000260442	0.00412251	1.62803	protein_coding	chr18	32815383	32819799	+	1133	0.24	0.302	0.382	0.275	0.038	0.075	0.085	0.073
ENSMUSG00000082687	Gm11474	predicted gene 11474 [Source:MGI Symbol;Acc:MGI:3652276]	0.000261083	0.00412819	1.9386	pseudogene	chr2	167535166	167535442	-	277	0.817	1.03	0.782	0.482	0.155	0.154	0	0
ENSMUSG00000021175	Cdca7l	cell division cycle associated 7 like [Source:MGI Symbol;Acc:MGI:2384982]	0.00026125	0.00412819	-0.418599	protein_coding	chr12	117804289	117878706	+	3258	8.196	7.46	7.019	6.944	9.2	10.049	10.057	9.822
ENSMUSG00000067722	BC003965	cDNA sequence BC003965 [Source:MGI Symbol;Acc:MGI:2670966]	0.000261639	0.00413046	0.442103	protein_coding	chr17	25184561	25187661	+	3022	9.885	10.46	10.49	10.713	7.804	7.688	6.372	8.318
ENSMUSG00000097309	Gm17249	predicted gene, 17249 [Source:MGI Symbol;Acc:MGI:4936883]	0.000261842	0.00413046	1.365	lincRNA	chr10	84619332	84622578	-	2509	0.216	0.318	0.362	0.586	0.051	0.17	0.229	0.066
ENSMUSG00000042814	Mcts2	malignant T cell amplified sequence 2 [Source:MGI Symbol;Acc:MGI:1913655]	0.00026267	0.00413998	0.467612	protein_coding	chr2	152687148	152687940	+	793	25.513	21.585	24.522	23.249	17.465	17.471	15.041	17.725
ENSMUSG00000030264	Thumpd3	THUMP domain containing 3 [Source:MGI Symbol;Acc:MGI:1277973]	0.000263412	0.00414812	0.369897	protein_coding	chr6	113046225	113068273	+	3888	21.955	26.386	21.922	23.24	17.094	18.113	17.705	18.47
ENSMUSG00000084845	Tmem240	transmembrane protein 240 [Source:MGI Symbol;Acc:MGI:3648074]	0.000264828	0.00416685	0.629847	protein_coding	chr4	155734800	155740564	+	5514	1.149	0.869	1.139	0.985	0.793	0.611	0.556	0.667
ENSMUSG00000070424	Art5	ADP-ribosyltransferase 5 [Source:MGI Symbol;Acc:MGI:107948]	0.000267074	0.0041986	0.486616	protein_coding	chr7	102096879	102102845	-	1806	6.34	5.971	6.163	5.918	4.701	3.8	4.483	4.166
ENSMUSG00000025558	Dock9	dedicator of cytokinesis 9 [Source:MGI Symbol;Acc:MGI:106321]	0.000270595	0.00425032	-0.566393	protein_coding	chr14	121542039	121797734	-	8199	2.683	3.076	2.498	2.873	3.53	4.284	5.428	3.071
ENSMUSG00000033220	Rac2	RAS-related C3 botulinum substrate 2 [Source:MGI Symbol;Acc:MGI:97846]	0.000272132	0.00427082	1.12711	protein_coding	chr15	78559169	78572783	-	3036	0.283	0.319	0.342	0.235	0.198	0.084	0.11	0.123
ENSMUSG00000086015	4833417C18Rik	RIKEN cDNA 4833417C18 gene [Source:MGI Symbol;Acc:MGI:1921156]	0.000277235	0.00434721	0.796908	processed_transcript	chr11	95858865	95861044	+	1269	1.248	1.619	1.468	1.72	0.676	0.705	1.17	0.782
ENSMUSG00000032855	Pkd1	polycystic kidney disease 1 homolog [Source:MGI Symbol;Acc:MGI:97603]	0.000280259	0.00439088	-0.579938	protein_coding	chr17	24549950	24596514	+	14170	2.44	3.487	3.069	3.02	4.088	4.242	6.119	3.309
ENSMUSG00000062944	9130023H24Rik	RIKEN cDNA 9130023H24 gene [Source:MGI Symbol;Acc:MGI:2442738]	0.000281726	0.00440742	0.516944	protein_coding	chr7	128234451	128238031	-	3581	2.477	2.964	2.794	2.786	1.796	2.012	2.207	1.582
ENSMUSG00000031561	Tenm3	teneurin transmembrane protein 3 [Source:MGI Symbol;Acc:MGI:1345183]	0.000281793	0.00440742	-0.801885	protein_coding	chr8	48227682	48674690	-	10851	4.559	7.372	5.161	6.234	7.552	9.872	16.263	6.5
ENSMUSG00000020544	Cox11	cytochrome c oxidase assembly protein 11 [Source:MGI Symbol;Acc:MGI:1917052]	0.000284667	0.00444859	0.455603	protein_coding	chr11	90638173	90644931	+	1423	18.734	17.281	16.891	16.179	13.379	12.282	10.705	13.306
ENSMUSG00000083674	Zfp133-ps	zinc finger protein 133, pseudogene [Source:MGI Symbol;Acc:MGI:2176612]	0.000285951	0.00446415	0.676496	pseudogene	chr2	144459280	144500267	+	3113	1.309	1.576	1.155	1.259	0.785	0.849	0.616	0.996
ENSMUSG00000086677	Gm12284	trans-golgi network vesicle protein 23B, opposite strand [Source:MGI Symbol;Acc:MGI:3649886]	0.000286148	0.00446415	0.820775	antisense	chr11	62919079	62921592	-	1011	2.328	1.637	1.714	2.599	1.272	1.307	1.042	0.941
ENSMUSG00000031026	Trim66	tripartite motif-containing 66 [Source:MGI Symbol;Acc:MGI:2152406]	0.000286445	0.004465	-0.587639	protein_coding	chr7	109449006	109508134	-	10125	3.205	3.629	3.135	2.934	4.239	4.572	6.827	3.548
ENSMUSG00000069184	Zfp72	zinc finger protein 72 [Source:MGI Symbol;Acc:MGI:3033356]	0.000286817	0.00446702	-0.974005	protein_coding	chr13	74371426	74376566	-	1629	0.889	1.786	0.611	1.34	1.948	2.224	3.117	1.726
ENSMUSG00000029178	Klf3	Kruppel-like factor 3 (basic) [Source:MGI Symbol;Acc:MGI:1342773]	0.000287303	0.0044708	-0.498079	protein_coding	chr5	64803523	64830129	+	2479	9.804	10.772	9.469	8.03	13.544	13.568	15.633	10.456
ENSMUSG00000056313	1810011O10Rik	RIKEN cDNA 1810011O10 gene [Source:MGI Symbol;Acc:MGI:1916318]	0.0002894	0.00449951	0.974909	protein_coding	chr8	24437616	24438946	-	1331	2.074	1.072	1.204	1.338	0.709	0.576	1.008	0.497
ENSMUSG00000046808	Atp10d	ATPase, class V, type 10D [Source:MGI Symbol;Acc:MGI:2450125]	0.000289637	0.00449951	-0.471215	processed_transcript	chr5	72203329	72298775	+	7848	11.43	14.264	11.423	11.536	14.424	17.458	20.838	13.918
ENSMUSG00000057103	Cml1	camello-like 1 [Source:MGI Symbol;Acc:MGI:1913366]	0.000290195	0.00450438	0.822695	protein_coding	chr6	85910154	85915687	-	1345	2.827	1.612	2.415	1.788	1.467	1.299	1.14	0.891
ENSMUSG00000037151	Lrrc20	leucine rich repeat containing 20 [Source:MGI Symbol;Acc:MGI:2387182]	0.000293953	0.00455887	-0.397204	protein_coding	chr10	61475833	61582226	+	2619	8.485	8.627	9.078	9.08	11.559	11.67	11.852	10.876
ENSMUSG00000075514	Gm13375	predicted gene 13375 [Source:MGI Symbol;Acc:MGI:3649913]	0.000294642	0.00456572	-0.587874	antisense	chr2	20969054	20969997	+	854	7.367	6.013	7.303	5.423	11.046	10.133	8.077	9.73
ENSMUSG00000028402	Mpdz	multiple PDZ domain protein [Source:MGI Symbol;Acc:MGI:1343489]	0.000295391	0.00457346	-0.67882	protein_coding	chr4	81278500	81442815	-	12437	1.991	3.101	2.653	2.843	3.217	4.267	6.151	3.121
ENSMUSG00000074625	Arhgap40	Rho GTPase activating protein 40 [Source:MGI Symbol;Acc:MGI:3649852]	0.000301197	0.00465943	0.950418	protein_coding	chr2	158512796	158550762	+	2206	0.616	0.698	0.746	0.807	0.389	0.522	0.152	0.375
ENSMUSG00000064351	mt-Co1	mitochondrially encoded cytochrome c oxidase I [Source:MGI Symbol;Acc:MGI:102504]	0.000301591	0.00466162	0.36024	protein_coding	chrM	5328	6872	+	1545	4835.18	5181.79	5001.8	4541.96	3968.79	3784.66	3480.74	3812.76
ENSMUSG00000078816	Prkcg	protein kinase C, gamma [Source:MGI Symbol;Acc:MGI:97597]	0.000302093	0.00466546	0.435989	protein_coding	chr7	3303532	3331094	+	3112	9.017	9.241	7.529	7.999	6.724	5.918	6.126	5.859
ENSMUSG00000046761	Fam83h	family with sequence similarity 83, member H [Source:MGI Symbol;Acc:MGI:2145900]	0.000304233	0.00469458	0.78136	protein_coding	chr15	76001093	76014336	-	4627	0.45	0.444	0.618	0.606	0.343	0.286	0.362	0.214
ENSMUSG00000026389	Steap3	STEAP family member 3 [Source:MGI Symbol;Acc:MGI:1915678]	0.000304736	0.0046984	-0.381244	protein_coding	chr1	120190757	120272705	-	5715	5.417	5.391	5.252	5.236	7.233	6.967	6.781	6.438
ENSMUSG00000048096	Lmod1	leiomodin 1 (smooth muscle) [Source:MGI Symbol;Acc:MGI:2135671]	0.000305273	0.00470274	1.44478	protein_coding	chr1	135324807	135368065	+	3948	0.115	0.188	0.099	0.113	0.033	0.022	0.073	0.031
ENSMUSG00000025375	Aatk	apoptosis-associated tyrosine kinase [Source:MGI Symbol;Acc:MGI:1197518]	0.000309035	0.00475671	-0.466663	protein_coding	chr11	120007313	120047167	-	7159	4.034	4.336	4.422	3.633	6.451	5.752	5.835	4.418
ENSMUSG00000094377	Gm24407	predicted gene, 24407 [Source:MGI Symbol;Acc:MGI:5454184]	0.00030944	0.00475896	2.02237	snRNA	chr5	115490254	115490394	+	141	1.605	2.428	3.072	12.633	0.304	1.209	1.019	1.173
ENSMUSG00000074794	Arrdc3	arrestin domain containing 3 [Source:MGI Symbol;Acc:MGI:2145242]	0.000310789	0.00477572	0.570372	protein_coding	chr13	80883384	80896035	+	6259	7.492	11.741	10.137	10.388	5.631	6.967	8.656	5.185
ENSMUSG00000053914	Kdm4d	lysine (K)-specific demethylase 4D [Source:MGI Symbol;Acc:MGI:3606484]	0.000311363	0.00478056	-2	protein_coding	chr9	14462548	14500482	-	2861	0	0	0.03	0	0.09	0.104	0.05	0.058
ENSMUSG00000043144	Aqp6	aquaporin 6 [Source:MGI Symbol;Acc:MGI:1341204]	0.000311686	0.00478152	1.35364	protein_coding	chr15	99601400	99605477	+	2060	0.22	0.249	0.273	0.173	0.083	0.083	0.07	0.06
ENSMUSG00000084880	Gm14872	translocase of outer mitochondrial membrane 6, opposite strand [Source:MGI Symbol;Acc:MGI:3705171]	0.000316628	0.00485329	1.03171	processed_transcript	chr17	47687610	47691083	+	2944	0.277	0.368	0.441	0.272	0.131	0.159	0.195	0.14
ENSMUSG00000039556	Ppp1r3f	protein phosphatase 1, regulatory (inhibitor) subunit 3F [Source:MGI Symbol;Acc:MGI:1859617]	0.000320487	0.00490439	-0.587839	protein_coding	chrX	7557296	7605381	-	8465	0.412	0.384	0.455	0.521	0.694	0.74	0.628	0.586
ENSMUSG00000039179	Tekt5	tektin 5 [Source:MGI Symbol;Acc:MGI:1917676]	0.000320495	0.00490439	1.66985	protein_coding	chr16	10357948	10395490	-	1807	0.2	0.221	0.12	0.222	0.071	0	0.027	0.069
ENSMUSG00000020142	Slc1a4	solute carrier family 1 (glutamate/neutral amino acid transporter), member 4 [Source:MGI Symbol;Acc:MGI:2135601]	0.000322328	0.00492835	-0.347106	protein_coding	chr11	20302180	20332713	-	3926	32.545	35.533	32.906	33.518	40.444	44.681	42.778	41.11
ENSMUSG00000099094	RP24-364K9.3	predicted gene, 19569 [Source:MGI Symbol;Acc:MGI:5011754]	0.000323117	0.00493239	0.961526	processed_transcript	chr9	77544959	77546467	+	1509	0.81	0.643	0.947	0.826	0.483	0.254	0.381	0.466
ENSMUSG00000041161	Otud3	OTU domain containing 3 [Source:MGI Symbol;Acc:MGI:1920412]	0.000323128	0.00493239	-0.415463	protein_coding	chr4	138895379	138913945	-	1668	10.528	11.664	12.489	11.48	14.473	15.769	15.939	14.723
ENSMUSG00000015484	Fam163a	family with sequence similarity 163, member A [Source:MGI Symbol;Acc:MGI:3618859]	0.000324801	0.00495383	-0.435033	protein_coding	chr1	156075966	156205026	-	3882	3.917	3.792	3.313	3.418	4.871	5.051	4.701	4.686
ENSMUSG00000008822	Acyp1	acylphosphatase 1, erythrocyte (common) type [Source:MGI Symbol;Acc:MGI:1913454]	0.000325686	0.0049632	0.501228	protein_coding	chr12	85272398	85288438	-	1380	22.63	17.696	23.004	23.557	16.126	14.086	13.364	17.106
ENSMUSG00000044244	Il20rb	interleukin 20 receptor beta [Source:MGI Symbol;Acc:MGI:2143266]	0.000328327	0.00499609	-0.688871	protein_coding	chr9	100457719	100486788	-	4206	0.387	0.515	0.463	0.582	0.642	0.851	0.752	0.865
ENSMUSG00000052241	A930035D04Rik	RIKEN cDNA A930035D04 gene [Source:MGI Symbol;Acc:MGI:2445106]	0.000328387	0.00499609	1.49185	pseudogene	chr6	47453776	47454320	-	543	1.084	0.841	0.957	0.492	0.316	0.157	0.353	0.152
ENSMUSG00000040680	Kremen2	kringle containing transmembrane protein 2 [Source:MGI Symbol;Acc:MGI:1920266]	0.000329014	0.0050015	0.620263	protein_coding	chr17	23741200	23745829	-	2116	4.577	2.993	3.991	3.893	2.817	2.559	2.015	2.54
ENSMUSG00000087380	2210408F21Rik	RIKEN cDNA 2210408F21 gene [Source:MGI Symbol;Acc:MGI:1920902]	0.000330478	0.00501961	-0.666998	processed_transcript	chr6	31220351	31337404	+	1476	7.574	5.141	5.634	4.676	10.11	8.173	7.108	10.784
ENSMUSG00000020383	Il13	interleukin 13 [Source:MGI Symbol;Acc:MGI:96541]	0.000331198	0.0050264	1.58496	protein_coding	chr11	53631324	53634702	-	1205	0.263	0.237	0.431	0.259	0.107	0.071	0.08	0.034
ENSMUSG00000003731	Kpna6	karyopherin (importin) alpha 6 [Source:MGI Symbol;Acc:MGI:1100836]	0.000334818	0.00507715	-0.445933	protein_coding	chr4	129643980	129672767	-	6729	9.195	11.608	10.079	10.079	12.91	14.311	16.829	11.096
ENSMUSG00000030825	Hsd17b14	hydroxysteroid (17-beta) dehydrogenase 14 [Source:MGI Symbol;Acc:MGI:1913315]	0.000335822	0.00508818	0.769387	protein_coding	chr7	45554893	45567752	+	2046	1.372	1.004	1.461	1.067	0.65	0.688	0.585	0.889
ENSMUSG00000049761	Pmis2	Pmis2, sperm specific protein [Source:MGI Symbol;Acc:MGI:1922177]	0.000336444	0.00509341	1.39232	protein_coding	chr7	30670722	30671591	-	685	0.793	0.5	0.885	0.39	0.25	0.124	0.07	0.302
ENSMUSG00000073755	5730409E04Rik	RIKEN cDNA 5730409E04Rik gene [Source:MGI Symbol;Acc:MGI:3609248]	0.000337539	0.00510579	0.469296	protein_coding	chr4	126609818	126614371	+	2891	4.556	4.52	4.689	4.652	2.952	3.775	3.065	3.332
ENSMUSG00000023963	Cyp39a1	cytochrome P450, family 39, subfamily a, polypeptide 1 [Source:MGI Symbol;Acc:MGI:1927096]	0.000337995	0.0051085	0.490111	protein_coding	chr17	43667425	43751431	+	3053	3.232	3.14	2.795	2.728	2.037	2.053	2.134	2.126
ENSMUSG00000039070	Cpa4	carboxypeptidase A4 [Source:MGI Symbol;Acc:MGI:1919041]	0.000340295	0.00513904	0.38871	protein_coding	chr6	30568369	30592418	+	2739	11.518	12.374	11.985	12.194	8.986	9.011	8.815	9.434
ENSMUSG00000006219	Fblim1	filamin binding LIM protein 1 [Source:MGI Symbol;Acc:MGI:1921452]	0.000344293	0.00519516	0.437441	protein_coding	chr4	141576062	141606096	-	4457	12.623	10.651	10.164	9.802	8.89	8.254	7.523	6.901
ENSMUSG00000039382	Wdr45	WD repeat domain 45 [Source:MGI Symbol;Acc:MGI:1859606]	0.000345043	0.00520221	0.487036	protein_coding	chrX	7721973	7728201	+	2717	3.865	3.99	3.778	3.327	2.762	2.416	2.768	2.587
ENSMUSG00000033916	Chmp2a	charged multivesicular body protein 2A [Source:MGI Symbol;Acc:MGI:1916203]	0.000345578	0.00520601	0.46703	protein_coding	chr7	13032006	13034777	-	927	175.183	150.551	161.789	161.267	129.379	106.779	92.343	134.864
ENSMUSG00000040097	Flywch1	FLYWCH-type zinc finger 1 [Source:MGI Symbol;Acc:MGI:2442638]	0.000346479	0.00521531	-0.383699	protein_coding	chr17	23755423	23771591	-	2977	12.087	13.627	13.631	14.151	17.414	18.071	18.311	15.22
ENSMUSG00000030630	Fah	fumarylacetoacetate hydrolase [Source:MGI Symbol;Acc:MGI:95482]	0.000347208	0.00522203	-0.574516	protein_coding	chr7	84585159	84606722	-	2103	6.414	4.504	4.963	4.002	7.83	7.439	6.378	7.687
ENSMUSG00000079499	6530402F18Rik	RIKEN cDNA 6530402F18 gene [Source:MGI Symbol;Acc:MGI:1923470]	0.000354184	0.00531826	0.659793	processed_transcript	chr2	29245107	29253006	-	5511	1.955	2.547	2.051	2.497	1.253	1.555	1.895	0.953
ENSMUSG00000026155	Smap1	small ArfGAP 1 [Source:MGI Symbol;Acc:MGI:2138261]	0.000354185	0.00531826	-0.358881	protein_coding	chr1	23844846	23922317	-	3575	20.877	20.157	19.577	18.523	25.728	25.816	23.435	25.303
ENSMUSG00000035295	Wdr38	WD repeat domain 38 [Source:MGI Symbol;Acc:MGI:1923896]	0.000358013	0.00537136	0.975338	protein_coding	chr2	38997476	39006168	+	2871	0.536	0.517	0.407	0.31	0.164	0.178	0.317	0.202
ENSMUSG00000017002	Slpi	secretory leukocyte peptidase inhibitor [Source:MGI Symbol;Acc:MGI:109297]	0.000358672	0.00537687	0.756074	protein_coding	chr2	164354070	164389095	-	1180	1.956	2.273	2.459	1.962	1.381	1.662	1.096	0.841
ENSMUSG00000033788	Dysf	dysferlin [Source:MGI Symbol;Acc:MGI:1349385]	0.000361146	0.00540954	0.397592	protein_coding	chr6	84008590	84211060	+	8333	2.922	3.314	3.191	3.281	2.31	2.44	2.46	2.307
ENSMUSG00000052137	Rbm12b2	RNA binding motif protein 12 B2 [Source:MGI Symbol;Acc:MGI:1924854]	0.000362405	0.00542399	0.497891	protein_coding	chr4	12089439	12096243	+	3468	5.299	6.334	6.394	7.563	3.759	4.868	4.779	4.482
ENSMUSG00000042851	Zc3h6	zinc finger CCCH type containing 6 [Source:MGI Symbol;Acc:MGI:1926001]	0.000364698	0.00545389	-0.658492	protein_coding	chr2	128967402	129018563	+	5668	1.956	2.809	1.987	2.255	3.071	3.723	4.809	2.451
ENSMUSG00000097287	D130017N08Rik	RIKEN cDNA D130017N08 gene [Source:MGI Symbol;Acc:MGI:2443273]	0.000366655	0.00547451	0.850105	lincRNA	chr5	143758325	143767130	+	4122	0.384	0.277	0.473	0.346	0.166	0.207	0.198	0.211
ENSMUSG00000025429	Pstpip2	proline-serine-threonine phosphatase-interacting protein 2 [Source:MGI Symbol;Acc:MGI:1335088]	0.000366672	0.00547451	-1.22239	protein_coding	chr18	77794545	77882007	+	1395	0.292	0.205	0.124	0.128	0.461	0.581	0.549	0.326
ENSMUSG00000007837	Prrg2	proline-rich Gla (G-carboxyglutamic acid) polypeptide 2 [Source:MGI Symbol;Acc:MGI:1929596]	0.000373954	0.0055787	0.528484	protein_coding	chr7	45053613	45062677	-	2091	4.394	3.875	4.432	4.366	3.363	2.508	2.772	3.025
ENSMUSG00000029482	Aacs	acetoacetyl-CoA synthetase [Source:MGI Symbol;Acc:MGI:1926144]	0.00037471	0.00558545	-0.373126	protein_coding	chr5	125475814	125517412	+	3668	17.374	15.742	17.427	15.443	22.772	21.872	20.347	19.555
ENSMUSG00000045594	Glb1	galactosidase, beta 1 [Source:MGI Symbol;Acc:MGI:88151]	0.000376791	0.00561193	-0.362417	protein_coding	chr9	114401076	114474376	+	2395	31.257	29.922	29.747	28.095	39.245	37.841	34.862	39.202
ENSMUSG00000071665	Foxr2	forkhead box R2 [Source:MGI Symbol;Acc:MGI:3511682]	0.000378365	0.00563082	-0.871485	protein_coding	chrX	153118786	153132861	+	3213	0.338	0.231	0.283	0.346	0.587	0.65	0.611	0.36
ENSMUSG00000097375	6720427I07Rik	RIKEN cDNA 6720427I07 gene [Source:MGI Symbol;Acc:MGI:1924398]	0.000382095	0.00568173	0.6096	lincRNA	chr13	48535523	48537822	-	2300	2.066	2.208	2.843	2.749	1.286	1.631	1.687	1.744
ENSMUSG00000003452	Bicd1	bicaudal D homolog 1 (Drosophila) [Source:MGI Symbol;Acc:MGI:1101760]	0.000383351	0.00569581	-0.663818	protein_coding	chr6	149408984	149563329	+	13747	0.731	1	0.766	1.033	1.008	1.448	1.906	1.17
ENSMUSG00000041781	Cpsf2	cleavage and polyadenylation specific factor 2 [Source:MGI Symbol;Acc:MGI:1861601]	0.000387855	0.00575808	-0.405407	protein_coding	chr12	101975974	102005993	+	5315	12.399	14.492	11.53	11.797	15.45	16.667	19.206	14.398
ENSMUSG00000074873	AI606181	expressed sequence AI606181 [Source:MGI Symbol;Acc:MGI:2147586]	0.000388232	0.00575903	0.486166	protein_coding	chr19	41593363	41596158	+	2796	4.241	4.653	4.709	5.383	2.899	3.507	3.512	3.475
ENSMUSG00000055471	Alk	anaplastic lymphoma kinase [Source:MGI Symbol;Acc:MGI:103305]	0.000389211	0.00576694	-0.681223	protein_coding	chr17	71869442	72603709	-	4866	2.084	2.685	2.403	2.434	3.322	3.942	5.473	2.515
ENSMUSG00000097731	2700016F22Rik	RIKEN cDNA 2700016F22 gene [Source:MGI Symbol;Acc:MGI:1919807]	0.000389391	0.00576694	1.17585	lincRNA	chr4	139376549	139380379	-	3605	0.151	0.222	0.144	0.198	0.048	0.083	0.08	0.069
ENSMUSG00000085886	D030047H15Rik	RIKEN cDNA D030047H15 gene [Source:MGI Symbol;Acc:MGI:3698136]	0.00039032	0.00577605	2	processed_transcript	chr7	4126340	4136926	-	2536	0.054	0.045	0.12	0.07	0.017	0	0	0
ENSMUSG00000047632	Fgfbp3	fibroblast growth factor binding protein 3 [Source:MGI Symbol;Acc:MGI:1919764]	0.000391009	0.0057816	0.55549	protein_coding	chr19	36917550	36919615	-	1772	4.47	4.25	5.475	4.951	3.533	2.935	2.811	3.57
ENSMUSG00000029544	Cabp1	calcium binding protein 1 [Source:MGI Symbol;Acc:MGI:1352750]	0.000391374	0.00578234	-0.469609	protein_coding	chr5	115168689	115194381	-	2413	13.468	10.641	12.438	11.996	18.836	17.525	13.46	16.705
ENSMUSG00000047434	Xxylt1	xyloside xylosyltransferase 1 [Source:MGI Symbol;Acc:MGI:2146443]	0.000397888	0.00587387	-0.41759	protein_coding	chr16	30955627	31081432	-	3412	4.457	5.368	4.582	4.398	6.095	6.334	6.374	6.022
ENSMUSG00000096351	Samd11	sterile alpha motif domain containing 11 [Source:MGI Symbol;Acc:MGI:2446220]	0.000399506	0.00589304	0.427285	protein_coding	chr4	156246973	156255338	-	2603	11.632	10.105	11.497	11.479	9.044	7.566	7.95	8.275
ENSMUSG00000056629	Fkbp2	FK506 binding protein 2 [Source:MGI Symbol;Acc:MGI:95542]	0.000400514	0.00590317	0.496178	protein_coding	chr19	6977741	6980461	-	663	88.064	75.301	84.462	86.31	63.964	53.238	45.663	70.899
ENSMUSG00000070644	Etnk2	ethanolamine kinase 2 [Source:MGI Symbol;Acc:MGI:2443760]	0.000403245	0.00593868	0.533534	protein_coding	chr1	133363572	133380336	+	4566	3.152	2.699	2.855	2.37	2.235	1.709	1.7	1.901
ENSMUSG00000079083	Jrkl	Jrk-like [Source:MGI Symbol;Acc:MGI:1924782]	0.000405536	0.00596763	0.573956	protein_coding	chr9	13242790	13245741	-	2952	3.91	5.431	5.575	6.185	2.905	3.682	4.17	3.221
ENSMUSG00000036699	Zcchc12	zinc finger, CCHC domain containing 12 [Source:MGI Symbol;Acc:MGI:1919943]	0.000406342	0.00597472	0.342215	protein_coding	chrX	36195904	36199158	+	2280	35.295	36.261	34.343	35.958	27.439	28.438	26.325	28.305
ENSMUSG00000028018	Gstcd	glutathione S-transferase, C-terminal domain containing [Source:MGI Symbol;Acc:MGI:1914803]	0.000408092	0.00599566	-0.419857	protein_coding	chr3	132981753	133092033	-	4731	5.979	7.212	6.481	7.624	7.912	9.272	10.125	8.782
ENSMUSG00000030747	Dgat2	diacylglycerol O-acyltransferase 2 [Source:MGI Symbol;Acc:MGI:1915050]	0.000408982	0.00600395	-0.455452	protein_coding	chr7	99153663	99182713	-	2251	7.801	6.413	7.85	7.181	10.706	10.094	8.917	9.973
ENSMUSG00000086368	Gm13830	predicted gene 13830 [Source:MGI Symbol;Acc:MGI:3651141]	0.000410004	0.00601416	1.11189	processed_transcript	chr5	115301120	115319208	+	2559	0.265	0.312	0.22	0.313	0.084	0.1	0.206	0.065
ENSMUSG00000026579	F5	coagulation factor V [Source:MGI Symbol;Acc:MGI:88382]	0.000413407	0.00605924	-0.708886	protein_coding	chr1	164151838	164220277	+	7430	1.486	1.974	1.323	1.63	2.262	2.651	3.752	1.703
ENSMUSG00000097099	Gm9917	predicted gene 9917 [Source:MGI Symbol;Acc:MGI:3704343]	0.000414046	0.00606379	1.58496	lincRNA	chr9	107558810	107568415	-	5406	0.1	0.063	0.056	0.049	0.008	0.008	0.018	0.031
ENSMUSG00000039485	Tspyl4	TSPY-like 4 [Source:MGI Symbol;Acc:MGI:106393]	0.000415329	0.00607774	0.383366	protein_coding	chr10	34297421	34301308	+	3888	28.625	31.361	28.538	29.986	22.432	23.54	25.208	18.629
ENSMUSG00000032802	Srxn1	sulfiredoxin 1 homolog (S. cerevisiae) [Source:MGI Symbol;Acc:MGI:104971]	0.000417068	0.00609833	-0.455446	protein_coding	chr2	152105516	152111376	+	2820	5.537	5.341	4.991	4.801	7.268	7.044	6.047	7.653
ENSMUSG00000037868	Egr2	early growth response 2 [Source:MGI Symbol;Acc:MGI:95296]	0.000421529	0.00615867	0.494672	protein_coding	chr10	67535475	67542188	+	3398	4.982	4.819	5.162	3.84	3.079	3.199	3.764	3.127
ENSMUSG00000041992	Rapgef5	Rap guanine nucleotide exchange factor (GEF) 5 [Source:MGI Symbol;Acc:MGI:2444365]	0.000422582	0.00616425	-0.555513	protein_coding	chr12	117516479	117756978	+	3987	7.061	9.731	6.311	7.629	10.378	11.825	14.129	8.275
ENSMUSG00000053175	Bcl3	B cell leukemia/lymphoma 3 [Source:MGI Symbol;Acc:MGI:88140]	0.000422746	0.00616425	0.977632	protein_coding	chr7	19808462	19822770	-	2485	0.747	0.459	0.697	0.358	0.293	0.223	0.251	0.333
ENSMUSG00000042429	Adora1	adenosine A1 receptor [Source:MGI Symbol;Acc:MGI:99401]	0.000422915	0.00616425	0.636409	protein_coding	chr1	134199223	134235431	-	5785	1.048	1.016	0.906	0.701	0.675	0.619	0.555	0.479
ENSMUSG00000024409	Psors1c2	psoriasis susceptibility 1 candidate 2 (human) [Source:MGI Symbol;Acc:MGI:1930025]	0.000426757	0.00621533	0.923379	protein_coding	chr17	35533201	35534647	+	843	1.235	2.234	2.209	3.064	1.17	1.214	1.08	0.981
ENSMUSG00000041734	Kirrel	kin of IRRE like (Drosophila) [Source:MGI Symbol;Acc:MGI:1891396]	0.000427727	0.00622453	-0.962847	protein_coding	chr3	87078593	87174747	-	7463	0.418	0.734	0.447	0.543	0.799	1.051	1.714	0.587
ENSMUSG00000024736	Tmem132a	transmembrane protein 132A [Source:MGI Symbol;Acc:MGI:2147810]	0.000431482	0.00627421	-0.431544	protein_coding	chr19	10857822	10869940	-	4069	18.298	21.693	24.683	22.775	29.349	30.287	33.116	23.927
ENSMUSG00000079701	Ssxb3	synovial sarcoma, X member B, breakpoint 3 [Source:MGI Symbol;Acc:MGI:2446772]	0.000431989	0.00627663	0.755662	protein_coding	chrX	8583404	8591816	-	824	3.735	2.493	2.681	3.675	1.769	1.862	1.453	2.208
ENSMUSG00000059540	Tcea2	transcription elongation factor A (SII), 2 [Source:MGI Symbol;Acc:MGI:107368]	0.000432952	0.00628565	0.418625	protein_coding	chr2	181680310	181688071	+	2704	7.599	9.073	8.841	8.333	6.216	6.385	5.882	6.513
ENSMUSG00000014444	Piezo1	piezo-type mechanosensitive ion channel component 1 [Source:MGI Symbol;Acc:MGI:3603204]	0.000440138	0.00638495	-0.422295	protein_coding	chr8	122481698	122551329	-	9933	13.087	14.28	13.508	14.553	17.19	18.806	22.56	14.909
ENSMUSG00000036552	Ermard	ER membrane associated RNA degradation [Source:MGI Symbol;Acc:MGI:1917317]	0.000441402	0.0063959	0.424498	protein_coding	chr17	15041641	15064232	+	2639	6.209	6.162	6.072	6.142	4.225	4.571	4.465	4.794
ENSMUSG00000059213	Ddn	dendrin [Source:MGI Symbol;Acc:MGI:108101]	0.000441976	0.0063959	0.569366	protein_coding	chr15	98803782	98807925	-	3740	1.343	1.144	1.193	1.31	0.929	0.798	0.82	0.752
ENSMUSG00000042254	Cilp	cartilage intermediate layer protein, nucleotide pyrophosphohydrolase [Source:MGI Symbol;Acc:MGI:2444507]	0.00044215	0.0063959	0.676992	protein_coding	chr9	65265180	65280605	+	4252	0.596	0.725	0.672	0.817	0.464	0.431	0.507	0.321
ENSMUSG00000031875	Cmtm3	CKLF-like MARVEL transmembrane domain containing 3 [Source:MGI Symbol;Acc:MGI:2447162]	0.000442283	0.0063959	0.419271	protein_coding	chr8	104340594	104347672	+	1616	20.53	21.008	21.038	20.64	15.735	16.223	12.835	16.603
ENSMUSG00000024613	Tcof1	Treacher Collins Franceschetti syndrome 1, homolog [Source:MGI Symbol;Acc:MGI:892003]	0.000445271	0.00643406	-0.353845	protein_coding	chr18	60813755	60848971	-	5266	16.803	19.037	16.671	17.75	21.554	23.476	23.597	20.106
ENSMUSG00000030890	Ilk	integrin linked kinase [Source:MGI Symbol;Acc:MGI:1195267]	0.000446609	0.00644834	0.374504	protein_coding	chr7	105736592	105742925	+	2744	95.502	88.309	94.572	89.226	74.117	69.458	61.764	74.804
ENSMUSG00000007659	Bcl2l1	BCL2-like 1 [Source:MGI Symbol;Acc:MGI:88139]	0.000447226	0.00645218	0.40439	protein_coding	chr2	152780668	152831728	-	4586	9.178	7.689	9.227	8.662	6.554	6.33	6.267	6.797
ENSMUSG00000030979	Uros	uroporphyrinogen III synthase [Source:MGI Symbol;Acc:MGI:98917]	0.00045119	0.00650126	0.484363	protein_coding	chr7	133686243	133710072	-	3576	6.518	5.824	5.535	6.202	4.473	4.625	3.336	4.555
ENSMUSG00000034656	Cacna1a	calcium channel, voltage-dependent, P/Q type, alpha 1A subunit [Source:MGI Symbol;Acc:MGI:109482]	0.000451334	0.00650126	0.621602	protein_coding	chr8	84388440	84640246	+	11418	0.896	0.73	1.1	1.147	0.608	0.556	0.554	0.76
ENSMUSG00000021994	Wnt5a	wingless-type MMTV integration site family, member 5A [Source:MGI Symbol;Acc:MGI:98958]	0.000452916	0.00651894	-0.554361	protein_coding	chr14	28504750	28527447	+	7822	0.59	0.846	0.853	0.837	0.965	1.144	1.274	1.157
ENSMUSG00000040242	Fgfr1op2	FGFR1 oncogene partner 2 [Source:MGI Symbol;Acc:MGI:1914779]	0.000455038	0.00654437	-0.353333	protein_coding	chr6	146577203	146599198	+	4619	16.815	17.405	16.033	16.785	20.516	22.426	22.764	18.993
ENSMUSG00000002847	Pla1a	phospholipase A1 member A [Source:MGI Symbol;Acc:MGI:1934677]	0.000455557	0.00654672	1.39232	protein_coding	chr16	38396119	38433145	-	1972	0.23	0.116	0.264	0.248	0.065	0.086	0.073	0.042
ENSMUSG00000029263	Pigg	phosphatidylinositol glycan anchor biosynthesis, class G [Source:MGI Symbol;Acc:MGI:3576484]	0.000460175	0.00660607	-0.567378	protein_coding	chr5	108312609	108349355	+	4573	3.741	5.278	4.053	4.996	5.71	7.038	8.631	5.09
ENSMUSG00000032245	Cln6	ceroid-lipofuscinosis, neuronal 6 [Source:MGI Symbol;Acc:MGI:2159324]	0.000460405	0.00660607	-0.435537	protein_coding	chr9	62838785	62852006	+	2434	12.886	10.994	13.078	10.923	18.057	16.253	14.17	15.592
ENSMUSG00000050147	F2rl3	coagulation factor II (thrombin) receptor-like 3 [Source:MGI Symbol;Acc:MGI:1298207]	0.000463018	0.0066384	-1.06711	protein_coding	chr8	72761880	72763874	+	1751	0.336	0.261	0.198	0.178	0.71	0.438	0.465	0.519
ENSMUSG00000025816	Sec61a2	Sec61, alpha subunit 2 (S. cerevisiae) [Source:MGI Symbol;Acc:MGI:1931071]	0.000464318	0.00665185	-0.344736	protein_coding	chr2	5870987	5895432	-	3799	23.113	22.483	21.147	21.627	27.936	26.987	28.119	27.826
ENSMUSG00000026773	Pfkfb3	6-phosphofructo-2-kinase/fructose-2,6-biphosphatase 3 [Source:MGI Symbol;Acc:MGI:2181202]	0.000467602	0.0066937	-0.399764	protein_coding	chr2	11471430	11502101	-	7030	6.85	8.149	6.481	7.43	9.119	9.872	10.698	7.998
ENSMUSG00000097514	Gm17619	predicted gene, 17619 [Source:MGI Symbol;Acc:MGI:4937253]	0.000468381	0.00669963	1.06088	lincRNA	chr2	170192449	170194053	-	1449	1.031	0.709	0.837	1.106	0.681	0.206	0.231	0.542
ENSMUSG00000028149	Rap1gds1	RAP1, GTP-GDP dissociation stimulator 1 [Source:MGI Symbol;Acc:MGI:2385189]	0.000469164	0.00670562	-0.388623	protein_coding	chr3	138925906	139075199	-	3663	28.852	33.848	27.939	26.065	37.261	40.185	40.893	32.595
ENSMUSG00000083878	Gm12034	predicted gene 12034 [Source:MGI Symbol;Acc:MGI:3651409]	0.000470256	0.00671404	0.85561	pseudogene	chr11	20446412	20446810	+	399	3.743	5.148	4.667	3.46	2.579	1.603	1.681	3.108
ENSMUSG00000027194	Ttc17	tetratricopeptide repeat domain 17 [Source:MGI Symbol;Acc:MGI:1921819]	0.000470483	0.00671404	-0.424585	protein_coding	chr2	94300767	94406689	-	8984	2.328	2.604	2.709	2.265	3.226	3.359	3.674	2.885
ENSMUSG00000045767	B230219D22Rik	RIKEN cDNA B230219D22 gene [Source:MGI Symbol;Acc:MGI:1925771]	0.000471735	0.00672671	0.49011	protein_coding	chr13	55693124	55703499	+	4651	23.54	32.166	27.889	30.093	18.199	20.751	25.543	15.476
ENSMUSG00000040701	Ap1g2	adaptor protein complex AP-1, gamma 2 subunit [Source:MGI Symbol;Acc:MGI:1328307]	0.000474566	0.00676184	0.377774	protein_coding	chr14	55098578	55106593	-	4177	8.506	9.056	9.29	9.329	7.217	7.103	6.434	6.74
ENSMUSG00000033105	Lss	lanosterol synthase [Source:MGI Symbol;Acc:MGI:1336155]	0.000479363	0.0068249	-0.423751	protein_coding	chr10	76531588	76557138	+	10787	12.6	14.054	12.245	11.795	17.093	17.333	19.784	13.027
ENSMUSG00000075590	Nrbp2	nuclear receptor binding protein 2 [Source:MGI Symbol;Acc:MGI:2385017]	0.000481657	0.00685226	0.425332	protein_coding	chr15	76085595	76090013	-	2495	7.546	7.043	7.134	7.282	5.328	5.143	5.107	5.733
ENSMUSG00000083246	Gm11839	predicted gene 11839 [Source:MGI Symbol;Acc:MGI:3651162]	0.00048473	0.00689065	1.05311	pseudogene	chr4	12114284	12116236	+	1953	0.394	0.409	0.444	0.616	0.132	0.284	0.147	0.275
ENSMUSG00000010517	Faf1	Fas-associated factor 1 [Source:MGI Symbol;Acc:MGI:109419]	0.000487998	0.00693176	-0.361683	protein_coding	chr4	109676588	109963960	+	5093	12.228	11.853	10.281	10.842	13.883	14.849	13.676	14.969
ENSMUSG00000035829	Ppp1r26	protein phosphatase 1, regulatory subunit 26 [Source:MGI Symbol;Acc:MGI:2685193]	0.000490005	0.00695489	0.504834	protein_coding	chr2	28446800	28455508	+	5619	1.611	2.102	1.942	1.839	1.16	1.35	1.526	1.177
ENSMUSG00000037235	Mxd4	Max dimerization protein 4 [Source:MGI Symbol;Acc:MGI:104991]	0.000491836	0.00696821	0.419265	protein_coding	chr5	34173887	34187720	-	3882	13.734	11.42	12.64	11.529	10.471	9.455	8.477	8.083
ENSMUSG00000036661	Dennd3	DENN/MADD domain containing 3 [Source:MGI Symbol;Acc:MGI:2146009]	0.000492738	0.00696821	-0.450135	protein_coding	chr15	73512560	73572242	+	5703	3.119	3.021	2.848	2.725	3.947	3.693	4.687	3.509
ENSMUSG00000047181	Samd14	sterile alpha motif domain containing 14 [Source:MGI Symbol;Acc:MGI:2384945]	0.000492765	0.00696821	0.376368	protein_coding	chr11	95009879	95026087	+	3379	25.035	23.285	27.57	23.643	20.304	19.05	17.295	19.136
ENSMUSG00000071516	Hist1h2ai	histone cluster 1, H2ai [Source:MGI Symbol;Acc:MGI:2448457]	0.000492826	0.00696821	0.951906	protein_coding	chr13	21716412	21717452	+	1041	1.565	1.096	1.206	1.155	0.7	0.614	0.276	0.874
ENSMUSG00000073616	Myeov2	myeloma overexpressed 2 [Source:MGI Symbol;Acc:MGI:1914165]	0.000492836	0.00696821	0.522368	protein_coding	chr1	92637145	92641985	-	1499	42.815	31.098	39.264	37.729	27.347	23.461	20.74	32.213
ENSMUSG00000038704	Aspdh	aspartate dehydrogenase domain containing [Source:MGI Symbol;Acc:MGI:1915602]	0.0004956	0.00700192	-1.078	protein_coding	chr7	44465391	44467757	+	1163	0.428	0.294	0.186	0.345	0.701	0.843	0.577	0.675
ENSMUSG00000085926	Gm12299	predicted gene 12299 [Source:MGI Symbol;Acc:MGI:3652304]	0.000496901	0.00701492	0.746473	processed_transcript	chr11	67002086	67011625	+	2327	1.05	1.03	0.744	1.053	0.645	0.586	0.453	0.586
ENSMUSG00000051329	Nup160	nucleoporin 160 [Source:MGI Symbol;Acc:MGI:1926227]	0.0004998	0.00705044	-0.466958	protein_coding	chr2	90677215	90736328	+	8761	5.3	7.496	6.501	7.274	7.934	9.216	11.269	7.862
ENSMUSG00000025504	Eps8l2	EPS8-like 2 [Source:MGI Symbol;Acc:MGI:2138828]	0.000503396	0.00709572	0.729352	protein_coding	chr7	141338880	141363020	+	4370	0.642	0.64	0.634	0.652	0.54	0.283	0.384	0.312
ENSMUSG00000020828	Pld2	phospholipase D2 [Source:MGI Symbol;Acc:MGI:892877]	0.000506252	0.00713052	0.42947	protein_coding	chr11	70540064	70558110	+	6252	2.128	2.437	2.154	2.286	1.584	1.643	1.762	1.6
ENSMUSG00000089704	Galnt2	UDP-N-acetyl-alpha-D-galactosamine:polypeptide N-acetylgalactosaminyltransferase 2 [Source:MGI Symbol;Acc:MGI:894694]	0.000508515	0.00715692	-1.152	protein_coding	chr8	124231391	124345724	+	4282	0.095	0.067	0.121	0.052	0.17	0.269	0.257	0.116
ENSMUSG00000087624	9230111E07Rik	RIKEN cDNA 9230111E07 gene [Source:MGI Symbol;Acc:MGI:1924998]	0.0005107	0.00718218	0.971986	lincRNA	chr2	167782053	167783486	+	811	1.116	1.055	1.495	1.867	0.687	0.368	0.768	0.816
ENSMUSG00000055197	Fev	FEV (ETS oncogene family) [Source:MGI Symbol;Acc:MGI:2449712]	0.0005128	0.00720621	0.646057	protein_coding	chr1	74881509	74885419	-	1617	3.219	2.682	3.027	2.479	2.068	1.845	1.274	1.969
ENSMUSG00000097515	1700040D17Rik	RIKEN cDNA 1700040D17 gene [Source:MGI Symbol;Acc:MGI:1923852]	0.000513843	0.00721536	0.896907	lincRNA	chr3	94409395	94412883	-	962	1.27	1.483	1.035	1.204	0.624	0.62	0.598	0.688
ENSMUSG00000050538	B230217C12Rik	RIKEN cDNA B230217C12 gene [Source:MGI Symbol;Acc:MGI:1915377]	0.000515817	0.00723756	0.788496	processed_transcript	chr11	97841293	97844099	+	2200	0.741	0.96	0.689	0.688	0.429	0.426	0.523	0.338
ENSMUSG00000040594	Ranbp17	RAN binding protein 17 [Source:MGI Symbol;Acc:MGI:1929706]	0.00052104	0.00730016	-0.421848	protein_coding	chr11	33211795	33513746	-	8833	2.178	2.849	2.285	2.48	3.053	3.422	3.541	2.944
ENSMUSG00000037541	Shank2	SH3/ankyrin domain gene 2 [Source:MGI Symbol;Acc:MGI:2671987]	0.000521072	0.00730016	0.484027	protein_coding	chr7	144001928	144424494	+	10660	1.346	1.638	1.589	1.571	0.969	1.236	1.227	0.908
ENSMUSG00000057672	Pkn1	protein kinase N1 [Source:MGI Symbol;Acc:MGI:108022]	0.000524628	0.00734439	-0.365284	protein_coding	chr8	83669762	83699179	-	7386	5.92	5.948	5.893	5.481	7.681	7.538	7.848	6.543
ENSMUSG00000031621	Isx	intestine specific homeobox [Source:MGI Symbol;Acc:MGI:1918847]	0.000525377	0.00734929	2	protein_coding	chr8	74872719	74893506	+	2247	0.081	0.102	0.058	0.079	0	0	0.021	0
ENSMUSG00000016477	E2f3	E2F transcription factor 3 [Source:MGI Symbol;Acc:MGI:1096340]	0.000527068	0.00736734	-0.401513	protein_coding	chr13	29906575	29985668	-	4794	8.421	11.319	9.928	10.794	12.406	14.13	14.449	11.814
ENSMUSG00000079144	A130010J15Rik	RIKEN cDNA A130010J15 gene [Source:MGI Symbol;Acc:MGI:2441776]	0.000534986	0.00746962	0.423327	protein_coding	chr1	193168049	193177832	+	4088	5.525	5.974	5.329	5.163	4.038	4.338	4.371	3.449
ENSMUSG00000038167	Plekhg6	pleckstrin homology domain containing, family G (with RhoGef domain) member 6 [Source:MGI Symbol;Acc:MGI:2682298]	0.000535261	0.00746962	0.588744	protein_coding	chr6	125362660	125380793	-	3299	2.291	2.006	2.009	1.539	1.456	1.253	1.35	1.09
ENSMUSG00000096959	4930509G22Rik	RIKEN cDNA 4930509G22 gene [Source:MGI Symbol;Acc:MGI:1914984]	0.000535602	0.00746962	1.05585	lincRNA	chr16	11178176	11192292	+	2481	0.31	0.345	0.349	0.377	0.069	0.189	0.154	0.217
ENSMUSG00000029334	Prkg2	protein kinase, cGMP-dependent, type II [Source:MGI Symbol;Acc:MGI:108173]	0.000540009	0.00752538	0.464219	protein_coding	chr5	98929773	99037351	-	5369	2.891	3.007	2.541	2.414	1.917	2.199	1.909	1.74
ENSMUSG00000013973	Dedd	death effector domain-containing [Source:MGI Symbol;Acc:MGI:1333874]	0.000540776	0.00753037	0.36362	protein_coding	chr1	171329145	171342331	+	5861	14.935	14.271	15.023	13.646	11.75	11.041	9.971	11.667
ENSMUSG00000035469	Rcbtb1	regulator of chromosome condensation (RCC1) and BTB (POZ) domain containing protein 1 [Source:MGI Symbol;Acc:MGI:1918580]	0.000542989	0.00755547	-0.406826	protein_coding	chr14	59201209	59237265	+	6010	4.631	5.696	4.641	5.046	6.05	6.994	7.333	5.833
ENSMUSG00000020319	Wdpcp	WD repeat containing planar cell polarity effector [Source:MGI Symbol;Acc:MGI:2144467]	0.000546145	0.00759365	-0.526144	protein_coding	chr11	21572235	21898989	+	5934	1.213	1.067	0.949	0.833	1.359	1.501	1.59	1.352
ENSMUSG00000028519	Dab1	disabled 1 [Source:MGI Symbol;Acc:MGI:108554]	0.000546997	0.00759974	0.86821	protein_coding	chr4	103619359	104744844	+	7908	0.143	0.159	0.153	0.186	0.07	0.086	0.085	0.094
ENSMUSG00000096988	A930029G22Rik	RIKEN cDNA A930029G22 gene [Source:MGI Symbol;Acc:MGI:3605039]	0.000549025	0.00762217	1.12199	lincRNA	chr17	69416660	69439304	-	1710	0.423	0.5	0.507	0.443	0.301	0.224	0.084	0.218
ENSMUSG00000074813	Gm14005	predicted gene 14005 [Source:MGI Symbol;Acc:MGI:3652191]	0.000549993	0.00762986	0.707819	processed_transcript	chr2	128195993	128429349	-	2045	1.129	1.06	1.059	1.045	0.629	0.709	0.445	0.748
ENSMUSG00000018381	Abi3	ABI gene family, member 3 [Source:MGI Symbol;Acc:MGI:1913860]	0.000558724	0.00774514	0.765535	protein_coding	chr11	95830074	95842476	-	4153	0.872	0.481	0.886	0.869	0.475	0.523	0.346	0.448
ENSMUSG00000036580	Spg20	spastic paraplegia 20, spartin (Troyer syndrome) homolog (human) [Source:MGI Symbol;Acc:MGI:2139806]	0.000561546	0.00777712	-0.388412	protein_coding	chr3	55112108	55137322	+	5362	5.444	6.534	6.244	6.137	7.765	7.553	8.925	7.263
ENSMUSG00000040586	Ofd1	oral-facial-digital syndrome 1 gene homolog (human) [Source:MGI Symbol;Acc:MGI:1350328]	0.000561876	0.00777712	0.412399	protein_coding	chrX	166390033	166440704	-	4453	13.132	15.504	11.369	14.011	9.35	10.588	11.349	8.792
ENSMUSG00000090247	Bloc1s1	biogenesis of lysosomal organelles complex-1, subunit 1 [Source:MGI Symbol;Acc:MGI:1195276]	0.000562878	0.00778513	0.481398	protein_coding	chr10	128917882	128924035	-	1288	31.029	25.516	27.841	29.077	21.573	18.005	16.587	24.041
ENSMUSG00000064247	Plcxd1	phosphatidylinositol-specific phospholipase C, X domain containing 1 [Source:MGI Symbol;Acc:MGI:2685422]	0.000564195	0.00779749	1.19265	protein_coding	chr5	110099969	110105953	+	3811	0.166	0.195	0.216	0.14	0.068	0.134	0.038	0.043
ENSMUSG00000040498	Igsf23	immunoglobulin superfamily, member 23 [Source:MGI Symbol;Acc:MGI:1917330]	0.000570432	0.00787349	-0.474268	protein_coding	chr7	19937305	19950743	-	1895	4.49	4.155	4.091	3.642	6.019	5.219	5.435	5.825
ENSMUSG00000021785	Ngly1	N-glycanase 1 [Source:MGI Symbol;Acc:MGI:1913276]	0.000570549	0.00787349	-0.561666	protein_coding	chr14	16249280	16311926	+	5274	0.97	1.028	0.723	1.022	1.309	1.188	1.599	1.372
ENSMUSG00000043999	Gpr75	G protein-coupled receptor 75 [Source:MGI Symbol;Acc:MGI:2441843]	0.000572875	0.00789966	0.733213	protein_coding	chr11	30885358	30893729	+	2926	0.712	1.014	0.992	1.218	0.601	0.408	0.72	0.565
ENSMUSG00000022791	Tnk2	tyrosine kinase, non-receptor, 2 [Source:MGI Symbol;Acc:MGI:1858308]	0.000575638	0.00792615	-0.354919	protein_coding	chr16	32643874	32683493	+	5496	15.704	14.866	17.052	16.667	20.543	21.376	20.726	18.708
ENSMUSG00000097716	1700026J14Rik	RIKEN cDNA 1700026J14 gene [Source:MGI Symbol;Acc:MGI:1916682]	0.000575657	0.00792615	2.08746	lincRNA	chr6	48536582	48537474	-	794	0.228	0.287	0.109	0.112	0	0	0	0
ENSMUSG00000098148	Gm20204	predicted gene, 20204 [Source:MGI Symbol;Acc:MGI:5012389]	0.000580793	0.00799089	-0.386175	lincRNA	chr8	117210778	117215997	+	5220	5.844	6.952	6.231	6.279	8.034	8.297	9.177	7.168
ENSMUSG00000028797	Tmem234	transmembrane protein 234 [Source:MGI Symbol;Acc:MGI:1924049]	0.000583843	0.00802628	0.397083	protein_coding	chr4	129600668	129624059	+	4273	28.345	25.824	27.852	27.868	22.027	19.973	17.354	23.046
ENSMUSG00000001576	Ergic1	endoplasmic reticulum-golgi intermediate compartment (ERGIC) 1 [Source:MGI Symbol;Acc:MGI:1914708]	0.000584237	0.00802628	-0.353138	protein_coding	chr17	26561489	26656931	+	6456	12.815	13.593	14.141	14.354	16.472	17.201	16.895	18.699
ENSMUSG00000040528	Milr1	mast cell immunoglobulin like receptor 1 [Source:MGI Symbol;Acc:MGI:2685731]	0.000585308	0.008035	0.416732	protein_coding	chr11	106751226	106768794	+	2474	17.709	16.328	14.687	13.896	11.838	12.716	10.281	11.497
ENSMUSG00000041225	Arhgap12	Rho GTPase activating protein 12 [Source:MGI Symbol;Acc:MGI:1922665]	0.000588868	0.00807635	-0.433156	protein_coding	chr18	6024427	6136098	-	8016	6.516	7.395	6.013	6.361	7.997	9.397	10.661	7.04
ENSMUSG00000026994	Galnt3	UDP-N-acetyl-alpha-D-galactosamine:polypeptide N-acetylgalactosaminyltransferase 3 [Source:MGI Symbol;Acc:MGI:894695]	0.000589197	0.00807635	-0.396264	protein_coding	chr2	66082766	66124994	-	4374	5.195	5.218	4.604	4.663	6.529	6.764	6.637	5.699
ENSMUSG00000020787	P2rx1	purinergic receptor P2X, ligand-gated ion channel, 1 [Source:MGI Symbol;Acc:MGI:1098235]	0.00059116	0.00809721	0.657677	protein_coding	chr11	72999103	73015200	+	2625	1.31	1.261	1.419	1.035	0.735	0.974	0.639	0.787
ENSMUSG00000064354	mt-Co2	mitochondrially encoded cytochrome c oxidase II [Source:MGI Symbol;Acc:MGI:102503]	0.000599854	0.00821019	0.44477	protein_coding	chrM	7013	7696	+	684	88.205	95.679	82.692	86.786	68.269	57.773	52.525	77.244
ENSMUSG00000020867	Spata20	spermatogenesis associated 20 [Source:MGI Symbol;Acc:MGI:2183449]	0.00060072	0.00821593	0.592052	protein_coding	chr11	94478904	94486179	-	2874	2.488	2.482	2.637	2.014	1.999	1.528	1.25	1.525
ENSMUSG00000026109	Tmeff2	transmembrane protein with EGF-like and two follistatin-like domains 2 [Source:MGI Symbol;Acc:MGI:1861735]	0.000608653	0.00831826	-0.346056	protein_coding	chr1	50900647	51187270	+	5654	7.261	7.336	6.84	6.986	9.048	9.13	9.226	8.306
ENSMUSG00000017405	Nek8	NIMA (never in mitosis gene a)-related expressed kinase 8 [Source:MGI Symbol;Acc:MGI:1890646]	0.000609428	0.00832267	0.415296	protein_coding	chr11	78166106	78176675	-	5222	3.632	4.152	4.18	4.213	3.301	2.898	2.917	2.842
ENSMUSG00000090673	Gm340	predicted gene 340 [Source:MGI Symbol;Acc:MGI:2685186]	0.000610575	0.00833215	-0.764304	protein_coding	chr19	41582370	41586536	+	3729	1.808	2.693	1.87	2.03	2.817	3.635	5.395	2.295
ENSMUSG00000057132	Rpgrip1	retinitis pigmentosa GTPase regulator interacting protein 1 [Source:MGI Symbol;Acc:MGI:1932134]	0.00061206	0.00834623	0.902153	protein_coding	chr14	52110704	52163546	+	12152	0.134	0.094	0.086	0.103	0.071	0.039	0.055	0.048
ENSMUSG00000019986	Ahi1	Abelson helper integration site 1 [Source:MGI Symbol;Acc:MGI:87971]	0.00061689	0.00840587	-0.445225	protein_coding	chr10	20952547	21080428	+	5093	16.485	18.631	14.737	15.275	20.375	22.892	27.107	17.29
ENSMUSG00000010362	Rdm1	RAD52 motif 1 [Source:MGI Symbol;Acc:MGI:1913849]	0.000618052	0.00841547	0.475121	protein_coding	chr11	101627195	101636100	+	1575	27.99	26.482	25.71	22.902	21.018	16.24	14.873	20.999
ENSMUSG00000029275	Gfi1	growth factor independent 1 [Source:MGI Symbol;Acc:MGI:103170]	0.000620588	0.00842935	0.473852	protein_coding	chr5	107716657	107726036	-	3246	3.974	3.34	3.269	3.622	2.708	2.718	2.45	2.229
ENSMUSG00000060212	Pcnxl2	pecanex-like 2 (Drosophila) [Source:MGI Symbol;Acc:MGI:2445010]	0.000620613	0.00842935	-0.489014	protein_coding	chr8	125751509	125898293	-	7773	2.108	2.253	2.184	2.177	2.753	3.027	3.889	2.441
ENSMUSG00000053644	Aldh7a1	aldehyde dehydrogenase family 7, member A1 [Source:MGI Symbol;Acc:MGI:108186]	0.000620799	0.00842935	-0.400223	protein_coding	chr18	56509687	56572951	-	5181	3.721	3.799	3.502	3.567	5.289	4.583	4.595	4.548
ENSMUSG00000051224	Tceanc	transcription elongation factor A (SII) N-terminal and central domain containing [Source:MGI Symbol;Acc:MGI:2685236]	0.000620903	0.00842935	0.471844	protein_coding	chrX	166499812	166518567	-	4201	2.327	2.961	2.876	3.021	1.929	2.161	2.052	1.83
ENSMUSG00000022489	Pde1b	phosphodiesterase 1B, Ca2+-calmodulin dependent [Source:MGI Symbol;Acc:MGI:97523]	0.000625425	0.00848286	0.556011	protein_coding	chr15	103503298	103530052	+	2954	1.931	1.758	1.627	1.462	1.045	1.126	1.151	1.204
ENSMUSG00000091993	B930036N10Rik	RIKEN cDNA B930036N10 gene [Source:MGI Symbol;Acc:MGI:3702496]	0.000625766	0.00848286	1.33703	antisense	chr1	171500568	171504111	-	3544	0.077	0.113	0.208	0.163	0.036	0.084	0.041	0.023
ENSMUSG00000074884	Serf2	small EDRK-rich factor 2 [Source:MGI Symbol;Acc:MGI:1337041]	0.000633454	0.00857936	0.396987	protein_coding	chr2	121449195	121458313	+	5455	34.184	29.653	32.662	31.479	26.278	23.428	20.25	26.063
ENSMUSG00000097858	9530052C20Rik	RIKEN cDNA 9530052C20 gene [Source:MGI Symbol;Acc:MGI:2443632]	0.000633816	0.00857936	-1.35755	lincRNA	chr3	142882495	142894644	+	3095	0.015	0.074	0.028	0.058	0.097	0.152	0.124	0.174
ENSMUSG00000045498	Pcdhb3	protocadherin beta 3 [Source:MGI Symbol;Acc:MGI:2136737]	0.000646658	0.00874675	0.616157	protein_coding	chr18	37300799	37304585	+	3787	0.872	1.371	1.064	1.141	0.713	0.732	0.81	0.59
ENSMUSG00000028977	Casz1	castor zinc finger 1 [Source:MGI Symbol;Acc:MGI:1196251]	0.000651198	0.00880169	0.408512	protein_coding	chr4	148804429	148954889	+	12224	2.347	2.572	2.739	2.732	1.887	1.813	2.23	1.799
ENSMUSG00000024176	Sox8	SRY (sex determining region Y)-box 8 [Source:MGI Symbol;Acc:MGI:98370]	0.000651789	0.00880322	-0.391106	protein_coding	chr17	25565892	25570686	-	3118	9.943	9.333	11.32	9.883	14.096	13.357	13.32	11.787
ENSMUSG00000023031	Cela1	chymotrypsin-like elastase family, member 1 [Source:MGI Symbol;Acc:MGI:95314]	0.00065281	0.00881054	0.417413	protein_coding	chr15	100674425	100687920	-	1103	39.064	39.21	41.856	38.516	32.966	28.368	24.147	31.747
ENSMUSG00000086995	Gm13544	predicted gene 13544 [Source:MGI Symbol;Acc:MGI:3649668]	0.000656876	0.00885892	0.541373	antisense	chr2	58276779	58286902	+	2940	2.556	3.086	2.136	2.257	1.619	1.711	1.923	1.547
ENSMUSG00000042628	Zfyve1	zinc finger, FYVE domain containing 1 [Source:MGI Symbol;Acc:MGI:3026685]	0.000658721	0.00887731	0.38503	protein_coding	chr12	83546941	83597147	-	3869	9.733	11.473	10.601	10.727	8.157	8.429	8.766	6.828
ENSMUSG00000019689	1110001J03Rik	RIKEN cDNA 1110001J03 gene [Source:MGI Symbol;Acc:MGI:1913367]	0.000661066	0.00890239	0.571512	protein_coding	chr6	38533502	38539449	+	689	52.684	33.787	45.949	43.175	34.665	27.161	22.318	32.642
ENSMUSG00000034780	B3galt1	UDP-Gal:betaGlcNAc beta 1,3-galactosyltransferase, polypeptide 1 [Source:MGI Symbol;Acc:MGI:1349403]	0.000662523	0.00891548	-0.53518	protein_coding	chr2	67748212	68122689	+	5361	4.483	6.184	4.16	4.544	6.431	7.188	8.882	5.236
ENSMUSG00000025537	Phkg1	phosphorylase kinase gamma 1 [Source:MGI Symbol;Acc:MGI:97579]	0.000665983	0.0089555	0.482575	protein_coding	chr5	129863421	129898549	-	3232	5.966	5.543	5.548	4.216	3.94	3.93	3.394	3.773
ENSMUSG00000040350	Trim7	tripartite motif-containing 7 [Source:MGI Symbol;Acc:MGI:2137353]	0.00066694	0.00896182	0.60178	protein_coding	chr11	48826140	48852209	+	7149	0.456	0.535	0.473	0.43	0.318	0.262	0.328	0.312
ENSMUSG00000062797	l7Rn6	lethal, Chr 7, Rinchik 6 [Source:MGI Symbol;Acc:MGI:96738]	0.000670457	0.0089927	-0.448187	protein_coding	chr7	89917529	89941199	-	2933	9.984	8.482	9.406	8.928	11.9	11.613	11.041	15.026
ENSMUSG00000032815	Fanca	Fanconi anemia, complementation group A [Source:MGI Symbol;Acc:MGI:1341823]	0.000670507	0.0089927	-0.359582	protein_coding	chr8	123268300	123318576	-	8491	4.611	5.026	5.08	5.134	5.979	6.341	7.007	5.852
ENSMUSG00000072809	9330160F10Rik	RIKEN cDNA 9330160F10 gene [Source:MGI Symbol;Acc:MGI:3693095]	0.000670703	0.0089927	1.19555	protein_coding	chr11	69057718	69060483	-	2766	0.409	0.248	0.157	0.274	0.109	0.123	0.087	0.12
ENSMUSG00000035142	Nubpl	nucleotide binding protein-like [Source:MGI Symbol;Acc:MGI:1924076]	0.000677782	0.009081	0.539639	protein_coding	chr12	52097737	52312744	+	4954	3.755	2.695	3.401	3.038	2.346	2.289	1.702	2.428
ENSMUSG00000032579	Hemk1	HemK methyltransferase family member 1 [Source:MGI Symbol;Acc:MGI:1916786]	0.000679653	0.00909617	0.421706	protein_coding	chr9	107327692	107338350	-	3059	8.034	7.181	7.73	7.09	6.14	5.853	5.089	5.082
ENSMUSG00000024601	Isoc1	isochorismatase domain containing 1 [Source:MGI Symbol;Acc:MGI:1913557]	0.000679903	0.00909617	-0.380413	protein_coding	chr18	58659482	58679570	+	2563	26.701	32.257	26.631	29.416	34.364	40.932	40.95	31.712
ENSMUSG00000063235	Ptpmt1	protein tyrosine phosphatase, mitochondrial 1 [Source:MGI Symbol;Acc:MGI:1913711]	0.000683229	0.00912907	0.504552	processed_transcript	chr2	90908716	90918258	-	3684	13.465	11.089	13.884	13.599	9.323	8.632	6.892	11.357
ENSMUSG00000069270	Hist1h2ac	histone cluster 1, H2ac [Source:MGI Symbol;Acc:MGI:2448287]	0.000683354	0.00912907	0.934412	protein_coding	chr13	23681467	23683948	-	2482	0.346	0.322	0.401	0.449	0.207	0.12	0.174	0.233
ENSMUSG00000027611	Procr	protein C receptor, endothelial [Source:MGI Symbol;Acc:MGI:104596]	0.000686913	0.00916996	0.477508	protein_coding	chr2	155751117	155755471	+	2031	17.115	13.204	15.055	12.279	11.907	10.222	9.128	9.669
ENSMUSG00000020717	Pecam1	platelet/endothelial cell adhesion molecule 1 [Source:MGI Symbol;Acc:MGI:97537]	0.000688509	0.00918461	0.524637	protein_coding	chr11	106654217	106750628	-	6228	4.244	3.481	3.852	3.096	2.919	2.498	2.792	1.885
ENSMUSG00000046573	Lyrm4	LYR motif containing 4 [Source:MGI Symbol;Acc:MGI:2683538]	0.000691491	0.00921771	-0.617936	protein_coding	chr13	35978797	36117357	-	1515	6.602	5.009	5.86	6.202	8.18	8.244	7.177	12.307
ENSMUSG00000084807	Gm13073	predicted gene 13073 [Source:MGI Symbol;Acc:MGI:3651721]	0.000693097	0.00923243	0.540568	lincRNA	chr4	149780024	149780714	-	486	18.719	19.136	14.615	16.127	14.029	11.666	11.138	9.612
ENSMUSG00000064138	Fam172a	family with sequence similarity 172, member A [Source:MGI Symbol;Acc:MGI:1915925]	0.000695145	0.00925302	0.418501	protein_coding	chr13	77708690	78166238	+	4019	4.933	5.04	4.429	4.443	3.35	3.734	3.194	3.631
ENSMUSG00000065999	Gm13154	predicted gene 13154 [Source:MGI Symbol;Acc:MGI:3651986]	0.000695738	0.00925422	-0.421287	protein_coding	chr4	147553277	147585198	+	2871	10.499	13.812	10.74	13.355	14.607	15.843	18.687	14.861
ENSMUSG00000006649	Nphs1	nephrosis 1, nephrin [Source:MGI Symbol;Acc:MGI:1859637]	0.000707771	0.00940747	-0.717761	protein_coding	chr7	30458315	30487223	+	5280	0.249	0.27	0.254	0.245	0.487	0.428	0.435	0.313
ENSMUSG00000044345	Marveld1	MARVEL (membrane-associating) domain containing 1 [Source:MGI Symbol;Acc:MGI:2147570]	0.000708908	0.00941579	0.348804	protein_coding	chr19	42147400	42151703	+	4304	15.28	14.171	15.768	14.578	11.587	12.48	11.475	10.902
ENSMUSG00000026480	Ncf2	neutrophil cytosolic factor 2 [Source:MGI Symbol;Acc:MGI:97284]	0.000719959	0.00955567	0.746473	protein_coding	chr1	152807890	152836990	+	2596	0.889	0.813	1.001	0.789	0.446	0.509	0.369	0.701
ENSMUSG00000033256	Shf	Src homology 2 domain containing F [Source:MGI Symbol;Acc:MGI:3613669]	0.000726989	0.00964203	0.427431	protein_coding	chr2	122348892	122369162	-	2305	26.881	21.511	26.944	24.478	20.724	16.996	16.023	19.604
ENSMUSG00000050965	Prkca	protein kinase C, alpha [Source:MGI Symbol;Acc:MGI:97595]	0.000732952	0.00971412	-0.428168	protein_coding	chr11	107933387	108343928	-	8992	2.159	2.722	2.105	2.283	2.947	3.219	3.5	2.657
ENSMUSG00000027300	Ubox5	U box domain containing 5 [Source:MGI Symbol;Acc:MGI:2154658]	0.000735307	0.00973832	-0.393968	protein_coding	chr2	130590002	130630038	-	5585	2.853	2.922	2.846	2.878	4.015	3.694	3.585	3.627
ENSMUSG00000042225	Ammecr1	Alport syndrome, mental retardation, midface hypoplasia and elliptocytosis chromosomal region gene 1 [Source:MGI Symbol;Acc:MGI:1860206]	0.000737658	0.00976243	-0.533171	protein_coding	chrX	142851146	142966728	-	5437	3.638	4.88	4.724	5.258	5.15	6.923	8.599	5.809
ENSMUSG00000024645	Timm21	tranlocase of inner mitochondrial membrane 21 [Source:MGI Symbol;Acc:MGI:1920595]	0.000739673	0.00978207	0.385866	protein_coding	chr18	84947294	84951524	-	1315	20.548	20.523	18.608	19.811	15.195	16.273	14.025	14.619
ENSMUSG00000092696	Mir5133	microRNA 5133 [Source:MGI Symbol;Acc:MGI:4950458]	0.00074294	0.00981823	-1.62449	miRNA	chr9	62122518	62122594	-	77	0.588	0.741	1.687	1.735	3.341	6.643	6.843	2.148
ENSMUSG00000097439	Gm16754	predicted gene, 16754 [Source:MGI Symbol;Acc:MGI:4439678]	0.000744781	0.00983549	0.657112	lincRNA	chr9	21225371	21232639	+	2077	1.155	1.319	1.543	1.265	1.012	0.698	0.761	0.796
ENSMUSG00000034401	Spata6	spermatogenesis associated 6 [Source:MGI Symbol;Acc:MGI:1915196]	0.000749158	0.0098862	-0.424282	protein_coding	chr4	111719984	111829184	+	5616	2.305	2.184	2.02	1.967	2.627	2.938	3.002	2.687
ENSMUSG00000032763	Ilvbl	ilvB (bacterial acetolactate synthase)-like [Source:MGI Symbol;Acc:MGI:1351911]	0.000751511	0.00991015	0.374343	protein_coding	chr10	78574500	78584498	+	2325	14.425	14.602	15.312	15.112	11.767	11.459	10.322	11.736
ENSMUSG00000064427	Gm22748	predicted gene, 22748 [Source:MGI Symbol;Acc:MGI:5452525]	0.000754907	0.00994781	1.10692	snoRNA	chr12	17546146	17546281	+	136	3.661	9.649	7.324	6.221	1.576	3.761	3.874	2.128
ENSMUSG00000079657	Rab26	RAB26, member RAS oncogene family [Source:MGI Symbol;Acc:MGI:2443284]	0.00075633	0.00995943	0.629437	protein_coding	chr17	24527241	24534210	-	2852	0.968	1.04	1.26	1.14	0.752	0.583	0.672	0.783
ENSMUSG00000039158	Akna	AT-hook transcription factor [Source:MGI Symbol;Acc:MGI:2140340]	0.000759337	0.00999187	-0.41392	protein_coding	chr4	63367125	63403354	-	5765	5.111	5.216	5.229	4.805	6.352	7.306	7.711	5.472
ENSMUSG00000040043	Rbms2	RNA binding motif, single stranded interacting protein 2 [Source:MGI Symbol;Acc:MGI:1861776]	0.000760941	0.0100058	-0.356438	protein_coding	chr10	128129470	128180297	-	5609	7.892	8.057	7.899	7.169	10.015	9.789	9.036	10.363
ENSMUSG00000087497	2810001G20Rik	RIKEN cDNA 2810001G20 gene [Source:MGI Symbol;Acc:MGI:1913706]	0.00076661	0.0100732	0.576307	antisense	chr11	64079484	64083259	+	1057	10.148	8.367	9.465	11.207	6.572	5.848	5.121	8.292
ENSMUSG00000048905	4930539E08Rik	RIKEN cDNA 4930539E08 gene [Source:MGI Symbol;Acc:MGI:1925441]	0.000768394	0.0100894	0.472936	protein_coding	chr17	28896397	28915324	-	4592	1.508	1.752	1.481	1.61	1.074	1.17	1.189	1.071
ENSMUSG00000047248	C2cd3	C2 calcium-dependent domain containing 3 [Source:MGI Symbol;Acc:MGI:2142166]	0.000774063	0.0101566	-0.587311	protein_coding	chr7	100372233	100470152	+	11706	1.697	2.32	1.916	2.02	2.421	3.175	4.109	2.112
ENSMUSG00000059412	Fxyd2	FXYD domain-containing ion transport regulator 2 [Source:MGI Symbol;Acc:MGI:1195260]	0.000776473	0.010181	1.07529	protein_coding	chr9	45403138	45410278	+	632	1.003	0.813	1.028	1.127	0.407	0.472	0.379	0.392
ENSMUSG00000078234	Klhdc7a	kelch domain containing 7A [Source:MGI Symbol;Acc:MGI:2444612]	0.000782019	0.0102464	1	protein_coding	chr4	139962173	139968026	-	5854	0.101	0.205	0.163	0.19	0.051	0.117	0.074	0.064
ENSMUSG00000021451	Sema4d	sema domain, immunoglobulin domain (Ig), transmembrane domain (TM) and short cytoplasmic domain, (semaphorin) 4D [Source:MGI Symbol;Acc:MGI:109244]	0.000786535	0.0102982	-0.382206	protein_coding	chr13	51701246	51793747	-	6449	10.948	12.439	12.733	12.561	15.486	15.752	18.31	13.193
ENSMUSG00000020581	Agr2	anterior gradient 2 [Source:MGI Symbol;Acc:MGI:1344405]	0.000789068	0.0103241	1.54749	protein_coding	chr12	35992907	36004087	+	1291	0.245	0.177	0.335	0.414	0	0.033	0.148	0.128
ENSMUSG00000026004	Kansl1l	KAT8 regulatory NSL complex subunit 1-like [Source:MGI Symbol;Acc:MGI:1915941]	0.000790187	0.0103242	-0.517179	protein_coding	chr1	66719248	66817562	-	6357	1.189	1.508	1.117	1.31	1.767	1.797	2.223	1.47
ENSMUSG00000041119	Pde9a	phosphodiesterase 9A [Source:MGI Symbol;Acc:MGI:1277179]	0.000790197	0.0103242	0.448096	protein_coding	chr17	31386234	31476310	+	2834	3.306	3.402	3.224	3.237	2.602	2.497	2.18	2.217
ENSMUSG00000043154	Ppp2r3a	protein phosphatase 2, regulatory subunit B'', alpha [Source:MGI Symbol;Acc:MGI:2442104]	0.000797811	0.0104162	-0.511606	protein_coding	chr9	101104992	101251832	-	7358	1.858	2.249	1.666	1.737	2.349	2.885	3.255	2.107
ENSMUSG00000002341	Ncan	neurocan [Source:MGI Symbol;Acc:MGI:104694]	0.000798769	0.0104214	-0.430089	protein_coding	chr8	70093085	70120873	-	7195	4.221	4.48	4.093	3.924	5.113	5.913	6.758	4.511
ENSMUSG00000034118	Tpst1	protein-tyrosine sulfotransferase 1 [Source:MGI Symbol;Acc:MGI:1298231]	0.00081607	0.0106395	-0.371752	protein_coding	chr5	130073326	130135729	+	2789	15.676	13.87	15.544	14.163	19.956	19.121	17.021	19.685
ENSMUSG00000060034	Ctf2	cardiotrophin 2 [Source:MGI Symbol;Acc:MGI:2684607]	0.000819131	0.0106719	-0.723669	protein_coding	chr7	127718106	127725616	-	1754	0.568	0.846	0.519	0.812	1.125	1.069	1.065	1.249
ENSMUSG00000041817	Fam169a	family with sequence similarity 169, member A [Source:MGI Symbol;Acc:MGI:2444268]	0.000837452	0.0108952	-0.479306	protein_coding	chr13	97067287	97129521	+	4589	6.332	9.076	7.729	8.336	8.914	11.444	13.664	9.342
ENSMUSG00000047878	A4galt	alpha 1,4-galactosyltransferase [Source:MGI Symbol;Acc:MGI:3512453]	0.000841325	0.0109378	-0.444888	protein_coding	chr15	83226726	83251774	-	2171	8.568	7.648	7.182	6.318	11.159	9.739	10.106	9.026
ENSMUSG00000098178	Gm26924	YY1 associated myogenesis RNA 1 [Source:MGI Symbol;Acc:MGI:5504039]	0.000847909	0.0110156	1.70756	lincRNA	chr17	39846958	39848788	+	1831	332.051	441.933	408.016	2961.93	322.007	331.857	290.085	309.603
ENSMUSG00000025357	Dgka	diacylglycerol kinase, alpha [Source:MGI Symbol;Acc:MGI:102952]	0.000849304	0.011026	0.357897	protein_coding	chr10	128720141	128744056	-	2808	18.601	16.845	16.241	16.018	13.82	13.177	13.102	12.117
ENSMUSG00000091994	E130317F20Rik	RIKEN cDNA E130317F20 gene [Source:MGI Symbol;Acc:MGI:3041202]	0.000851113	0.011035	0.524758	processed_transcript	chr10	79851381	79854956	-	3265	1.553	2.062	1.87	1.828	1.221	1.162	1.452	1.165
ENSMUSG00000063142	Kcnma1	potassium large conductance calcium-activated channel, subfamily M, alpha member 1 [Source:MGI Symbol;Acc:MGI:99923]	0.000851201	0.011035	-0.894338	protein_coding	chr14	23289431	23803304	-	5041	0.287	0.589	0.361	0.345	0.527	0.71	1.131	0.541
ENSMUSG00000029594	Rbm19	RNA binding motif protein 19 [Source:MGI Symbol;Acc:MGI:1921361]	0.000861281	0.0111579	-0.472159	protein_coding	chr5	120116510	120197979	+	2963	5.728	8.126	6.987	7.68	8.596	10.258	11.818	8.427
ENSMUSG00000039043	2610034B18Rik	RIKEN cDNA 2610034B18 gene [Source:MGI Symbol;Acc:MGI:1917670]	0.000863017	0.0111725	-0.380345	protein_coding	chr7	79925361	79935359	-	2277	14.491	13.055	12.934	12.634	17.457	16.494	15.883	18.465
ENSMUSG00000003190	Bcl2l12	BCL2-like 12 (proline rich) [Source:MGI Symbol;Acc:MGI:1922986]	0.000873921	0.0113057	0.584963	protein_coding	chr7	44991222	44998712	-	1976	1.947	1.646	2.257	2.276	1.259	1.294	1.552	1.213
ENSMUSG00000047881	Rell1	RELT-like 1 [Source:MGI Symbol;Acc:MGI:2140767]	0.000875073	0.0113127	-0.331735	protein_coding	chr5	63908896	63968905	-	3863	13.556	12.835	13.532	13.568	16.939	16.939	17.013	15.679
ENSMUSG00000020650	Bcap29	B cell receptor associated protein 29 [Source:MGI Symbol;Acc:MGI:101917]	0.000883224	0.01141	0.336535	protein_coding	chr12	31595354	31634658	-	2008	51.301	50.777	49.391	51.518	37.071	40.994	38.193	42.516
ENSMUSG00000060002	Chpt1	choline phosphotransferase 1 [Source:MGI Symbol;Acc:MGI:2384841]	0.000885518	0.0114255	-0.521327	protein_coding	chr10	88452745	88504073	-	8324	0.75	0.788	0.879	0.942	0.938	1.27	1.41	1.162
ENSMUSG00000026554	Dcaf8	DDB1 and CUL4 associated factor 8 [Source:MGI Symbol;Acc:MGI:91860]	0.000885667	0.0114255	0.322633	protein_coding	chr1	172148015	172196393	+	3743	30.581	30.472	31.032	32.302	24.401	24.646	25.557	23.692
ENSMUSG00000087377	AV099323	expressed sequence AV099323 [Source:MGI Symbol;Acc:MGI:2139252]	0.000887515	0.0114414	0.903324	antisense	chr2	132253357	132261333	+	921	1.425	1.239	0.893	1.306	0.745	0.555	0.832	0.314
ENSMUSG00000037341	Slc9a7	solute carrier family 9 (sodium/hydrogen exchanger), member 7 [Source:MGI Symbol;Acc:MGI:2444530]	0.000889713	0.0114617	-0.818553	protein_coding	chrX	20105755	20291807	-	3819	0.403	0.299	0.284	0.292	0.505	0.513	0.79	0.422
ENSMUSG00000037375	Hhat	hedgehog acyltransferase [Source:MGI Symbol;Acc:MGI:2444681]	0.00089216	0.0114837	-0.455768	protein_coding	chr1	192512828	192771213	-	8916	0.909	0.858	0.908	0.779	1.274	1.234	1.171	1.015
ENSMUSG00000040010	Slc7a5	solute carrier family 7 (cationic amino acid transporter, y+ system), member 5 [Source:MGI Symbol;Acc:MGI:1298205]	0.00089267	0.0114837	-0.311313	protein_coding	chr8	121881150	121907694	-	3708	200.633	201.222	197.366	197.044	244.546	251.094	239.371	241.274
ENSMUSG00000038146	Notch3	notch 3 [Source:MGI Symbol;Acc:MGI:99460]	0.000895396	0.0115107	-0.588298	protein_coding	chr17	32120820	32166880	-	8044	0.743	0.83	0.888	0.775	1.247	1.256	1.513	0.812
ENSMUSG00000056666	Retsat	retinol saturase (all trans retinol 13,14 reductase) [Source:MGI Symbol;Acc:MGI:1914692]	0.000899733	0.0115584	0.368451	protein_coding	chr6	72598475	72608425	+	3537	7.665	8.227	7.432	8.272	6.013	5.966	5.946	6.218
ENSMUSG00000025380	Fscn2	fascin homolog 2, actin-bundling protein, retinal (Strongylocentrotus purpuratus) [Source:MGI Symbol;Acc:MGI:2443337]	0.000901674	0.011571	1.07039	protein_coding	chr11	120361534	120368168	+	2110	0.236	0.324	0.349	0.359	0.081	0.061	0.227	0.157
ENSMUSG00000083964	Gm14122	predicted gene 14122 [Source:MGI Symbol;Acc:MGI:3651998]	0.000902319	0.011571	0.655665	pseudogene	chr2	150398256	150399399	-	973	2.744	2.463	2.626	2.7	1.983	1.446	1.822	1.317
ENSMUSG00000097934	6720483E21Rik	RIKEN cDNA 6720483E21 gene [Source:MGI Symbol;Acc:MGI:1924991]	0.000902596	0.011571	0.739764	lincRNA	chr1	20888650	20890473	-	1120	1.455	2.038	1.779	1.59	0.919	0.723	1.069	1.255
ENSMUSG00000022997	Wnt1	wingless-type MMTV integration site family, member 1 [Source:MGI Symbol;Acc:MGI:98953]	0.00090381	0.0115785	1.25634	protein_coding	chr15	98789857	98793837	+	2378	0.247	0.12	0.219	0.15	0.09	0.054	0.04	0.07
ENSMUSG00000085287	4833418N02Rik	RIKEN cDNA 4833418N02 gene [Source:MGI Symbol;Acc:MGI:1921847]	0.000905313	0.0115896	1.18903	lincRNA	chr17	87274886	87282814	-	2762	0.311	0.103	0.235	0.226	0.14	0.062	0.087	0.045
ENSMUSG00000074166	AW146154	expressed sequence AW146154 [Source:MGI Symbol;Acc:MGI:2142212]	0.000906254	0.0115936	-0.697639	protein_coding	chr7	41478880	41499890	-	3405	0.306	0.436	0.369	0.432	0.567	0.563	0.675	0.68
ENSMUSG00000048497	Mmgt2	membrane magnesium transporter 2 [Source:MGI Symbol;Acc:MGI:2448491]	0.000910493	0.0116398	0.436864	protein_coding	chr11	62648664	62666354	+	4898	5.073	4.264	4.209	3.946	3.484	3.212	2.875	3.191
ENSMUSG00000031767	Nudt7	nudix (nucleoside diphosphate linked moiety X)-type motif 7 [Source:MGI Symbol;Acc:MGI:1914778]	0.000916473	0.0117081	0.448697	protein_coding	chr8	114133557	114152312	+	3191	9.319	8.189	7.614	6.573	6.343	5.624	5.269	5.688
ENSMUSG00000097174	Gm4890	predicted gene 4890 [Source:MGI Symbol;Acc:MGI:3779445]	0.0009196	0.0117399	-0.973528	lincRNA	chr8	79295123	79307685	+	2508	0.271	0.227	0.276	0.16	0.376	0.34	0.573	0.56
ENSMUSG00000047880	Cxcr5	chemokine (C-X-C motif) receptor 5 [Source:MGI Symbol;Acc:MGI:103567]	0.000927772	0.011836	0.778585	protein_coding	chr9	44511788	44556391	-	2824	0.801	1.051	0.751	0.757	0.319	0.498	0.39	0.688
ENSMUSG00000028268	Gbp3	guanylate binding protein 3 [Source:MGI Symbol;Acc:MGI:1926263]	0.000930746	0.0118657	0.865983	protein_coding	chr3	142560052	142573209	+	3239	0.363	0.405	0.294	0.481	0.159	0.211	0.251	0.191
ENSMUSG00000071669	Snx29	sorting nexin 29 [Source:MGI Symbol;Acc:MGI:1921728]	0.00093237	0.0118731	-1	protein_coding	chr16	11322908	11755472	+	6435	0.12	0.142	0.108	0.159	0.247	0.291	0.417	0.128
ENSMUSG00000090042	Gm8550	predicted gene 8550 [Source:MGI Symbol;Acc:MGI:3779803]	0.00093311	0.0118731	0.758992	pseudogene	chr1	65028080	65028732	+	653	2.772	2.097	2.852	2.796	1.707	1.828	0.88	1.519
ENSMUSG00000031012	Cask	calcium/calmodulin-dependent serine protein kinase (MAGUK family) [Source:MGI Symbol;Acc:MGI:1309489]	0.000933263	0.0118731	-0.417251	protein_coding	chrX	13517080	13851367	-	9145	3.697	4.542	3.732	4.237	4.82	5.617	6.469	4.485
ENSMUSG00000045257	Morn2	MORN repeat containing 2 [Source:MGI Symbol;Acc:MGI:2674071]	0.000936217	0.0119025	0.619767	protein_coding	chr17	80290212	80297473	+	644	18.062	14.707	15.736	15.005	10.786	9.333	6.992	13.545
ENSMUSG00000023707	Ogfod2	2-oxoglutarate and iron-dependent oxygenase domain containing 2 [Source:MGI Symbol;Acc:MGI:1913877]	0.00094248	0.0119738	0.435468	protein_coding	chr5	124112297	124115483	+	2260	6.389	5.983	6.075	5.813	4.117	4.47	4.133	4.976
ENSMUSG00000021311	Mtr	5-methyltetrahydrofolate-homocysteine methyltransferase [Source:MGI Symbol;Acc:MGI:894292]	0.00094852	0.0120423	-0.697913	protein_coding	chr13	12186542	12258113	-	4482	2.313	2.953	2.338	2.643	3.215	4.27	6.295	2.684
ENSMUSG00000018570	2810408A11Rik	RIKEN cDNA 2810408A11 gene [Source:MGI Symbol;Acc:MGI:1917669]	0.000950251	0.0120559	0.567628	protein_coding	chr11	69897352	69900987	-	2368	2.102	1.807	2.56	2.181	1.666	1.476	1.355	1.274
ENSMUSG00000087440	4930577N17Rik	RIKEN cDNA 4930577N17 gene [Source:MGI Symbol;Acc:MGI:1914996]	0.000958987	0.0121584	1.5025	antisense	chr3	51277571	51279805	+	466	1.166	0.612	0.558	0.573	0.092	0.274	0.206	0.177
ENSMUSG00000098753	PYURF		0.000962401	0.0121877	1.1375	protein_coding	chr6	57684739	57692078	-	5410	0.167	0.221	0.256	0.519	0.103	0.189	0.115	0.107
ENSMUSG00000062694	Cav3	caveolin 3 [Source:MGI Symbol;Acc:MGI:107570]	0.000962623	0.0121877	0.561241	protein_coding	chr6	112459501	112472871	+	1160	6.75	6.148	8.475	7.985	5.545	4.079	4.419	5.595
ENSMUSG00000029788	Cpa5	carboxypeptidase A5 [Source:MGI Symbol;Acc:MGI:1921899]	0.000963799	0.0121915	1.07039	protein_coding	chr6	30611010	30631745	+	2506	0.271	0.273	0.207	0.302	0.171	0.102	0.096	0.082
ENSMUSG00000048967	Yjefn3	YjeF N-terminal domain containing 3 [Source:MGI Symbol;Acc:MGI:2681845]	0.000964245	0.0121915	-0.715631	protein_coding	chr8	69887788	69902712	-	808	3.809	2.118	3.698	2.37	5.785	4.537	4.031	5.372
ENSMUSG00000025078	Nhlrc2	NHL repeat containing 2 [Source:MGI Symbol;Acc:MGI:1914116]	0.000969372	0.0122479	-0.460826	protein_coding	chr19	56548261	56598846	+	3934	5.971	7.629	5.945	6.554	8.349	9.081	11.044	7.03
ENSMUSG00000037224	Zfyve28	zinc finger, FYVE domain containing 28 [Source:MGI Symbol;Acc:MGI:2684992]	0.000975949	0.0123225	-0.475939	protein_coding	chr5	34194874	34288449	-	5775	1.223	1.235	1.17	1.326	1.648	1.816	1.966	1.396
ENSMUSG00000028538	St3gal3	ST3 beta-galactoside alpha-2,3-sialyltransferase 3 [Source:MGI Symbol;Acc:MGI:1316659]	0.000976744	0.0123241	-0.447662	protein_coding	chr4	117932154	118134914	-	2768	6.606	4.988	6.305	5.357	8.04	7.947	7.13	8.289
ENSMUSG00000035049	Rrp12	ribosomal RNA processing 12 homolog (S. cerevisiae) [Source:MGI Symbol;Acc:MGI:2147437]	0.000978063	0.0123323	-0.354795	protein_coding	chr19	41862852	41896153	-	4319	10.427	12.286	11.983	13.208	13.949	15.279	16.115	15.172
ENSMUSG00000022390	Zc3h7b	zinc finger CCCH type containing 7B [Source:MGI Symbol;Acc:MGI:1328310]	0.000984455	0.0123986	-0.393498	protein_coding	chr15	81744848	81796269	+	5958	17.206	19.957	18.572	19.814	22.354	25.586	29.788	20.393
ENSMUSG00000025815	Dhtkd1	dehydrogenase E1 and transketolase domain containing 1 [Source:MGI Symbol;Acc:MGI:2445096]	0.000984667	0.0123986	-0.519992	protein_coding	chr2	5896115	5942792	-	5843	2.285	2.812	2.276	2.332	2.862	3.546	4.558	2.816
ENSMUSG00000098720	RP23-148P22.2	predicted gene 27239 [Source:MGI Symbol;Acc:MGI:5521082]	0.000989481	0.0124507	0.945138	antisense	chr18	80987456	80988575	+	642	1.762	2.311	3.171	1.595	1.069	1.594	0.821	0.966
ENSMUSG00000042626	Shc1	src homology 2 domain-containing transforming protein C1 [Source:MGI Symbol;Acc:MGI:98296]	0.000993537	0.0124895	0.320224	protein_coding	chr3	89418443	89430015	+	5633	41.878	43.15	42.002	40.445	34.453	33.881	34.067	30.179
ENSMUSG00000085037	4933421O10Rik	RIKEN cDNA 4933421O10 gene [Source:MGI Symbol;Acc:MGI:1918323]	0.000993923	0.0124895	0.642843	processed_transcript	chr4	33027142	33031323	-	3847	0.824	0.697	0.912	0.671	0.39	0.554	0.56	0.451
ENSMUSG00000095845	Gm5741	predicted gene 5741 [Source:MGI Symbol;Acc:MGI:3645690]	0.000995068	0.0124954	1.10309	protein_coding	chr8	85067568	85067982	-	328	2.208	1.74	1.584	1.901	0.523	0.91	0.584	1.008
ENSMUSG00000074748	Atxn7l3b	ataxin 7-like 3B [Source:MGI Symbol;Acc:MGI:1914971]	0.00100278	0.0125752	0.349845	protein_coding	chr10	112925438	112929026	-	3589	36.446	45.07	39.87	40.71	30.657	32.925	34.502	27.542
ENSMUSG00000023947	Nfkbie	nuclear factor of kappa light polypeptide gene enhancer in B cells inhibitor, epsilon [Source:MGI Symbol;Acc:MGI:1194908]	0.00100279	0.0125752	0.417065	protein_coding	chr17	45555716	45563169	+	2422	5.849	5.772	5.257	5.35	4.143	4.295	3.797	4.199
ENSMUSG00000000197	Nalcn	sodium leak channel, non-selective [Source:MGI Symbol;Acc:MGI:2444306]	0.00100481	0.012592	1.09192	protein_coding	chr14	123276641	123627144	-	7115	0.115	0.152	0.091	0.138	0.012	0.036	0.081	0.081
ENSMUSG00000032717	Mdfi	MyoD family inhibitor [Source:MGI Symbol;Acc:MGI:107687]	0.00101007	0.0126493	-1.05445	protein_coding	chr17	47815328	47834691	-	3092	0.19	0.074	0.126	0.115	0.18	0.29	0.279	0.374
ENSMUSG00000050493	Fam167b	family with sequence similarity 167, member B [Source:MGI Symbol;Acc:MGI:2668032]	0.00101122	0.012655	1.77761	protein_coding	chr4	129576815	129578549	-	959	0.33	0.178	0.181	0.232	0.045	0.044	0	0.043
ENSMUSG00000091931	AK010878	cDNA sequence AK010878 [Source:MGI Symbol;Acc:MGI:4845848]	0.00101518	0.0126959	0.524098	protein_coding	chr12	102739830	102757810	-	4989	1.506	1.635	1.38	1.589	1.195	1.051	0.787	1.144
ENSMUSG00000022020	Naa16	N(alpha)-acetyltransferase 16, NatA auxiliary subunit [Source:MGI Symbol;Acc:MGI:1914147]	0.00102447	0.0128035	-0.376344	protein_coding	chr14	79334204	79390778	-	6145	4.898	6.295	5.589	5.609	6.517	7.374	8.068	6.741
ENSMUSG00000055148	Klf2	Kruppel-like factor 2 (lung) [Source:MGI Symbol;Acc:MGI:1342772]	0.00102968	0.0128598	0.729911	protein_coding	chr8	72319033	72321656	+	1847	1.47	0.865	1.43	1.133	0.743	0.6	0.752	0.783
ENSMUSG00000029007	Agtrap	angiotensin II, type I receptor-associated protein [Source:MGI Symbol;Acc:MGI:1339977]	0.00103149	0.0128737	0.355499	protein_coding	chr4	148077061	148088031	-	4236	9.798	8.903	9.15	8.631	7.025	6.994	7.102	7.056
ENSMUSG00000087685	1700122E12Rik	RIKEN cDNA 1700122E12 gene [Source:MGI Symbol;Acc:MGI:1920869]	0.00103935	0.012963	0.980891	processed_transcript	chr8	84847188	84848415	+	709	1.277	1.127	1.283	0.879	0.423	0.481	0.811	0.408
ENSMUSG00000049409	Prokr1	prokineticin receptor 1 [Source:MGI Symbol;Acc:MGI:1929676]	0.0010457	0.0130308	-0.681581	protein_coding	chr6	87578593	87590701	-	4055	1.25	2.139	1.794	1.702	2.284	2.817	3.887	1.947
ENSMUSG00000011034	Slc5a1	solute carrier family 5 (sodium/glucose cotransporter), member 1 [Source:MGI Symbol;Acc:MGI:107678]	0.0010462	0.0130308	-0.921145	protein_coding	chr5	33104219	33162872	+	4106	0.143	0.083	0.127	0.119	0.178	0.291	0.222	0.252
ENSMUSG00000016239	Lonrf3	LON peptidase N-terminal domain and ring finger 3 [Source:MGI Symbol;Acc:MGI:1921615]	0.00105473	0.0131252	-0.668422	protein_coding	chrX	36328353	36362341	+	3812	1.021	1.197	1.057	1.145	1.44	1.577	2.639	1.356
ENSMUSG00000039253	Fn3krp	fructosamine 3 kinase related protein [Source:MGI Symbol;Acc:MGI:2679256]	0.0010552	0.0131252	-0.364713	protein_coding	chr11	121421401	121431288	+	2520	8.352	8.015	8.129	7.828	9.971	10.37	10.512	10.303
ENSMUSG00000051177	Plcb1	phospholipase C, beta 1 [Source:MGI Symbol;Acc:MGI:97613]	0.00105889	0.0131579	0.81139	protein_coding	chr2	134786159	135475258	+	8685	0.203	0.223	0.17	0.323	0.094	0.152	0.154	0.105
ENSMUSG00000085087	Gm13528	predicted gene 13528 [Source:MGI Symbol;Acc:MGI:3651630]	0.00105926	0.0131579	1.1375	antisense	chr2	33177902	33181881	+	410	1.214	1.809	1.268	1.303	0.418	0.624	0.935	0.303
ENSMUSG00000074211	Sdhaf1	succinate dehydrogenase complex assembly factor 1 [Source:MGI Symbol;Acc:MGI:1915582]	0.00106019	0.0131606	0.493938	protein_coding	chr7	30321411	30322375	-	965	25.796	18.27	23.023	22.335	17.418	15.373	12.807	17.179
ENSMUSG00000021474	Sfxn1	sideroflexin 1 [Source:MGI Symbol;Acc:MGI:2137677]	0.00106344	0.013192	-0.328932	protein_coding	chr13	54071845	54108346	+	2811	28.725	27.605	25.914	25.49	31.729	34.076	35.718	32.238
ENSMUSG00000037971	1110032A03Rik	RIKEN cDNA 1110032A03 gene [Source:MGI Symbol;Acc:MGI:1915971]	0.00106578	0.0132121	0.452037	protein_coding	chr9	50762828	50775520	-	5293	2.334	2.479	2.316	2.457	1.693	1.683	1.493	2.031
ENSMUSG00000024594	Prrc1	proline-rich coiled-coil 1 [Source:MGI Symbol;Acc:MGI:1916106]	0.00107646	0.0133355	-0.351791	protein_coding	chr18	57354733	57392719	+	4801	12.538	10.91	11.907	10.982	15.612	14.597	15.276	13.029
ENSMUSG00000070287	Slc35g2	solute carrier family 35, member G2 [Source:MGI Symbol;Acc:MGI:2685365]	0.00107958	0.0133651	-0.383659	protein_coding	chr9	100552193	100571085	-	1580	13.75	14.264	12.061	14.374	17.125	18.535	16.099	18.447
ENSMUSG00000085282	Gm15663	predicted gene 15663 [Source:MGI Symbol;Acc:MGI:3783105]	0.00109171	0.0135063	-0.446886	processed_transcript	chr10	105573953	105583874	+	3365	2.327	2.153	2.355	2.184	2.803	3.091	3.488	2.813
ENSMUSG00000031644	Nek1	NIMA (never in mitosis gene a)-related expressed kinase 1 [Source:MGI Symbol;Acc:MGI:97303]	0.00109286	0.0135114	-0.46497	protein_coding	chr8	60993195	61131346	+	7886	5.498	7.503	5.53	5.918	7.275	8.654	10.661	6.747
ENSMUSG00000097678	B230377A18Rik		0.00109975	0.0135875	1.14886	protein_coding	chr5	134176358	134176956	+	599	1.209	0.572	0.868	0.892	0.358	0.213	0.32	0.483
ENSMUSG00000042447	Mios	missing oocyte, meiosis regulator, homolog (Drosophila) [Source:MGI Symbol;Acc:MGI:2182066]	0.00110626	0.0136587	-0.346967	protein_coding	chr6	8209222	8236274	+	6552	5.934	6.627	5.513	5.886	7.31	7.684	8.225	6.884
ENSMUSG00000097557	C130060C02Rik	RIKEN cDNA C130060C02 gene [Source:MGI Symbol;Acc:MGI:3041192]	0.00110715	0.0136605	1.24101	lincRNA	chr19	15985090	16010912	+	1142	0.515	0.5	0.493	0.39	0.038	0.149	0.21	0.326
ENSMUSG00000004837	Grap	GRB2-related adaptor protein [Source:MGI Symbol;Acc:MGI:1918770]	0.00111579	0.013758	1.08489	protein_coding	chr11	61653265	61672784	+	1793	0.353	0.414	0.459	0.447	0.287	0.19	0.08	0.208
ENSMUSG00000090358	Gm2822	predicted gene 2822 [Source:MGI Symbol;Acc:MGI:3780992]	0.00111862	0.0137835	1.64386	processed_transcript	chr13	108313099	108316273	-	2910	0.062	0.098	0.06	0.107	0.029	0	0.016	0.014
ENSMUSG00000019828	Grm1	glutamate receptor, metabotropic 1 [Source:MGI Symbol;Acc:MGI:1351338]	0.00112379	0.0138381	-0.487869	protein_coding	chr10	10686059	11082356	-	7648	1.42	1.686	1.688	1.712	2.052	2.413	2.781	1.784
ENSMUSG00000026158	Ogfrl1	opioid growth factor receptor-like 1 [Source:MGI Symbol;Acc:MGI:1917405]	0.00112572	0.0138525	-0.381346	protein_coding	chr1	23366424	23383175	-	4844	3.111	3.251	3.299	3.539	4.116	4.312	4.371	4.191
ENSMUSG00000006764	Tph2	tryptophan hydroxylase 2 [Source:MGI Symbol;Acc:MGI:2651811]	0.00113024	0.0138989	0.384117	protein_coding	chr10	115078641	115185022	-	2879	11.838	11.356	9.793	10.998	8.221	7.892	8.053	9.075
ENSMUSG00000027883	Gpsm2	G-protein signalling modulator 2 (AGS3-like, C. elegans) [Source:MGI Symbol;Acc:MGI:1923373]	0.00113156	0.0139057	-0.364588	protein_coding	chr3	108678638	108722309	-	3909	7.364	9.02	7.656	7.394	9.938	10.753	10.208	9.053
ENSMUSG00000010122	Slc47a1	solute carrier family 47, member 1 [Source:MGI Symbol;Acc:MGI:1914723]	0.00113474	0.0139356	0.367286	protein_coding	chr11	61343401	61378345	-	3383	16.938	16.039	15.324	13.466	12.916	11.731	11.923	10.754
ENSMUSG00000053646	Plxnb1	plexin B1 [Source:MGI Symbol;Acc:MGI:2154238]	0.00113913	0.0139596	-0.5063	protein_coding	chr9	109095436	109119911	+	8952	1.729	2.135	1.877	2.074	2.4	2.971	3.542	2.074
ENSMUSG00000032303	Chrna3	cholinergic receptor, nicotinic, alpha polypeptide 3 [Source:MGI Symbol;Acc:MGI:87887]	0.0011394	0.0139596	-0.335733	protein_coding	chr9	55011343	55026559	-	3123	29.681	33.361	31.84	33.652	36.358	41.605	39.16	43.063
ENSMUSG00000032026	Rexo2	REX2, RNA exonuclease 2 homolog (S. cerevisiae) [Source:MGI Symbol;Acc:MGI:1888981]	0.00113972	0.0139596	-0.43871	protein_coding	chr9	48468514	48480611	-	1075	32.419	30.413	30.215	27.713	40.327	39.099	32.618	49.418
ENSMUSG00000085133	B930095G15Rik	RIKEN cDNA B930095G15 gene [Source:MGI Symbol;Acc:MGI:2443701]	0.00113973	0.0139596	-0.619865	sense_intronic	chr14	121248706	121251497	+	2792	2.967	2.922	2.715	2.201	3.502	4.229	5.765	2.991
ENSMUSG00000030854	Ptpn5	protein tyrosine phosphatase, non-receptor type 5 [Source:MGI Symbol;Acc:MGI:97807]	0.00114459	0.0140098	1.08092	protein_coding	chr7	47077798	47133684	-	5791	0.094	0.099	0.105	0.108	0.052	0.044	0.058	0.014
ENSMUSG00000061393	Acvr2b	activin receptor IIB [Source:MGI Symbol;Acc:MGI:87912]	0.00114735	0.0140342	-0.47315	protein_coding	chr9	119402444	119433501	+	1753	6.481	5.696	7.09	5.589	9.638	8.219	9.1	7.193
ENSMUSG00000045281	Gpr20	G protein-coupled receptor 20 [Source:MGI Symbol;Acc:MGI:2441803]	0.00114825	0.014036	0.759737	protein_coding	chr15	73694604	73707505	-	2144	0.844	0.719	0.667	0.852	0.62	0.338	0.357	0.424
ENSMUSG00000034926	Dhcr24	24-dehydrocholesterol reductase [Source:MGI Symbol;Acc:MGI:1922004]	0.00115099	0.0140601	-0.315728	protein_coding	chr4	106561038	106589113	+	4028	20.169	21.432	21.461	21.757	26.369	25.907	26.627	25.403
ENSMUSG00000061451	Tmem151a	transmembrane protein 151A [Source:MGI Symbol;Acc:MGI:2147713]	0.00115509	0.0141008	0.514573	protein_coding	chr19	5070859	5085531	-	4807	2.721	2.101	3.27	2.631	2.078	1.898	1.734	1.72
ENSMUSG00000079469	Pigb	phosphatidylinositol glycan anchor biosynthesis, class B [Source:MGI Symbol;Acc:MGI:1891825]	0.00116212	0.0141773	-0.550924	protein_coding	chr9	73007419	73040378	-	10434	0.959	1.69	1.316	1.519	1.796	2.112	2.41	1.617
ENSMUSG00000024295	Cyp4f41-ps	cytochrome P450, family 4, subfamily f, polypeptide 41 pseudogene [Source:MGI Symbol;Acc:MGI:1925125]	0.00117075	0.014273	0.698619	pseudogene	chr17	32950961	32965700	-	2098	0.863	1.224	1.012	1.125	0.695	0.671	0.388	0.749
ENSMUSG00000085436	Gm11458	zinc finger protein 335, opposite strand [Source:MGI Symbol;Acc:MGI:3649775]	0.00117864	0.0143597	0.642739	antisense	chr2	164911354	164919953	+	1273	4.8	4.079	4.049	4.233	2.627	3.148	1.618	3.345
ENSMUSG00000046985	Tapt1	transmembrane anterior posterior transformation 1 [Source:MGI Symbol;Acc:MGI:2683537]	0.00118243	0.0143952	-0.363318	protein_coding	chr5	44175164	44226606	-	3487	6.711	8.378	7.75	7.905	9.53	9.743	10.289	9.485
ENSMUSG00000015087	Rabl6	RAB, member RAS oncogene family-like 6 [Source:MGI Symbol;Acc:MGI:2442633]	0.00118311	0.0143952	-0.321996	protein_coding	chr2	25583018	25608521	-	6379	24.046	23.291	22.846	21.055	29.019	28.094	27.454	28.127
ENSMUSG00000026479	Lamc2	laminin, gamma 2 [Source:MGI Symbol;Acc:MGI:99913]	0.00118763	0.0144406	0.4296	protein_coding	chr1	153122756	153186447	-	5164	3.138	3.337	2.868	2.923	2.375	2.204	2.532	1.865
ENSMUSG00000002835	Chaf1a	chromatin assembly factor 1, subunit A (p150) [Source:MGI Symbol;Acc:MGI:1351331]	0.00118975	0.0144568	-0.331673	protein_coding	chr17	56040416	56068026	+	3308	16.774	19.266	19.717	19.318	21.803	23.144	24.603	23.77
ENSMUSG00000045532	C1ql1	complement component 1, q subcomponent-like 1 [Source:MGI Symbol;Acc:MGI:1344400]	0.0011918	0.0144722	0.46699	protein_coding	chr11	102939264	102946688	-	1473	78.906	58.219	80.12	70.32	56.62	50.356	39.968	58.743
ENSMUSG00000022962	Gart	phosphoribosylglycinamide formyltransferase [Source:MGI Symbol;Acc:MGI:95654]	0.00119642	0.0145122	-0.30947	protein_coding	chr16	91621186	91646952	-	3992	34.49	36.561	35.183	35.909	42.31	44.049	43.199	44.428
ENSMUSG00000026208	Des	desmin [Source:MGI Symbol;Acc:MGI:94885]	0.00119715	0.0145122	0.529921	protein_coding	chr1	75360329	75368579	+	3754	1.833	1.505	1.511	1.649	1.234	1.226	0.88	1.09
ENSMUSG00000097727	F630040K05Rik	RIKEN cDNA F630040K05 gene [Source:MGI Symbol;Acc:MGI:4437734]	0.00119819	0.0145122	-0.622559	lincRNA	chr17	45734506	45788594	+	5213	0.434	0.427	0.515	0.35	0.732	0.548	0.781	0.595
ENSMUSG00000021608	Lpcat1	lysophosphatidylcholine acyltransferase 1 [Source:MGI Symbol;Acc:MGI:2384812]	0.00119855	0.0145122	-0.325083	protein_coding	chr13	73467197	73516422	+	4131	8.732	8.812	8.796	8.829	10.868	11.042	10.796	10.848
ENSMUSG00000031853	BC021891	cDNA sequence BC021891 [Source:MGI Symbol;Acc:MGI:2385307]	0.00119903	0.0145122	0.863679	protein_coding	chr8	125910450	125947439	+	5692	0.246	0.221	0.145	0.25	0.09	0.112	0.118	0.131
ENSMUSG00000035941	Ibtk	inhibitor of Bruton agammaglobulinemia tyrosine kinase [Source:MGI Symbol;Acc:MGI:1918677]	0.00120301	0.0145507	-0.44848	protein_coding	chr9	85687361	85749334	-	5649	10.752	13.171	10.181	12.219	13.337	16.972	19.767	12.434
ENSMUSG00000096687	AA474331	expressed sequence AA474331 [Source:MGI Symbol;Acc:MGI:3035041]	0.00120486	0.0145635	0.565432	protein_coding	chr10	39890018	39899238	-	3833	1.653	2.486	1.684	2.428	1.275	1.613	1.4	1.197
ENSMUSG00000097694	G730013B05Rik	RIKEN cDNA G730013B05 gene [Source:MGI Symbol;Acc:MGI:3588276]	0.00120804	0.0145893	-0.386667	lincRNA	chr16	50526304	50559435	+	2788	9.627	9.537	8.218	7.571	11.781	11.59	11.237	10.558
ENSMUSG00000035914	Cd276	CD276 antigen [Source:MGI Symbol;Acc:MGI:2183926]	0.0012086	0.0145893	-0.336198	protein_coding	chr9	58524300	58555132	-	3297	12.973	13.204	12.807	11.521	15.854	16.783	15.575	14.821
ENSMUSG00000001333	Sync	syncoilin [Source:MGI Symbol;Acc:MGI:1916078]	0.00120937	0.0145893	-0.668104	protein_coding	chr4	129287617	129308559	+	2862	1.961	2.392	1.544	1.572	2.922	2.845	4	1.979
ENSMUSG00000039629	Strip2	striatin interacting protein 2 [Source:MGI Symbol;Acc:MGI:2444363]	0.00121118	0.0146016	-0.677356	protein_coding	chr6	29917013	29959681	+	8328	0.277	0.37	0.328	0.385	0.396	0.471	0.742	0.541
ENSMUSG00000097334	2700012I20Rik	RIKEN cDNA 2700012I20 gene [Source:MGI Symbol;Acc:MGI:1919838]	0.00121253	0.0146035	1.24393	lincRNA	chr9	57075216	57076013	-	684	0.463	0.834	0.823	0.586	0.063	0.374	0.21	0.302
ENSMUSG00000009292	Trpm2	transient receptor potential cation channel, subfamily M, member 2 [Source:MGI Symbol;Acc:MGI:1351901]	0.00121364	0.0146035	0.440374	protein_coding	chr10	77907722	77970563	-	12323	7.838	9.492	7.321	7.983	5.686	6.061	7.526	4.489
ENSMUSG00000034853	Acot11	acyl-CoA thioesterase 11 [Source:MGI Symbol;Acc:MGI:1913736]	0.00121372	0.0146035	-0.46941	protein_coding	chr4	106744555	106804998	-	6056	2.04	2.214	1.852	1.846	2.691	3.041	3.077	2.082
ENSMUSG00000053964	Lgals4	lectin, galactose binding, soluble 4 [Source:MGI Symbol;Acc:MGI:107536]	0.00121853	0.0146518	0.538826	protein_coding	chr7	28833975	28841703	+	2189	3.515	3.18	3.977	3.275	2.527	2.59	1.773	2.606
ENSMUSG00000029875	AI836003	coiled-coil domain containing 184 [Source:MGI Symbol;Acc:MGI:2146066]	0.00122824	0.014759	0.529421	protein_coding	chr15	98167806	98170134	+	2329	6.16	5.218	6.36	5.067	4.603	3.88	2.88	4.225
ENSMUSG00000027078	Ube2l6	ubiquitin-conjugating enzyme E2L 6 [Source:MGI Symbol;Acc:MGI:1914500]	0.0012326	0.0148016	0.449817	protein_coding	chr2	84798828	84810335	+	1996	17.324	13.292	14.234	13.386	11.193	10.401	8.784	11.723
ENSMUSG00000061723	Tnnt3	troponin T3, skeletal, fast [Source:MGI Symbol;Acc:MGI:109550]	0.00123468	0.014817	0.644238	protein_coding	chr7	142498836	142516009	+	1391	1.432	2.133	2.211	1.857	1.202	1.073	1.274	1.219
ENSMUSG00000020522	Mfap3	microfibrillar-associated protein 3 [Source:MGI Symbol;Acc:MGI:1924068]	0.00123871	0.0148556	0.406805	protein_coding	chr11	57518664	57533815	+	5801	12.312	17.281	13.924	15.062	9.735	11.199	13.163	9.521
ENSMUSG00000027395	Polr1b	polymerase (RNA) I polypeptide B [Source:MGI Symbol;Acc:MGI:108014]	0.00124341	0.0149023	-0.351915	protein_coding	chr2	129100995	129126594	+	5805	9.114	10.586	10.266	11.461	11.723	13.798	14.317	12.413
ENSMUSG00000029636	Wasf3	WAS protein family, member 3 [Source:MGI Symbol;Acc:MGI:2658986]	0.00125249	0.0150013	-0.630294	protein_coding	chr5	146384985	146472411	+	3996	6.23	9.952	7.164	7.868	10.258	13.1	16.903	7.501
ENSMUSG00000028901	Gmeb1	glucocorticoid modulatory element binding protein 1 [Source:MGI Symbol;Acc:MGI:2135604]	0.00125769	0.0150539	-0.325931	protein_coding	chr4	132221025	132261602	-	7857	4.43	5.018	4.608	4.699	5.867	5.957	5.841	5.556
ENSMUSG00000064451	Snora23	small nucleolar RNA, H/ACA box 23 [Source:MGI Symbol;Acc:MGI:3819494]	0.00125882	0.0150576	-1.73697	snoRNA	chr7	110046364	110046547	+	184	0.246	0.31	0.471	0.968	1.165	3.243	3.645	0.674
ENSMUSG00000030760	Acer3	alkaline ceramidase 3 [Source:MGI Symbol;Acc:MGI:1913440]	0.00127082	0.0151897	-0.420843	protein_coding	chr7	98213658	98321208	-	4319	2.588	2.602	2.497	2.732	3.405	3.03	3.627	3.714
ENSMUSG00000045975	C2cd2	C2 calcium-dependent domain containing 2 [Source:MGI Symbol;Acc:MGI:1891883]	0.00127151	0.0151897	-0.384353	protein_coding	chr16	97855210	97922633	-	6555	3.466	3.334	3.145	3.057	4.095	4.227	4.743	3.727
ENSMUSG00000008932	Slc1a7	solute carrier family 1 (glutamate transporter), member 7 [Source:MGI Symbol;Acc:MGI:2444087]	0.00127393	0.0152087	-0.523337	protein_coding	chr4	107968332	108013532	+	3360	0.943	0.9	0.992	0.875	1.455	1.231	1.24	1.39
ENSMUSG00000025035	Arl3	ADP-ribosylation factor-like 3 [Source:MGI Symbol;Acc:MGI:1929699]	0.00128874	0.0153756	-0.425721	protein_coding	chr19	46531109	46573085	-	822	58.42	43.591	53.214	49.029	73.97	62.18	59.033	76.146
ENSMUSG00000039901	9130011E15Rik	RIKEN cDNA 9130011E15 gene [Source:MGI Symbol;Acc:MGI:1918867]	0.00129328	0.0154197	-0.412843	protein_coding	chr19	45818144	45998488	-	2896	3.704	4.098	3.649	3.998	5.049	5.255	5.64	4.411
ENSMUSG00000046295	Ankle1	ankyrin repeat and LEM domain containing 1 [Source:MGI Symbol;Acc:MGI:1918775]	0.00129691	0.0154529	-0.375663	protein_coding	chr8	71406010	71409904	+	2558	6.635	6.669	7.229	7.155	8.633	9.566	8.408	8.905
ENSMUSG00000030492	Slc7a9	solute carrier family 7 (cationic amino acid transporter, y+ system), member 9 [Source:MGI Symbol;Acc:MGI:1353656]	0.00130332	0.0155193	1.58496	protein_coding	chr7	35449037	35466036	+	2651	0.171	0.108	0.049	0.118	0.049	0.016	0	0.031
ENSMUSG00000098020	Gm27012	predicted gene, 27012 [Source:MGI Symbol;Acc:MGI:5504127]	0.00130764	0.0155607	1.09954	lincRNA	chr11	73088811	73089317	+	507	0.982	1.35	1.538	1.142	0.846	0.589	0.472	0.163
ENSMUSG00000055725	Paqr3	progestin and adipoQ receptor family member III [Source:MGI Symbol;Acc:MGI:2679683]	0.00131768	0.01567	-0.436406	protein_coding	chr5	97082329	97111596	-	7566	1.496	1.689	1.505	1.442	2.222	1.978	2.305	1.699
ENSMUSG00000074771	Ankef1	ankyrin repeat and EF-hand domain containing 1 [Source:MGI Symbol;Acc:MGI:2441685]	0.0013267	0.0157671	-0.741688	protein_coding	chr2	136501910	136562091	+	7185	0.183	0.23	0.145	0.198	0.394	0.249	0.367	0.247
ENSMUSG00000034731	Dgkh	diacylglycerol kinase, eta [Source:MGI Symbol;Acc:MGI:2444188]	0.00133335	0.0158359	-0.792842	protein_coding	chr14	78569609	78725089	-	3967	0.833	1.007	0.808	0.921	1.33	1.483	2.427	0.886
ENSMUSG00000087143	A830082K12Rik	RIKEN cDNA A830082K12 gene [Source:MGI Symbol;Acc:MGI:2443527]	0.00133449	0.0158392	-0.617024	antisense	chr13	78198017	78279391	+	8255	0.214	0.228	0.252	0.27	0.358	0.361	0.308	0.436
ENSMUSG00000045165	AI467606	expressed sequence AI467606 [Source:MGI Symbol;Acc:MGI:2141979]	0.0013367	0.0158552	1.41504	protein_coding	chr7	127091436	127094049	+	1918	0.165	0.208	0.181	0.093	0.045	0.044	0	0.086
ENSMUSG00000025262	Fam120c	family with sequence similarity 120, member C [Source:MGI Symbol;Acc:MGI:2387687]	0.00134018	0.0158863	-0.944064	protein_coding	chrX	151344175	151471842	+	5823	1.135	2.136	1.45	1.537	2.275	2.892	5.331	1.434
ENSMUSG00000037260	Hgsnat	heparan-alpha-glucosaminide N-acetyltransferase [Source:MGI Symbol;Acc:MGI:1196297]	0.00134195	0.015897	-0.335127	protein_coding	chr8	25944459	25976744	-	2679	16.506	15.654	16.344	14.611	19.943	20.797	18.632	19.367
ENSMUSG00000097080	1700086O06Rik	RIKEN cDNA 1700086O06 gene [Source:MGI Symbol;Acc:MGI:1920766]	0.00135581	0.0160508	-0.543965	lincRNA	chr18	38238405	38250565	-	1931	6.563	4.757	5.271	5.166	7.972	7.064	6.375	9.934
ENSMUSG00000068226	Gm6723	predicted pseudogene 6723 [Source:MGI Symbol;Acc:MGI:3648054]	0.00135779	0.016064	0.605721	pseudogene	chr15	78554402	78554848	-	447	6.379	5.489	6.104	6.476	4.605	3.719	4.179	3.33
ENSMUSG00000097479	Gm26582	predicted gene, 26582 [Source:MGI Symbol;Acc:MGI:5477076]	0.00135875	0.016065	1.02046	lincRNA	chr5	92043064	92055960	+	3135	0.231	0.273	0.249	0.227	0.096	0.136	0.107	0.119
ENSMUSG00000074140	Zfp319		0.00136419	0.016119	0.430716	protein_coding	chr8	95323014	95325263	-	2250	3.681	3.778	4.042	3.998	2.84	2.69	2.853	2.958
ENSMUSG00000036466	Megf11	multiple EGF-like-domains 11 [Source:MGI Symbol;Acc:MGI:1920951]	0.0013658	0.0161276	-0.582273	protein_coding	chr9	64385626	64709205	+	11181	0.421	0.424	0.291	0.311	0.629	0.515	0.57	0.425
ENSMUSG00000080916	Gm12463	predicted gene 12463 [Source:MGI Symbol;Acc:MGI:3650648]	0.00137287	0.0162007	1.67807	pseudogene	chr4	44752277	44753125	-	849	0.107	0.538	0.459	0.367	0.051	0.201	0	0.049
ENSMUSG00000097613	Gm17597	predicted gene, 17597 [Source:MGI Symbol;Acc:MGI:4937231]	0.00137721	0.0162415	0.966053	lincRNA	chr15	81800791	81802613	-	1115	0.771	0.921	0.738	0.839	0.269	0.459	0.258	0.593
ENSMUSG00000085184	4933439K11Rik	RIKEN cDNA 4933439K11 gene [Source:MGI Symbol;Acc:MGI:1918569]	0.00138369	0.0163075	0.949959	processed_transcript	chr1	172538133	172558129	-	2946	0.277	0.349	0.235	0.408	0.175	0.13	0.195	0.112
ENSMUSG00000003762	Adck4	aarF domain containing kinase 4 [Source:MGI Symbol;Acc:MGI:1924139]	0.00139557	0.016437	0.447522	protein_coding	chr7	27233023	27262252	+	3175	8.696	6.559	7.761	6.704	6.037	5.451	4.647	5.417
ENSMUSG00000024011	Pi16	peptidase inhibitor 16 [Source:MGI Symbol;Acc:MGI:1921366]	0.00139651	0.0164375	0.367793	protein_coding	chr17	29318877	29329413	+	3987	35.214	30.997	36.618	35.072	29.328	24.848	23.297	28.111
ENSMUSG00000097162	2310010J17Rik	RIKEN cDNA 2310010J17 gene [Source:MGI Symbol;Acc:MGI:1925579]	0.0013987	0.0164507	0.793549	lincRNA	chr7	90124858	90129474	-	451	5.018	2.91	4.129	3.357	2.092	2.741	1.381	2.383
ENSMUSG00000022561	Gpaa1	GPI anchor attachment protein 1 [Source:MGI Symbol;Acc:MGI:1202392]	0.00139942	0.0164507	0.367009	protein_coding	chr15	76331231	76334907	+	2846	37.134	34.803	40.813	39.509	30.721	28.564	25.197	32.147
ENSMUSG00000030701	Plekhb1	pleckstrin homology domain containing, family B (evectins) member 1 [Source:MGI Symbol;Acc:MGI:1351469]	0.00141267	0.0165959	0.928917	protein_coding	chr7	100642892	100662414	-	3554	0.369	0.337	0.317	0.188	0.097	0.216	0.162	0.128
ENSMUSG00000023918	Gpr115	G protein-coupled receptor 115 [Source:MGI Symbol;Acc:MGI:1925499]	0.0014195	0.0166656	-0.517632	protein_coding	chr17	42656891	42692284	-	3060	1.287	1.995	1.429	1.557	2.004	2.549	2.098	2.202
ENSMUSG00000085039	Gm15927	predicted gene 15927 [Source:MGI Symbol;Acc:MGI:3801889]	0.00142175	0.0166814	1.10309	processed_transcript	chr7	3632114	3644887	-	1963	0.254	0.378	0.375	0.25	0.109	0.195	0.146	0.084
ENSMUSG00000021379	Id4	inhibitor of DNA binding 4 [Source:MGI Symbol;Acc:MGI:99414]	0.00142669	0.0167286	0.470504	protein_coding	chr13	48261427	48264036	+	1660	4.226	4.193	4.696	4.721	2.816	3.236	3.059	3.586
ENSMUSG00000028329	Xpa	xeroderma pigmentosum, complementation group A [Source:MGI Symbol;Acc:MGI:99135]	0.00142763	0.016729	0.494765	protein_coding	chr4	46155347	46196311	-	1894	5.807	4.218	4.802	4.42	3.192	3.466	3.086	3.733
ENSMUSG00000070577	Gm572	predicted gene 572 [Source:MGI Symbol;Acc:MGI:2685418]	0.00142877	0.0167317	1.11189	protein_coding	chr4	148643317	148671572	+	1385	0.621	0.453	0.375	0.611	0.31	0.246	0.277	0.06
ENSMUSG00000005045	Chd5	chromodomain helicase DNA binding protein 5 [Source:MGI Symbol;Acc:MGI:3036258]	0.00143725	0.0168203	0.441439	protein_coding	chr4	152338651	152390194	+	9583	6.664	7.776	6.802	7.575	4.788	5.654	6.663	3.883
ENSMUSG00000021266	Wars	tryptophanyl-tRNA synthetase [Source:MGI Symbol;Acc:MGI:104630]	0.00144025	0.0168447	-0.306116	protein_coding	chr12	108860030	108894174	-	3447	41.098	41.216	41.839	43.912	51.14	52.584	51.266	50.385
ENSMUSG00000002006	Pdzd4	PDZ domain containing 4 [Source:MGI Symbol;Acc:MGI:2443483]	0.00144692	0.016905	-0.348321	protein_coding	chrX	73793359	73824969	-	3970	9.736	11.009	10.571	10.264	12.551	12.971	15.022	11.767
ENSMUSG00000041468	Gpr12	G-protein coupled receptor 12 [Source:MGI Symbol;Acc:MGI:101909]	0.00144724	0.016905	0.404732	protein_coding	chr5	146582151	146585239	-	2468	4.64	5.179	5.405	5.287	3.77	3.921	3.649	3.937
ENSMUSG00000029201	Ugdh	UDP-glucose dehydrogenase [Source:MGI Symbol;Acc:MGI:1306785]	0.00145052	0.0169325	-0.346931	protein_coding	chr5	65413202	65435946	-	6799	6.158	6.638	6.172	6.753	7.379	8.019	9.286	7.637
ENSMUSG00000031737	Irx5	Iroquois related homeobox 5 (Drosophila) [Source:MGI Symbol;Acc:MGI:1859086]	0.00145401	0.0169625	0.699552	protein_coding	chr8	92357796	92361456	+	2403	0.791	0.831	1.045	1.093	0.732	0.514	0.598	0.43
ENSMUSG00000025592	Dach2	dachshund 2 (Drosophila) [Source:MGI Symbol;Acc:MGI:1890446]	0.00146419	0.0170705	-0.703383	protein_coding	chrX	113297510	113836386	+	9868	0.133	0.15	0.088	0.135	0.183	0.173	0.248	0.218
ENSMUSG00000030788	Rnf141	ring finger protein 141 [Source:MGI Symbol;Acc:MGI:1914400]	0.0014786	0.0172276	-0.411793	protein_coding	chr7	110800432	110844457	-	5861	3.591	4.244	3.34	3.518	4.47	5.004	5.688	4.141
ENSMUSG00000096010	Hist4h4	histone cluster 4, H4 [Source:MGI Symbol;Acc:MGI:2448443]	0.00148671	0.0173099	0.974909	protein_coding	chr6	136801553	136804431	-	2879	0.33	0.317	0.421	0.665	0.179	0.178	0.166	0.316
ENSMUSG00000024558	Mapk4	mitogen-activated protein kinase 4 [Source:MGI Symbol;Acc:MGI:2444559]	0.00148755	0.0173099	-0.476863	protein_coding	chr18	73928486	74065359	-	5400	1.173	1.067	1.107	1.097	1.493	1.587	1.783	1.263
ENSMUSG00000031790	Mmp15	matrix metallopeptidase 15 [Source:MGI Symbol;Acc:MGI:109320]	0.00149731	0.0174125	-0.412966	protein_coding	chr8	95352268	95374293	+	4348	1.749	1.798	1.833	1.874	2.367	2.539	2.512	2.149
ENSMUSG00000020527	Myo19	myosin XIX [Source:MGI Symbol;Acc:MGI:1913446]	0.00149909	0.0174222	-0.40831	protein_coding	chr11	84880148	84911226	+	7113	3.589	4.685	4.037	4.883	5.01	5.897	6.532	5.103
ENSMUSG00000097413	A830052D11Rik	RIKEN cDNA A830052D11 gene [Source:MGI Symbol;Acc:MGI:3028074]	0.00150374	0.017454	-0.621488	lincRNA	chr18	32359057	32378284	-	1130	1.562	1.565	1.495	1.498	2.618	2.377	1.78	2.598
ENSMUSG00000097056	Gm4262	predicted gene 4262 [Source:MGI Symbol;Acc:MGI:3782439]	0.00150392	0.017454	0.705095	lincRNA	chr16	11008898	11015186	+	1986	1.026	0.948	1.265	1.121	0.907	0.601	0.482	0.625
ENSMUSG00000024579	Pcyox1l	prenylcysteine oxidase 1 like [Source:MGI Symbol;Acc:MGI:3606062]	0.00150467	0.017454	-0.338615	protein_coding	chr18	61696837	61707635	-	2645	12.338	14.431	14.687	14.109	17.735	18.212	17.694	15.818
ENSMUSG00000004127	Trmt10a	tRNA methyltransferase 10A [Source:MGI Symbol;Acc:MGI:1920421]	0.00150643	0.0174634	0.323807	protein_coding	chr3	138143448	138159821	+	7976	6.605	7.533	7.146	7.208	5.242	5.917	5.862	5.463
ENSMUSG00000098880	RP23-148P22.1	predicted gene 27238 [Source:MGI Symbol;Acc:MGI:5521081]	0.00151624	0.017566	1.38702	sense_overlapping	chr18	80978913	80987869	-	417	1.085	0.684	0.727	0.748	0.206	0.409	0.23	0.099
ENSMUSG00000064339	mt-Rnr2	mitochondrially encoded 16S rRNA [Source:MGI Symbol;Acc:MGI:102492]	0.0015227	0.0176298	0.483063	Mt_rRNA	chrM	1094	2675	+	1582	203.93	261.769	190.318	320.986	148.832	172.94	165.328	201.771
ENSMUSG00000072844	G530011O06Rik	RIKEN cDNA G530011O06 gene [Source:MGI Symbol;Acc:MGI:3603513]	0.00152604	0.0176574	0.624709	processed_transcript	chrX	169975043	169978917	-	2380	1.255	1.223	1.237	1.497	0.847	0.663	0.725	1.077
ENSMUSG00000021279	Cdc42bpb	CDC42 binding protein kinase beta [Source:MGI Symbol;Acc:MGI:2136459]	0.00153518	0.0177519	-0.354749	protein_coding	chr12	111292972	111377718	-	6718	9.001	10.26	9.593	9.711	11.789	13.148	13.847	9.988
ENSMUSG00000034709	Ppp1r21	protein phosphatase 1, regulatory subunit 21 [Source:MGI Symbol;Acc:MGI:1921075]	0.00153721	0.0177642	-0.392317	protein_coding	chr17	88530124	88588365	+	3133	3.756	3.861	3.484	3.71	4.859	4.667	5.244	4.46
ENSMUSG00000027544	Nfatc2	nuclear factor of activated T cells, cytoplasmic, calcineurin dependent 2 [Source:MGI Symbol;Acc:MGI:102463]	0.00154567	0.0178509	0.447616	protein_coding	chr2	168476410	168601657	-	10578	0.856	0.874	0.876	0.977	0.689	0.568	0.743	0.586
ENSMUSG00000053347	Zfp943	zinc finger prtoein 943 [Source:MGI Symbol;Acc:MGI:1921920]	0.00155168	0.0178931	0.435047	protein_coding	chr17	21962552	22071168	+	5277	1.87	2.303	1.871	2.279	1.446	1.599	1.634	1.395
ENSMUSG00000064147	Rab44	RAB44, member RAS oncogene family [Source:MGI Symbol;Acc:MGI:3045302]	0.00155176	0.0178931	0.391703	protein_coding	chr17	29135056	29148980	+	4109	4.241	4.332	4.627	4.639	3.485	3.652	2.984	3.3
ENSMUSG00000075031	Hist1h2bb	histone cluster 1, H2bb [Source:MGI Symbol;Acc:MGI:2448377]	0.00155225	0.0178931	1.34104	protein_coding	chr13	23746734	23747202	+	469	1.062	0.608	0.554	1.044	0.183	0.182	0.409	0.264
ENSMUSG00000018796	Acsl1	acyl-CoA synthetase long-chain family member 1 [Source:MGI Symbol;Acc:MGI:102797]	0.00156196	0.0179938	-0.318004	protein_coding	chr8	46471041	46536051	+	9449	6.222	6.298	5.968	5.971	7.175	7.909	8.157	6.904
ENSMUSG00000079260	Tmppe	transmembrane protein with metallophosphoesterase domain [Source:MGI Symbol;Acc:MGI:5317335]	0.00156623	0.0180317	0.435887	protein_coding	chr9	114401095	114411200	+	6855	2.648	2.863	2.382	2.735	1.852	1.866	2.39	1.646
ENSMUSG00000001657	Hoxc8	homeobox C8 [Source:MGI Symbol;Acc:MGI:96198]	0.0015701	0.0180649	0.610539	protein_coding	chr15	102990622	102994267	+	2299	1.949	1.315	1.469	1.356	1.026	1.057	1.042	0.809
ENSMUSG00000044933	Sstr3	somatostatin receptor 3 [Source:MGI Symbol;Acc:MGI:98329]	0.00157434	0.0181025	0.573941	protein_coding	chr15	78537015	78544345	-	3928	0.91	0.988	0.937	0.896	0.644	0.76	0.61	0.463
ENSMUSG00000097343	9030407P20Rik	RIKEN cDNA 9030407P20 gene [Source:MGI Symbol;Acc:MGI:1918818]	0.00157701	0.0181167	0.486529	lincRNA	chr7	120673439	120677560	-	2347	2.411	2.674	2.399	2.618	1.937	1.617	1.592	1.938
ENSMUSG00000047419	Cmya5	cardiomyopathy associated 5 [Source:MGI Symbol;Acc:MGI:1923719]	0.00157844	0.0181167	-1.23133	protein_coding	chr13	93040713	93144724	-	11850	0.023	0.019	0.022	0.008	0.033	0.05	0.077	0.031
ENSMUSG00000021156	Zmynd11	zinc finger, MYND domain containing 11 [Source:MGI Symbol;Acc:MGI:1913755]	0.00157853	0.0181167	-0.418689	protein_coding	chr13	9684836	9765321	-	7055	11.176	14.185	12.136	13.451	14.49	17.94	21.123	13.765
ENSMUSG00000027858	Tspan2	tetraspanin 2 [Source:MGI Symbol;Acc:MGI:1917997]	0.00158004	0.0181227	-0.353412	protein_coding	chr3	102734529	102772292	+	4585	13.109	13.116	11.344	12.257	14.412	16.726	18.075	13.751
ENSMUSG00000057367	Birc2	baculoviral IAP repeat-containing 2 [Source:MGI Symbol;Acc:MGI:1197009]	0.00158257	0.0181404	0.359024	protein_coding	chr9	7818236	7835255	-	3130	13.607	15.64	12.73	13.73	10.973	10.051	12.09	9.748
ENSMUSG00000038805	Six3	sine oculis-related homeobox 3 [Source:MGI Symbol;Acc:MGI:102764]	0.00158672	0.0181767	0.42008	protein_coding	chr17	85613608	85629302	+	4479	3.678	3.236	4.013	3.559	2.728	2.855	2.374	2.741
ENSMUSG00000082998	Gm11221	predicted gene 11221 [Source:MGI Symbol;Acc:MGI:3651633]	0.00158819	0.0181822	1.0199	pseudogene	chr4	69691978	69692574	+	597	1.592	1.625	1.016	1.044	0.79	0.5	0.481	0.623
ENSMUSG00000078137	Ankrd63	ankyrin repeat domain 63 [Source:MGI Symbol;Acc:MGI:2686183]	0.00160057	0.0183126	1.32193	protein_coding	chr2	118699103	118703963	-	4861	0.149	0.07	0.053	0.064	0.044	0.026	0.02	0.017
ENSMUSG00000009687	Fxyd5	FXYD domain-containing ion transport regulator 5 [Source:MGI Symbol;Acc:MGI:1201785]	0.00162008	0.0185184	0.481773	protein_coding	chr7	31032722	31042481	-	4185	4.953	4.363	5.464	4.895	3.555	3.636	2.598	4.11
ENSMUSG00000043432	Leng9	leukocyte receptor cluster (LRC) member 9 [Source:MGI Symbol;Acc:MGI:2444509]	0.00162058	0.0185184	0.621957	protein_coding	chr7	4148183	4149872	-	1690	1.393	1.789	1.589	1.476	0.939	0.984	0.907	1.174
ENSMUSG00000074292	Gm10660	predicted gene 10660 [Source:MGI Symbol;Acc:MGI:3642761]	0.00162295	0.018534	1.22239	lincRNA	chr8	67352104	67365004	-	1203	0.376	0.427	0.36	0.259	0.107	0.213	0.159	0.034
ENSMUSG00000094870	Zfp131	zinc finger protein 131 [Source:MGI Symbol;Acc:MGI:1919715]	0.00162619	0.0185494	0.425608	protein_coding	chr13	119765187	119790805	-	3067	23.553	36.519	32.888	36.633	21.265	24.588	27.302	22.066
ENSMUSG00000071547	Nt5dc2	5'-nucleotidase domain containing 2 [Source:MGI Symbol;Acc:MGI:1917271]	0.00162695	0.0185494	-0.397394	protein_coding	chr14	31134853	31139121	+	1407	70.77	62.937	75.537	71.783	97.432	84.652	76.399	107.043
ENSMUSG00000031355	Arhgap6	Rho GTPase activating protein 6 [Source:MGI Symbol;Acc:MGI:1196332]	0.00162731	0.0185494	-0.788496	protein_coding	chrX	168795099	169304435	+	12128	0.056	0.08	0.043	0.051	0.12	0.109	0.095	0.085
ENSMUSG00000029478	Ncor2	nuclear receptor co-repressor 2 [Source:MGI Symbol;Acc:MGI:1337080]	0.00163577	0.0186342	-0.42745	protein_coding	chr5	125017153	125179219	-	10479	12.789	13.759	14.279	14.449	17.104	18.851	23.748	13.883
ENSMUSG00000025137	Pcyt2	phosphate cytidylyltransferase 2, ethanolamine [Source:MGI Symbol;Acc:MGI:1915921]	0.00164233	0.0186973	-0.331726	protein_coding	chr11	120610087	120617936	-	4346	17.996	16.581	19.123	16.887	23.63	21.56	20.623	22.022
ENSMUSG00000025792	Slc25a10	solute carrier family 25 (mitochondrial carrier, dicarboxylate transporter), member 10 [Source:MGI Symbol;Acc:MGI:1353497]	0.00164627	0.0187297	-0.429168	protein_coding	chr11	120491840	120499187	+	3455	6.092	5.846	7.183	7.566	8.874	8.896	7.584	10.171
ENSMUSG00000013495	Tmem175	transmembrane protein 175 [Source:MGI Symbol;Acc:MGI:1919642]	0.00164721	0.0187297	-0.382192	protein_coding	chr5	108629770	108647770	+	3875	5.022	4.623	4.493	4.206	6.064	5.864	5.452	6.241
ENSMUSG00000050587	Lrrc4c	leucine rich repeat containing 4C [Source:MGI Symbol;Acc:MGI:2442636]	0.0016577	0.0188374	-0.7176	protein_coding	chr2	96318169	97631666	+	4626	0.225	0.16	0.197	0.27	0.352	0.341	0.342	0.375
ENSMUSG00000030428	Ttyh1	tweety homolog 1 (Drosophila) [Source:MGI Symbol;Acc:MGI:1889007]	0.0016655	0.0189144	1.11548	protein_coding	chr7	4119408	4136706	+	6345	0.114	0.063	0.096	0.07	0.054	0.027	0.045	0.013
ENSMUSG00000053604	Rpia	ribose 5-phosphate isomerase A [Source:MGI Symbol;Acc:MGI:103254]	0.00167021	0.0189561	-0.357587	protein_coding	chr6	70765720	70792232	-	5359	4.544	4.206	4.113	4.063	5.737	5.242	5.193	5.269
ENSMUSG00000021917	Spcs1	signal peptidase complex subunit 1 homolog (S. cerevisiae) [Source:MGI Symbol;Acc:MGI:1916269]	0.00167376	0.0189848	0.393667	protein_coding	chr14	30999826	31001672	-	1546	65.256	50.82	56.195	55.478	44.655	41.416	36.19	49.017
ENSMUSG00000036587	Fut7	fucosyltransferase 7 [Source:MGI Symbol;Acc:MGI:107692]	0.0016786	0.0190182	1.03953	protein_coding	chr2	25423267	25426374	+	2355	0.365	0.46	0.294	0.246	0.237	0.109	0.102	0.176
ENSMUSG00000028337	Coro2a	coronin, actin binding protein 2A [Source:MGI Symbol;Acc:MGI:1345966]	0.00167878	0.0190182	-0.32252	protein_coding	chr4	46536937	46602202	-	6459	9.509	9.841	9.159	9.225	11.903	12.302	12.408	10.049
ENSMUSG00000045506	A930002H24Rik	RIKEN cDNA A930002H24 gene [Source:MGI Symbol;Acc:MGI:2443151]	0.00168076	0.019029	1.63227	protein_coding	chr17	63863300	63863791	-	492	0.644	0.348	0.44	0.996	0	0.173	0	0.336
ENSMUSG00000098649	RP24-351J24.2	predicted gene 27199 [Source:MGI Symbol;Acc:MGI:5521042]	0.00168338	0.019047	1.73697	antisense	chr5	120419659	120431741	-	597	0.379	0.096	0.363	0.373	0.072	0	0.08	0
ENSMUSG00000086158	Gm5918	cell cycle progression 1, opposite strand [Source:MGI Symbol;Acc:MGI:3648770]	0.00168751	0.0190819	0.523323	protein_coding	chr9	72979722	72985382	-	2404	4.311	3.536	3.477	2.89	2.836	2.305	2.132	2.494
ENSMUSG00000037922	Bank1	B cell scaffold protein with ankyrin repeats 1 [Source:MGI Symbol;Acc:MGI:2442120]	0.00170009	0.0192025	-1.2854	protein_coding	chr3	136053363	136326046	-	3248	0.028	0.035	0.067	0.041	0.145	0.144	0.088	0.102
ENSMUSG00000036731	2310002J15Rik	cysteine rich tail 1 [Source:MGI Symbol;Acc:MGI:1915109]	0.00170026	0.0192025	1.54432	protein_coding	chr2	25238827	25242452	-	1023	0.177	0.279	0.635	0.305	0.084	0.042	0.187	0.04
ENSMUSG00000075415	Fnbp1	formin binding protein 1 [Source:MGI Symbol;Acc:MGI:109606]	0.00173602	0.0195944	-0.338708	protein_coding	chr2	31026206	31142008	-	10030	7.121	7.901	7.017	7.135	8.747	9.134	10.617	7.959
ENSMUSG00000026027	Stradb	STE20-related kinase adaptor beta [Source:MGI Symbol;Acc:MGI:2144047]	0.00174306	0.0196617	-0.472246	protein_coding	chr1	58973522	58995715	+	7256	0.599	0.527	0.585	0.626	0.78	0.811	0.852	0.769
ENSMUSG00000033819	Ppp1r16a	protein phosphatase 1, regulatory (inhibitor) subunit 16A [Source:MGI Symbol;Acc:MGI:1920312]	0.00175201	0.0197467	-0.355464	protein_coding	chr15	76671615	76694919	+	4119	5.186	5.735	5.688	5.33	7.235	7.514	6.768	6.253
ENSMUSG00000093483	AA465934	expressed sequence AA465934 [Source:MGI Symbol;Acc:MGI:2671018]	0.00175274	0.0197467	0.47829	processed_transcript	chr11	83291699	83294632	+	711	39.086	30.494	38.436	41.213	27.26	25.781	20.751	31.922
ENSMUSG00000030225	Dera	2-deoxyribose-5-phosphate aldolase homolog (C. elegans) [Source:MGI Symbol;Acc:MGI:1913762]	0.001758	0.0197939	-0.446302	protein_coding	chr6	137754542	137837891	+	1742	11.848	11.595	11.436	10.635	15.064	14.169	12.704	19.223
ENSMUSG00000046909	Tefm	transcription elongation factor, mitochondrial [Source:MGI Symbol;Acc:MGI:1915800]	0.00175959	0.0197997	0.421329	protein_coding	chr11	80136678	80142175	-	1570	11.041	12.029	9.738	11.544	8.712	7.63	7.17	9.085
ENSMUSG00000044024	Rell2	RELT-like 2 [Source:MGI Symbol;Acc:MGI:1918044]	0.00176089	0.0198022	0.389156	protein_coding	chr18	37955079	37959179	+	3340	11.708	10.284	11.787	11.546	9.744	7.747	7.644	9.036
ENSMUSG00000013367	Iglon5	IgLON family member 5 [Source:MGI Symbol;Acc:MGI:2686277]	0.00176237	0.0198068	-0.463366	protein_coding	chr7	43472907	43490075	-	2619	4.269	3.9	4.663	3.282	6.369	5.192	5.213	5.225
ENSMUSG00000092183	4930515G01Rik	RIKEN cDNA 4930515G01 gene [Source:MGI Symbol;Acc:MGI:1914892]	0.00176647	0.0198408	1.1375	antisense	chr5	114773737	114774983	-	1247	0.653	0.549	0.278	0.357	0.206	0.103	0.23	0.199
ENSMUSG00000085882	2610507I01Rik	RIKEN cDNA 2610507I01 gene [Source:MGI Symbol;Acc:MGI:1919453]	0.00177242	0.0198875	1.12553	processed_transcript	chr11	59199836	59202385	-	1360	0.3	0.42	0.51	0.262	0.221	0.094	0.141	0.122
ENSMUSG00000086859	2810008D09Rik	RIKEN cDNA 2810008D09 gene [Source:MGI Symbol;Acc:MGI:1924222]	0.00177279	0.0198875	0.502538	lincRNA	chr11	117076790	117078955	+	2166	17.26	13.592	19.795	16.859	13.64	11.336	8.669	13.437
ENSMUSG00000028251	Tstd3	thiosulfate sulfurtransferase (rhodanese)-like domain containing 3 [Source:MGI Symbol;Acc:MGI:1924282]	0.00178688	0.0200333	-0.428697	protein_coding	chr4	21757382	21767212	-	1588	8.864	8.264	8.427	6.702	11.584	11.167	9.412	10.778
ENSMUSG00000050229	Pigm	phosphatidylinositol glycan anchor biosynthesis, class M [Source:MGI Symbol;Acc:MGI:1914806]	0.00178928	0.020048	0.35905	protein_coding	chr1	172376531	172384099	+	7569	8.198	9.453	9.247	9.314	6.232	7.034	8.373	6.259
ENSMUSG00000006494	Pdk1	pyruvate dehydrogenase kinase, isoenzyme 1 [Source:MGI Symbol;Acc:MGI:1926119]	0.00179126	0.020058	0.48082	protein_coding	chr2	71873224	71903858	+	7779	3.066	4.005	3.363	2.731	2.552	2.4	2.66	1.706
ENSMUSG00000001844	Zdhhc4	zinc finger, DHHC domain containing 4 [Source:MGI Symbol;Acc:MGI:1920131]	0.00179461	0.0200832	0.333452	protein_coding	chr5	143316489	143329256	-	2864	16.198	16.535	17.375	15.736	12.786	12.667	12.176	13.973
ENSMUSG00000026807	Ak8	adenylate kinase 8 [Source:MGI Symbol;Acc:MGI:1916120]	0.00179836	0.020113	0.857981	protein_coding	chr2	28700164	28813165	+	1873	0.507	0.548	0.416	0.571	0.16	0.319	0.281	0.287
ENSMUSG00000070632	Btbd8	BTB (POZ) domain containing 8 [Source:MGI Symbol;Acc:MGI:3646208]	0.00179946	0.020113	-1.35614	protein_coding	chr5	107437997	107491628	+	1537	0.177	0.223	0.113	0.116	0.446	0.499	0.717	0.108
ENSMUSG00000024998	Plce1	phospholipase C, epsilon 1 [Source:MGI Symbol;Acc:MGI:1921305]	0.00180063	0.020114	-0.567153	protein_coding	chr19	38481109	38785030	+	15998	1.03	1.43	1.037	1.061	1.362	1.82	2.315	1.189
ENSMUSG00000015305	Sash1	SAM and SH3 domain containing 1 [Source:MGI Symbol;Acc:MGI:1917347]	0.00180207	0.0201178	-0.482116	protein_coding	chr10	8722219	8886070	-	7183	3.214	4.234	3.461	3.701	4.238	5.353	6.676	3.914
ENSMUSG00000024812	Tjp2	tight junction protein 2 [Source:MGI Symbol;Acc:MGI:1341872]	0.00181004	0.0201873	-0.403664	protein_coding	chr19	24094523	24225026	-	4591	3.204	3.48	3.273	3.589	4.268	4.438	5.217	3.8
ENSMUSG00000050854	Tmem125	transmembrane protein 125 [Source:MGI Symbol;Acc:MGI:1923409]	0.00181176	0.0201873	1.42884	protein_coding	chr4	118540941	118544044	-	2339	0.077	0.122	0.167	0.228	0.073	0.018	0.061	0.018
ENSMUSG00000040998	Npnt	nephronectin [Source:MGI Symbol;Acc:MGI:2148811]	0.00181218	0.0201873	-0.455227	protein_coding	chr3	132881745	132950291	-	5026	4.025	3.565	3.266	3.526	5.145	5.259	5.585	3.553
ENSMUSG00000069302	Hist1h2ah	histone cluster 1, H2ah [Source:MGI Symbol;Acc:MGI:2448295]	0.00181268	0.0201873	1.64386	protein_coding	chr13	22035113	22035643	-	531	0.597	0.322	0.326	0.503	0.081	0.08	0.09	0.078
ENSMUSG00000021613	Hapln1	hyaluronan and proteoglycan link protein 1 [Source:MGI Symbol;Acc:MGI:1337006]	0.00181435	0.0201936	-0.682104	protein_coding	chr13	89540636	89611832	+	5055	0.457	0.677	0.523	0.731	0.713	1.071	1.279	0.744
ENSMUSG00000010342	Tex14	testis expressed gene 14 [Source:MGI Symbol;Acc:MGI:1933227]	0.00181646	0.020205	0.932886	protein_coding	chr11	87405065	87555823	+	5014	0.135	0.307	0.181	0.302	0.137	0.136	0.115	0.066
ENSMUSG00000058290	Espl1	extra spindle pole bodies 1 (S. cerevisiae) [Source:MGI Symbol;Acc:MGI:2146156]	0.00181787	0.0202085	-0.37573	protein_coding	chr15	102296293	102324356	+	6630	18.207	21.256	20.374	19.68	24.467	26.96	30.44	20.178
ENSMUSG00000017679	Ttpal	tocopherol (alpha) transfer protein-like [Source:MGI Symbol;Acc:MGI:1923330]	0.00181991	0.0202123	-0.364424	protein_coding	chr2	163602314	163619013	+	5951	3.917	4.267	3.726	3.936	4.813	5.222	5.683	4.453
ENSMUSG00000036139	Hoxc9	homeobox C9 [Source:MGI Symbol;Acc:MGI:96199]	0.00182042	0.0202123	0.485052	protein_coding	chr15	102976439	102985099	+	2430	8.735	6.363	7.325	6.304	5.258	5	4.219	5.802
ENSMUSG00000093565	2610019E17Rik	RAB26, member RAS oncogene family, opposite strand [Source:MGI Symbol;Acc:MGI:1922864]	0.00182541	0.0202533	0.63415	antisense	chr17	24528248	24528744	+	497	15.117	9.988	10.37	13.171	8.369	6.776	5.783	9.899
ENSMUSG00000015363	Trabd	TraB domain containing [Source:MGI Symbol;Acc:MGI:1915226]	0.00182834	0.0202533	-0.331349	protein_coding	chr15	89075124	89087077	+	5591	14.102	13.746	15.167	13.588	18.399	17.628	15.782	18.56
ENSMUSG00000030796	Tead2	TEA domain family member 2 [Source:MGI Symbol;Acc:MGI:104904]	0.00182849	0.0202533	0.466284	protein_coding	chr7	45215753	45233635	+	4668	1.406	1.43	1.29	1.24	0.928	0.931	0.893	1.063
ENSMUSG00000049823	Zbtb12	zinc finger and BTB domain containing 12 [Source:MGI Symbol;Acc:MGI:88133]	0.00182851	0.0202533	-0.354938	protein_coding	chr17	34879483	34896842	+	1995	14.043	12.841	15.044	15.112	19.086	18.034	17.312	17.697
ENSMUSG00000031174	Rpgr	retinitis pigmentosa GTPase regulator [Source:MGI Symbol;Acc:MGI:1344037]	0.00184579	0.0204325	-0.41713	protein_coding	chrX	10073621	10216920	-	7247	1.955	2.456	2.092	2.138	2.574	2.888	3.417	2.527
ENSMUSG00000001424	Snd1	staphylococcal nuclease and tudor domain containing 1 [Source:MGI Symbol;Acc:MGI:1929266]	0.00184833	0.0204375	-0.295557	protein_coding	chr6	28475139	28935162	+	9757	33.195	33.917	33.153	32.515	41.759	39.994	40.902	38.376
ENSMUSG00000074608	Zfp850		0.00184847	0.0204375	0.597453	protein_coding	chr7	27984856	27985796	-	941	3.848	3.941	3.59	5.253	2.415	2.582	2.393	3.383
ENSMUSG00000071181	3830408C21Rik	RIKEN cDNA 3830408C21 gene [Source:MGI Symbol;Acc:MGI:1917940]	0.00185115	0.0204549	0.858824	protein_coding	chr13	107031963	107033673	+	1711	0.635	0.9	0.633	0.573	0.351	0.274	0.476	0.362
ENSMUSG00000050549	5730508B09Rik	RIKEN cDNA 5730508B09 gene [Source:MGI Symbol;Acc:MGI:1917867]	0.00185973	0.0205374	0.649814	protein_coding	chr3	127869688	127896323	-	1603	1.553	1.459	2.378	2.222	1.257	1.117	1.195	1.212
ENSMUSG00000001025	S100a6	S100 calcium binding protein A6 (calcyclin) [Source:MGI Symbol;Acc:MGI:1339467]	0.0018634	0.0205655	0.438266	protein_coding	chr3	90612894	90614414	+	719	554.332	413.682	472.241	407.416	375.122	331.129	263.765	377.714
ENSMUSG00000031376	Atp2b3	ATPase, Ca++ transporting, plasma membrane 3 [Source:MGI Symbol;Acc:MGI:1347353]	0.00187014	0.0206276	-0.703714	protein_coding	chrX	73503086	73571005	+	4820	0.423	0.734	0.53	0.517	0.667	1.026	1.222	0.66
ENSMUSG00000029173	Sepsecs	Sep (O-phosphoserine) tRNA:Sec (selenocysteine) tRNA synthase [Source:MGI Symbol;Acc:MGI:1098791]	0.00187226	0.0206386	0.494355	protein_coding	chr5	52640087	52669729	-	5347	4.791	6.765	4.981	6.663	3.609	4.018	5.313	3.301
ENSMUSG00000035202	Lars2	leucyl-tRNA synthetase, mitochondrial [Source:MGI Symbol;Acc:MGI:2142973]	0.00188031	0.0207149	1.2799	protein_coding	chr9	123366940	123462664	+	3881	39.301	56.689	44.96	237.795	33.566	40.102	40.386	39.936
ENSMUSG00000030527	Crtc3	CREB regulated transcription coactivator 3 [Source:MGI Symbol;Acc:MGI:1917711]	0.00188438	0.0207473	-0.372104	protein_coding	chr7	80586627	80688877	-	9850	2.068	2.271	2.198	2.432	2.847	2.852	3.249	2.531
ENSMUSG00000042351	Grap2	GRB2-related adaptor protein 2 [Source:MGI Symbol;Acc:MGI:1333842]	0.00190459	0.0209573	0.703868	protein_coding	chr15	80623505	80650559	+	3158	0.444	0.614	0.521	0.649	0.353	0.418	0.303	0.249
ENSMUSG00000075528	Aarsd1	alanyl-tRNA synthetase domain containing 1 [Source:MGI Symbol;Acc:MGI:1916934]	0.00190859	0.0209888	-0.450736	protein_coding	chr11	101406839	101417615	-	2395	1.928	2.359	2.278	2.287	3.223	3.008	2.68	3.055
ENSMUSG00000028423	Nfx1	nuclear transcription factor, X-box binding 1 [Source:MGI Symbol;Acc:MGI:1921414]	0.00191379	0.0210334	-0.339362	protein_coding	chr4	40970906	41025993	+	8564	10.649	12.319	10.655	10.987	13.183	13.987	16.288	12.305
ENSMUSG00000038242	Aox4	aldehyde oxidase 4 [Source:MGI Symbol;Acc:MGI:1919122]	0.00192432	0.0211365	-0.638009	protein_coding	chr1	58210397	58268597	+	6329	0.257	0.442	0.294	0.267	0.4	0.532	0.583	0.431
ENSMUSG00000038754	Elovl3	elongation of very long chain fatty acids (FEN1/Elo2, SUR4/Elo3, yeast)-like 3 [Source:MGI Symbol;Acc:MGI:1195976]	0.00193106	0.0211979	-1.28011	protein_coding	chr19	46131897	46135694	+	1881	0.096	0.061	0.046	0.047	0.182	0.181	0.153	0.22
ENSMUSG00000024793	Tnfrsf25	tumor necrosis factor receptor superfamily, member 25 [Source:MGI Symbol;Acc:MGI:1934667]	0.00193445	0.0212225	0.527758	protein_coding	chr4	152115934	152120119	+	2277	2.505	2.481	3.462	3.071	1.883	2.321	1.662	1.997
ENSMUSG00000081633	Gm8522	predicted gene 8522 [Source:MGI Symbol;Acc:MGI:3645035]	0.00193569	0.0212234	1.34104	pseudogene	chrX	75271010	75272938	-	1929	0.094	0.177	0.269	0.254	0.044	0.066	0.099	0.043
ENSMUSG00000000355	Mcts1	malignant T cell amplified sequence 1 [Source:MGI Symbol;Acc:MGI:1916245]	0.00195396	0.021411	0.372544	protein_coding	chrX	38600578	38613426	+	1571	19.706	19.322	19.077	18.652	14.302	13.757	13.63	16.842
ENSMUSG00000055078	Gabra5	gamma-aminobutyric acid (GABA) A receptor, subunit alpha 5 [Source:MGI Symbol;Acc:MGI:95617]	0.00195586	0.021419	-1.80735	protein_coding	chr7	57407690	57510009	-	2653	0	0	0	0	0.032	0.048	0.036	0.047
ENSMUSG00000003051	Elf3	E74-like factor 3 [Source:MGI Symbol;Acc:MGI:1101781]	0.00196548	0.0215116	0.615594	protein_coding	chr1	135253574	135258472	-	2000	2.195	1.769	2.122	1.937	1.801	1.236	0.958	1.158
ENSMUSG00000020156	Mum1	melanoma associated antigen (mutated) 1 [Source:MGI Symbol;Acc:MGI:1915364]	0.00197747	0.02163	0.315723	protein_coding	chr10	80226434	80243903	+	10361	13.433	15.711	15.738	16.277	12.101	12.22	12.756	11.464
ENSMUSG00000070639	Lrrc8b	leucine rich repeat containing 8 family, member B [Source:MGI Symbol;Acc:MGI:2141353]	0.00198918	0.0217451	-0.921305	protein_coding	chr5	105415775	105486189	+	2841	2.39	4.639	2.607	3.323	4.966	6.377	10.285	2.692
ENSMUSG00000046747	Gm9812	predicted gene 9812 [Source:MGI Symbol;Acc:MGI:3708566]	0.0019927	0.0217707	1.80735	pseudogene	chr12	55820611	55821580	+	968	0.094	0.118	0.089	0.184	0	0	0	0
ENSMUSG00000042002	Foxn4	forkhead box N4 [Source:MGI Symbol;Acc:MGI:2151057]	0.00199732	0.0218082	0.810522	protein_coding	chr5	114254164	114273807	-	3371	0.309	0.322	0.398	0.462	0.229	0.139	0.199	0.245
ENSMUSG00000028785	Hpca	hippocalcin [Source:MGI Symbol;Acc:MGI:1336200]	0.00200699	0.0219009	0.305028	protein_coding	chr4	129111570	129122036	-	2917	22.933	22.083	22.968	23.617	18.581	18.852	17.966	17.886
ENSMUSG00000008438	Adam21	a disintegrin and metallopeptidase domain 21 [Source:MGI Symbol;Acc:MGI:1861229]	0.00200874	0.0219069	1.848	protein_coding	chr12	81558584	81568474	-	2911	0.047	0.078	0.06	0.031	0	0.015	0	0
ENSMUSG00000020056	Ccdc53	coiled-coil domain containing 53 [Source:MGI Symbol;Acc:MGI:1914532]	0.00201181	0.0219275	0.360946	protein_coding	chr10	88201093	88246158	+	4536	10.467	9.245	9.538	8.855	7.685	7.133	6.516	7.966
ENSMUSG00000022469	Rapgef3	Rap guanine nucleotide exchange factor (GEF) 3 [Source:MGI Symbol;Acc:MGI:2441741]	0.00201472	0.0219461	0.453767	protein_coding	chr15	97744770	97767972	-	6336	2.522	1.963	2.379	2.228	1.888	1.655	1.694	1.331
ENSMUSG00000026489	Adck3	aarF domain containing kinase 3 [Source:MGI Symbol;Acc:MGI:1914676]	0.00205032	0.0223207	0.477677	protein_coding	chr1	180165238	180199602	-	5293	1.385	1.035	1.154	1.169	0.802	0.894	0.86	0.805
ENSMUSG00000024833	Pola2	polymerase (DNA directed), alpha 2 [Source:MGI Symbol;Acc:MGI:99690]	0.00205581	0.0223672	-0.328845	protein_coding	chr19	5940543	5964206	-	2872	11.867	12.099	13.481	11.939	15.333	15.674	14.628	15.676
ENSMUSG00000085779	2310050B05Rik	ataxia, cerebellar, Cayman type homolog (human), opposite strand [Source:MGI Symbol;Acc:MGI:1916928]	0.0020579	0.0223768	1.58496	antisense	chr10	81194609	81210877	+	4375	0.021	0.078	0.079	0.061	0.02	0	0.033	0
ENSMUSG00000025937	Lactb2	lactamase, beta 2 [Source:MGI Symbol;Acc:MGI:2442551]	0.00206249	0.0223939	-0.329054	protein_coding	chr1	13624845	13660546	-	3051	9.539	10.585	9.511	10.1	12.55	11.709	12.498	12.521
ENSMUSG00000085615	A330035P11Rik	RIKEN cDNA A330035P11 gene [Source:MGI Symbol;Acc:MGI:2442610]	0.00206353	0.0223939	0.70044	processed_transcript	chr14	122103430	122106974	-	3203	0.523	0.517	0.5	0.445	0.254	0.306	0.374	0.258
ENSMUSG00000038241	Cep250	centrosomal protein 250 [Source:MGI Symbol;Acc:MGI:108084]	0.00206394	0.0223939	-0.505013	protein_coding	chr2	155956458	155998900	+	10373	2.125	2.866	2.564	2.808	3.187	3.711	4.969	2.678
ENSMUSG00000041966	Dcaf17	DDB1 and CUL4 associated factor 17 [Source:MGI Symbol;Acc:MGI:1923013]	0.00206434	0.0223939	0.458604	protein_coding	chr2	71055328	71099142	+	9806	2.949	4.346	3.282	3.588	2.23	2.756	3.141	2.045
ENSMUSG00000029449	Rhof	ras homolog gene family, member f [Source:MGI Symbol;Acc:MGI:1345629]	0.00206631	0.0224021	0.687061	protein_coding	chr5	123103044	123132692	-	4602	0.315	0.446	0.329	0.464	0.233	0.269	0.219	0.216
ENSMUSG00000022010	Tsc22d1	TSC22 domain family, member 1 [Source:MGI Symbol;Acc:MGI:109127]	0.00206839	0.0224115	0.303878	protein_coding	chr14	76414961	76507765	+	8994	18.071	16.938	17.205	16.77	14.355	13.603	13.432	13.831
ENSMUSG00000041798	Gck	glucokinase [Source:MGI Symbol;Acc:MGI:1270854]	0.00207137	0.0224305	0.778973	protein_coding	chr11	5900820	5950081	-	3033	0.418	0.527	0.7	0.573	0.368	0.323	0.174	0.382
ENSMUSG00000054013	Tmem179	transmembrane protein 179 [Source:MGI Symbol;Acc:MGI:2144891]	0.00207703	0.0224785	-0.574606	protein_coding	chr12	112500184	112511160	-	2373	0.954	1.082	1.095	1.257	1.59	1.455	1.413	2.038
ENSMUSG00000097875	Gm26704	predicted gene, 26704 [Source:MGI Symbol;Acc:MGI:5477198]	0.00209028	0.0226086	1.08092	lincRNA	chr15	38726869	39006185	-	2720	0.283	0.168	0.159	0.229	0.047	0.078	0.123	0.106
ENSMUSG00000028385	Snx30	sorting nexin family member 30 [Source:MGI Symbol;Acc:MGI:2443882]	0.00211066	0.0228157	-0.86062	protein_coding	chr4	59805840	59904737	+	7795	1.074	2.064	1.222	1.028	1.964	2.559	3.927	1.23
ENSMUSG00000037007	Zfp113	zinc finger protein 113 [Source:MGI Symbol;Acc:MGI:1929116]	0.00211327	0.0228305	0.429662	protein_coding	chr5	138139702	138155744	-	6754	6.587	8.034	5.515	6.396	3.879	5.112	5.873	4.566
ENSMUSG00000085482	A230083N12Rik	RIKEN cDNA A230083N12 gene [Source:MGI Symbol;Acc:MGI:3698879]	0.00211806	0.0228689	1.90689	antisense	chr4	74250324	74251714	-	572	0.237	0.299	0.076	0.234	0	0	0	0
ENSMUSG00000034714	Ttyh2	tweety homolog 2 (Drosophila) [Source:MGI Symbol;Acc:MGI:2157091]	0.00212017	0.0228782	0.357427	protein_coding	chr11	114675431	114720977	+	3739	7.844	8.5	6.985	7.325	6.342	5.689	6.047	5.528
ENSMUSG00000056812	St8sia3	ST8 alpha-N-acetyl-neuraminide alpha-2,8-sialyltransferase 3 [Source:MGI Symbol;Acc:MGI:106019]	0.00212767	0.0229457	0.329112	protein_coding	chr18	64254359	64276146	+	6665	8.502	10.153	8.909	9.909	6.742	7.63	8.05	7.028
ENSMUSG00000053929	Cyhr1	cysteine and histidine rich 1 [Source:MGI Symbol;Acc:MGI:1859320]	0.00213009	0.0229583	0.344641	protein_coding	chr15	76643395	76660117	-	6210	18.716	17.209	19.513	17.906	15.605	13.702	12.504	15.252
ENSMUSG00000083152	Apc-ps1	adenomatosis polyposis coli, pseudogene 1 [Source:MGI Symbol;Acc:MGI:1930261]	0.00213629	0.0230117	1.27563	pseudogene	chr5	76196625	76197094	+	470	0.578	1.335	1.106	1.042	0.456	0.363	0.612	0
ENSMUSG00000055491	Pprc1	peroxisome proliferative activated receptor, gamma, coactivator-related 1 [Source:MGI Symbol;Acc:MGI:2385096]	0.00214003	0.0230261	-0.369692	protein_coding	chr19	46044886	46072915	+	7516	10.683	13.566	11.893	13.118	13.801	15.943	19.012	14.114
ENSMUSG00000020131	Pcsk4	proprotein convertase subtilisin/kexin type 4 [Source:MGI Symbol;Acc:MGI:97514]	0.00214047	0.0230261	0.424943	protein_coding	chr10	80321283	80329498	-	2958	5.417	4.591	5.695	5.194	4.378	3.891	3.385	3.732
ENSMUSG00000026388	3110009E18Rik	RIKEN cDNA 3110009E18 gene [Source:MGI Symbol;Acc:MGI:1920353]	0.00214138	0.0230261	-0.612396	protein_coding	chr1	120121187	120188189	+	2195	1.113	1.17	0.927	0.67	1.504	1.612	1.157	1.62
ENSMUSG00000097203	4732419C18Rik	RIKEN cDNA 4732419C18 gene [Source:MGI Symbol;Acc:MGI:3045379]	0.00214335	0.0230338	0.890771	lincRNA	chr8	123744631	123754228	-	3038	0.313	0.376	0.328	0.264	0.169	0.21	0.11	0.177
ENSMUSG00000021918	Nek4	NIMA (never in mitosis gene a)-related expressed kinase 4 [Source:MGI Symbol;Acc:MGI:1344404]	0.0021596	0.0231949	-0.649625	protein_coding	chr14	30951486	30987439	+	2754	2.219	3.108	1.856	2.506	3.145	4.226	5.218	2.492
ENSMUSG00000071604	Fam189a2	family with sequence similarity 189, member A2 [Source:MGI Symbol;Acc:MGI:2685813]	0.00216463	0.0232354	1.80735	protein_coding	chr19	23972751	24031019	-	2547	0.053	0.045	0.068	0.017	0	0	0	0
ENSMUSG00000020124	Usp15	ubiquitin specific peptidase 15 [Source:MGI Symbol;Acc:MGI:101857]	0.00216709	0.0232482	-0.356603	protein_coding	chr10	123113244	123196935	-	3227	35.05	43.655	33.807	37.26	44.355	49.894	54.687	40.458
ENSMUSG00000032299	Commd4	COMM domain containing 4 [Source:MGI Symbol;Acc:MGI:1913449]	0.00217793	0.0233509	0.366334	protein_coding	chr9	57155041	57158299	-	824	81.897	81.015	83.78	80.147	68.483	59.753	51.274	70.743
ENSMUSG00000002324	Rec8	REC8 meiotic recombination protein [Source:MGI Symbol;Acc:MGI:1929645]	0.0022122	0.0237007	0.343626	protein_coding	chr14	55618037	55625395	+	2748	25.101	21.843	22.505	22.785	19.942	18.6	15.758	17.557
ENSMUSG00000097440	Gm6277	predicted gene 6277 [Source:MGI Symbol;Acc:MGI:3779583]	0.00221313	0.0237007	-0.647698	lincRNA	chr18	11820676	11839337	-	1745	0.597	0.85	0.745	0.842	1.081	1.099	1.4	1.161
ENSMUSG00000027130	Slc12a6	solute carrier family 12, member 6 [Source:MGI Symbol;Acc:MGI:2135960]	0.00222843	0.0238507	-0.363161	protein_coding	chr2	112265825	112363163	+	10165	2.818	2.992	2.458	2.655	3.227	3.376	4.048	3.233
ENSMUSG00000022938	Fam3b	family with sequence similarity 3, member B [Source:MGI Symbol;Acc:MGI:1270150]	0.00223724	0.023931	1.23704	protein_coding	chr16	97471050	97504936	-	1372	0.198	0.25	0.221	0.292	0.063	0.155	0.035	0.06
ENSMUSG00000079038	D130040H23Rik	RIKEN cDNA D130040H23 gene [Source:MGI Symbol;Acc:MGI:2444324]	0.00224193	0.0239673	-0.830873	protein_coding	chr8	69300776	69303162	+	1218	1.152	1.218	0.782	0.951	1.584	1.61	2.91	1.188
ENSMUSG00000074780	Anapc15-ps	anaphase prompoting complex C subunit 15, pseudogene [Source:MGI Symbol;Acc:MGI:3646302]	0.00224828	0.0240212	1.32193	protein_coding	chr10	95672991	95673451	-	426	0.956	0.67	0.61	1.045	0.201	0.3	0.45	0.097
ENSMUSG00000026615	Eprs	glutamyl-prolyl-tRNA synthetase [Source:MGI Symbol;Acc:MGI:97838]	0.00225008	0.0240265	-0.37111	protein_coding	chr1	185363095	185428355	+	4850	93.955	117.266	94.012	99.798	118.383	137.897	154.869	106.432
ENSMUSG00000034445	Cyb561a3	cytochrome b561 family, member A3 [Source:MGI Symbol;Acc:MGI:2686925]	0.00225591	0.0240748	0.492442	protein_coding	chr19	10577454	10588548	+	1474	4.483	4.568	3.79	3.625	3.142	3.066	3.022	2.3
ENSMUSG00000039748	Exo1	exonuclease 1 [Source:MGI Symbol;Acc:MGI:1349427]	0.00226613	0.0241698	-0.348432	protein_coding	chr1	175880778	175911396	+	5506	8.722	11.192	9.321	11.008	11.285	13.603	13.868	11.841
ENSMUSG00000028407	2010003O02Rik	topoisomerase I binding, arginine/serine-rich, opposite strand [Source:MGI Symbol;Acc:MGI:1913684]	0.00227175	0.0242158	0.774287	antisense	chr4	40269569	40270940	+	1054	3.135	2.003	3.41	1.944	1.424	1.496	1.091	2.04
ENSMUSG00000003178	Mical3	microtubule associated monooxygenase, calponin and LIM domain containing 3 [Source:MGI Symbol;Acc:MGI:2442733]	0.0022906	0.0243959	-1.04852	protein_coding	chr6	121007241	121081609	-	2893	0.892	1.538	0.928	1.416	1.586	2.284	4.852	1.143
ENSMUSG00000074749	Plk1s1	kizuna centrosomal protein [Source:MGI Symbol;Acc:MGI:2684960]	0.0022913	0.0243959	-0.410644	protein_coding	chr2	146855864	146970097	+	2278	5.742	6.262	5.57	5.356	7.285	7.785	8.832	6.261
ENSMUSG00000021071	Trim9	tripartite motif-containing 9 [Source:MGI Symbol;Acc:MGI:2137354]	0.00230562	0.0245255	-0.332838	protein_coding	chr12	70244539	70347614	-	7424	4.164	4.15	3.786	3.707	4.95	5.145	5.104	4.488
ENSMUSG00000021259	Cyp46a1	cytochrome P450, family 46, subfamily a, polypeptide 1 [Source:MGI Symbol;Acc:MGI:1341877]	0.00230854	0.0245255	-0.584963	protein_coding	chr12	108334377	108362231	+	2119	1.431	0.889	1.451	1.072	1.922	1.951	1.537	1.834
ENSMUSG00000032624	Eml4	echinoderm microtubule associated protein like 4 [Source:MGI Symbol;Acc:MGI:1926048]	0.00230978	0.0245255	-0.394225	protein_coding	chr17	83350931	83480361	+	5445	12.718	16.19	13.935	15.269	16.79	20.136	23.27	15.299
ENSMUSG00000027939	Nup210l	nucleoporin 210-like [Source:MGI Symbol;Acc:MGI:1924845]	0.00230999	0.0245255	0.690316	protein_coding	chr3	90104132	90212017	+	5681	0.518	0.924	0.625	0.753	0.377	0.473	0.582	0.277
ENSMUSG00000086389	Gm15998	predicted gene 15998 [Source:MGI Symbol;Acc:MGI:3802094]	0.00231014	0.0245255	0.835771	processed_transcript	chr3	89315439	89318907	+	1844	0.515	1.021	0.799	1.063	0.419	0.555	0.597	0.291
ENSMUSG00000042857	Gm9776	predicted gene 9776 [Source:MGI Symbol;Acc:MGI:3641792]	0.0023198	0.0246139	0.555127	protein_coding	chr13	94355839	94358818	-	2980	1.458	1.149	1.09	1.36	1.007	0.858	0.723	0.791
ENSMUSG00000059534	Uqcr10	ubiquinol-cytochrome c reductase, complex III subunit X [Source:MGI Symbol;Acc:MGI:1913402]	0.00232751	0.0246816	0.475399	protein_coding	chr11	4701973	4704342	-	584	347.049	260.664	342.17	316.681	245.236	202.633	168.562	283.236
ENSMUSG00000078453	Abracl	ABRA C-terminal like [Source:MGI Symbol;Acc:MGI:1920362]	0.00236363	0.0250501	0.392139	protein_coding	chr10	18011263	18023252	-	807	97.363	80.742	95.151	96.238	70.51	65.66	58.112	83.76
ENSMUSG00000097885	5031434O11Rik	RIKEN cDNA 5031434O11 gene [Source:MGI Symbol;Acc:MGI:1923230]	0.00236923	0.025095	0.538669	lincRNA	chr3	51559757	51567117	+	3754	1.326	1.094	1.373	1.163	0.914	0.795	1.008	0.65
ENSMUSG00000035246	Pcyt1b	phosphate cytidylyltransferase 1, choline, beta isoform [Source:MGI Symbol;Acc:MGI:2147987]	0.00238845	0.0252841	-0.456176	protein_coding	chrX	93654863	93749951	+	5357	0.743	0.841	0.703	0.765	1.089	0.995	1.127	0.949
ENSMUSG00000027713	1810062G17Rik	RIKEN cDNA 1810062G17 gene [Source:MGI Symbol;Acc:MGI:1919532]	0.00239321	0.0253199	0.573839	protein_coding	chr3	36475937	36482299	+	911	4.422	3.695	4.326	3.422	3.389	2.293	2.314	2.451
ENSMUSG00000025576	Rbfox3	RNA binding protein, fox-1 homolog (C. elegans) 3 [Source:MGI Symbol;Acc:MGI:106368]	0.00240026	0.0253678	0.736966	protein_coding	chr11	118489762	118911597	-	5818	0.21	0.216	0.35	0.291	0.125	0.147	0.181	0.163
ENSMUSG00000044447	Dock5	dedicator of cytokinesis 5 [Source:MGI Symbol;Acc:MGI:2652871]	0.00240085	0.0253678	-0.511422	protein_coding	chr14	67751928	67933572	-	10335	0.801	1.165	0.817	0.84	1.178	1.25	1.65	1.028
ENSMUSG00000057143	Trim12c	tripartite motif-containing 12C [Source:MGI Symbol;Acc:MGI:4821183]	0.00240187	0.0253678	0.959358	protein_coding	chr7	104338754	104353362	-	3740	0.206	0.229	0.127	0.238	0.103	0.057	0.154	0.055
ENSMUSG00000039720	Got1l1	glutamic-oxaloacetic transaminase 1-like 1 [Source:MGI Symbol;Acc:MGI:1923865]	0.00240696	0.025407	0.447897	protein_coding	chr8	27197460	27202547	-	1355	11.825	9.643	9.844	8.808	8.006	7.613	6.081	7.323
ENSMUSG00000028476	Reck	reversion-inducing-cysteine-rich protein with kazal motifs [Source:MGI Symbol;Acc:MGI:1855698]	0.00241009	0.0254154	-0.438515	protein_coding	chr4	43875530	43944806	+	4779	2.273	2.4	2.402	2.041	2.997	3.104	3.669	2.457
ENSMUSG00000057387	4922502B01Rik		0.00241106	0.0254154	0.725825	protein_coding	chr8	109250481	109251728	-	1248	1.523	1.509	1.076	2.034	0.859	0.751	1.228	0.729
ENSMUSG00000035437	Rabgap1	RAB GTPase activating protein 1 [Source:MGI Symbol;Acc:MGI:2385139]	0.00241209	0.0254154	-0.357897	protein_coding	chr2	37443279	37566454	+	7607	9.222	10.958	9.132	9.765	11.364	13.04	14.773	10.326
ENSMUSG00000036327	Qsox2	quiescin Q6 sulfhydryl oxidase 2 [Source:MGI Symbol;Acc:MGI:2387194]	0.00241328	0.0254154	-0.300356	protein_coding	chr2	26208637	26237525	-	4644	20.808	22.742	21.673	21.413	25.069	27.896	28.077	24.41
ENSMUSG00000028475	5430416O09Rik	RIKEN cDNA 5430416O09 gene [Source:MGI Symbol;Acc:MGI:1918656]	0.00242531	0.0255142	0.758027	lincRNA	chr4	43730034	43734534	+	4086	0.299	0.251	0.318	0.371	0.157	0.188	0.129	0.223
ENSMUSG00000033396	Spg11	spastic paraplegia 11 [Source:MGI Symbol;Acc:MGI:2444989]	0.00242544	0.0255142	-0.642797	protein_coding	chr2	122053520	122118386	-	8042	2.032	3.136	2.267	2.442	3.061	3.986	5.796	2.406
ENSMUSG00000020275	Rel	reticuloendotheliosis oncogene [Source:MGI Symbol;Acc:MGI:97897]	0.00244101	0.0256613	-0.876618	protein_coding	chr11	23741514	23770970	-	2799	0.631	1.305	0.851	1.13	1.333	1.812	2.961	1.049
ENSMUSG00000055789	E330017A01Rik	RIKEN cDNA E330017A01 gene [Source:MGI Symbol;Acc:MGI:3045360]	0.0024422	0.0256613	1.01749	protein_coding	chr16	58635167	58638739	-	1108	0.817	1.184	0.508	0.723	0.581	0.385	0.346	0.224
ENSMUSG00000026478	Lamc1	laminin, gamma 1 [Source:MGI Symbol;Acc:MGI:99914]	0.00244672	0.025694	-0.423655	protein_coding	chr1	153218922	153332786	-	8272	25.76	30.908	26.293	27.585	32.875	38.692	47.654	27.413
ENSMUSG00000038838	Vars2	valyl-tRNA synthetase 2, mitochondrial (putative) [Source:MGI Symbol;Acc:MGI:1916165]	0.00245861	0.0258042	0.304784	protein_coding	chr17	35655634	35667592	-	5460	9.707	9.844	10.224	10.285	8.042	8.471	7.931	7.602
ENSMUSG00000048058	Ldlrad3	low density lipoprotein receptor class A domain containing 3 [Source:MGI Symbol;Acc:MGI:2138856]	0.00246041	0.0258083	-0.327511	protein_coding	chr2	101950203	102186385	-	6023	9.581	11.955	10.419	10.95	12.879	13.08	15.183	12.026
ENSMUSG00000038057	Dbil5	diazepam binding inhibitor-like 5 [Source:MGI Symbol;Acc:MGI:108039]	0.00246306	0.0258215	1.42884	protein_coding	chr11	76217608	76218666	+	581	0.935	0.589	0.671	0.23	0.295	0.073	0.247	0.071
ENSMUSG00000042766	Trim46	tripartite motif-containing 46 [Source:MGI Symbol;Acc:MGI:2673000]	0.00246561	0.0258302	-0.325681	protein_coding	chr3	89234177	89246309	-	3792	10.706	9.735	11.01	9.935	13.377	12.254	12.456	13.192
ENSMUSG00000044365	Cxxc4	CXXC finger 4 [Source:MGI Symbol;Acc:MGI:2442112]	0.0024667	0.0258302	0.346799	protein_coding	chr3	134236491	134262090	+	7121	7.144	7.636	7.116	7.905	5.66	5.699	6.841	4.964
ENSMUSG00000043099	Hic1	hypermethylated in cancer 1 [Source:MGI Symbol;Acc:MGI:1338010]	0.0024764	0.025917	0.869939	protein_coding	chr11	75164565	75169519	-	3750	0.217	0.35	0.416	0.249	0.206	0.159	0.166	0.121
ENSMUSG00000089679	Gm16299	predicted gene 16299 [Source:MGI Symbol;Acc:MGI:3826539]	0.00248904	0.0260345	1.01937	antisense	chr19	53819354	53825128	-	2766	0.18	0.371	0.329	0.29	0.047	0.2	0.191	0.09
ENSMUSG00000081670	Gm15697	predicted gene 15697 [Source:MGI Symbol;Acc:MGI:3783138]	0.00249944	0.0261284	0.895663	pseudogene	chr6	38542303	38546074	-	2902	0.281	0.354	0.209	0.353	0.103	0.191	0.165	0.142
ENSMUSG00000084910	C630043F03Rik	RIKEN cDNA C630043F03 gene [Source:MGI Symbol;Acc:MGI:1915535]	0.00250109	0.0261308	1.20436	processed_transcript	chr4	72201348	72215352	+	2581	0.228	0.221	0.084	0.328	0.066	0.05	0.074	0.128
ENSMUSG00000034275	Igsf9b	immunoglobulin superfamily, member 9B [Source:MGI Symbol;Acc:MGI:2685354]	0.00253715	0.0264868	-1.30339	protein_coding	chr9	27299228	27334763	+	4751	0.286	0.384	0.283	0.366	0.469	0.556	1.936	0.305
ENSMUSG00000081195	Gm6310	predicted pseudogene 6310 [Source:MGI Symbol;Acc:MGI:3646282]	0.00253803	0.0264868	0.362951	pseudogene	chrX	37676370	37683431	-	745	22.721	27.494	23.718	25.046	18.418	19.512	19.675	18.368
ENSMUSG00000030986	Dhx32	DEAH (Asp-Glu-Ala-His) box polypeptide 32 [Source:MGI Symbol;Acc:MGI:2141813]	0.00255903	0.026671	-0.321563	protein_coding	chr7	133720942	133782726	-	4173	8.069	9.421	8.313	8.655	10.389	11.503	11.032	9.62
ENSMUSG00000026177	Slc11a1	solute carrier family 11 (proton-coupled divalent metal ion transporters), member 1 [Source:MGI Symbol;Acc:MGI:1345275]	0.00256021	0.026671	0.688641	protein_coding	chr1	74375203	74386062	+	3697	0.465	0.37	0.34	0.47	0.255	0.242	0.22	0.257
ENSMUSG00000002459	Rgs20	regulator of G-protein signaling 20 [Source:MGI Symbol;Acc:MGI:1929866]	0.00256213	0.026671	-0.703189	protein_coding	chr1	4909576	5070285	-	4239	0.363	0.296	0.215	0.389	0.395	0.644	0.554	0.458
ENSMUSG00000034579	Pla2g3	phospholipase A2, group III [Source:MGI Symbol;Acc:MGI:2444945]	0.00256234	0.026671	0.395177	protein_coding	chr11	3488284	3499350	+	4696	2.236	2.673	2.435	2.418	1.918	1.834	1.948	1.62
ENSMUSG00000035891	Cerk	ceramide kinase [Source:MGI Symbol;Acc:MGI:2386052]	0.00256293	0.026671	-0.317553	protein_coding	chr15	86139128	86186141	-	4812	14.955	13.754	14.076	12.123	16.574	17.142	18.018	15.954
ENSMUSG00000012819	Cdh23	cadherin 23 (otocadherin) [Source:MGI Symbol;Acc:MGI:1890219]	0.002574	0.0267592	1.58496	protein_coding	chr10	60302748	60696490	-	16939	0.011	0.027	0.01	0.013	0.003	0.005	0.006	0
ENSMUSG00000021796	Bmpr1a	bone morphogenetic protein receptor, type 1A [Source:MGI Symbol;Acc:MGI:1338938]	0.00257431	0.0267592	-0.3659	protein_coding	chr14	34410734	34503341	-	6351	22.278	26.422	23.676	25.544	28.1	32.057	38.512	26.064
ENSMUSG00000049739	Zfp646	zinc finger protein 646 [Source:MGI Symbol;Acc:MGI:3665412]	0.00257908	0.0267936	0.466371	protein_coding	chr7	127876796	127885996	+	6727	11.983	19.067	16.372	17.721	9.957	12.148	15.025	9.427
ENSMUSG00000075032	Hist1h3i		0.00260317	0.0270286	0.877516	protein_coding	chr13	21782915	21783397	-	483	1.312	2.008	2.062	1.66	0.977	0.883	0.992	0.77
ENSMUSG00000030737	Slco2b1	solute carrier organic anion transporter family, member 2b1 [Source:MGI Symbol;Acc:MGI:1351872]	0.00260515	0.027034	-0.461754	protein_coding	chr7	99657804	99711340	-	5612	0.895	0.854	0.695	0.73	1.024	1.147	1.152	1.002
ENSMUSG00000027107	Chrna1	cholinergic receptor, nicotinic, alpha polypeptide 1 (muscle) [Source:MGI Symbol;Acc:MGI:87885]	0.00260892	0.0270578	0.836501	protein_coding	chr2	73563215	73580338	-	4386	0.248	0.312	0.227	0.213	0.147	0.097	0.109	0.179
ENSMUSG00000097273	C630004M23Rik		0.00262104	0.0271682	1.1375	protein_coding	chr2	10047838	10049519	+	1682	0.269	0.237	0.283	0.265	0.076	0.152	0.171	0.025
ENSMUSG00000020836	Coro6	coronin 6 [Source:MGI Symbol;Acc:MGI:2183448]	0.0026325	0.0272716	0.480166	protein_coding	chr11	77462411	77470484	+	3011	1.849	1.63	1.611	1.464	1.111	1.203	1.177	1.14
ENSMUSG00000073968	Trim68	tripartite motif-containing 68 [Source:MGI Symbol;Acc:MGI:2142077]	0.00264149	0.0273467	-0.296356	protein_coding	chr7	102677580	102687326	-	2389	28.74	30.403	29.296	26.88	35.467	36.687	33.426	34.351
ENSMUSG00000051586	Mical3	microtubule associated monooxygenase, calponin and LIM domain containing 3 [Source:MGI Symbol;Acc:MGI:2442733]	0.00264271	0.0273467	-0.392829	protein_coding	chr6	120931707	121003153	-	7398	3.561	4.581	4.262	4.099	4.898	5.451	6.566	4.504
ENSMUSG00000073016	Uprt	uracil phosphoribosyltransferase (FUR1) homolog (S. cerevisiae) [Source:MGI Symbol;Acc:MGI:2685620]	0.00265606	0.0274693	-1.1375	protein_coding	chrX	104482818	104507490	+	2304	0.413	1.015	0.808	0.966	0.949	1.554	3.555	0.969
ENSMUSG00000020902	Ntn1	netrin 1 [Source:MGI Symbol;Acc:MGI:105088]	0.00268105	0.0277044	0.626673	protein_coding	chr11	68209364	68400823	-	6277	0.31	0.291	0.386	0.383	0.225	0.204	0.275	0.158
ENSMUSG00000086899	1600002D24Rik	RIKEN cDNA 1600002D24 gene [Source:MGI Symbol;Acc:MGI:1917026]	0.0026818	0.0277044	1.80735	lincRNA	chr16	95831123	95929077	-	2215	0.102	0.052	0.02	0.04	0	0	0	0
ENSMUSG00000031860	Pbx4	pre B cell leukemia homeobox 4 [Source:MGI Symbol;Acc:MGI:1931321]	0.00268343	0.0277057	-0.425118	protein_coding	chr8	69832624	69872292	+	2084	7.428	5.722	6.11	5.534	8.971	8.162	7.31	8.51
ENSMUSG00000018166	Erbb3	v-erb-b2 erythroblastic leukemia viral oncogene homolog 3 (avian) [Source:MGI Symbol;Acc:MGI:95411]	0.00271004	0.027951	0.468969	protein_coding	chr10	128567523	128589652	-	6016	3.747	4.069	3.391	3.412	2.609	2.841	3.201	1.794
ENSMUSG00000040463	Mybbp1a	MYB binding protein (P160) 1a [Source:MGI Symbol;Acc:MGI:106181]	0.00271108	0.027951	-0.296061	protein_coding	chr11	72441355	72451768	+	5803	70.983	80.762	77.908	82.257	88.789	97.878	100.304	91.376
ENSMUSG00000031134	Rbmx	RNA binding motif protein, X chromosome [Source:MGI Symbol;Acc:MGI:1343044]	0.00271174	0.027951	-0.422087	protein_coding	chrX	57383530	57393036	-	4330	3.167	3.703	3.471	3.569	3.763	4.607	5.697	4.363
ENSMUSG00000020091	Eif4ebp2	eukaryotic translation initiation factor 4E binding protein 2 [Source:MGI Symbol;Acc:MGI:109198]	0.00273857	0.0282117	-0.452119	protein_coding	chr10	61432497	61452669	-	1786	19.488	29.135	23.522	25.109	27.49	35.54	42.082	26.342
ENSMUSG00000030589	Rasgrp4	RAS guanyl releasing protein 4 [Source:MGI Symbol;Acc:MGI:2386851]	0.00275289	0.0283395	0.454839	protein_coding	chr7	29134854	29153961	+	6359	1.424	1.588	1.444	1.127	1.072	1.079	0.874	0.995
ENSMUSG00000096999	Gm26793	predicted gene, 26793 [Source:MGI Symbol;Acc:MGI:5477287]	0.00275405	0.0283395	0.729911	lincRNA	chr7	144894560	144897461	-	2732	0.646	0.522	0.602	0.44	0.439	0.343	0.263	0.227
[truncated: 315 more rows]
