# Supplementary material for: In vitro and in vivo effects of 2,4 diaminoquinazoline inhibitors of the decapping scavenger enzyme DcpS: Context-specific modulation of SMN transcript levels
Source: PLoS One. 2017 Sep 25;12(9):e0185079. doi: 10.1371/journal.pone.0185079 (PMC5612656; doi:10.1371/journal.pone.0185079)
Supplement: S5 Table — (XLSX) [file pone.0185079.s010.xlsx]

## Sheet: WT-Veh_vs_2B-Veh_all
ENSEMBL	gene	desc	p-value	adjusted p-value	-Log10 adj P	log2(fold-change)	gene_type	chr	start	end	strand	length	2B- Veh1	2B- Veh2	2B- Veh3	2B- Veh4	2B- Veh5	2B- Veh6	2B+ Veh1	2B+ -Veh4	2B+ -Veh5	2B+-Veh6
ENSMUSG00000022860	Chodl	chondrolectin [Source:MGI Symbol;Acc:MGI:2179069]	3.81866e-79	7.83399e-75	74.106	-2.50565	protein_coding	chr16	78930948	78951733	+	3820	1.286	1.403	1.231	1.253	1.13	0.975	8.136	7.719	5.636	6.092
ENSMUSG00000031111	Igsf1	immunoglobulin superfamily, member 1 [Source:MGI Symbol;Acc:MGI:2147913]	4.10016e-52	4.20574e-48	47.3762	-1.14641	protein_coding	chrX	49782536	49797749	-	5768	5.056	5.39	4.844	5.153	4.586	4.854	11.091	12.184	10.351	10.249
ENSMUSG00000030669	Calca	calcitonin/calcitonin-related polypeptide, alpha [Source:MGI Symbol;Acc:MGI:2151253]	4.6059e-42	3.14967e-38	37.5017	-2.33034	protein_coding	chr7	114631480	114636357	-	1480	5.374	4.827	5.223	4.329	4.533	4.543	38.187	21.087	18.674	18.668
ENSMUSG00000072812	Ahnak2	AHNAK nucleoprotein 2 [Source:MGI Symbol;Acc:MGI:2144831]	1.59103e-39	8.16e-36	35.0883	-1.0437	protein_coding	chr12	112772194	112802657	-	14163	1.67	1.604	1.823	1.933	1.539	1.69	3.645	3.743	3.361	3.27
ENSMUSG00000029359	Tesc	tescalcin [Source:MGI Symbol;Acc:MGI:1930803]	3.98146e-36	1.63359e-32	31.7869	-1.45139	protein_coding	chr5	118027743	118061878	+	1591	5.191	4.841	4.575	5.149	4.19	4.321	13.039	14.844	10.773	12.706
ENSMUSG00000058743	Kcnj14	potassium inwardly-rectifying channel, subfamily J, member 14 [Source:MGI Symbol;Acc:MGI:2384820]	8.78776e-31	3.00468e-27	26.5222	-1.54957	protein_coding	chr7	45816461	45824756	-	2654	1.769	1.199	1.755	1.558	1.723	1.789	5.186	4.957	4.249	4.78
ENSMUSG00000023484	Prph	peripherin [Source:MGI Symbol;Acc:MGI:97774]	9.40549e-30	2.75648e-26	25.5596	-1.17602	protein_coding	chr15	99055174	99058978	+	1865	32.465	29.629	30.397	28.853	26.236	26.458	83.933	65.658	55.033	56.225
ENSMUSG00000018339	Gpx3	glutathione peroxidase 3 [Source:MGI Symbol;Acc:MGI:105102]	2.90421e-28	7.44747e-25	24.128	1.11357	protein_coding	chr11	54902453	54910377	+	1813	36.609	38.145	43.263	44.868	47.777	49.95	18.491	19.624	20.74	20.972
ENSMUSG00000025507	Lrdd	p53 induced death domain protein 1 [Source:MGI Symbol;Acc:MGI:1889507]	1.75079e-26	3.99082e-23	22.3989	1.89	protein_coding	chr7	141438113	141444025	-	4428	1.698	1.349	1.491	1.676	1.216	1.484	0.49	0.299	0.398	0.38
ENSMUSG00000020396	Nefh	neurofilament, heavy polypeptide [Source:MGI Symbol;Acc:MGI:97309]	3.67135e-26	7.53178e-23	22.1231	-0.776455	protein_coding	chr11	4938754	4948064	-	3994	170.347	158.896	170.465	175.648	183.708	186.089	302.085	293.339	295.765	296.691
ENSMUSG00000021903	Galnt15	UDP-N-acetyl-alpha-D-galactosamine:polypeptide N-acetylgalactosaminyltransferase 15 [Source:MGI Symbol;Acc:MGI:1926004]	5.47021e-25	1.02019e-21	20.9913	1.61742	protein_coding	chr14	32028989	32062197	+	6326	3.903	2.876	3.244	3.327	3.628	3.621	0.81	0.963	1.167	1.498
ENSMUSG00000036181	Hist1h1c	histone cluster 1, H1c [Source:MGI Symbol;Acc:MGI:1931526]	8.52466e-25	1.45736e-21	20.8364	1.18249	protein_coding	chr13	23738807	23740366	+	1560	52.8	62.757	53.091	59.241	49.636	74.146	28.543	27.674	21.738	24.839
ENSMUSG00000052305	Hbb-bs	hemoglobin, beta adult s chain [Source:MGI Symbol;Acc:MGI:5474852]	1.0344e-22	1.63236e-19	18.7872	-1.93912	protein_coding	chr7	103826534	103828096	-	863	153.363	63.254	142.802	179.826	192.819	132.27	627.555	510.737	482.467	582.069
ENSMUSG00000052468	Pmp2	peripheral myelin protein 2 [Source:MGI Symbol;Acc:MGI:102667]	2.83433e-22	4.15331e-19	18.3816	-4.00608	protein_coding	chr3	10179851	10183885	-	1364	0.605	5.934	5.734	4.727	2.412	1.699	65	85.47	41.366	31.63
ENSMUSG00000047330	Kcne4	potassium voltage-gated channel, Isk-related subfamily, gene 4 [Source:MGI Symbol;Acc:MGI:1891125]	1.00903e-21	1.38002e-18	17.8601	-1.14918	protein_coding	chr1	78816949	78820024	+	2462	2.772	2.698	2.552	2.207	2.916	2.824	5.414	6.329	6.179	5.696
ENSMUSG00000022385	Gtse1	G two S phase expressed protein 1 [Source:MGI Symbol;Acc:MGI:1352755]	5.12694e-21	6.5737e-18	17.1822	1.81435	protein_coding	chr15	85859707	85876572	+	2721	1.406	1.333	1.329	1.446	1.146	1.34	0.377	0.276	0.407	0.407
ENSMUSG00000030666	Calcb	calcitonin-related polypeptide, beta [Source:MGI Symbol;Acc:MGI:2151254]	3.56544e-20	4.30265e-17	16.3663	-2.11548	protein_coding	chr7	114718643	114723365	+	1264	2.098	1.457	1.431	1.059	0.845	1.322	8.674	5.378	4.509	5.684
ENSMUSG00000017737	Mmp9	matrix metallopeptidase 9 [Source:MGI Symbol;Acc:MGI:97011]	9.94888e-20	1.1339e-16	15.9454	-1.27412	protein_coding	chr2	164940780	164955850	+	3539	0.958	1.356	1.265	1.386	1.22	1.342	3.611	2.844	2.607	3.067
ENSMUSG00000036578	Fxyd7	FXYD domain-containing ion transport regulator 7 [Source:MGI Symbol;Acc:MGI:1889006]	1.60263e-19	1.71906e-16	15.7647	-0.794374	protein_coding	chr7	31042517	31051462	-	684	72.443	71.402	74.752	89.521	76.907	72.696	133.598	153.145	113.125	126.263
ENSMUSG00000021645	Smn1	survival motor neuron 1 [Source:MGI Symbol;Acc:MGI:109257]	1.67591e-19	1.71906e-16	15.7647	-1.22404	protein_coding	chr13	100124852	100137690	+	2592	1.61	2.39	2.145	2.159	1.764	2.184	5.097	5.399	4.082	4.408
ENSMUSG00000029304	Spp1	secreted phosphoprotein 1 [Source:MGI Symbol;Acc:MGI:98389]	2.63122e-19	2.57045e-16	15.59	-0.802289	protein_coding	chr5	104435118	104441050	+	1648	31.228	24.589	28.036	29.06	28.575	29.481	55.21	49.098	42.449	51.223
ENSMUSG00000041959	S100a10	S100 calcium binding protein A10 (calpactin) [Source:MGI Symbol;Acc:MGI:1339468]	4.15248e-19	3.87219e-16	15.412	-0.857186	protein_coding	chr3	93555080	93564643	+	1212	21.625	23.349	26.073	25.997	24.117	21.532	49.852	45.745	33.765	41.935
ENSMUSG00000038776	Ephx1	epoxide hydrolase 1, microsomal [Source:MGI Symbol;Acc:MGI:95405]	1.04955e-18	9.36151e-16	15.0287	0.681405	protein_coding	chr1	180976155	181020904	-	2005	22.611	23.162	25.051	23.866	22.464	24.213	13.101	14.927	14.357	15.972
ENSMUSG00000004328	Hif3a	hypoxia inducible factor 3, alpha subunit [Source:MGI Symbol;Acc:MGI:1859778]	1.82089e-18	1.55648e-15	14.8079	1.65846	protein_coding	chr7	17031507	17062427	-	6713	2.15	3.085	3.28	3.775	3.068	3.865	0.593	1.078	1.154	1.19
ENSMUSG00000069919	Hba-a1	hemoglobin alpha, adult chain 1 [Source:MGI Symbol;Acc:MGI:96015]	2.7782e-18	2.27979e-15	14.6421	-1.84539	protein_coding	chr11	32283511	32284465	+	812	87.895	40.075	85.573	130.593	130.936	78.92	360.102	328.951	287.19	346.093
ENSMUSG00000002341	Ncan	neurocan [Source:MGI Symbol;Acc:MGI:104694]	1.08953e-17	8.5968e-15	14.0657	-0.636093	protein_coding	chr8	70093085	70120873	-	7195	15.079	13.716	12.918	12.647	13.643	12.771	21.021	21.252	20.42	20.597
ENSMUSG00000038178	Slc43a2	solute carrier family 43, member 2 [Source:MGI Symbol;Acc:MGI:2442746]	2.8801e-17	2.18834e-14	13.6599	0.769125	protein_coding	chr11	75531694	75577575	+	10042	14.721	16.441	15.977	14.23	15.396	17.968	8.915	8.26	10.507	9.167
ENSMUSG00000022816	Fstl1	follistatin-like 1 [Source:MGI Symbol;Acc:MGI:102793]	4.33792e-17	3.1783e-14	13.4978	-0.721908	protein_coding	chr16	37776873	37836514	+	4914	15.276	20.411	20.359	18.246	18.297	17.308	34.592	27.578	27.454	30.406
ENSMUSG00000027654	Fam83d	family with sequence similarity 83, member D [Source:MGI Symbol;Acc:MGI:1919128]	1.44312e-16	1.02088e-13	12.991	1.06565	protein_coding	chr2	158768093	158786637	+	3991	5.609	6.224	7.272	7.478	6.617	8.623	2.658	3.539	3.339	3.677
ENSMUSG00000042828	Trim72	tripartite motif-containing 72 [Source:MGI Symbol;Acc:MGI:3612190]	1.53509e-16	1.04974e-13	12.9789	2.35796	protein_coding	chr7	128003989	128011393	+	2553	0.511	0.721	0.62	0.604	0.485	0.684	0.062	0.138	0.128	0.09
ENSMUSG00000068220	Lgals1	lectin, galactose binding, soluble 1 [Source:MGI Symbol;Acc:MGI:96777]	2.14774e-16	1.42132e-13	12.8473	-1.05971	protein_coding	chr15	78926725	78930465	+	800	31.132	38.792	43.57	43.998	33.706	29.629	90.907	88.175	54.025	71.365
ENSMUSG00000022054	Nefm	neurofilament, medium polypeptide [Source:MGI Symbol;Acc:MGI:97314]	3.37916e-16	2.16636e-13	12.6643	-0.628745	protein_coding	chr14	68082590	68124846	-	5782	265.041	237.069	257.684	260.981	265.645	288.136	431.083	385.551	404.232	394.937
ENSMUSG00000043144	Aqp6	aquaporin 6 [Source:MGI Symbol;Acc:MGI:1341204]	7.32532e-16	4.55391e-13	12.3416	-1.65652	protein_coding	chr15	99601400	99605477	+	2060	0.506	0.704	0.417	0.846	0.539	0.516	1.551	1.843	2.15	1.985
ENSMUSG00000039450	Dcxr	dicarbonyl L-xylulose reductase [Source:MGI Symbol;Acc:MGI:1915130]	7.71147e-16	4.65296e-13	12.3323	1.00082	protein_coding	chr11	120725399	120727281	-	1144	26.444	17.906	21.695	22.899	20.283	20.985	11.135	12.772	9.069	10.155
ENSMUSG00000034634	Ly6d	lymphocyte antigen 6 complex, locus D [Source:MGI Symbol;Acc:MGI:96881]	9.77504e-16	5.72957e-13	12.2419	2.01668	protein_coding	chr15	74762056	74763567	-	691	2.516	2.504	2.682	2.934	2.721	2.309	0.742	0.319	0.653	0.664
ENSMUSG00000006342	Susd2	sushi domain containing 2 [Source:MGI Symbol;Acc:MGI:1918983]	1.09646e-15	6.1427e-13	12.2116	-0.594945	protein_coding	chr10	75636619	75644008	-	3255	12.379	12.209	12.264	13.729	11.172	11.553	19.495	17.508	18.292	18.08
ENSMUSG00000027533	Fabp5	fatty acid binding protein 5, epidermal [Source:MGI Symbol;Acc:MGI:101790]	1.10787e-15	6.1427e-13	12.2116	-0.594512	protein_coding	chr3	10012548	10016607	+	3567	45.342	45.645	45.234	45.553	42.757	44.536	70.343	75.366	59.031	64.633
ENSMUSG00000074794	Arrdc3	arrestin domain containing 3 [Source:MGI Symbol;Acc:MGI:2145242]	1.49456e-15	8.06868e-13	12.0932	0.912297	protein_coding	chr13	80883384	80896035	+	6259	14.451	17.372	15.775	16.068	15.212	21.691	7.763	8.386	9.46	9.83
ENSMUSG00000030093	Wnt7a	wingless-type MMTV integration site family, member 7A [Source:MGI Symbol;Acc:MGI:98961]	2.19542e-15	1.15485e-12	11.9375	-1.32899	protein_coding	chr6	91363981	91411363	-	3172	1.74	1.513	1.368	1.649	1.428	0.97	4.687	3.646	3.141	3.024
ENSMUSG00000042010	Acacb	acetyl-Coenzyme A carboxylase beta [Source:MGI Symbol;Acc:MGI:2140940]	4.01953e-15	2.06152e-12	11.6858	1.02364	protein_coding	chr5	114146535	114250761	+	9632	1.665	1.686	1.784	1.756	1.673	2.256	0.77	0.953	0.988	0.809
ENSMUSG00000029219	Slc10a4	solute carrier family 10 (sodium/bile acid cotransporter family), member 4 [Source:MGI Symbol;Acc:MGI:3606480]	4.41464e-15	2.20894e-12	11.6558	-0.983551	protein_coding	chr5	73006904	73014683	+	3813	2.907	2.123	2.312	2.148	2.443	2.002	5.368	4.33	4.355	4.279
ENSMUSG00000073940	Hbb-bt	hemoglobin, beta adult t chain [Source:MGI Symbol;Acc:MGI:5474850]	5.23256e-15	2.55586e-12	11.5925	-1.64826	protein_coding	chr7	103812524	103813996	-	703	15.828	6.272	12.09	17.42	20.728	17.831	55.877	42.447	44.097	46.477
ENSMUSG00000058135	Gstm1	glutathione S-transferase, mu 1 [Source:MGI Symbol;Acc:MGI:95860]	5.61374e-15	2.67828e-12	11.5721	0.755135	protein_coding	chr3	108012255	108017973	-	1394	96.815	96.297	105.238	116.185	122.068	102.486	52.539	63.776	63.714	70.836
ENSMUSG00000061353	Cxcl12	chemokine (C-X-C motif) ligand 12 [Source:MGI Symbol;Acc:MGI:103556]	6.74342e-15	3.14412e-12	11.5025	-0.721734	protein_coding	chr6	117168535	117181367	+	8176	4.327	5.38	5.679	4.875	5.556	4	8.234	7.58	8.265	8.46
ENSMUSG00000000957	Mmp14	matrix metallopeptidase 14 (membrane-inserted) [Source:MGI Symbol;Acc:MGI:101900]	7.22099e-15	3.29197e-12	11.4825	-0.982001	protein_coding	chr14	54431604	54441258	+	2597	4.084	5.889	6.458	6.105	5.562	4.256	12.741	10.539	9.3	9.726
ENSMUSG00000017697	Ada	adenosine deaminase [Source:MGI Symbol;Acc:MGI:87916]	2.00421e-14	8.93836e-12	11.0487	1.88514	protein_coding	chr2	163726584	163750239	-	2002	1.172	1.729	2.19	2.208	1.601	2.562	0.433	0.507	0.492	0.573
ENSMUSG00000025270	Alas2	aminolevulinic acid synthase 2, erythroid [Source:MGI Symbol;Acc:MGI:87990]	3.32639e-14	1.45193e-11	10.8381	-1.72122	protein_coding	chrX	150547375	150570638	+	2403	3.183	1.231	3.292	4.253	4.784	3.557	12.884	8.56	11.058	12.118
ENSMUSG00000007872	Id3	inhibitor of DNA binding 3 [Source:MGI Symbol;Acc:MGI:96398]	3.42656e-14	1.4645e-11	10.8343	-0.991526	protein_coding	chr4	136143497	136145755	+	1791	24.9	19.727	19.714	19.947	18.658	14.486	43.161	47.569	30.977	33.179
ENSMUSG00000018459	Slc13a3	solute carrier family 13 (sodium-dependent dicarboxylate transporter), member 3 [Source:MGI Symbol;Acc:MGI:2149635]	5.05316e-14	2.11562e-11	10.6746	-0.819536	protein_coding	chr2	165405028	165473230	-	5215	5.343	4.709	5.028	4.448	4.245	3.409	9.257	8.033	6.849	7.643
ENSMUSG00000045246	Kcng4	potassium voltage-gated channel, subfamily G, member 4 [Source:MGI Symbol;Acc:MGI:1913983]	6.00148e-14	2.46241e-11	10.6086	-0.5874	protein_coding	chr8	119623854	119635680	-	3806	15.828	13.477	13.244	15.119	13.541	14.492	20.859	20.854	22.679	21.025
ENSMUSG00000015224	Cyp2j9	cytochrome P450, family 2, subfamily j, polypeptide 9 [Source:MGI Symbol;Acc:MGI:1921769]	6.94308e-14	2.79289e-11	10.5539	0.609502	protein_coding	chr4	96568429	96591578	-	3337	20.033	22.029	22.462	21.193	22.257	23.313	13.296	13.136	15.078	15.494
ENSMUSG00000036833	Pnpla7	patatin-like phospholipase domain containing 7 [Source:MGI Symbol;Acc:MGI:2385325]	9.17765e-14	3.62076e-11	10.4412	0.827803	protein_coding	chr2	24976033	25054057	+	7496	2.725	3.254	3.444	3.451	3.09	3.203	1.41	1.79	2.073	1.861
ENSMUSG00000036850	Mrpl41	mitochondrial ribosomal protein L41 [Source:MGI Symbol;Acc:MGI:1333816]	1.85374e-13	7.17539e-11	10.1442	0.969048	protein_coding	chr2	24974117	24975098	-	776	112.305	123.213	143.257	118.205	156.174	180.435	72.221	82.256	60.504	67.958
ENSMUSG00000037010	Apln	apelin [Source:MGI Symbol;Acc:MGI:1353624]	2.94328e-13	1.11818e-10	9.95149	-0.667627	protein_coding	chrX	48025146	48034853	-	3149	13.292	12.088	13.466	11.384	11.141	13.366	23.27	18.756	18.53	18.215
ENSMUSG00000047246	Hist1h2be	histone cluster 1, H2be [Source:MGI Symbol;Acc:MGI:2448380]	3.38561e-13	1.26283e-10	9.89865	0.810043	protein_coding	chr13	23583742	23621124	-	4374	6.27	5.577	5.313	4.941	4.455	5.341	3.426	2.967	2.869	2.787
ENSMUSG00000010830	Kdelr3	KDEL (Lys-Asp-Glu-Leu) endoplasmic reticulum protein retention receptor 3 [Source:MGI Symbol;Acc:MGI:2145953]	3.84413e-13	1.40826e-10	9.85132	-1.35242	protein_coding	chr15	79516408	79527739	+	1414	2.982	3.158	4.54	3.499	2.297	2.042	8.619	9.272	5.974	7.486
ENSMUSG00000024899	Papss2	3'-phosphoadenosine 5'-phosphosulfate synthase 2 [Source:MGI Symbol;Acc:MGI:1330223]	3.93272e-13	1.41543e-10	9.84911	0.89582	protein_coding	chr19	32620005	32667187	+	3635	5.094	5.436	4.962	4.808	5.537	6.657	2.864	2.587	2.91	3.227
ENSMUSG00000039349	C130074G19Rik	RIKEN cDNA C130074G19 gene [Source:MGI Symbol;Acc:MGI:2444831]	4.92656e-13	1.74256e-10	9.75881	-0.762388	protein_coding	chr1	184871926	184883218	-	3035	4.053	5.021	4.722	5.491	4.97	4.055	8.148	8.741	6.782	8.172
ENSMUSG00000029482	Aacs	acetoacetyl-CoA synthetase [Source:MGI Symbol;Acc:MGI:1926144]	5.41926e-13	1.85446e-10	9.73178	-0.676284	protein_coding	chr5	125475814	125517412	+	3668	32.67	27.391	25.106	28.114	24.908	23.084	46.106	46.381	38.188	40.256
ENSMUSG00000043993	2900052L18Rik	RIKEN cDNA 2900052L18 gene [Source:MGI Symbol;Acc:MGI:1924085]	5.42371e-13	1.85446e-10	9.73178	1.1755	processed_transcript	chr11	120229802	120231585	-	1588	2.983	2.742	2.989	3.345	2.906	3.086	1.093	1.584	1.291	1.275
ENSMUSG00000027111	Itga6	integrin alpha 6 [Source:MGI Symbol;Acc:MGI:96605]	6.05672e-13	2.03694e-10	9.69102	-0.825931	protein_coding	chr2	71745616	71858416	+	9025	3.391	5.461	4.964	4.498	4.219	3.632	8.893	8.124	7.283	6.377
ENSMUSG00000003500	Impdh1	inosine 5'-phosphate dehydrogenase 1 [Source:MGI Symbol;Acc:MGI:96567]	6.46079e-13	2.13779e-10	9.67003	-0.550208	protein_coding	chr6	29200434	29216364	-	3294	12.654	13.59	14.507	16.004	13.544	12.685	21.767	19.927	19.183	19.594
ENSMUSG00000004558	Ndrg2	N-myc downstream regulated gene 2 [Source:MGI Symbol;Acc:MGI:1352498]	6.8042e-13	2.21568e-10	9.65449	0.576977	protein_coding	chr14	51905271	51913488	-	2157	528.297	591.647	574.043	629.118	636.619	622.273	365.302	411.774	391.786	422.925
ENSMUSG00000022055	Nefl	neurofilament, light polypeptide [Source:MGI Symbol;Acc:MGI:97313]	9.02672e-13	2.89349e-10	9.53858	-0.510994	protein_coding	chr14	68083863	68089095	+	3380	491.148	472.803	496.436	471.186	499.207	530.807	742.777	680.766	690.153	686.465
ENSMUSG00000028963	Uts2	urotensin 2 [Source:MGI Symbol;Acc:MGI:1346329]	1.05826e-12	3.34002e-10	9.47625	-1.41976	protein_coding	chr4	150997097	151001810	+	538	4.363	2.386	5.63	3.316	3.813	4.095	13.489	10.174	9.222	9.66
ENSMUSG00000021238	Aldh6a1	aldehyde dehydrogenase family 6, subfamily A1 [Source:MGI Symbol;Acc:MGI:1915077]	1.09562e-12	3.40556e-10	9.46781	0.674184	protein_coding	chr12	84430723	84450950	-	3340	29.32	37.684	35.882	32.611	37.014	40.42	21.042	20.419	24.149	22.826
ENSMUSG00000005107	Slc2a9	solute carrier family 2 (facilitated glucose transporter), member 9 [Source:MGI Symbol;Acc:MGI:2152844]	1.40755e-12	4.30984e-10	9.36554	1.65067	protein_coding	chr5	38349273	38503143	-	5083	0.393	0.34	0.418	0.383	0.454	0.396	0.101	0.096	0.129	0.158
ENSMUSG00000001403	Ube2c	ubiquitin-conjugating enzyme E2C [Source:MGI Symbol;Acc:MGI:1915862]	1.44523e-12	4.36013e-10	9.3605	-1.29708	protein_coding	chr2	164769898	164778822	+	2600	0.619	0.644	0.626	0.546	0.707	0.76	1.942	1.698	1.262	1.602
ENSMUSG00000008035	Mid1ip1	Mid1 interacting protein 1 (gastrulation specific G12-like (zebrafish)) [Source:MGI Symbol;Acc:MGI:1915291]	1.87641e-12	5.57892e-10	9.25345	-0.531777	protein_coding	chrX	10715013	10719690	+	2128	83.255	80.21	72.635	79.178	73.438	67.583	113.128	116.311	105.443	102.377
ENSMUSG00000024486	Hbegf	heparin-binding EGF-like growth factor [Source:MGI Symbol;Acc:MGI:96070]	1.90502e-12	5.58307e-10	9.25313	-0.721991	protein_coding	chr18	36504929	36515805	-	2373	6.979	7.527	6.954	5.93	6.357	5.731	11.601	11.868	10.247	9.453
ENSMUSG00000019437	Tlcd1	TLC domain containing 1 [Source:MGI Symbol;Acc:MGI:1915572]	2.04232e-12	5.90115e-10	9.22906	-0.535046	protein_coding	chr11	78176711	78181909	+	5009	5.771	7.21	6.363	6.849	6.543	6.651	9.078	9.817	9.652	9.269
ENSMUSG00000031209	Heph	hephaestin [Source:MGI Symbol;Acc:MGI:1332240]	2.10329e-12	5.9929e-10	9.22236	0.952685	protein_coding	chrX	96455359	96574485	+	7662	3.829	4.648	4.644	4.133	4.863	5.439	1.91	1.89	2.794	2.833
ENSMUSG00000047139	Cd24a	CD24a antigen [Source:MGI Symbol;Acc:MGI:88323]	2.68181e-12	7.53662e-10	9.12282	-0.627353	protein_coding	chr10	43579169	43584262	+	1813	27.738	36.144	37.129	40.685	35.096	33.314	61.584	51.788	50.233	51.282
ENSMUSG00000030512	Snrpa1	small nuclear ribonucleoprotein polypeptide A' [Source:MGI Symbol;Acc:MGI:1916231]	2.76574e-12	7.66746e-10	9.11535	0.721529	protein_coding	chr7	66060299	66074582	+	3082	14.159	12.243	14.962	13.868	11.591	13.287	9.162	9.21	6.825	6.956
ENSMUSG00000063428	Ddo	D-aspartate oxidase [Source:MGI Symbol;Acc:MGI:1925528]	2.91072e-12	7.96179e-10	9.09899	0.882326	protein_coding	chr10	40630011	40649931	+	3000	3.506	3.833	4.325	3.393	3.262	3.786	2.274	2.001	1.763	1.885
ENSMUSG00000021998	Lcp1	lymphocyte cytosolic protein 1 [Source:MGI Symbol;Acc:MGI:104808]	3.04417e-12	8.17339e-10	9.0876	-0.594483	protein_coding	chr14	75131101	75230842	+	9504	2.977	2.719	2.692	2.483	2.635	2.666	4.615	3.878	3.909	3.808
ENSMUSG00000028766	Alpl	alkaline phosphatase, liver/bone/kidney [Source:MGI Symbol;Acc:MGI:87983]	3.06776e-12	8.17339e-10	9.0876	-1.16136	protein_coding	chr4	137741733	137796384	-	4033	0.841	0.996	0.785	1.136	0.837	0.706	2.464	2.08	1.678	1.668
ENSMUSG00000027452	Acss1	acyl-CoA synthetase short-chain family member 1 [Source:MGI Symbol;Acc:MGI:1915988]	1.09046e-11	2.86804e-09	8.54241	0.566922	protein_coding	chr2	150618105	150668500	-	4128	8.571	10.06	9.002	8.615	9.7	9.598	6.688	6.02	6.139	6.017
ENSMUSG00000038552	Fndc4	fibronectin type III domain containing 4 [Source:MGI Symbol;Acc:MGI:1917195]	1.26124e-11	3.27523e-09	8.48476	-0.435147	protein_coding	chr5	31292255	31295877	-	2261	41.716	39.992	42.269	43.493	39.917	38.994	57.005	55.017	54.644	54.085
ENSMUSG00000029499	Pxmp2	peroxisomal membrane protein 2 [Source:MGI Symbol;Acc:MGI:107487]	1.45098e-11	3.72087e-09	8.42936	0.855108	protein_coding	chr5	110274282	110286186	-	1200	10.504	11.349	12.583	12.943	12.784	12.377	5.39	6.437	6.527	8.121
ENSMUSG00000025911	Adhfe1	alcohol dehydrogenase, iron containing, 1 [Source:MGI Symbol;Acc:MGI:1923437]	1.6514e-11	4.18253e-09	8.37856	0.872265	protein_coding	chr1	9547948	9577970	+	3326	5.776	7.988	7.408	7.925	8.955	7.835	3.474	3.716	4.525	4.872
ENSMUSG00000010663	Fads1	fatty acid desaturase 1 [Source:MGI Symbol;Acc:MGI:1923517]	1.75327e-11	4.38638e-09	8.35789	-0.443695	protein_coding	chr19	10182888	10196870	+	3456	61.878	64.861	60.042	67.14	61.491	58.408	85.646	86.74	82.035	82.477
ENSMUSG00000043456	Zfp536	zinc finger protein 536 [Source:MGI Symbol;Acc:MGI:1926102]	1.88331e-11	4.65495e-09	8.33209	0.691753	protein_coding	chr7	37472135	37773641	-	8336	3.264	3.448	3.314	3.079	3.44	3.814	1.831	2.102	2.415	2.008
ENSMUSG00000050666	Vstm4	V-set and transmembrane domain containing 4 [Source:MGI Symbol;Acc:MGI:2444633]	2.48706e-11	6.07405e-09	8.21652	-0.837015	protein_coding	chr14	32856756	32939487	+	2741	4.789	6.394	7.422	5.134	5.098	4.255	10.273	10.677	8.497	9.62
ENSMUSG00000090122	Kcne1l	potassium voltage-gated channel, Isk-related family, member 1-like, pseudogene [Source:MGI Symbol;Acc:MGI:1913490]	2.52113e-11	6.08482e-09	8.21575	-0.528841	protein_coding	chrX	142304752	142306294	-	1543	13.268	15.736	13.565	14.454	14.678	14.008	20.985	20.97	19.772	20.308
ENSMUSG00000036964	Trim17	tripartite motif-containing 17 [Source:MGI Symbol;Acc:MGI:1861440]	2.60717e-11	6.21932e-09	8.20626	1.24424	protein_coding	chr11	58954685	58973098	+	3736	1.803	1.703	1.634	2.746	2.276	2.247	0.707	1.028	0.889	0.829
ENSMUSG00000059900	Tmem40	transmembrane protein 40 [Source:MGI Symbol;Acc:MGI:2137870]	5.9172e-11	1.3953e-08	7.85533	-1.23415	protein_coding	chr6	115729131	115762466	-	2196	0.693	0.661	0.823	0.886	0.72	0.484	1.598	2.07	1.531	1.601
ENSMUSG00000037321	Tap1	transporter 1, ATP-binding cassette, sub-family B (MDR/TAP) [Source:MGI Symbol;Acc:MGI:98483]	5.99427e-11	1.39742e-08	7.85467	1.04106	protein_coding	chr17	34187553	34197225	+	5476	0.992	0.917	0.949	1.133	1.007	1.041	0.519	0.572	0.464	0.37
ENSMUSG00000020263	Appl2	adaptor protein, phosphotyrosine interaction, PH domain and leucine zipper containing 2 [Source:MGI Symbol;Acc:MGI:2384914]	6.90349e-11	1.59129e-08	7.79825	0.510127	protein_coding	chr10	83600033	83648738	-	5949	11.442	11.071	13.588	11.718	10.696	10.319	7.889	7.776	8.072	8.242
ENSMUSG00000030847	Bag3	BCL2-associated athanogene 3 [Source:MGI Symbol;Acc:MGI:1352493]	8.15868e-11	1.85973e-08	7.73055	-0.557826	protein_coding	chr7	128523583	128546977	+	2591	7.834	6.958	7.677	7.105	7.323	7.858	11.066	10.853	10.192	11.607
ENSMUSG00000031808	Slc27a1	solute carrier family 27 (fatty acid transporter), member 1 [Source:MGI Symbol;Acc:MGI:1347098]	8.36172e-11	1.88506e-08	7.72467	0.576071	protein_coding	chr8	71568927	71586708	+	2795	25.053	32.431	33.271	36.329	31.924	29.397	20.023	19.884	22.403	21.26
ENSMUSG00000027489	Necab3	N-terminal EF-hand calcium binding protein 3 [Source:MGI Symbol;Acc:MGI:1861721]	8.88453e-11	1.98115e-08	7.70308	-0.51918	protein_coding	chr2	154544399	154558890	-	2548	15.54	13.91	14.265	16.758	14.524	14.342	21.778	23.024	18.829	21.282
ENSMUSG00000004891	Nes	nestin [Source:MGI Symbol;Acc:MGI:101784]	9.26838e-11	2.04452e-08	7.68941	-0.841763	protein_coding	chr3	87971078	87980451	+	6416	3.306	4.889	5.355	4.595	3.677	3.351	8.766	8.511	6.289	6.242
ENSMUSG00000027078	Ube2l6	ubiquitin-conjugating enzyme E2L 6 [Source:MGI Symbol;Acc:MGI:1914500]	1.00008e-10	2.18263e-08	7.66102	-1.03642	protein_coding	chr2	84798828	84810335	+	1996	2.025	1.51	1.812	2.397	1.67	1.713	4.209	3.118	3.492	4.384
ENSMUSG00000028544	Slc5a9	solute carrier family 5 (sodium/glucose cotransporter), member 9 [Source:MGI Symbol;Acc:MGI:2140201]	1.01336e-10	2.18832e-08	7.65989	2.98272	protein_coding	chr4	111875375	111902918	-	5184	0.101	0.108	0.131	0.055	0.124	0.11	0	0.009	0	0.015
ENSMUSG00000038295	Atg9b	autophagy related 9B [Source:MGI Symbol;Acc:MGI:2685420]	1.04098e-10	2.22456e-08	7.65276	0.774649	protein_coding	chr5	24384181	24392143	-	3946	4.648	4.116	3.895	5.138	4.039	3.581	2.209	2.618	2.567	2.431
ENSMUSG00000028111	Ctsk	cathepsin K [Source:MGI Symbol;Acc:MGI:107823]	1.33262e-10	2.81841e-08	7.55	-0.962859	protein_coding	chr3	95499286	95509362	+	1482	9.297	7.382	9.09	8.099	7.266	5.306	17.697	15.727	10.68	15.961
ENSMUSG00000019874	Fabp7	fatty acid binding protein 7, brain [Source:MGI Symbol;Acc:MGI:101916]	1.58866e-10	3.32565e-08	7.47812	-0.805479	protein_coding	chr10	57784881	57788450	+	1250	57.375	62.47	68.391	48.467	48.511	47.984	130.402	93.83	79.551	81.901
ENSMUSG00000034858	Fam214a	family with sequence similarity 214, member A [Source:MGI Symbol;Acc:MGI:2387648]	1.65762e-10	3.43496e-08	7.46408	0.827087	protein_coding	chr9	74953053	75032468	+	4521	13.739	15.852	14.249	15.015	17.004	20.56	7.302	8.914	11.02	8.833
ENSMUSG00000042357	Gjb5	gap junction protein, beta 5 [Source:MGI Symbol;Acc:MGI:95723]	1.86559e-10	3.82725e-08	7.41711	2.10093	protein_coding	chr4	127354809	127358181	-	1721	0.53	0.324	0.736	0.613	0.72	0.574	0.115	0.128	0.095	0.111
ENSMUSG00000028946	Hes3	hairy and enhancer of split 3 (Drosophila) [Source:MGI Symbol;Acc:MGI:104877]	2.16027e-10	4.35005e-08	7.36151	1.35657	protein_coding	chr4	152285972	152291662	-	1829	1.568	1.343	2.002	1.596	1.238	1.662	0.518	0.483	0.65	0.731
ENSMUSG00000000753	Serpinf1	serine (or cysteine) peptidase inhibitor, clade F, member 1 [Source:MGI Symbol;Acc:MGI:108080]	2.18197e-10	4.35005e-08	7.36151	-0.67778	protein_coding	chr11	75409769	75422701	-	2359	7.978	8.92	11.728	10.108	9.057	7.842	15.95	14.82	12.15	15.956
ENSMUSG00000054196	Cthrc1	collagen triple helix repeat containing 1 [Source:MGI Symbol;Acc:MGI:1915838]	2.18403e-10	4.35005e-08	7.36151	-0.584963	protein_coding	chr15	39076932	39087121	+	1480	9.104	9.466	10.752	9.316	9.355	9.394	15.642	14.675	12.911	13.866
ENSMUSG00000038094	Atp13a4	ATPase type 13A4 [Source:MGI Symbol;Acc:MGI:1924456]	3.48831e-10	6.88102e-08	7.16235	0.586723	protein_coding	chr16	29395853	29544864	-	6230	7.926	8.959	9.724	9.34	8.698	9.878	5.533	5.328	7.003	6.165
ENSMUSG00000060639	Hist1h4i	histone cluster 1, H4i [Source:MGI Symbol;Acc:MGI:2448432]	3.80494e-10	7.40603e-08	7.13041	0.83527	protein_coding	chr13	22040816	22041352	-	537	32.781	26.297	27.613	26.128	28.011	27.305	16.745	17.838	11.454	16.439
ENSMUSG00000031004	Mki67	antigen identified by monoclonal antibody Ki 67 [Source:MGI Symbol;Acc:MGI:106035]	3.82666e-10	7.40603e-08	7.13041	-1.01424	protein_coding	chr7	135689788	135716379	-	10075	0.427	0.521	0.61	0.435	0.636	0.535	1.221	0.784	1.026	1.221
ENSMUSG00000021118	Plek2	pleckstrin 2 [Source:MGI Symbol;Acc:MGI:1351466]	3.94978e-10	7.57287e-08	7.12074	1.63368	protein_coding	chr12	78888691	78906964	-	1583	0.961	1.269	1.199	0.922	1.026	1.296	0.149	0.363	0.337	0.483
ENSMUSG00000027677	Ttc14	tetratricopeptide repeat domain 14 [Source:MGI Symbol;Acc:MGI:1914370]	4.08339e-10	7.75656e-08	7.11033	0.486838	protein_coding	chr3	33799955	33814860	+	9776	6.1	6.794	7.672	6.363	6.054	6.194	4.571	4.565	4.891	4.464
ENSMUSG00000024521	Pmaip1	phorbol-12-myristate-13-acetate-induced protein 1 [Source:MGI Symbol;Acc:MGI:1930146]	4.98527e-10	9.36142e-08	7.02866	1.34026	protein_coding	chr18	66458604	66465550	+	2646	4.468	6.497	8.304	6.713	6.185	9.418	1.654	2.552	2.758	3.856
ENSMUSG00000037348	Paqr7	progestin and adipoQ receptor family member VII [Source:MGI Symbol;Acc:MGI:1919154]	5.01953e-10	9.36142e-08	7.02866	-0.557363	protein_coding	chr4	134496697	134510235	+	4259	18.227	16.067	16.251	19.252	16.686	14.101	25.78	26.305	20.806	25.204
ENSMUSG00000017417	Plxdc1	plexin domain containing 1 [Source:MGI Symbol;Acc:MGI:1919574]	5.46277e-10	1.00963e-07	6.99584	-0.639305	protein_coding	chr11	97923238	97986444	-	4836	2.624	3.001	2.879	3.564	2.987	2.765	4.567	5.02	3.977	4.836
ENSMUSG00000033161	Atp1a1	ATPase, Na+/K+ transporting, alpha 1 polypeptide [Source:MGI Symbol;Acc:MGI:88105]	6.0679e-10	1.11146e-07	6.95411	-0.394285	protein_coding	chr3	101576219	101604603	-	4487	59.798	63.044	62.498	66.778	62.305	59.566	83.229	80.376	82.276	79.758
ENSMUSG00000038059	Smim3	small integral membrane protein 3 [Source:MGI Symbol;Acc:MGI:1917088]	7.06916e-10	1.2834e-07	6.89164	0.890383	protein_coding	chr18	60474193	60501983	-	1984	14.021	17.893	18.252	14.655	16.8	20.238	6.003	10.746	9.797	9.823
ENSMUSG00000036040	Adamtsl2	ADAMTS-like 2 [Source:MGI Symbol;Acc:MGI:1925044]	7.74988e-10	1.39464e-07	6.85554	-0.676379	protein_coding	chr2	27079379	27108981	+	7993	1.686	1.634	1.685	2.319	1.914	1.782	2.595	3.126	3.001	2.964
ENSMUSG00000039787	Cercam	cerebral endothelial cell adhesion molecule [Source:MGI Symbol;Acc:MGI:2139134]	8.19045e-10	1.46111e-07	6.83532	0.689574	protein_coding	chr2	29869164	29882840	+	3383	6.013	4.851	6.334	6.545	5.28	4.817	3.591	3.171	3.624	3.49
ENSMUSG00000030255	Sspn	sarcospan [Source:MGI Symbol;Acc:MGI:1353511]	8.49584e-10	1.50252e-07	6.82318	0.534122	protein_coding	chr6	145931641	145965223	+	4996	7.874	7.452	7.266	6.875	7.604	8.212	4.847	5.522	5.089	5.301
ENSMUSG00000031833	Mast3	microtubule associated serine/threonine kinase 3 [Source:MGI Symbol;Acc:MGI:2683541]	9.0628e-10	1.58909e-07	6.79885	0.576539	protein_coding	chr8	70778117	70792433	-	5334	20.258	16.921	19.723	22.883	19.476	20.731	11.838	12.571	15.083	13.813
ENSMUSG00000025366	Esyt1	extended synaptotagmin-like protein 1 [Source:MGI Symbol;Acc:MGI:1344426]	9.593e-10	1.6678e-07	6.77786	-0.421517	protein_coding	chr10	128510248	128525859	-	3687	13.722	14.473	15.793	15.552	14.465	13.723	20.602	18.641	19.341	19.237
ENSMUSG00000047766	Lrrc49	leucine rich repeat containing 49 [Source:MGI Symbol;Acc:MGI:2442689]	1.00254e-09	1.72833e-07	6.76237	-0.411052	protein_coding	chr9	60568859	60688158	-	6310	26.878	25.166	26.724	28.007	26.493	27.776	35.395	36.573	34.942	35.071
ENSMUSG00000025161	Slc16a3	solute carrier family 16 (monocarboxylic acid transporters), member 3 [Source:MGI Symbol;Acc:MGI:1933438]	1.08463e-09	1.85427e-07	6.73183	1.18076	protein_coding	chr11	120948480	120960868	+	5318	2.37	1.585	2.244	1.365	2.379	2.379	1.016	0.822	0.725	1.042
ENSMUSG00000037071	Scd1	stearoyl-Coenzyme A desaturase 1 [Source:MGI Symbol;Acc:MGI:98239]	1.36479e-09	2.31394e-07	6.63565	-0.637252	protein_coding	chr19	44394451	44407709	-	4836	135.709	111.99	91.529	106.971	116.73	124.076	168.229	163.144	187.721	190.96
ENSMUSG00000028148	Them5	thioesterase superfamily member 5 [Source:MGI Symbol;Acc:MGI:1913448]	1.41455e-09	2.37864e-07	6.62367	2.75743	protein_coding	chr3	94342099	94347352	+	1540	0.226	0.326	0.264	0.369	0.361	0.271	0.077	0	0	0
ENSMUSG00000041681	Iapp	islet amyloid polypeptide [Source:MGI Symbol;Acc:MGI:96382]	1.55473e-09	2.59312e-07	6.58618	3	protein_coding	chr6	142298423	142303961	+	974	0.357	0.172	0.557	0.458	0.439	0.429	0	0	0	0.039
ENSMUSG00000020218	Wif1	Wnt inhibitory factor 1 [Source:MGI Symbol;Acc:MGI:1344332]	1.64634e-09	2.72377e-07	6.56483	-1.72984	protein_coding	chr10	121033960	121100650	+	2427	0.054	0.322	0.261	0.201	0.211	0.125	0.78	0.6	0.541	0.756
ENSMUSG00000020914	Top2a	topoisomerase (DNA) II alpha [Source:MGI Symbol;Acc:MGI:98790]	1.77212e-09	2.90841e-07	6.53634	-0.856066	protein_coding	chr11	98992943	99024189	-	9013	0.386	0.526	0.477	0.553	0.46	0.514	1.046	0.784	0.81	0.873
ENSMUSG00000053907	Mat2a	methionine adenosyltransferase II, alpha [Source:MGI Symbol;Acc:MGI:2443731]	1.92761e-09	3.13848e-07	6.50328	0.487035	protein_coding	chr6	72432799	72439558	-	2804	95.829	105.88	116.632	112.716	103.267	118.754	70.678	84.366	73.924	79.699
ENSMUSG00000027715	Ccna2	cyclin A2 [Source:MGI Symbol;Acc:MGI:108069]	1.95772e-09	3.16242e-07	6.49998	-0.880205	protein_coding	chr3	36564866	36572150	-	3510	0.867	1.002	1.236	0.947	0.937	1.05	2.045	1.937	1.577	1.807
ENSMUSG00000026986	Hnmt	histamine N-methyltransferase [Source:MGI Symbol;Acc:MGI:2153181]	1.98349e-09	3.17901e-07	6.49771	0.618043	protein_coding	chr2	24002910	24049394	-	1769	16.634	14.419	14.567	14.098	15.992	17.458	9.208	9.732	10.593	10.736
ENSMUSG00000005973	Rcn1	reticulocalbin 1 [Source:MGI Symbol;Acc:MGI:104559]	2.23762e-09	3.55851e-07	6.44873	-0.665255	protein_coding	chr2	105386291	105399319	-	3196	5.63	8.348	8.035	7.067	6.699	6.513	12.624	12.666	9.328	9.805
ENSMUSG00000004902	Slc25a18	solute carrier family 25 (mitochondrial carrier), member 18 [Source:MGI Symbol;Acc:MGI:1919053]	2.29575e-09	3.62286e-07	6.44095	-0.506624	protein_coding	chr6	120773768	120793982	+	1367	22.798	28.827	27.681	32.067	25.946	25.704	40.189	38.653	34.256	40.227
ENSMUSG00000001467	Cyp51	cytochrome P450, family 51 [Source:MGI Symbol;Acc:MGI:106040]	2.51284e-09	3.93518e-07	6.40504	-0.515089	protein_coding	chr5	4081145	4104746	-	4286	88.888	74.739	70.819	70.714	71.617	74.98	111.582	116.001	96.247	104.737
ENSMUSG00000020689	Itgb3	integrin beta 3 [Source:MGI Symbol;Acc:MGI:96612]	3.10017e-09	4.81818e-07	6.31712	-0.69196	protein_coding	chr11	104608000	104670476	+	5901	1.679	1.296	1.417	1.697	1.557	1.287	2.48	2.229	2.363	2.513
ENSMUSG00000030168	Adipor2	adiponectin receptor 2 [Source:MGI Symbol;Acc:MGI:93830]	3.13999e-09	4.84338e-07	6.31485	0.756353	protein_coding	chr6	119353150	119417483	-	4168	52.497	53.593	63.897	58.433	60.224	76.346	27.659	32.683	42.068	40.818
ENSMUSG00000000791	Il12rb1	interleukin 12 receptor, beta 1 [Source:MGI Symbol;Acc:MGI:104579]	3.80043e-09	5.78132e-07	6.23797	1.08511	protein_coding	chr8	70808449	70821424	+	2873	3.419	3.536	3.619	4.757	4.403	6.188	1.675	1.967	2.041	2.394
ENSMUSG00000002910	Arrdc2	arrestin domain containing 2 [Source:MGI Symbol;Acc:MGI:1918057]	3.80443e-09	5.78132e-07	6.23797	1.04022	protein_coding	chr8	70835155	70839720	-	2329	8.361	9.97	14.209	14.904	9.596	15.984	4.369	6.729	5.757	6.58
ENSMUSG00000030122	Ptms	parathymosin [Source:MGI Symbol;Acc:MGI:1916452]	3.88392e-09	5.85872e-07	6.2322	-0.50638	protein_coding	chr6	124913681	124917946	-	1554	117.391	122.156	127.392	148.453	128.089	109.485	174.482	203.273	156.95	173.464
ENSMUSG00000073658	Crygb	crystallin, gamma B [Source:MGI Symbol;Acc:MGI:88522]	4.02164e-09	6.02219e-07	6.22025	-4.94251	protein_coding	chr1	65080228	65082267	-	604	0	0	0	0	0	0	0	0	0	8.288
ENSMUSG00000024799	Tm7sf2	transmembrane 7 superfamily member 2 [Source:MGI Symbol;Acc:MGI:1920416]	4.1922e-09	6.2321e-07	6.20537	-0.522436	protein_coding	chr19	6062821	6068373	-	3484	13.025	10.782	11.017	10.813	10.904	10.63	17.524	17.561	14.112	14.851
ENSMUSG00000025731	0610011F06Rik	RIKEN cDNA 0610011F06 gene [Source:MGI Symbol;Acc:MGI:1915597]	4.32833e-09	6.38818e-07	6.19462	-0.517963	protein_coding	chr17	25875464	25886007	+	1109	19.009	19.226	19.363	21.501	17.378	18.291	28.237	30.649	24.256	25.74
ENSMUSG00000029544	Cabp1	calcium binding protein 1 [Source:MGI Symbol;Acc:MGI:1352750]	4.67947e-09	6.8571e-07	6.16386	-0.462459	protein_coding	chr5	115168689	115194381	-	2413	37.521	38.121	38.876	40.585	31.665	32.24	50.439	54.643	45.356	49.268
ENSMUSG00000006638	Abhd1	abhydrolase domain containing 1 [Source:MGI Symbol;Acc:MGI:1931013]	4.81924e-09	7.01182e-07	6.15417	-0.624079	processed_transcript	chr5	30950066	30955091	+	1758	8.728	7.239	7.483	7.543	7.171	7.411	11.868	13.333	9.936	11.477
ENSMUSG00000022096	Hr	hairless [Source:MGI Symbol;Acc:MGI:96223]	4.95078e-09	7.15248e-07	6.14554	0.844891	protein_coding	chr14	70552212	70573548	+	6919	16.415	20.894	20.125	23.145	24.507	26.364	9.023	10.718	15.178	13.576
ENSMUSG00000022462	Slc38a2	solute carrier family 38, member 2 [Source:MGI Symbol;Acc:MGI:1915010]	5.20744e-09	7.47067e-07	6.12664	-0.427439	protein_coding	chr15	96687394	96699698	-	4626	31.514	32.288	36.423	34.783	34.937	31.655	42.892	41.786	45.535	49.341
ENSMUSG00000032033	Barx2	BarH-like homeobox 2 [Source:MGI Symbol;Acc:MGI:109617]	5.445e-09	7.75724e-07	6.11029	-0.785475	protein_coding	chr9	31846097	31913462	-	1915	7.309	5.305	4.438	5.95	6.092	6.645	9.865	11.687	9.55	9.978
ENSMUSG00000042436	Mfap4	microfibrillar-associated protein 4 [Source:MGI Symbol;Acc:MGI:1342276]	5.88028e-09	8.31959e-07	6.0799	-1.98724	protein_coding	chr11	61485431	61488900	+	1922	1.696	4.617	6.586	1.878	3.557	1.206	16.293	12.31	7.126	15.369
ENSMUSG00000055027	Smyd1	SET and MYND domain containing 1 [Source:MGI Symbol;Acc:MGI:104790]	6.6691e-09	9.371e-07	6.02821	0.530366	protein_coding	chr6	71213940	71322233	-	4546	5.106	5.378	4.992	4.772	4.587	5.273	3.436	3.282	3.689	3.404
ENSMUSG00000021364	Elovl2	elongation of very long chain fatty acids (FEN1/Elo2, SUR4/Elo3, yeast)-like 2 [Source:MGI Symbol;Acc:MGI:1858960]	7.33232e-09	1.02328e-06	5.99	0.648973	protein_coding	chr13	41182495	41220405	-	3852	16.147	22.735	21.935	16.696	21.067	23.145	11.713	12.01	14.531	13.175
ENSMUSG00000030880	Polr3e	polymerase (RNA) III (DNA directed) polypeptide E [Source:MGI Symbol;Acc:MGI:1349452]	7.77385e-09	1.07757e-06	5.96755	0.825712	protein_coding	chr7	120917744	120947432	+	4234	25.223	27.025	36.56	29.642	26.494	37.385	11.765	17.672	17.752	20.876
ENSMUSG00000006517	Mvd	mevalonate (diphospho) decarboxylase [Source:MGI Symbol;Acc:MGI:2179327]	9.02376e-09	1.23626e-06	5.90789	-0.518217	protein_coding	chr8	122433596	122443422	-	1761	45.49	40.444	38.559	43.752	39.773	34.794	60.133	66.377	51.321	52.71
ENSMUSG00000042408	Zmym6	zinc finger, MYM-type 6 [Source:MGI Symbol;Acc:MGI:106505]	9.0392e-09	1.23626e-06	5.90789	0.69595	protein_coding	chr4	127077383	127124372	+	7692	1.899	2.054	2.263	2.251	2.078	2.163	1.292	0.981	1.493	1.426
ENSMUSG00000051367	Six1	sine oculis-related homeobox 1 [Source:MGI Symbol;Acc:MGI:102780]	1.06954e-08	1.44675e-06	5.83961	-2.60602	protein_coding	chr12	73040015	73053887	-	4383	0.02	0.025	0.031	0	0.019	0.009	0.297	0.07	0.112	0.148
ENSMUSG00000016995	Matn4	matrilin 4 [Source:MGI Symbol;Acc:MGI:1328314]	1.07193e-08	1.44675e-06	5.83961	-0.613337	protein_coding	chr2	164389393	164405160	-	5174	5.965	6.624	5.513	5.361	5.286	4.728	9.81	9.555	6.832	7.762
ENSMUSG00000030954	Gp2	glycoprotein 2 (zymogen granule membrane) [Source:MGI Symbol;Acc:MGI:1914383]	1.23142e-08	1.65115e-06	5.78221	-1.76783	protein_coding	chr7	119442544	119459272	-	1978	0.11	0.085	0.114	0.103	0.13	0.134	0.379	0.379	0.477	0.464
ENSMUSG00000001864	Aif1l	allograft inflammatory factor 1-like [Source:MGI Symbol;Acc:MGI:1919598]	1.34239e-08	1.78825e-06	5.74757	-0.718851	protein_coding	chr2	31950260	31973442	+	3911	4.179	4.624	4.682	4.241	3.693	3.05	7.493	7.844	6.092	5.237
ENSMUSG00000015085	Entpd2	ectonucleoside triphosphate diphosphohydrolase 2 [Source:MGI Symbol;Acc:MGI:1096863]	1.36729e-08	1.80968e-06	5.7424	-0.825483	protein_coding	chr2	25395874	25401321	+	2128	3.656	5.429	4.568	6.003	3.876	3.784	8.284	9.563	7.515	6.644
ENSMUSG00000012296	Tjap1	tight junction associated protein 1 [Source:MGI Symbol;Acc:MGI:1921344]	1.48962e-08	1.95894e-06	5.70798	0.685424	protein_coding	chr17	46257851	46283026	-	2595	43.097	28.865	32.473	30.691	26.842	24.797	20.001	18.406	19.657	18.879
ENSMUSG00000024697	Gna14	guanine nucleotide binding protein, alpha 14 [Source:MGI Symbol;Acc:MGI:95769]	1.6717e-08	2.18439e-06	5.66067	-1.03571	protein_coding	chr19	16435667	16610818	+	3383	0.899	0.792	0.869	0.803	0.72	0.977	2.46	1.553	1.43	1.514
ENSMUSG00000028639	Ybx1	Y box protein 1 [Source:MGI Symbol;Acc:MGI:99146]	1.72095e-08	2.23361e-06	5.65099	-0.466458	protein_coding	chr4	119277981	119294604	-	2531	50.386	53.412	55.175	62.069	58.351	53.04	73.767	87.989	67.268	75.356
ENSMUSG00000023886	Smoc2	SPARC related modular calcium binding 2 [Source:MGI Symbol;Acc:MGI:1929881]	1.73114e-08	2.23361e-06	5.65099	-1.15684	protein_coding	chr17	14279506	14404790	+	2832	1.826	2.207	3.049	2.005	1.977	1.1	5.125	4.972	2.968	4.885
ENSMUSG00000070436	Serpinh1	serine (or cysteine) peptidase inhibitor, clade H, member 1 [Source:MGI Symbol;Acc:MGI:88283]	1.87533e-08	2.40452e-06	5.61897	-0.96687	protein_coding	chr7	99345375	99353230	-	2435	13.298	20.607	28.61	19.451	16.97	11.653	43.926	36.094	28.106	34.354
ENSMUSG00000021510	A530054K11Rik	RIKEN cDNA A530054K11 gene [Source:MGI Symbol;Acc:MGI:3036250]	1.98743e-08	2.53243e-06	5.59646	0.672129	protein_coding	chr13	67617001	67637791	-	5217	2.908	3.199	3.076	2.635	2.441	3.073	1.913	1.616	2.028	1.641
ENSMUSG00000020614	Fam20a	family with sequence similarity 20, member A [Source:MGI Symbol;Acc:MGI:2388266]	2.02588e-08	2.56549e-06	5.59083	0.54853	protein_coding	chr11	109669749	109722279	-	3634	7.511	8.955	9.542	8.693	7.914	10.265	5.774	5.94	5.642	6.583
ENSMUSG00000020646	Mboat2	membrane bound O-acyltransferase domain containing 2 [Source:MGI Symbol;Acc:MGI:1914466]	2.1724e-08	2.73416e-06	5.56318	0.703345	protein_coding	chr12	24831599	24960301	+	2802	20.988	25.976	24.944	21.737	24.783	35.194	15.891	14.415	16.156	16.175
ENSMUSG00000074037	Mc1r	melanocortin 1 receptor [Source:MGI Symbol;Acc:MGI:99456]	2.27887e-08	2.85067e-06	5.54505	2.73697	protein_coding	chr8	123407082	123410742	+	3661	0.095	0.076	0.062	0.122	0.082	0.093	0.011	0	0	0
ENSMUSG00000040740	Slc25a34	solute carrier family 25, member 34 [Source:MGI Symbol;Acc:MGI:2686215]	2.49203e-08	3.09842e-06	5.50886	1.24778	protein_coding	chr4	141618824	141623821	-	2670	4.542	5.937	5.13	5.954	7.282	9.248	1.566	2.447	3.302	3.32
ENSMUSG00000032231	Anxa2	annexin A2 [Source:MGI Symbol;Acc:MGI:88246]	2.63349e-08	3.25459e-06	5.4875	-0.777668	protein_coding	chr9	69453620	69491795	+	3731	7.619	13.03	14.565	12.162	11.305	9.835	24.038	20.717	14.859	18.037
ENSMUSG00000010021	Kif19a	kinesin family member 19A [Source:MGI Symbol;Acc:MGI:2447024]	2.78325e-08	3.41906e-06	5.46609	-0.430486	protein_coding	chr11	114765388	114790739	+	4068	12.266	14.421	13.291	14.195	12.679	11.784	18.062	19.38	16.148	16.599
ENSMUSG00000022323	Hrsp12	heat-responsive protein 12 [Source:MGI Symbol;Acc:MGI:1095401]	2.89212e-08	3.53166e-06	5.45202	0.443223	protein_coding	chr15	34484021	34495255	-	3192	22.713	22.19	21.655	20.212	20.496	20.659	15.642	16.927	13.566	16.222
ENSMUSG00000092274	Neat1	nuclear paraspeckle assembly transcript 1 (non-protein coding) [Source:MGI Symbol;Acc:MGI:1914211]	2.99299e-08	3.63321e-06	5.43971	0.776223	lincRNA	chr19	5824708	5845478	-	20771	3.394	4.617	6.397	6.866	4.689	4.318	2.785	3.186	2.866	2.82
ENSMUSG00000019942	Cdk1	cyclin-dependent kinase 1 [Source:MGI Symbol;Acc:MGI:88351]	3.04922e-08	3.6797e-06	5.43419	-1.06689	protein_coding	chr10	69336635	69352938	-	3445	0.391	0.518	0.748	0.647	0.645	0.64	1.328	1.089	1.059	1.531
ENSMUSG00000051920	Rspo2	R-spondin 2 homolog (Xenopus laevis) [Source:MGI Symbol;Acc:MGI:1922667]	3.1884e-08	3.82514e-06	5.41735	-0.989193	protein_coding	chr15	43020811	43170818	-	3324	0.85	0.789	1.034	1.061	0.63	0.709	2.148	1.434	1.641	1.495
ENSMUSG00000028825	Rhd	Rh blood group, D antigen [Source:MGI Symbol;Acc:MGI:1202882]	3.23715e-08	3.8429e-06	5.41534	-1.7318	protein_coding	chr4	134864536	134896172	+	1594	0.164	0.14	0.284	0.407	0.402	0.334	1.212	0.748	0.643	1.438
ENSMUSG00000032332	Col12a1	collagen, type XII, alpha 1 [Source:MGI Symbol;Acc:MGI:88448]	3.24066e-08	3.8429e-06	5.41534	-1.21459	protein_coding	chr9	79598991	79718831	-	15234	0.248	0.531	0.727	0.524	0.362	0.279	1.152	1.049	0.797	1.084
ENSMUSG00000040466	Blvrb	biliverdin reductase B (flavin reductase (NADPH)) [Source:MGI Symbol;Acc:MGI:2385271]	3.30499e-08	3.89666e-06	5.40931	-0.656855	protein_coding	chr7	27447978	27466144	+	1414	5.871	6.829	7.961	6.969	6.316	7.146	11.966	10.708	8.671	11.594
ENSMUSG00000027712	Anxa5	annexin A5 [Source:MGI Symbol;Acc:MGI:106008]	3.33676e-08	3.91164e-06	5.40764	-0.531655	protein_coding	chr3	36448925	36475843	-	1678	45.538	42.178	44.454	44.249	41.231	38.575	56.08	50.904	62.315	75.973
ENSMUSG00000075289	Carns1	carnosine synthase 1 [Source:MGI Symbol;Acc:MGI:2147595]	3.66033e-08	4.25736e-06	5.37086	0.471186	protein_coding	chr19	4164324	4175479	-	3968	16.201	14.193	15.54	17.026	14	12.589	10.188	11.002	10.975	10.584
ENSMUSG00000044468	Fam46c	family with sequence similarity 46, member C [Source:MGI Symbol;Acc:MGI:1921895]	3.67318e-08	4.25736e-06	5.37086	-0.906404	protein_coding	chr3	100451628	100489324	-	6097	0.471	0.595	0.623	0.758	0.89	0.748	1.32	1.173	1.305	1.31
ENSMUSG00000033904	Ccp110	centriolar coiled coil protein 110 [Source:MGI Symbol;Acc:MGI:2141942]	3.70554e-08	4.27074e-06	5.3695	0.456144	protein_coding	chr7	118712552	118737024	+	8256	13.578	12.791	13.219	12.712	12.334	14.259	8.9	9.095	10.862	9.267
ENSMUSG00000028974	Dffa	DNA fragmentation factor, alpha subunit [Source:MGI Symbol;Acc:MGI:1196227]	3.83204e-08	4.39186e-06	5.35735	-0.41646	protein_coding	chr4	149104146	149120647	+	3540	15.336	13.702	14.52	14.491	14.594	15.409	19.241	18.43	20.781	19.517
ENSMUSG00000071176	Arhgef10	Rho guanine nucleotide exchange factor (GEF) 10 [Source:MGI Symbol;Acc:MGI:2444453]	3.87988e-08	4.42199e-06	5.35438	0.597265	protein_coding	chr8	14911663	15001085	+	9210	16.947	18.048	16.763	16.507	17.873	19.942	10.183	9.701	14.532	12.078
ENSMUSG00000017765	Slc12a4	solute carrier family 12, member 4 [Source:MGI Symbol;Acc:MGI:1309465]	3.9035e-08	4.42433e-06	5.35415	-0.44792	protein_coding	chr8	105943590	105966115	-	4297	6.706	7.573	7.68	8.314	6.892	6.197	9.637	10.55	9.667	9.276
ENSMUSG00000024194	Cuta	cutA divalent cation tolerance homolog (E. coli) [Source:MGI Symbol;Acc:MGI:1914925]	4.23906e-08	4.76428e-06	5.322	-0.512276	protein_coding	chr17	26937973	26939478	-	649	65.902	63.643	62.623	67.606	57.219	53.614	88.176	100.665	71.396	89.853
ENSMUSG00000031239	Itm2a	integral membrane protein 2A [Source:MGI Symbol;Acc:MGI:107706]	4.24988e-08	4.76428e-06	5.322	-0.587217	protein_coding	chrX	107397099	107403376	-	1744	37.459	52.424	53.192	44.365	41.238	36.963	68.702	74.769	52.409	67.949
ENSMUSG00000033967	2310014L17Rik	RIKEN cDNA 2310014L17 gene [Source:MGI Symbol;Acc:MGI:1924198]	4.43074e-08	4.94004e-06	5.30627	1.19382	protein_coding	chr7	12927416	12931072	+	3239	0.765	0.62	0.893	0.764	0.778	0.68	0.414	0.218	0.291	0.366
ENSMUSG00000059248	2015-09-09	septin 9 [Source:MGI Symbol;Acc:MGI:1858222]	4.47556e-08	4.96304e-06	5.30425	-0.43151	protein_coding	chr11	117199661	117362325	+	7565	6.033	6.013	6.693	6.904	6.118	5.559	8.493	9.266	7.578	7.996
ENSMUSG00000008843	Cldn13	claudin 13 [Source:MGI Symbol;Acc:MGI:1913102]	4.6141e-08	5.08916e-06	5.29335	-1.89812	protein_coding	chr5	134914249	134915526	-	1067	0.041	0.105	0.254	0.228	0.24	0.178	1.109	0.496	0.653	0.788
ENSMUSG00000025509	Pnpla2	patatin-like phospholipase domain containing 2 [Source:MGI Symbol;Acc:MGI:1914103]	4.81513e-08	5.28249e-06	5.27716	0.587343	protein_coding	chr7	141455198	141460743	+	3020	17.545	17.687	21.017	20.759	21.409	23.031	10.918	13.038	14.379	15.21
ENSMUSG00000042988	Notum	notum pectinacetylesterase homolog (Drosophila) [Source:MGI Symbol;Acc:MGI:1924833]	4.99786e-08	5.45378e-06	5.2633	-1.05143	protein_coding	chr11	120653788	120661175	-	2408	0.776	1.252	0.976	1.229	1.455	0.773	2.064	2.731	2.095	2.063
ENSMUSG00000051451	Crebzf	CREB/ATF bZIP transcription factor [Source:MGI Symbol;Acc:MGI:2675296]	5.05108e-08	5.46085e-06	5.26274	0.428387	protein_coding	chr7	90442729	90447717	+	4989	13.295	12.116	13.511	13.103	10.801	11.215	8.972	9.414	8.852	9.176
ENSMUSG00000027952	Pmvk	phosphomevalonate kinase [Source:MGI Symbol;Acc:MGI:1915853]	5.05758e-08	5.46085e-06	5.26274	-0.456152	protein_coding	chr3	89459118	89469013	+	1514	55.983	54.968	57.481	56.782	53.035	51.083	82.369	84.787	62.456	69.866
ENSMUSG00000002289	Angptl4	angiopoietin-like 4 [Source:MGI Symbol;Acc:MGI:1888999]	5.09562e-08	5.47312e-06	5.26177	1.27302	protein_coding	chr17	33773750	33781575	-	3286	2.328	5.215	8.915	5.911	5.787	6.404	2.412	2.243	2.209	2.547
ENSMUSG00000026173	Plcd4	phospholipase C, delta 4 [Source:MGI Symbol;Acc:MGI:107469]	5.15189e-08	5.50474e-06	5.25926	0.431831	protein_coding	chr1	74542888	74567794	+	5420	9.928	9.248	10.118	10.474	9.556	10.239	6.556	7.363	7.603	7.727
ENSMUSG00000029326	Enoph1	enolase-phosphatase 1 [Source:MGI Symbol;Acc:MGI:1915120]	5.49012e-08	5.83575e-06	5.2339	-0.42635	protein_coding	chr5	100039994	100068762	+	1826	33.944	29.742	30.081	32.046	28.926	28.417	39.158	44.82	37.794	41.416
ENSMUSG00000034614	Pik3ip1	phosphoinositide-3-kinase interacting protein 1 [Source:MGI Symbol;Acc:MGI:1917016]	6.42795e-08	6.7974e-06	5.16766	0.411942	protein_coding	chr11	3330401	3342971	+	4272	11.874	11.955	12.297	12.454	12.224	13.213	8.826	9.465	8.888	9.688
ENSMUSG00000052040	Klf13	Kruppel-like factor 13 [Source:MGI Symbol;Acc:MGI:1354948]	6.63313e-08	6.97839e-06	5.15624	0.463734	protein_coding	chr7	63886347	63938915	-	7535	19.14	19.838	20.357	21.172	21.324	22.938	13.295	14.33	16.718	15.631
ENSMUSG00000020108	Ddit4	DNA-damage-inducible transcript 4 [Source:MGI Symbol;Acc:MGI:1921997]	6.81111e-08	7.12908e-06	5.14697	0.781022	protein_coding	chr10	59949675	59951770	-	1685	85.022	113.918	133.747	116.648	118.004	154.83	59.124	57.346	73.81	88.063
ENSMUSG00000022122	Ednrb	endothelin receptor type B [Source:MGI Symbol;Acc:MGI:102720]	6.96423e-08	7.25234e-06	5.13952	-0.480792	protein_coding	chr14	103814625	103844173	-	4037	16.322	18.015	16.708	14.465	13.687	14.397	25.225	21.629	20.152	19.528
ENSMUSG00000079278	Tmem233	transmembrane protein 233 [Source:MGI Symbol;Acc:MGI:3651514]	7.05971e-08	7.31464e-06	5.13581	-4.34651	protein_coding	chr5	116038755	116083244	-	2477	0	0.09	0	0.033	0.035	0.015	2.675	0.036	0.844	0.108
ENSMUSG00000034533	Scn10a	sodium channel, voltage-gated, type X, alpha [Source:MGI Symbol;Acc:MGI:108029]	7.11395e-08	7.33381e-06	5.13467	-4.38143	protein_coding	chr9	119608456	119719032	-	6416	0.007	0.043	0.028	0	0.013	0	1.125	0.007	0.486	0.107
ENSMUSG00000038508	Gdf15	growth differentiation factor 15 [Source:MGI Symbol;Acc:MGI:1346047]	8.40052e-08	8.61684e-06	5.06465	2.34104	protein_coding	chr8	70629393	70632456	-	1852	0.282	0.362	0.269	0.307	0.138	0.246	0.043	0.072	0	0.021
ENSMUSG00000028070	Apoa1bp	apolipoprotein A-I binding protein [Source:MGI Symbol;Acc:MGI:2180167]	8.53503e-08	8.71125e-06	5.05992	-0.479665	protein_coding	chr3	88056523	88058495	-	905	39.335	33.736	37.765	41.403	36.736	33.075	50.16	59.703	45.038	50.291
ENSMUSG00000020424	Gatsl3	GATS protein-like 3 [Source:MGI Symbol;Acc:MGI:1919212]	8.73722e-08	8.87347e-06	5.05191	0.724203	protein_coding	chr11	4218225	4222409	+	1574	9.499	12.802	13.327	11.362	11.864	13.925	5.462	8.582	7.477	7.599
ENSMUSG00000031958	Ldhd	lactate dehydrogenase D [Source:MGI Symbol;Acc:MGI:106428]	8.94783e-08	9.04259e-06	5.04371	0.497144	protein_coding	chr8	111623785	111630374	-	5328	3.638	3.551	3.487	3.486	3.337	3.358	2.376	2.444	2.263	2.697
ENSMUSG00000028332	Hemgn	hemogen [Source:MGI Symbol;Acc:MGI:2136910]	1.00175e-07	1.0074e-05	4.9968	-1.81444	protein_coding	chr4	46393989	46413506	-	2511	0.104	0.044	0.09	0.161	0.306	0.166	0.613	0.369	0.474	0.776
ENSMUSG00000074483	Bglap	bone gamma carboxyglutamate protein [Source:MGI Symbol;Acc:MGI:88156]	1.01156e-07	1.0123e-05	4.99469	-2.2854	protein_coding	chr3	88383501	88384464	-	618	0.281	0.542	0.293	0.197	0.346	0.369	3.51	1.143	0.597	2.473
ENSMUSG00000023243	Kcnk5	potassium channel, subfamily K, member 5 [Source:MGI Symbol;Acc:MGI:1336175]	1.02682e-07	1.02258e-05	4.9903	-0.856051	protein_coding	chr14	20140058	20181782	-	3364	0.724	0.946	0.672	0.988	0.838	0.666	1.442	1.535	1.475	1.363
ENSMUSG00000036198	Arhgap36	Rho GTPase activating protein 36 [Source:MGI Symbol;Acc:MGI:1922654]	1.06173e-07	1.05224e-05	4.97789	-0.411262	protein_coding	chrX	49463945	49500244	+	3421	15.984	15.027	15.012	14.307	12.666	13.713	20.579	18.504	18.603	18.722
ENSMUSG00000030827	Fgf21	fibroblast growth factor 21 [Source:MGI Symbol;Acc:MGI:1861377]	1.18668e-07	1.17042e-05	4.93166	2.926	protein_coding	chr7	45613907	45615490	-	930	0.795	0.36	0.243	0.349	0.184	0.408	0.042	0	0	0
ENSMUSG00000039238	Zfp750	zinc finger protein 750 [Source:MGI Symbol;Acc:MGI:2442210]	1.22592e-07	1.20334e-05	4.91961	1.28951	protein_coding	chr11	121510978	121519333	-	3232	0.524	0.518	0.657	0.565	0.357	0.623	0.22	0.246	0.178	0.201
ENSMUSG00000069270	Hist1h2ac	histone cluster 1, H2ac [Source:MGI Symbol;Acc:MGI:2448287]	1.2375e-07	1.20892e-05	4.9176	1.12514	protein_coding	chr13	23681467	23683948	-	2482	0.928	1.057	1.093	1.013	0.758	0.826	0.318	0.534	0.397	0.446
ENSMUSG00000035896	Rnase1	ribonuclease, RNase A family, 1 (pancreatic) [Source:MGI Symbol;Acc:MGI:97919]	1.26003e-07	1.2251e-05	4.91183	0.764574	protein_coding	chr14	51145002	51146767	-	970	7.573	7.365	7.597	7.4	7.225	5.443	4.594	4.096	3.551	4.255
ENSMUSG00000070870	Cryge	crystallin, gamma E [Source:MGI Symbol;Acc:MGI:88525]	1.27883e-07	1.23751e-05	4.90745	-4.20945	protein_coding	chr1	65048554	65051149	-	723	0	0	0	0	0	0	0	0	0	4.07
ENSMUSG00000030769	Slc5a11	solute carrier family 5 (sodium/glucose cotransporter), member 11 [Source:MGI Symbol;Acc:MGI:1919316]	1.2978e-07	1.2462e-05	4.90441	-1.03456	protein_coding	chr7	123214780	123273253	+	2758	2.317	1.255	1.049	1.706	1.952	1.281	2.931	3.217	3.464	3.464
ENSMUSG00000036916	Zfp280c	zinc finger protein 280C [Source:MGI Symbol;Acc:MGI:2387585]	1.29996e-07	1.2462e-05	4.90441	0.448099	protein_coding	chrX	48541625	48594504	-	5236	3.835	3.976	4.213	3.88	3.746	3.62	2.81	2.858	2.874	2.737
ENSMUSG00000029866	Kel	Kell blood group [Source:MGI Symbol;Acc:MGI:1346053]	1.34924e-07	1.28535e-05	4.89098	-2.26568	protein_coding	chr6	41686330	41704339	-	2773	0.016	0.02	0.065	0.044	0.185	0.11	0.597	0.223	0.296	0.469
ENSMUSG00000082286	Pisd-ps1	phosphatidylserine decarboxylase, pseudogene 1 [Source:MGI Symbol;Acc:MGI:3842428]	1.35778e-07	1.28535e-05	4.89098	0.475017	pseudogene	chr11	3125904	3131004	+	1757	37.8	38.026	46.057	45.629	39.279	45.099	26.442	28.214	33.304	31.95
ENSMUSG00000028989	Angptl7	angiopoietin-like 7 [Source:MGI Symbol;Acc:MGI:3605801]	1.35959e-07	1.28535e-05	4.89098	-2.14439	protein_coding	chr4	148495183	148500460	-	2157	0.04	0	0.042	0.056	0.079	0.035	0.201	0.205	0.19	0.425
ENSMUSG00000036446	Lum	lumican [Source:MGI Symbol;Acc:MGI:109347]	1.37686e-07	1.2957e-05	4.88749	-1.78374	protein_coding	chr10	97565501	97572703	+	2075	0.922	4.761	4.423	3.479	2.513	1.098	12.811	12.105	6.225	7.901
ENSMUSG00000020844	Nxn	nucleoredoxin [Source:MGI Symbol;Acc:MGI:109331]	1.43505e-07	1.34429e-05	4.87151	-0.439655	protein_coding	chr11	76257198	76399140	-	3239	7.005	8.427	8.347	8.288	7.718	6.919	9.449	11.053	10.343	11.078
ENSMUSG00000001348	Acp5	acid phosphatase 5, tartrate resistant [Source:MGI Symbol;Acc:MGI:87883]	1.44862e-07	1.35084e-05	4.8694	-2.08263	protein_coding	chr9	22126731	22135746	-	1612	0.782	0.589	0.701	1.107	0.716	0.589	5.97	1.944	0.687	4.362
ENSMUSG00000030917	Tmem159	transmembrane protein 159 [Source:MGI Symbol;Acc:MGI:1925752]	1.48077e-07	1.37457e-05	4.86183	-0.538052	protein_coding	chr7	120102376	120120992	+	1926	15.075	11.969	10.938	11.201	11.804	11.183	17.467	19.161	15.883	17.123
ENSMUSG00000029084	Cd38	CD38 antigen [Source:MGI Symbol;Acc:MGI:107474]	1.54198e-07	1.42494e-05	4.8462	0.553032	protein_coding	chr5	43868809	43912375	+	3014	17.522	22.13	20.339	18.284	21.778	23.997	12.457	12.991	15.578	15.037
ENSMUSG00000051627	Hist1h1e	histone cluster 1, H1e [Source:MGI Symbol;Acc:MGI:1931527]	1.64176e-07	1.51035e-05	4.82092	1.18248	protein_coding	chr13	23621755	23622502	-	748	2.789	2.313	2.72	3.036	2.571	3.453	1.424	0.944	1.48	0.971
ENSMUSG00000051839	Gypa	glycophorin A [Source:MGI Symbol;Acc:MGI:95880]	1.72535e-07	1.58016e-05	4.8013	-1.91938	protein_coding	chr8	80494045	80510785	+	1827	0.214	0.153	0.47	0.311	0.912	0.499	1.856	0.991	1.279	2.468
ENSMUSG00000025348	Itga7	integrin alpha 7 [Source:MGI Symbol;Acc:MGI:102700]	1.74034e-07	1.5868e-05	4.79948	-0.6624	protein_coding	chr10	128933813	128958277	+	4013	3.109	4.632	4.585	5.113	3.482	3.332	6.978	6.875	5.538	5.961
ENSMUSG00000028158	Mttp	microsomal triglyceride transfer protein [Source:MGI Symbol;Acc:MGI:106926]	1.7621e-07	1.59953e-05	4.79601	0.518594	protein_coding	chr3	138089855	138143388	-	4410	3.322	3.86	3.967	3.991	3.256	3.833	2.602	2.472	2.594	2.591
ENSMUSG00000061718	Ppp1r1b	protein phosphatase 1, regulatory (inhibitor) subunit 1B [Source:MGI Symbol;Acc:MGI:94860]	1.78174e-07	1.61024e-05	4.79311	0.807959	protein_coding	chr11	98348404	98357796	+	2928	15.617	20.912	21.647	23.696	24.052	28.217	8.755	12.694	14.257	15.061
ENSMUSG00000022132	Cldn10	claudin 10 [Source:MGI Symbol;Acc:MGI:1913101]	1.81187e-07	1.63029e-05	4.78774	0.386032	protein_coding	chr14	118787908	118875489	+	2591	32.494	37.979	36.519	33.853	36.466	37.385	28.114	25.964	27.015	27.802
ENSMUSG00000041653	Pnpla3	patatin-like phospholipase domain containing 3 [Source:MGI Symbol;Acc:MGI:2151796]	1.83498e-07	1.6423e-05	4.78455	-0.545942	protein_coding	chr15	84167816	84189512	+	4640	2.089	2.37	2.182	2.307	2.477	2.235	3.689	3.063	3.394	3.097
ENSMUSG00000072647	Adam1a	a disintegrin and metallopeptidase domain 1a [Source:MGI Symbol;Acc:MGI:2429504]	1.84123e-07	1.6423e-05	4.78455	0.986194	protein_coding	chr5	121518576	121521695	-	3120	1.254	1.199	1.782	1.742	1.287	1.181	0.569	0.608	0.802	0.796
ENSMUSG00000032849	Abcc4	ATP-binding cassette, sub-family C (CFTR/MRP), member 4 [Source:MGI Symbol;Acc:MGI:2443111]	1.92984e-07	1.71388e-05	4.76602	0.765648	protein_coding	chr14	118482692	118706219	-	5729	2.42	3.361	3.417	2.945	3.222	3.435	1.37	1.626	2.333	1.981
ENSMUSG00000014361	Mertk	c-mer proto-oncogene tyrosine kinase [Source:MGI Symbol;Acc:MGI:96965]	1.94072e-07	1.71611e-05	4.76545	0.833388	protein_coding	chr2	128698956	128802894	+	4336	4.501	5.96	6.454	5.63	5.066	6.544	1.983	3.034	3.934	3.702
ENSMUSG00000029428	Stx2	syntaxin 2 [Source:MGI Symbol;Acc:MGI:108059]	1.97407e-07	1.73812e-05	4.75992	-0.37301	protein_coding	chr5	128984557	129008574	-	4164	9.541	8.954	9.076	9.028	8.754	8.238	12.114	10.855	11.088	11.94
ENSMUSG00000020205	Phlda1	pleckstrin homology-like domain, family A, member 1 [Source:MGI Symbol;Acc:MGI:1096880]	2.01724e-07	1.76854e-05	4.75239	-0.634565	protein_coding	chr10	111506286	111508645	+	1949	15.834	11.742	10.716	10.84	12.695	9.004	18.86	18.776	17	18.431
ENSMUSG00000030357	Fkbp4	FK506 binding protein 4 [Source:MGI Symbol;Acc:MGI:95543]	2.04169e-07	1.78235e-05	4.74901	-0.391395	protein_coding	chr6	128429735	128438677	-	2795	51.817	46.969	54.363	52.289	47.687	42.838	69.932	64.311	59.198	63.672
ENSMUSG00000021411	Pxdc1	PX domain containing 1 [Source:MGI Symbol;Acc:MGI:1914145]	2.07408e-07	1.80296e-05	4.74401	-0.476987	protein_coding	chr13	34627840	34652681	-	2103	7.172	7.325	6.75	6.575	7.518	6.792	9.977	10.243	9.203	9.54
ENSMUSG00000024186	Rgs11	regulator of G-protein signaling 11 [Source:MGI Symbol;Acc:MGI:1354739]	2.12653e-07	1.84075e-05	4.73501	0.579853	protein_coding	chr17	26202951	26211324	+	4206	5.88	6.887	7.803	8.176	5.161	6.042	4.501	4.135	4.543	4.461
ENSMUSG00000024942	Capn1	calpain 1 [Source:MGI Symbol;Acc:MGI:88263]	2.14434e-07	1.84836e-05	4.73321	-0.477796	protein_coding	chr19	5988546	6015825	-	3190	5.859	5.967	6.094	6.699	5.479	5.216	9.198	7.971	8.15	7.283
ENSMUSG00000031845	Bcmo1	beta-carotene oxygenase 1 [Source:MGI Symbol;Acc:MGI:1926923]	2.26121e-07	1.94095e-05	4.71198	2.25154	protein_coding	chr8	117095854	117133720	+	2543	0.171	0.241	0.356	0.287	0.168	0.359	0.109	0	0.064	0
ENSMUSG00000031700	Gpt2	glutamic pyruvate transaminase (alanine aminotransferase) 2 [Source:MGI Symbol;Acc:MGI:1915391]	2.30749e-07	1.97243e-05	4.705	0.429517	protein_coding	chr8	85492576	85527560	+	5643	20.165	22.522	23.754	21.235	22.014	24.483	14.775	15.997	16.982	18.25
ENSMUSG00000034683	Ppp1r1c	protein phosphatase 1, regulatory (inhibitor) subunit 1C [Source:MGI Symbol;Acc:MGI:1923185]	2.47448e-07	2.10639e-05	4.67646	-2.3742	protein_coding	chr2	79707780	79818496	+	5826	0.082	0.192	0.085	0.118	0.081	0.156	1.422	0.152	0.725	0.262
ENSMUSG00000048489	8430408G22Rik	RIKEN cDNA 8430408G22 gene [Source:MGI Symbol;Acc:MGI:1918730]	2.51203e-07	2.12951e-05	4.67172	1.36968	protein_coding	chr6	116650684	116652847	+	1317	6.667	10.595	15.687	10.099	17.294	18.085	4.103	3.821	4.297	7.834
ENSMUSG00000000253	Gmpr	guanosine monophosphate reductase [Source:MGI Symbol;Acc:MGI:1913605]	2.56592e-07	2.16625e-05	4.66429	0.367528	protein_coding	chr13	45507444	45546382	+	1871	56.893	56.532	61.204	58.085	58.013	55.934	47.281	47.281	39.471	44.015
ENSMUSG00000031375	Bgn	biglycan [Source:MGI Symbol;Acc:MGI:88158]	2.60051e-07	2.18646e-05	4.66026	-0.613384	protein_coding	chrX	73483602	73495933	+	6099	4.654	5.39	6.115	4.448	5.052	3.781	8.342	7.382	5.688	8.408
ENSMUSG00000024778	Fas	Fas (TNF receptor superfamily member 6) [Source:MGI Symbol;Acc:MGI:95484]	2.63764e-07	2.20862e-05	4.65588	0.961526	protein_coding	chr19	34290659	34327770	+	1801	1.786	2.138	2.36	2.364	1.922	2.404	1.117	1.201	0.751	1.316
ENSMUSG00000058070	Eml1	echinoderm microtubule associated protein like 1 [Source:MGI Symbol;Acc:MGI:1915769]	2.69209e-07	2.24505e-05	4.64877	-0.382836	protein_coding	chr12	108370957	108539617	+	7436	19.447	20.214	18.938	18.138	19.361	17.782	27.962	23.318	23.69	23.501
ENSMUSG00000034394	Lif	leukemia inhibitory factor [Source:MGI Symbol;Acc:MGI:96787]	2.72352e-07	2.26207e-05	4.64549	1.68353	protein_coding	chr11	4257557	4272514	+	4350	0.15	0.167	0.166	0.168	0.157	0.157	0.036	0.041	0.057	0.035
ENSMUSG00000059743	Fdps	farnesyl diphosphate synthetase [Source:MGI Symbol;Acc:MGI:104888]	2.9403e-07	2.43227e-05	4.61399	-0.467723	protein_coding	chr3	89093592	89101967	-	1241	145.107	131.917	126.481	135.116	125.617	118.764	194.241	207.411	146.41	170.07
ENSMUSG00000062380	Tubb3	tubulin, beta 3 class III [Source:MGI Symbol;Acc:MGI:107813]	3.02187e-07	2.4897e-05	4.60385	-0.366912	protein_coding	chr8	123411424	123422015	+	1868	267.471	247.229	255.18	288.266	265.595	276.722	357.212	345.722	333.554	332.41
ENSMUSG00000016087	Fli1	Friend leukemia integration 1 [Source:MGI Symbol;Acc:MGI:95554]	3.05837e-07	2.5097e-05	4.60038	-0.769838	protein_coding	chr9	32422204	32542861	-	3486	0.997	1.121	1.115	0.966	1.14	0.839	1.573	1.545	1.87	2.006
ENSMUSG00000057963	Itpk1	inositol 1,3,4-triphosphate 5/6 kinase [Source:MGI Symbol;Acc:MGI:2446159]	3.2587e-07	2.66344e-05	4.57456	0.412073	protein_coding	chr12	102568582	102704929	-	3269	43.825	42.003	39.843	43.764	42.537	46.818	29.534	31.098	33.517	34.859
ENSMUSG00000060843	Ctnna3	catenin (cadherin associated protein), alpha 3 [Source:MGI Symbol;Acc:MGI:2661445]	3.38529e-07	2.75592e-05	4.55973	0.669473	protein_coding	chr10	63430098	65003667	+	7227	1.239	1.645	1.589	1.363	1.289	1.509	0.988	0.751	0.97	0.878
ENSMUSG00000041737	Tmem45b	transmembrane protein 45b [Source:MGI Symbol;Acc:MGI:2384574]	3.46815e-07	2.81222e-05	4.55095	-4.13955	protein_coding	chr9	31426199	31464238	-	1572	0	0	0	0.026	0.027	0	1.957	0	0.365	0.097
ENSMUSG00000037379	Spon2	spondin 2, extracellular matrix protein [Source:MGI Symbol;Acc:MGI:1923724]	3.66439e-07	2.95914e-05	4.52883	-1.51579	protein_coding	chr5	33213518	33218238	-	2237	0.214	1.048	1.374	0.943	0.841	0.611	2.08	2.999	1.815	2.631
ENSMUSG00000063558	Aox1	aldehyde oxidase 1 [Source:MGI Symbol;Acc:MGI:88035]	3.67819e-07	2.95914e-05	4.52883	0.82784	protein_coding	chr1	58029931	58106413	+	8690	0.475	0.707	0.749	0.793	0.728	0.73	0.381	0.366	0.401	0.405
ENSMUSG00000027329	Spef1	sperm flagellar 1 [Source:MGI Symbol;Acc:MGI:3513546]	3.72924e-07	2.97258e-05	4.52687	-0.638017	protein_coding	chr2	131170261	131187282	-	2747	2.975	3.434	3.456	3.691	2.785	2.627	5.154	5.624	4.015	4.758
ENSMUSG00000047675	Rps8	ribosomal protein S8 [Source:MGI Symbol;Acc:MGI:98166]	3.73722e-07	2.97258e-05	4.52687	-0.455159	protein_coding	chr4	117153827	117156243	-	1726	130.699	126.993	130.439	137.301	128.769	115.851	175.077	209.384	141.215	173.956
ENSMUSG00000031918	Mtmr2	myotubularin related protein 2 [Source:MGI Symbol;Acc:MGI:1924366]	3.74357e-07	2.97258e-05	4.52687	0.421759	protein_coding	chr9	13748410	13806481	+	4913	23.445	24.358	25.112	23.028	24.25	28.476	17.195	18.203	19.789	18.411
ENSMUSG00000042406	Atf4	activating transcription factor 4 [Source:MGI Symbol;Acc:MGI:88096]	3.75286e-07	2.97258e-05	4.52687	-0.360263	protein_coding	chr15	80255184	80257540	+	1724	76.796	73.785	81.055	77.904	73.073	72.667	96.425	107.822	87.981	95.003
ENSMUSG00000056596	Trnp1	TMF1-regulated nuclear protein 1 [Source:MGI Symbol;Acc:MGI:1916789]	3.84944e-07	3.03735e-05	4.5175	-0.379494	protein_coding	chr4	133491100	133498550	-	1654	88.429	85.007	87.875	88.041	77.586	72.505	103.868	118.497	101.274	106.533
ENSMUSG00000020644	Id2	inhibitor of DNA binding 2 [Source:MGI Symbol;Acc:MGI:96397]	4.01465e-07	3.1536e-05	4.50119	-0.47131	protein_coding	chr12	25093801	25096092	-	1270	51.611	70.276	56.421	61.721	71.267	67.179	87.294	90.719	83.432	86.719
ENSMUSG00000098973	mmu-mir-6236	microRNA 6236 [Source:MGI Symbol;Acc:MGI:5530929]	4.02751e-07	3.1536e-05	4.50119	-0.577032	miRNA	chr9	110281287	110281409	+	123	665.412	638.937	801.621	1016.09	701.102	599.75	1071.59	1104.29	1217.83	966.229
ENSMUSG00000017716	Birc5	baculoviral IAP repeat-containing 5 [Source:MGI Symbol;Acc:MGI:1203517]	4.10423e-07	3.20146e-05	4.49465	-0.908907	protein_coding	chr11	117849251	117855743	+	3402	0.549	0.525	0.678	0.644	0.553	0.569	1.252	1.285	0.868	1
ENSMUSG00000030235	Slco1c1	solute carrier organic anion transporter family, member 1c1 [Source:MGI Symbol;Acc:MGI:1889679]	4.1441e-07	3.22031e-05	4.4921	-0.368816	protein_coding	chr6	141524386	141570177	+	3178	19.804	22.744	22.334	19.944	19.605	19.411	25.441	24.933	27.303	28.186
ENSMUSG00000039323	Igfbp2	insulin-like growth factor binding protein 2 [Source:MGI Symbol;Acc:MGI:96437]	4.17204e-07	3.22979e-05	4.49083	-0.699537	protein_coding	chr1	72824503	72852474	+	1847	21.697	31.338	37.523	29.047	25.913	22.109	43.731	51.91	32.236	51.89
ENSMUSG00000072772	Grcc10	gene rich cluster, C10 gene [Source:MGI Symbol;Acc:MGI:1315201]	4.30847e-07	3.32287e-05	4.47849	-0.487266	protein_coding	chr6	124739183	124741374	-	1988	16.748	16.032	17.624	18.97	17.11	14.044	23.747	27.312	19.038	23.278
ENSMUSG00000031647	Mfap3l	microfibrillar-associated protein 3-like [Source:MGI Symbol;Acc:MGI:1918556]	4.35209e-07	3.33295e-05	4.47717	-0.359157	protein_coding	chr8	60632827	60676729	+	6837	8.106	8.507	8.351	7.782	7.632	7.828	10.735	10.524	10.388	9.334
ENSMUSG00000059412	Fxyd2	FXYD domain-containing ion transport regulator 2 [Source:MGI Symbol;Acc:MGI:1195260]	4.35404e-07	3.33295e-05	4.47717	-2.14296	protein_coding	chr9	45403138	45410278	+	632	0.894	1.325	1.073	1.54	1.014	1.082	13.167	1.956	3.309	2.66
ENSMUSG00000035597	Prpf39	PRP39 pre-mRNA processing factor 39 homolog (yeast) [Source:MGI Symbol;Acc:MGI:104602]	4.47524e-07	3.41299e-05	4.46686	0.440595	protein_coding	chr12	65036333	65063386	+	4401	6.746	7.863	8.372	7.943	6.515	7.138	5.072	5.346	6.028	5.262
ENSMUSG00000095930	Nim1	NIM1 serine/threonine protein kinase [Source:MGI Symbol;Acc:MGI:2442399]	4.83715e-07	3.67534e-05	4.4347	-0.444939	protein_coding	chr13	119710094	119755882	-	8466	1.838	1.919	1.976	1.969	1.969	1.813	2.478	2.43	2.814	2.641
ENSMUSG00000050578	Mmp13	matrix metallopeptidase 13 [Source:MGI Symbol;Acc:MGI:1340026]	4.91258e-07	3.71888e-05	4.42959	-1.90689	protein_coding	chr9	7272514	7283333	+	2675	0.097	0.063	0.085	0.076	0.08	0.014	0.369	0.182	0.184	0.471
ENSMUSG00000049649	Gpr3	G-protein coupled receptor 3 [Source:MGI Symbol;Acc:MGI:101908]	4.97957e-07	3.75573e-05	4.42531	-0.584963	protein_coding	chr4	133209340	133212536	-	2734	2.734	2.838	2.877	2.432	2.735	2.779	3.794	3.73	4.29	4.515
ENSMUSG00000014496	Ankrd28	ankyrin repeat domain 28 [Source:MGI Symbol;Acc:MGI:2145661]	5.03363e-07	3.7826e-05	4.42221	0.552541	protein_coding	chr14	31700015	31830415	-	5229	13.159	14.378	12.372	11.369	13.493	15.742	8.93	7.809	10.806	8.879
ENSMUSG00000031170	Slc38a5	solute carrier family 38, member 5 [Source:MGI Symbol;Acc:MGI:2148066]	5.07642e-07	3.80083e-05	4.42012	-1.05038	protein_coding	chrX	8271133	8280179	+	2241	2.308	2.416	2.32	1.647	1.697	1.136	5.28	4.353	2.745	3.479
ENSMUSG00000039195	1110008P14Rik	RIKEN cDNA 1110008P14 gene [Source:MGI Symbol;Acc:MGI:1920987]	5.37786e-07	4.01189e-05	4.39665	-0.468275	protein_coding	chr2	32377097	32381938	-	2694	37.883	30.104	34.519	32.844	31.201	29.3	49.731	50.271	37.581	42.115
ENSMUSG00000036432	Siah2	seven in absentia 2 [Source:MGI Symbol;Acc:MGI:108062]	5.53203e-07	4.11194e-05	4.38595	-0.600398	protein_coding	chr3	58674938	58692400	-	2999	8.261	6.682	7.13	5.801	5.386	4.902	9.561	9.994	9.462	9.315
ENSMUSG00000020053	Igf1	insulin-like growth factor 1 [Source:MGI Symbol;Acc:MGI:96432]	5.67454e-07	4.20264e-05	4.37648	-0.998734	protein_coding	chr10	87858265	87937042	+	9904	0.794	1.347	1.981	1.183	1.1	0.951	2.278	2.402	1.673	3.353
ENSMUSG00000025352	Gdf11	growth differentiation factor 11 [Source:MGI Symbol;Acc:MGI:1338027]	5.69685e-07	4.20399e-05	4.37634	-0.405311	protein_coding	chr10	128882295	128891718	-	4062	6.934	6.527	6.6	5.86	6.733	6.555	8.593	8.455	9.106	8.307
ENSMUSG00000031790	Mmp15	matrix metallopeptidase 15 [Source:MGI Symbol;Acc:MGI:109320]	5.72262e-07	4.20761e-05	4.37596	-0.400312	protein_coding	chr8	95352268	95374293	+	4348	18.704	21.31	20.608	21.003	19.214	15.665	27.257	24.884	25.633	23.967
ENSMUSG00000028988	Ctnnbip1	catenin beta interacting protein 1 [Source:MGI Symbol;Acc:MGI:1915756]	5.74277e-07	4.20761e-05	4.37596	-0.358186	protein_coding	chr4	149518236	149566437	+	2792	26.372	25.349	25.503	27.654	26.785	25.388	32.984	36.491	31.371	32.63
ENSMUSG00000001506	Col1a1	collagen, type I, alpha 1 [Source:MGI Symbol;Acc:MGI:88467]	6.1039e-07	4.45628e-05	4.35103	-1.54449	protein_coding	chr11	94936224	94953042	+	6563	2.404	9.364	11.779	7.693	6.368	2.726	25.317	17.609	12.927	21.369
ENSMUSG00000021098	4930447C04Rik	RIKEN cDNA 4930447C04 gene [Source:MGI Symbol;Acc:MGI:1923051]	6.22715e-07	4.53014e-05	4.34389	0.9698	protein_coding	chr12	72881109	72940833	-	6044	0.467	0.489	0.748	0.651	0.622	0.641	0.333	0.248	0.353	0.278
ENSMUSG00000068299	1700019G17Rik	RIKEN cDNA 1700019G17 gene [Source:MGI Symbol;Acc:MGI:1922791]	6.49982e-07	4.7118e-05	4.32681	0.558025	protein_coding	chr6	85899051	85904884	-	3223	3.776	4.797	4.503	5.171	4.057	4.75	3.231	3.027	2.964	2.929
ENSMUSG00000085091	E230015J15Rik	epidermal growth factor receptor, opposite strand [Source:MGI Symbol;Acc:MGI:2443051]	6.96755e-07	5.03307e-05	4.29817	2.66297	antisense	chr11	16815431	16830702	-	4063	0.064	0.069	0.022	0.05	0.074	0.056	0	0	0	0
ENSMUSG00000078612	1700024P16Rik	RIKEN cDNA 1700024P16 gene [Source:MGI Symbol;Acc:MGI:2685466]	7.19817e-07	5.18142e-05	4.28555	2.01594	protein_coding	chr4	104913456	105016863	+	3136	0.166	0.16	0.159	0.246	0.136	0.279	0	0.042	0.039	0.073
ENSMUSG00000018340	Anxa6	annexin A6 [Source:MGI Symbol;Acc:MGI:88255]	7.25272e-07	5.20243e-05	4.28379	-0.359825	protein_coding	chr11	54979108	55033445	-	2930	43.302	40.005	41.783	46.558	42.354	40.32	57.463	56.03	48.647	54.23
ENSMUSG00000074743	Thbd	thrombomodulin [Source:MGI Symbol;Acc:MGI:98736]	7.4092e-07	5.29616e-05	4.27604	-1.21283	protein_coding	chr2	148404471	148408188	-	3718	1.707	2.042	3.295	1.898	1.736	1.073	4.773	3.847	2.603	6.773
ENSMUSG00000054690	Emcn	endomucin [Source:MGI Symbol;Acc:MGI:1891716]	7.49171e-07	5.33654e-05	4.27274	-0.777061	protein_coding	chr3	137341067	137432185	+	5409	0.94	0.815	0.878	0.99	0.909	0.611	1.699	1.583	1.418	1.159
ENSMUSG00000003813	Rad23a	RAD23a homolog (S. cerevisiae) [Source:MGI Symbol;Acc:MGI:105126]	7.54424e-07	5.35536e-05	4.27121	-0.400616	protein_coding	chr8	84834019	84840665	-	2577	21.37	20.122	21.139	23.352	20.479	18.897	27.517	31.141	24.393	26.603
ENSMUSG00000085511	Gm11738	predicted gene 11738 [Source:MGI Symbol;Acc:MGI:3650365]	7.57767e-07	5.36055e-05	4.27079	2.48543	antisense	chr11	118114855	118118279	+	2158	0.06	0.129	0.168	0.169	0.099	0.123	0	0.02	0	0
ENSMUSG00000046275	Tusc5	tumor suppressor candidate 5 [Source:MGI Symbol;Acc:MGI:3029307]	8.00559e-07	5.6438e-05	4.24843	-2.16445	protein_coding	chr11	76679808	76698664	+	3302	0.197	0.423	0.479	0.43	0.298	0.368	3.882	0.495	1.763	0.544
ENSMUSG00000021792	Fam213a	family with sequence similarity 213, member A [Source:MGI Symbol;Acc:MGI:1917814]	8.24722e-07	5.78279e-05	4.23786	0.339287	protein_coding	chr14	40993740	41013788	-	2948	53.477	55.438	57.829	59.809	54.199	58.861	42.061	44.562	44.733	46.471
ENSMUSG00000032218	Ccnb2	cyclin B2 [Source:MGI Symbol;Acc:MGI:88311]	8.26116e-07	5.78279e-05	4.23786	-1.11052	protein_coding	chr9	70407689	70421554	-	1541	0.508	0.616	0.997	0.579	0.804	0.666	1.894	1.404	1.171	1.637
ENSMUSG00000097848	Gm807	predicted gene 807 [Source:MGI Symbol;Acc:MGI:2685653]	8.29151e-07	5.78279e-05	4.23786	1.35781	lincRNA	chr13	99100706	99107580	+	1723	0.782	1.199	1.286	1.6	1.414	2.094	0.389	0.564	0.619	0.532
ENSMUSG00000032334	Loxl1	lysyl oxidase-like 1 [Source:MGI Symbol;Acc:MGI:106096]	8.34152e-07	5.78279e-05	4.23786	-1.361	protein_coding	chr9	58287723	58313212	-	3338	0.833	1.053	1.774	0.875	0.807	0.478	3.037	2.539	1.302	3.034
ENSMUSG00000029217	Tec	tec protein tyrosine kinase [Source:MGI Symbol;Acc:MGI:98662]	8.35912e-07	5.78279e-05	4.23786	-0.820906	protein_coding	chr5	72755718	72868483	-	3632	0.706	0.968	0.958	1.027	0.871	0.554	1.488	1.592	1.411	1.473
ENSMUSG00000052387	Trpm3	transient receptor potential cation channel, subfamily M, member 3 [Source:MGI Symbol;Acc:MGI:2443101]	8.37865e-07	5.78279e-05	4.23786	1.08636	protein_coding	chr19	22139119	22989884	+	8061	5.268	8.067	6.708	5.146	6.775	9.297	2.564	1.884	5.143	3.276
ENSMUSG00000091712	Sec14l5	SEC14-like 5 (S. cerevisiae) [Source:MGI Symbol;Acc:MGI:3616084]	8.40005e-07	5.78279e-05	4.23786	0.828924	protein_coding	chr16	5147109	5183934	+	2337	5.691	6.568	5.784	6.455	6.711	6.664	2.953	2.418	5.123	3.565
ENSMUSG00000001300	Efnb2	ephrin B2 [Source:MGI Symbol;Acc:MGI:105097]	8.47165e-07	5.81257e-05	4.23563	-0.516312	protein_coding	chr8	8617434	8660773	-	4324	2.433	2.633	3.44	2.832	2.589	2.75	3.94	3.736	4.163	3.959
ENSMUSG00000027510	Rbm38	RNA binding motif protein 38 [Source:MGI Symbol;Acc:MGI:1889294]	8.56167e-07	5.85475e-05	4.23249	-0.900527	protein_coding	chr2	173020498	173034734	+	2869	0.773	0.914	1.387	1.088	1.132	0.702	1.911	2.031	1.558	1.931
ENSMUSG00000045211	Nudt18	nudix (nucleoside diphosphate linked moiety X)-type motif 18 [Source:MGI Symbol;Acc:MGI:2385853]	9.61536e-07	6.55346e-05	4.18353	0.400989	protein_coding	chr14	70577847	70582571	+	3716	15.639	16.538	16.655	18.617	15.732	18.451	12.078	13.685	11.907	13.328
ENSMUSG00000001025	S100a6	S100 calcium binding protein A6 (calcyclin) [Source:MGI Symbol;Acc:MGI:1339467]	9.65737e-07	6.5603e-05	4.18308	-0.66381	protein_coding	chr3	90612894	90614414	+	719	59.304	62.958	69.982	67.961	49.033	42.16	110.2	107.257	67.696	82.966
ENSMUSG00000056423	Uts2b	urotensin 2B [Source:MGI Symbol;Acc:MGI:2677064]	9.991e-07	6.76453e-05	4.16976	-1.07762	protein_coding	chr16	27353322	27370239	-	835	1.614	1.337	2.436	1.166	1.382	1.911	3.92	4.124	3.045	2.883
ENSMUSG00000038463	Olfml2b	olfactomedin-like 2B [Source:MGI Symbol;Acc:MGI:2443310]	1.04115e-06	7.01925e-05	4.15371	-0.60415	protein_coding	chr1	170644532	170682789	+	3095	2.331	2.543	2.279	2.24	1.892	2.001	3.823	3.238	3.365	2.951
ENSMUSG00000026532	Spta1	spectrin alpha, erythrocytic 1 [Source:MGI Symbol;Acc:MGI:98385]	1.04356e-06	7.01925e-05	4.15371	-1.84046	protein_coding	chr1	174172776	174248450	+	9691	0.027	0.023	0.028	0.046	0.137	0.063	0.191	0.137	0.241	0.248
ENSMUSG00000059325	Hopx	HOP homeobox [Source:MGI Symbol;Acc:MGI:1916782]	1.07232e-06	7.18709e-05	4.14345	-0.413705	protein_coding	chr5	77086988	77115156	-	1549	33.167	32.647	32.834	33.719	28.912	28.251	43.742	47.677	35.949	39.892
ENSMUSG00000020547	Bzw2	basic leucine zipper and W2 domains 2 [Source:MGI Symbol;Acc:MGI:1914162]	1.07552e-06	7.18709e-05	4.14345	-0.428793	protein_coding	chr12	36091846	36156825	-	1860	14.161	17.075	17.816	16.264	14.359	14.561	23.261	22.783	18.541	19.415
ENSMUSG00000019577	Pdk4	pyruvate dehydrogenase kinase, isoenzyme 4 [Source:MGI Symbol;Acc:MGI:1351481]	1.07962e-06	7.19105e-05	4.14321	1.24687	protein_coding	chr6	5483351	5496309	-	3511	6.103	6.963	9.013	7.854	7.729	12.875	1.898	2.351	4.31	5.529
ENSMUSG00000054477	Kcnn2	potassium intermediate/small conductance calcium-activated channel, subfamily N, member 2 [Source:MGI Symbol;Acc:MGI:2153182]	1.08761e-06	7.22081e-05	4.14141	-0.383884	protein_coding	chr18	45268860	45686024	+	7321	4.619	4.087	4.316	4.226	3.771	3.86	5.231	5.523	5.153	5.596
ENSMUSG00000026589	Sec16b	SEC16 homolog B (S. cerevisiae) [Source:MGI Symbol;Acc:MGI:2148802]	1.13564e-06	7.51536e-05	4.12405	1.28498	protein_coding	chr1	157506728	157568425	+	5410	0.257	0.33	0.201	0.3	0.221	0.316	0.08	0.139	0.121	0.078
ENSMUSG00000053166	Cdh22	cadherin 22 [Source:MGI Symbol;Acc:MGI:1341843]	1.17696e-06	7.7638e-05	4.10993	-0.509578	protein_coding	chr2	165111507	165234853	-	3702	8.242	7.071	7.987	7.821	6.441	5.295	9.482	11.137	9.548	10.209
ENSMUSG00000018387	Shroom1	shroom family member 1 [Source:MGI Symbol;Acc:MGI:1919024]	1.1869e-06	7.80426e-05	4.10767	0.553131	protein_coding	chr11	53457205	53467766	+	4600	2.258	2.075	2.457	2.415	2.016	2.296	1.475	1.449	1.613	1.545
ENSMUSG00000042096	Dao	D-amino acid oxidase [Source:MGI Symbol;Acc:MGI:94859]	1.20537e-06	7.90036e-05	4.10235	1.02585	protein_coding	chr5	114003703	114025449	+	2431	2.7	3.49	3.719	3.787	4.289	4.531	1.006	1.798	2.125	2.374
ENSMUSG00000025915	Sgk3	serum/glucocorticoid regulated kinase 3 [Source:MGI Symbol;Acc:MGI:2182368]	1.21914e-06	7.96521e-05	4.0988	0.626163	protein_coding	chr1	9798130	9902556	+	5760	3.267	3.266	3.061	3.07	3.435	4.504	2.143	2.138	2.129	2.448
ENSMUSG00000085133	B930095G15Rik	RIKEN cDNA B930095G15 gene [Source:MGI Symbol;Acc:MGI:2443701]	1.29024e-06	8.40296e-05	4.07557	0.983929	sense_intronic	chr14	121248706	121251497	+	2792	2.086	3.019	2.364	2.179	2.434	2.762	1.13	0.711	1.645	1.451
ENSMUSG00000028211	Trp53inp1	transformation related protein 53 inducible nuclear protein 1 [Source:MGI Symbol;Acc:MGI:1926609]	1.29859e-06	8.42436e-05	4.07446	0.719208	protein_coding	chr4	11156431	11174379	+	6475	4.001	5.465	6.479	5.023	5.564	7.591	2.723	3.361	3.736	3.907
ENSMUSG00000067299	Crygd	crystallin, gamma D [Source:MGI Symbol;Acc:MGI:88524]	1.30174e-06	8.42436e-05	4.07446	-3.88613	protein_coding	chr1	65061872	65063452	-	1028	0	0	0.044	0	0	0	0	0	0.04	2.639
ENSMUSG00000022505	Emp2	epithelial membrane protein 2 [Source:MGI Symbol;Acc:MGI:1098726]	1.30637e-06	8.42774e-05	4.07429	-0.507576	protein_coding	chr16	10281749	10313968	-	3440	10.942	14.295	14.561	15.796	12.012	9.739	19.272	18.966	17.201	17.196
ENSMUSG00000032281	Acsbg1	acyl-CoA synthetase bubblegum family member 1 [Source:MGI Symbol;Acc:MGI:2385656]	1.34938e-06	8.67788e-05	4.06159	0.319992	protein_coding	chr9	54604877	54661870	-	3604	105.902	119.361	115.128	108.32	109.607	111.239	88.749	86.448	90.897	89.269
ENSMUSG00000006471	Ndor1	NADPH dependent diflavin oxidoreductase 1 [Source:MGI Symbol;Acc:MGI:1926047]	1.35842e-06	8.70873e-05	4.06005	0.435354	protein_coding	chr2	25244821	25256022	-	5835	6.332	6.62	7.244	7.165	5.361	5.866	4.86	4.327	5.172	4.499
ENSMUSG00000027962	Vcam1	vascular cell adhesion molecule 1 [Source:MGI Symbol;Acc:MGI:98926]	1.36416e-06	8.71832e-05	4.05957	-0.507726	protein_coding	chr3	116110020	116129688	-	3398	5.424	8.689	8.608	7.304	6.955	6.271	9.924	10.328	10.149	10.245
ENSMUSG00000056656	Apol8	apolipoprotein L 8 [Source:MGI Symbol;Acc:MGI:2444921]	1.41065e-06	8.98461e-05	4.0465	0.626262	protein_coding	chr15	77747799	77755229	-	2665	4.453	3.686	3.732	5.128	4.345	4.533	2.827	2.998	2.539	2.739
ENSMUSG00000071337	Tia1	cytotoxic granule-associated RNA binding protein 1 [Source:MGI Symbol;Acc:MGI:107914]	1.41459e-06	8.98461e-05	4.0465	0.39	protein_coding	chr6	86404219	86433403	+	12945	3.818	4.264	4.467	4.57	3.753	3.721	2.852	3.1	3.336	3.123
ENSMUSG00000097993	Ptprv	protein tyrosine phosphatase, receptor type, V [Source:MGI Symbol;Acc:MGI:108027]	1.4225e-06	9.00695e-05	4.04542	1.38401	processed_transcript	chr1	135108497	135132594	-	6987	0.218	0.144	0.181	0.203	0.141	0.19	0.079	0.032	0.059	0.093
ENSMUSG00000021185	9030617O03Rik	RIKEN cDNA 9030617O03 gene [Source:MGI Symbol;Acc:MGI:2444813]	1.44633e-06	9.1297e-05	4.03954	0.659234	protein_coding	chr12	100779057	100896981	+	4434	2.549	2.002	1.917	2.296	2.217	2.365	1.299	1.304	1.359	1.629
ENSMUSG00000030946	Lhpp	phospholysine phosphohistidine inorganic pyrophosphate phosphatase [Source:MGI Symbol;Acc:MGI:1923679]	1.5089e-06	9.45269e-05	4.02444	-0.498598	protein_coding	chr7	132610638	132706420	+	2085	7.713	6.934	7.003	7.313	7.768	6.613	10.839	11.284	8.417	10.135
ENSMUSG00000002980	Bcam	basal cell adhesion molecule [Source:MGI Symbol;Acc:MGI:1929940]	1.51003e-06	9.45269e-05	4.02444	-0.630077	protein_coding	chr7	19756131	19771016	-	3199	5.53	6.177	6.359	6.363	5.263	4.215	11.416	8.776	7.306	7.239
ENSMUSG00000039735	Fnbp1l	formin binding protein 1-like [Source:MGI Symbol;Acc:MGI:1925642]	1.51132e-06	9.45269e-05	4.02444	0.404901	protein_coding	chr3	122538719	122619667	-	5408	9.524	12.303	11.127	10.235	10.509	10.936	8.139	7.322	8.735	8.119
ENSMUSG00000026389	Steap3	STEAP family member 3 [Source:MGI Symbol;Acc:MGI:1915678]	1.55516e-06	9.69731e-05	4.01335	-0.796827	protein_coding	chr1	120190757	120272705	-	5715	0.867	0.889	1.218	1	0.763	0.651	1.898	1.56	1.227	1.518
ENSMUSG00000018068	Ints2	integrator complex subunit 2 [Source:MGI Symbol;Acc:MGI:1917672]	1.56397e-06	9.72266e-05	4.01221	0.519061	protein_coding	chr11	86210681	86257575	-	10609	1.254	1.568	1.419	1.319	1.337	1.379	0.859	0.974	1.051	0.933
ENSMUSG00000025351	Cd63	CD63 antigen [Source:MGI Symbol;Acc:MGI:99529]	1.57513e-06	9.76251e-05	4.01044	-0.521046	protein_coding	chr10	128908919	128912816	+	1031	54.638	54.788	62.529	61.397	51.272	44.139	78.343	95.393	59.38	79.023
ENSMUSG00000027525	Phactr3	phosphatase and actin regulator 3 [Source:MGI Symbol;Acc:MGI:1921439]	1.58095e-06	9.76906e-05	4.01015	0.562762	protein_coding	chr2	178118975	178338492	+	6407	23.697	25.769	27.596	27.399	27.446	37.986	17.187	18.258	19.796	21.096
ENSMUSG00000032085	Tagln	transgelin [Source:MGI Symbol;Acc:MGI:106012]	1.58921e-06	9.79055e-05	4.00919	-1.04089	protein_coding	chr9	45929628	45936058	-	1586	2.658	5.314	7.24	5.497	5.685	2.778	11.116	11.384	7.834	9.301
ENSMUSG00000035242	Oaz1	ornithine decarboxylase antizyme 1 [Source:MGI Symbol;Acc:MGI:109433]	1.6189e-06	9.94361e-05	4.00246	-0.432972	protein_coding	chr10	80826656	80829290	+	2558	68.954	67.774	66.823	75.205	71.667	64.553	91.521	111.047	75.519	93.354
ENSMUSG00000036545	Adamts2	a disintegrin-like and metallopeptidase (reprolysin type) with thrombospondin type 1 motif, 2 [Source:MGI Symbol;Acc:MGI:1347356]	1.65925e-06	0.000101611	3.99306	-0.56728	protein_coding	chr11	50602084	50807573	+	9336	1.383	1.477	1.695	1.312	1.259	1.09	2.074	2.028	1.687	2.268
ENSMUSG00000067006	Serpinb5	serine (or cysteine) peptidase inhibitor, clade B, member 5 [Source:MGI Symbol;Acc:MGI:109579]	1.68141e-06	0.000102661	3.98859	1.41504	protein_coding	chr1	106861173	106883348	+	2750	0.68	0.67	0.559	0.472	0.777	0.967	0.158	0.161	0.328	0.347
ENSMUSG00000042251	Pm20d1	peptidase M20 domain containing 1 [Source:MGI Symbol;Acc:MGI:2442939]	1.68643e-06	0.000102662	3.98859	0.568208	protein_coding	chr1	131797381	131821473	+	4442	2.388	2.953	2.371	2.675	2.482	2.831	1.58	1.799	1.846	1.772
ENSMUSG00000029096	Htra3	HtrA serine peptidase 3 [Source:MGI Symbol;Acc:MGI:1925808]	1.71599e-06	0.000104153	3.98233	-0.560523	protein_coding	chr5	35652041	35679782	-	3860	3.097	3.442	4.029	3.299	3.266	2.529	4.823	5.18	4.058	5.108
ENSMUSG00000025912	Mybl1	myeloblastosis oncogene-like 1 [Source:MGI Symbol;Acc:MGI:99925]	1.72853e-06	0.000104604	3.98045	0.721351	protein_coding	chr1	9667415	9700209	-	5369	1.093	1.175	1.111	1.02	1.138	1.323	0.69	0.65	0.802	0.605
ENSMUSG00000044313	Mab21l3	mab-21-like 3 (C. elegans) [Source:MGI Symbol;Acc:MGI:2446273]	1.76539e-06	0.000106506	3.97263	1.8657	protein_coding	chr3	101813076	101848959	-	3610	0.169	0.17	0.075	0.157	0.118	0.21	0.022	0.037	0.023	0.042
ENSMUSG00000048148	Nwd1	NACHT and WD repeat domain containing 1 [Source:MGI Symbol;Acc:MGI:2442268]	1.77034e-06	0.000106506	3.97263	0.832356	protein_coding	chr8	72646711	72714746	+	8701	3.337	4.907	4.271	3.887	4.243	5.082	1.981	1.542	3.469	2.565
ENSMUSG00000021750	Fam107a	family with sequence similarity 107, member A [Source:MGI Symbol;Acc:MGI:3041256]	1.79345e-06	0.000107458	3.96876	1.09955	protein_coding	chr14	8296274	8318023	-	3870	42.87	45.706	44.589	48.63	53.72	62.476	10.976	16.494	33.016	31.658
ENSMUSG00000024925	Rnaseh2c	ribonuclease H2, subunit C [Source:MGI Symbol;Acc:MGI:1915459]	1.79664e-06	0.000107458	3.96876	-0.53371	protein_coding	chr19	5601873	5603439	+	1455	10.008	8.44	9.974	9.058	9.34	8.25	13.336	15.109	10.625	13.815
ENSMUSG00000026349	Ccnt2	cyclin T2 [Source:MGI Symbol;Acc:MGI:1920199]	1.86136e-06	0.000111006	3.95466	0.357846	protein_coding	chr1	127774164	127808061	+	12345	3.708	4.399	4.27	4.096	4.019	4.025	3.073	3.079	3.478	3.037
ENSMUSG00000074280	Gm6166	predicted gene 6166 [Source:MGI Symbol;Acc:MGI:3645893]	1.87008e-06	0.000111202	3.95389	-0.480613	pseudogene	chr9	57483913	57484585	+	669	92.973	90.19	102.918	92.437	73.202	86.818	156.106	122.597	112.903	106.131
ENSMUSG00000048070	Pirt	phosphoinositide-interacting regulator of transient receptor potential channels [Source:MGI Symbol;Acc:MGI:2443635]	1.99086e-06	0.000117798	3.92886	-2.25695	protein_coding	chr11	66911981	66929876	+	4200	0.29	0.425	0.258	0.406	0.265	0.253	3.709	0.294	1.718	0.437
ENSMUSG00000005716	Pvalb	parvalbumin [Source:MGI Symbol;Acc:MGI:97821]	1.99249e-06	0.000117798	3.92886	-0.550927	protein_coding	chr15	78191114	78206400	-	1041	72.985	49.382	52.374	62.132	58.168	54.407	78.348	104.738	72.754	84.064
ENSMUSG00000031613	Hpgd	hydroxyprostaglandin dehydrogenase 15 (NAD) [Source:MGI Symbol;Acc:MGI:108085]	2.02442e-06	0.000119342	3.92321	-0.774879	protein_coding	chr8	56294552	56321046	+	1719	3.363	4.254	4.313	3.444	3.406	2.431	7.525	6.291	4.723	5.469
ENSMUSG00000021010	Npas3	neuronal PAS domain protein 3 [Source:MGI Symbol;Acc:MGI:1351610]	2.03822e-06	0.000119651	3.92208	0.507319	protein_coding	chr12	53248677	54072175	+	5879	4.747	6.646	5.598	4.815	6.135	6.41	4.146	3.965	4.004	3.907
ENSMUSG00000054612	Mgmt	O-6-methylguanine-DNA methyltransferase [Source:MGI Symbol;Acc:MGI:96977]	2.04133e-06	0.000119651	3.92208	1.25909	protein_coding	chr7	136894611	137128187	+	818	2.125	1.706	1.99	2.578	1.358	1.347	0.82	0.756	0.551	0.794
ENSMUSG00000007783	Cpt1c	carnitine palmitoyltransferase 1c [Source:MGI Symbol;Acc:MGI:2446526]	2.05037e-06	0.000119839	3.9214	0.382431	protein_coding	chr7	44959373	44974851	-	2793	19.609	20.504	22.483	24.929	19.156	19.938	15.392	15.963	16.84	16.022
ENSMUSG00000032744	Heyl	hairy/enhancer-of-split related with YRPW motif-like [Source:MGI Symbol;Acc:MGI:1860511]	2.06679e-06	0.000120455	3.91918	-0.56474	protein_coding	chr4	123233556	123249875	+	5113	1.964	2.02	1.538	1.991	1.989	1.79	3.155	2.763	2.751	2.429
ENSMUSG00000032128	Robo3	roundabout homolog 3 (Drosophila) [Source:MGI Symbol;Acc:MGI:1343102]	2.09801e-06	0.000121929	3.91389	0.967379	protein_coding	chr9	37415669	37433163	-	6765	0.508	0.413	0.615	0.581	0.417	0.46	0.216	0.222	0.346	0.22
ENSMUSG00000020758	Itgb4	integrin beta 4 [Source:MGI Symbol;Acc:MGI:96613]	2.1975e-06	0.00012724	3.89538	-0.458292	protein_coding	chr11	115974709	116008412	+	7015	7.925	8.012	7.605	9.093	7.188	5.572	9.889	10.408	10.568	10.388
ENSMUSG00000020963	Tshr	thyroid stimulating hormone receptor [Source:MGI Symbol;Acc:MGI:98849]	2.20181e-06	0.00012724	3.89538	1.39541	protein_coding	chr12	91400993	91540509	+	4874	0.259	0.195	0.167	0.25	0.184	0.171	0.04	0.063	0.093	0.086
ENSMUSG00000028678	Kif2c	kinesin family member 2C [Source:MGI Symbol;Acc:MGI:1921054]	2.26654e-06	0.000130613	3.88402	-1.24207	protein_coding	chr4	117159639	117182639	-	4363	0.1	0.115	0.155	0.167	0.098	0.078	0.28	0.233	0.291	0.35
ENSMUSG00000060594	Layn	layilin [Source:MGI Symbol;Acc:MGI:2685357]	2.28052e-06	0.000130965	3.88285	-1.08435	protein_coding	chr9	51056780	51077094	-	1786	0.535	0.75	0.861	1.067	0.526	0.659	1.722	2.027	1.309	1.22
ENSMUSG00000025952	Crygc	crystallin, gamma C [Source:MGI Symbol;Acc:MGI:88523]	2.28542e-06	0.000130965	3.88285	-3.58496	protein_coding	chr1	65071525	65073689	-	786	0	0	0	0	0	0	0	0	0	2.334
ENSMUSG00000099041	LRRC8A	predicted gene, 28035 [Source:MGI Symbol;Acc:MGI:5547771]	2.35512e-06	0.000134583	3.87101	1.05739	protein_coding	chr2	30240567	30282148	+	4238	0.421	0.54	0.704	0.498	0.726	0.654	0.223	0.281	0.31	0.298
ENSMUSG00000029661	Col1a2	collagen, type I, alpha 2 [Source:MGI Symbol;Acc:MGI:88468]	2.36527e-06	0.000134787	3.87035	-1.18438	protein_coding	chr6	4504814	4541543	+	12136	3.578	11.48	12.397	9.466	7.377	4.138	21.92	18.907	13.032	18.487
ENSMUSG00000044288	Cnr1	cannabinoid receptor 1 (brain) [Source:MGI Symbol;Acc:MGI:104615]	2.3785e-06	0.000135028	3.86958	0.391399	protein_coding	chr4	33924593	33948831	+	6444	7.318	8.133	7.836	7.514	8.289	8.73	5.753	5.768	6.586	6.073
ENSMUSG00000066278	Vps37b	vacuolar protein sorting 37B (yeast) [Source:MGI Symbol;Acc:MGI:1916724]	2.38266e-06	0.000135028	3.86958	-0.402958	protein_coding	chr5	124004641	124032260	-	2512	10.451	11.399	10.006	9.767	10.071	9.587	14.648	14.462	11.998	12.627
ENSMUSG00000097456	Gm16958	predicted gene, 16958 [Source:MGI Symbol;Acc:MGI:4439882]	2.43532e-06	0.000137633	3.86128	1.10692	lincRNA	chr3	127161305	127168288	+	1834	0.853	1.187	0.69	0.973	1.002	0.994	0.366	0.53	0.358	0.438
ENSMUSG00000016194	Hsd11b1	hydroxysteroid 11-beta dehydrogenase 1 [Source:MGI Symbol;Acc:MGI:103562]	2.52427e-06	0.000142267	3.84689	-0.548581	protein_coding	chr1	193221630	193264054	-	2708	2.697	3.339	3.255	3.789	3.298	3.703	4.792	5.314	4.512	4.883
ENSMUSG00000028862	Map3k6	mitogen-activated protein kinase kinase kinase 6 [Source:MGI Symbol;Acc:MGI:1855691]	2.53585e-06	0.000142529	3.8461	1.77879	protein_coding	chr4	133240818	133252929	+	4604	1.057	1.661	1.836	1.797	1.773	3.094	0.128	0.393	0.855	0.755
ENSMUSG00000075437	Gm11681	predicted gene 11681 [Source:MGI Symbol;Acc:MGI:3650778]	2.55442e-06	0.00014318	3.84412	1.45811	lincRNA	chr11	112792731	112799008	-	870	1.249	1.091	1.247	0.746	1.13	0.873	0.317	0.406	0.377	0.351
ENSMUSG00000027570	Col9a3	collagen, type IX, alpha 3 [Source:MGI Symbol;Acc:MGI:894686]	2.59904e-06	0.000145284	3.83778	-0.359222	protein_coding	chr2	180597790	180622189	+	3853	14.71	16.036	15.934	14.608	14.729	15.912	20.329	21.481	17.134	19.241
ENSMUSG00000044340	Phlpp1	PH domain and leucine rich repeat protein phosphatase 1 [Source:MGI Symbol;Acc:MGI:2138327]	2.62353e-06	0.000146255	3.83489	0.386404	protein_coding	chr1	106171752	106394250	+	6736	20.333	20.293	19.933	18.969	20.098	20.189	14.965	12.936	17.039	15.817
ENSMUSG00000029816	Gpnmb	glycoprotein (transmembrane) nmb [Source:MGI Symbol;Acc:MGI:1934765]	2.66708e-06	0.000148166	3.82925	1.82532	protein_coding	chr6	49036518	49058182	+	3798	0.229	0.25	0.19	0.128	0.169	0.11	0.073	0.012	0.054	0.03
ENSMUSG00000023064	Sncg	synuclein, gamma [Source:MGI Symbol;Acc:MGI:1298397]	2.67227e-06	0.000148166	3.82925	-0.461092	protein_coding	chr14	34370274	34374789	-	852	115.755	105.016	113.339	127.698	111.648	107.851	194.187	162.582	129.081	136.261
ENSMUSG00000029311	Hsd17b11	hydroxysteroid (17-beta) dehydrogenase 11 [Source:MGI Symbol;Acc:MGI:2149821]	2.70828e-06	0.000149759	3.82461	0.322695	protein_coding	chr5	103989762	104021919	-	3265	25.121	26.942	29.922	27.411	26.307	26.631	22.407	21.808	20.383	21.36
ENSMUSG00000060152	Pop5	processing of precursor 5, ribonuclease P/MRP family (S. cerevisiae) [Source:MGI Symbol;Acc:MGI:2151221]	2.71893e-06	0.000149943	3.82407	-0.431929	protein_coding	chr5	115235836	115245351	+	2296	18.458	15.194	16.894	16.178	14.648	13.666	22.331	23.456	18.02	21.171
ENSMUSG00000038608	Dock10	dedicator of cytokinesis 10 [Source:MGI Symbol;Acc:MGI:2146320]	2.82485e-06	0.000155367	3.80864	0.375226	protein_coding	chr1	80501073	80758553	-	7303	16.177	15.164	14.708	14.148	14.558	15.599	12.167	10.191	12.313	11.533
ENSMUSG00000023232	Serinc2	serine incorporator 2 [Source:MGI Symbol;Acc:MGI:1919132]	2.83778e-06	0.00015566	3.80782	-1.01792	protein_coding	chr4	130253495	130279205	-	2319	0.412	0.385	0.682	0.385	0.461	0.491	1.225	0.857	0.884	0.89
ENSMUSG00000051207	Mrgprd	MAS-related GPR, member D [Source:MGI Symbol;Acc:MGI:3033142]	2.8927e-06	0.00015825	3.80066	-3.65105	protein_coding	chr7	145314835	145324059	+	3117	0	0	0	0	0	0.024	0.607	0	0.21	0.037
ENSMUSG00000050288	Fzd2	frizzled homolog 2 (Drosophila) [Source:MGI Symbol;Acc:MGI:1888513]	2.91824e-06	0.000159223	3.798	-1.02315	protein_coding	chr11	102604431	102608058	+	3628	0.683	1.262	1.433	1.107	0.86	0.607	2	1.959	1.458	2.591
ENSMUSG00000030653	Pde2a	phosphodiesterase 2A, cGMP-stimulated [Source:MGI Symbol;Acc:MGI:2446107]	2.98429e-06	0.000162394	3.78943	0.389082	protein_coding	chr7	101421691	101512829	+	4220	11.618	13.848	13.445	14.241	12.83	12.269	9.14	9.038	10.727	10.631
ENSMUSG00000038332	Sesn1	sestrin 1 [Source:MGI Symbol;Acc:MGI:2155278]	3.01143e-06	0.000163438	3.78665	0.494387	protein_coding	chr10	41810574	41908424	+	3327	16.017	20.266	23.508	20.855	18.072	24.491	13.253	14.17	15.012	15.437
ENSMUSG00000028573	Fggy	FGGY carbohydrate kinase domain containing [Source:MGI Symbol;Acc:MGI:1922828]	3.1172e-06	0.000168628	3.77307	0.459293	protein_coding	chr4	95557507	95926939	+	5844	2.365	2.302	2.561	2.463	2.15	2.334	1.64	1.79	1.663	1.726
ENSMUSG00000027332	Ivd	isovaleryl coenzyme A dehydrogenase [Source:MGI Symbol;Acc:MGI:1929242]	3.1235e-06	0.000168628	3.77307	0.340497	protein_coding	chr2	118861954	118882909	+	5505	16.415	17.764	16.605	17.546	17.901	18.762	13.669	13.969	13.497	13.856
ENSMUSG00000033788	Dysf	dysferlin [Source:MGI Symbol;Acc:MGI:1349385]	3.19319e-06	0.000171938	3.76463	-0.657012	protein_coding	chr6	84008590	84211060	+	8333	0.975	1.025	1.497	1.577	1.097	0.994	2.101	1.96	1.708	1.711
ENSMUSG00000027306	Nusap1	nucleolar and spindle associated protein 1 [Source:MGI Symbol;Acc:MGI:2675669]	3.22783e-06	0.000173348	3.76108	-0.95744	protein_coding	chr2	119618298	119651244	+	4059	0.268	0.481	0.446	0.39	0.442	0.618	0.962	0.75	0.849	0.876
ENSMUSG00000032126	Hmbs	hydroxymethylbilane synthase [Source:MGI Symbol;Acc:MGI:96112]	3.27194e-06	0.000175258	3.75632	-0.482334	protein_coding	chr9	44336350	44344228	-	1755	8.767	7.983	8.32	8.965	8.401	7.511	11.821	12.476	9.439	12.564
ENSMUSG00000020850	Prpf8	pre-mRNA processing factor 8 [Source:MGI Symbol;Acc:MGI:2179381]	3.32113e-06	0.000177429	3.75097	0.338805	protein_coding	chr11	75486816	75509449	+	7461	19.924	20.319	20.753	21.474	19.771	18.838	15.705	14.401	17.637	15.647
ENSMUSG00000087035	BC052486	transmembrane 74B, opposite strand [Source:MGI Symbol;Acc:MGI:3039588]	3.34785e-06	0.000178393	3.74862	1.66879	antisense	chr2	151679361	151686339	-	2219	0.215	0.478	0.265	0.493	0.366	0.445	0.107	0.02	0.129	0.155
ENSMUSG00000078302	Foxd1	forkhead box D1 [Source:MGI Symbol;Acc:MGI:1347463]	3.41114e-06	0.000181294	3.74162	-1.17971	protein_coding	chr13	98354245	98356705	+	2461	0.3	0.544	0.606	0.363	0.417	0.216	1.074	1.112	0.65	0.901
ENSMUSG00000037999	Arap2	ArfGAP with RhoGAP domain, ankyrin repeat and PH domain 2 [Source:MGI Symbol;Acc:MGI:2684416]	3.4394e-06	0.000182324	3.73916	0.413792	protein_coding	chr5	62602445	62766198	-	8716	7.645	8.978	8.216	8.254	8.065	9.597	5.977	6.042	7.273	5.958
ENSMUSG00000028199	Cryz	crystallin, zeta [Source:MGI Symbol;Acc:MGI:88527]	3.46782e-06	0.000183357	3.7367	0.420296	protein_coding	chr3	154596711	154623182	+	2968	9.49	8.952	8.012	8.239	8.25	8.102	6.538	5.83	6.493	6.412
ENSMUSG00000023832	Acat2	acetyl-Coenzyme A acetyltransferase 2 [Source:MGI Symbol;Acc:MGI:87871]	3.51858e-06	0.000185562	3.73151	-0.357635	protein_coding	chr17	12942890	12960747	-	2544	49.411	43.617	41.494	45.03	45.102	44.034	59.329	60.089	51.531	57.547
ENSMUSG00000055945	Prr18	proline rich 18 [Source:MGI Symbol;Acc:MGI:2443403]	3.68663e-06	0.000193926	3.71236	0.375716	protein_coding	chr17	8340406	8344112	+	3552	55.494	51.259	45.297	47.892	46.872	45.675	38.851	34.748	39.412	36.461
ENSMUSG00000023921	Mut	methylmalonyl-Coenzyme A mutase [Source:MGI Symbol;Acc:MGI:97239]	3.70507e-06	0.000193953	3.7123	0.444308	protein_coding	chr17	40934685	40961989	+	3675	20.603	20.701	17.837	16.629	19.849	22.099	14.177	13.237	15.599	14.433
ENSMUSG00000005360	Slc1a3	solute carrier family 1 (glial high affinity glutamate transporter), member 3 [Source:MGI Symbol;Acc:MGI:99917]	3.72276e-06	0.000193953	3.7123	0.410912	protein_coding	chr15	8634124	8710764	-	8537	25.243	34.901	32.907	31.379	30.409	33.047	22.027	21.805	25.899	23.805
ENSMUSG00000096929	A330023F24Rik	RIKEN cDNA A330023F24 gene [Source:MGI Symbol;Acc:MGI:2443958]	3.72471e-06	0.000193953	3.7123	0.743723	lincRNA	chr1	194976375	195037908	+	9357	1.872	1.909	2.817	2.31	1.498	1.774	0.986	1	1.516	1.282
ENSMUSG00000029797	Sspo	SCO-spondin [Source:MGI Symbol;Acc:MGI:2674311]	3.72495e-06	0.000193953	3.7123	1.22239	protein_coding	chr6	48448229	48501250	+	15723	0.155	0.174	0.239	0.302	0.193	0.234	0.058	0.059	0.138	0.105
ENSMUSG00000066643	Wdr35	WD repeat domain 35 [Source:MGI Symbol;Acc:MGI:1921932]	3.74281e-06	0.000194389	3.71133	0.386367	protein_coding	chr12	8973892	9028847	+	7273	4.913	4.351	4.737	4.661	4.266	4.69	3.395	3.199	3.828	3.578
ENSMUSG00000060204	Gm5868	predicted gene 5868 [Source:MGI Symbol;Acc:MGI:3645333]	3.80518e-06	0.00019713	3.70525	-1.58496	protein_coding	chr5	72581639	72587550	-	1380	0.063	0.243	0.197	0.206	0.093	0.303	0.572	0.832	0.565	0.443
ENSMUSG00000022961	Son	Son DNA binding protein [Source:MGI Symbol;Acc:MGI:98353]	3.83742e-06	0.000198299	3.70268	0.372527	protein_coding	chr16	91647506	91679221	+	14354	10.626	12.945	12.592	11.781	11.307	11.978	8.729	8.322	10.421	8.945
ENSMUSG00000040605	Bace2	beta-site APP-cleaving enzyme 2 [Source:MGI Symbol;Acc:MGI:1860440]	3.88058e-06	0.000199597	3.69985	-0.525925	protein_coding	chr16	97356728	97439012	+	3736	7.702	6.604	6.559	5.926	5.811	5.358	10.124	10.079	7.014	9.052
ENSMUSG00000044265	E030002O03Rik	RIKEN cDNA E030002O03 gene [Source:MGI Symbol;Acc:MGI:2443346]	3.882e-06	0.000199597	3.69985	-2.2854	protein_coding	chr7	104153013	104164831	-	2268	0.019	0	0.02	0	0	0	0.139	0.156	0.072	0.051
ENSMUSG00000024347	Psd2	pleckstrin and Sec7 domain containing 2 [Source:MGI Symbol;Acc:MGI:1921252]	4.0346e-06	0.000206925	3.68419	-0.342253	protein_coding	chr18	35964830	36014715	+	4785	14.216	15.619	14.276	15.839	13.298	13.789	18.768	17.205	19.847	17.25
ENSMUSG00000027460	Angpt4	angiopoietin 4 [Source:MGI Symbol;Acc:MGI:1336887]	4.08361e-06	0.000208916	3.68003	0.618672	protein_coding	chr2	151911210	151945337	+	2335	2.457	2.725	2.691	2.727	2.58	2.489	1.723	1.607	1.897	1.506
ENSMUSG00000064373	Sepp1	selenoprotein P, plasma, 1 [Source:MGI Symbol;Acc:MGI:894288]	4.17563e-06	0.000213092	3.67143	0.3592	protein_coding	chr15	3268547	3280508	+	2845	485.806	555.16	536.192	523.532	568.869	588.913	397.429	420.668	424.554	441.82
ENSMUSG00000018470	Kcnab3	potassium voltage-gated channel, shaker-related subfamily, beta member 3 [Source:MGI Symbol;Acc:MGI:1336208]	4.2068e-06	0.000213693	3.67021	-0.347782	protein_coding	chr11	69326258	69333042	+	2865	22.484	20.417	21.934	24.26	20.27	20.087	26.857	29.49	27.652	25.129
ENSMUSG00000003199	Mpnd	MPN domain containing [Source:MGI Symbol;Acc:MGI:1915297]	4.20824e-06	0.000213693	3.67021	-0.366653	protein_coding	chr17	56005711	56016790	+	2305	35.036	32.86	35.049	38.035	32.944	32.086	44.692	49.18	37.608	44.547
ENSMUSG00000057469	E2f6	E2F transcription factor 6 [Source:MGI Symbol;Acc:MGI:1354159]	4.35931e-06	0.000220818	3.65597	-0.338686	protein_coding	chr12	16810965	16826743	+	2421	11.58	11.066	11.503	10.569	10.591	10.685	14.059	13.657	13.889	13.732
ENSMUSG00000027981	Rnpc3	RNA-binding region (RNP1, RRM) containing 3 [Source:MGI Symbol;Acc:MGI:1914475]	4.45745e-06	0.000225026	3.64777	0.557167	protein_coding	chr3	113605067	113630149	-	6627	2.296	2.468	2.838	2.24	2.192	2.362	1.47	1.339	1.924	1.73
ENSMUSG00000029372	Ppbp	pro-platelet basic protein [Source:MGI Symbol;Acc:MGI:1888712]	4.46432e-06	0.000225026	3.64777	-2.00817	protein_coding	chr5	90768518	90770060	+	1080	0.08	0.413	0.335	0.451	0.237	0.035	1.022	0.409	1.215	1.84
ENSMUSG00000020395	Itk	IL2 inducible T cell kinase [Source:MGI Symbol;Acc:MGI:96621]	4.55583e-06	0.000229076	3.64002	1.29235	protein_coding	chr11	46325150	46389515	-	5354	0.179	0.177	0.245	0.25	0.2	0.241	0.059	0.058	0.123	0.093
ENSMUSG00000045534	Kcna5	potassium voltage-gated channel, shaker-related subfamily, member 5 [Source:MGI Symbol;Acc:MGI:96662]	4.57688e-06	0.000229571	3.63908	0.932829	protein_coding	chr6	126532553	126698192	-	2834	1.825	2.757	3.238	2.604	3.182	3.606	1.141	1.417	1.346	2.036
ENSMUSG00000079484	Phyhd1	phytanoyl-CoA dioxygenase domain containing 1 [Source:MGI Symbol;Acc:MGI:3612860]	4.59823e-06	0.00023008	3.63812	0.907678	protein_coding	chr2	30266203	30282149	+	2657	1.538	1.618	2.45	2.549	2.38	2.216	0.802	1.146	1.173	1.352
ENSMUSG00000038560	Sp6	trans-acting transcription factor 6 [Source:MGI Symbol;Acc:MGI:1932575]	4.6698e-06	0.000233092	3.63247	1.17688	protein_coding	chr11	97013394	97024734	+	3841	0.238	0.494	0.459	0.538	0.389	0.415	0.195	0.218	0.149	0.139
ENSMUSG00000066687	Zbtb16	zinc finger and BTB domain containing 16 [Source:MGI Symbol;Acc:MGI:103222]	4.68327e-06	0.000233197	3.63228	1.45457	protein_coding	chr9	48654311	48835945	-	5100	2.097	2.67	3.28	2.831	2.338	3.709	0.418	0.615	2.066	0.959
ENSMUSG00000023153	Tmem52	transmembrane protein 52 [Source:MGI Symbol;Acc:MGI:1916921]	4.9055e-06	0.000243671	3.6132	0.945234	protein_coding	chr4	155469114	155470858	+	1157	3.982	6.127	8.088	6.975	5.245	6.566	1.977	3.815	3.509	3.27
ENSMUSG00000044362	Ccdc89	coiled-coil domain containing 89 [Source:MGI Symbol;Acc:MGI:1917304]	4.94447e-06	0.000245014	3.61081	0.91158	protein_coding	chr7	90426312	90428660	+	2349	1.203	1.592	1.27	1.139	1.11	1.585	0.789	0.601	0.716	0.667
ENSMUSG00000040631	Dok4	docking protein 4 [Source:MGI Symbol;Acc:MGI:2148865]	4.99744e-06	0.000246516	3.60815	-0.523924	protein_coding	chr8	94863828	94876312	-	2604	7.728	8.059	8.16	8.176	8.337	7.513	15.297	9.307	10.85	10.317
ENSMUSG00000020326	Ccng1	cyclin G1 [Source:MGI Symbol;Acc:MGI:102890]	4.99881e-06	0.000246516	3.60815	0.401308	protein_coding	chr11	40748552	40755311	-	3512	24.282	24.269	25.436	20.253	23.593	27.451	18.585	17.509	18.074	18.824
ENSMUSG00000026574	Dpt	dermatopontin [Source:MGI Symbol;Acc:MGI:1928392]	5.0668e-06	0.000249269	3.60333	-1.45684	protein_coding	chr1	164796732	164824266	+	1636	0.93	2.354	3.482	1.462	1.489	0.789	4.99	4.236	2.907	6.961
ENSMUSG00000019066	Rab3d	RAB3D, member RAS oncogene family [Source:MGI Symbol;Acc:MGI:97844]	5.11922e-06	0.000251188	3.6	-0.985246	protein_coding	chr9	21907491	21918192	-	4196	0.456	0.639	0.733	0.609	0.55	0.444	1.739	0.842	0.928	1.038
ENSMUSG00000018166	Erbb3	v-erb-b2 erythroblastic leukemia viral oncogene homolog 3 (avian) [Source:MGI Symbol;Acc:MGI:95411]	5.13028e-06	0.000251188	3.6	0.399708	protein_coding	chr10	128567523	128589652	-	6016	15.18	16.487	15.202	14.991	16.153	16.442	11.217	10.273	13.687	12.291
ENSMUSG00000027209	Fam227b	family with sequence similarity 227, member B [Source:MGI Symbol;Acc:MGI:1923073]	5.17809e-06	0.000252925	3.59701	-0.398955	protein_coding	chr2	125983483	126152004	-	2535	7.253	8.345	7.437	7.326	7.282	7.432	9.739	10.97	9.155	9.557
ENSMUSG00000022658	Tagln3	transgelin 3 [Source:MGI Symbol;Acc:MGI:1926784]	5.33268e-06	0.000259857	3.58526	-0.363981	protein_coding	chr16	45711230	45724608	-	1240	165.379	148.768	161.474	174.109	152.426	143.98	217.806	222.743	180.193	186.202
ENSMUSG00000032482	Cspg5	chondroitin sulfate proteoglycan 5 [Source:MGI Symbol;Acc:MGI:1352747]	5.39235e-06	0.000262142	3.58146	-0.334736	protein_coding	chr9	110243783	110262575	+	3870	31.875	32.293	32.113	37.041	30.929	31.135	41.997	44.747	37.678	38.836
ENSMUSG00000035745	Grin3b	glutamate receptor, ionotropic, NMDA3B [Source:MGI Symbol;Acc:MGI:2150393]	5.48591e-06	0.00026606	3.57502	-0.783623	protein_coding	chr10	79970715	79977190	+	3296	0.673	0.745	0.905	0.947	0.7	0.588	1.544	1.353	1.232	1.113
ENSMUSG00000037762	Slc16a9	solute carrier family 16 (monocarboxylic acid transporters), member 9 [Source:MGI Symbol;Acc:MGI:1914109]	5.56868e-06	0.000269405	3.56959	0.670845	protein_coding	chr10	70245100	70285968	+	3869	2.011	3.087	2.641	2.117	2.308	2.651	1.723	1.483	1.314	1.63
ENSMUSG00000033577	Myo6	myosin VI [Source:MGI Symbol;Acc:MGI:104785]	5.58115e-06	0.000269405	3.56959	0.331064	protein_coding	chr9	80165031	80311729	+	12078	18.123	18.009	17.181	16.112	16.781	17.405	12.96	13.238	14.154	14.247
ENSMUSG00000039167	Eltd1	EGF, latrophilin seven transmembrane domain containing 1 [Source:MGI Symbol;Acc:MGI:2655562]	5.60535e-06	0.000269939	3.56874	0.417674	protein_coding	chr3	151437887	151545086	+	4343	9.097	9.652	11.169	8.273	10.538	10.163	6.738	7.257	7.638	7.567
ENSMUSG00000022440	C1qtnf6	C1q and tumor necrosis factor related protein 6 [Source:MGI Symbol;Acc:MGI:1919959]	5.79407e-06	0.000278373	3.55537	-0.602016	protein_coding	chr15	78523346	78529625	-	2402	4.108	5.833	5.646	5.183	4.839	4.112	9.014	8.343	5.924	6.618
ENSMUSG00000026938	Fcna	ficolin A [Source:MGI Symbol;Acc:MGI:1340905]	5.84626e-06	0.000280224	3.55249	-1.41568	protein_coding	chr2	25624666	25628030	-	1374	0.253	0.691	1.25	0.502	0.902	0.581	2.124	1.96	1.074	2.392
ENSMUSG00000032532	Cck	cholecystokinin [Source:MGI Symbol;Acc:MGI:88297]	5.8657e-06	0.000280501	3.55207	-0.533369	protein_coding	chr9	121489825	121495689	-	685	22.082	21.267	23.231	26.995	18.59	16.803	31.148	35.121	27.956	29.177
ENSMUSG00000022033	Pbk	PDZ binding kinase [Source:MGI Symbol;Acc:MGI:1289156]	6.04716e-06	0.000288506	3.53985	-0.90414	protein_coding	chr14	65805837	65817822	+	1791	0.752	0.779	0.732	0.928	0.907	0.764	1.762	1.553	1.099	1.664
ENSMUSG00000030342	Cd9	CD9 antigen [Source:MGI Symbol;Acc:MGI:88348]	6.09602e-06	0.000290162	3.53736	-0.500724	protein_coding	chr6	125460266	125494791	-	2044	74.895	107.345	111.495	105.802	86.993	77.069	141.453	154.392	117.239	113.764
ENSMUSG00000039841	Zfp800	zinc finger protein 800 [Source:MGI Symbol;Acc:MGI:1889334]	6.11228e-06	0.000290262	3.53721	0.788671	protein_coding	chr6	28239931	28398005	-	4827	1.459	2.105	1.564	1.285	1.558	1.849	0.964	0.704	1.104	0.99
ENSMUSG00000036856	Wnt4	wingless-type MMTV integration site family, member 4 [Source:MGI Symbol;Acc:MGI:98957]	6.18779e-06	0.00029317	3.53288	-1.09924	protein_coding	chr4	137277489	137299726	+	4194	1.026	2.036	2.857	1.605	1.314	1.069	4.091	3.905	2.004	4.009
ENSMUSG00000020070	Rufy2	RUN and FYVE domain-containing 2 [Source:MGI Symbol;Acc:MGI:1917682]	6.24558e-06	0.000295226	3.52985	0.373503	protein_coding	chr10	62980223	63017210	+	8108	5.307	6.189	5.765	5.472	5.608	6.428	4.392	4.236	4.87	4.284
ENSMUSG00000037544	Dlgap5	discs, large (Drosophila) homolog-associated protein 5 [Source:MGI Symbol;Acc:MGI:2183453]	6.28322e-06	0.000296322	3.52824	-1.18253	protein_coding	chr14	47387779	47418407	-	6650	0.078	0.084	0.061	0.061	0.071	0.091	0.16	0.139	0.191	0.213
ENSMUSG00000030317	Timp4	tissue inhibitor of metalloproteinase 4 [Source:MGI Symbol;Acc:MGI:109125]	6.47018e-06	0.00030444	3.5165	0.378102	protein_coding	chr6	115245616	115251849	-	1416	74.868	87.469	88.757	87.489	92.709	91.585	58.212	71.389	67.329	69.655
ENSMUSG00000003531	Dgcr6	DiGeorge syndrome critical region gene 6 [Source:MGI Symbol;Acc:MGI:1202877]	6.56822e-06	0.000308346	3.51096	-0.435857	protein_coding	chr16	18052860	18071632	+	2985	13.265	13.071	13.752	15.093	12.598	11.708	18.55	21.532	14.479	16.655
ENSMUSG00000026586	Prrx1	paired related homeobox 1 [Source:MGI Symbol;Acc:MGI:97712]	6.61071e-06	0.000309632	3.50915	-0.542454	protein_coding	chr1	163245116	163313710	-	11069	0.605	0.772	0.837	0.718	0.849	0.697	1.094	0.985	1.071	1.174
ENSMUSG00000003660	Snrnp200	small nuclear ribonucleoprotein 200 (U5) [Source:MGI Symbol;Acc:MGI:2444401]	6.65544e-06	0.00031065	3.50773	0.314983	protein_coding	chr2	127208386	127240451	+	7819	9.951	9.958	10.621	10.507	9.482	9.886	7.985	7.571	8.685	7.908
ENSMUSG00000025268	Maged2	melanoma antigen, family D, 2 [Source:MGI Symbol;Acc:MGI:1933391]	6.66274e-06	0.00031065	3.50773	-0.325142	protein_coding	chrX	150806370	150814345	-	3239	30.932	33	34.196	33.866	30.714	31.536	43.92	42.821	35.422	39.075
ENSMUSG00000039236	Isg20	interferon-stimulated protein [Source:MGI Symbol;Acc:MGI:1928895]	6.68152e-06	0.000310819	3.50749	-1.2671	protein_coding	chr7	78913424	78920362	+	1826	0.452	0.336	0.891	0.977	0.936	0.395	1.685	1.112	1.662	2.03
ENSMUSG00000028339	Col15a1	collagen, type XV, alpha 1 [Source:MGI Symbol;Acc:MGI:88449]	6.7028e-06	0.000311104	3.50709	-1.0262	protein_coding	chr4	47208161	47313167	+	6349	1.267	3.332	3.988	3.756	2.093	1.663	5.839	6.118	5.328	4.261
ENSMUSG00000035373	Ccl7	chemokine (C-C motif) ligand 7 [Source:MGI Symbol;Acc:MGI:99512]	6.75708e-06	0.000312915	3.50457	-2.01123	protein_coding	chr11	82045712	82047525	+	801	0	0	0.226	0.203	0.053	0.047	0.739	0.386	0.307	0.62
ENSMUSG00000032060	Cryab	crystallin, alpha B [Source:MGI Symbol;Acc:MGI:88516]	6.78462e-06	0.000312945	3.50453	-0.398457	protein_coding	chr9	50752758	50756633	+	1185	264.681	227.834	245.804	258.262	238.08	210.96	322.037	365.435	264.926	310.583
ENSMUSG00000006589	Aprt	adenine phosphoribosyl transferase [Source:MGI Symbol;Acc:MGI:88061]	6.78822e-06	0.000312945	3.50453	-0.494164	protein_coding	chr8	122574637	122576907	-	866	18.27	18.369	19.994	19.526	18.208	15.703	26.642	31.247	21.497	23.387
ENSMUSG00000026435	Slc45a3	solute carrier family 45, member 3 [Source:MGI Symbol;Acc:MGI:1922082]	6.89724e-06	0.000317258	3.49859	-0.453553	protein_coding	chr1	131962967	131982963	+	3425	10.444	8.539	7.788	7.672	8.222	8.762	10.962	11.38	11.254	13.177
ENSMUSG00000038943	Prc1	protein regulator of cytokinesis 1 [Source:MGI Symbol;Acc:MGI:1858961]	7.00128e-06	0.000321323	3.49306	-0.833706	protein_coding	chr7	80294450	80316259	+	8225	0.206	0.319	0.407	0.345	0.327	0.291	0.609	0.419	0.588	0.637
ENSMUSG00000001999	Blvra	biliverdin reductase A [Source:MGI Symbol;Acc:MGI:88170]	7.09033e-06	0.000324683	3.48854	-0.393017	protein_coding	chr2	127070665	127097084	+	2446	8.814	8.306	9.352	8.389	8.159	8.091	12.109	12.019	10.243	10.108
ENSMUSG00000001525	Tubb5	tubulin, beta 5 class I [Source:MGI Symbol;Acc:MGI:107812]	7.12781e-06	0.000325673	3.48722	-0.32539	protein_coding	chr17	35833926	35838306	-	3322	140.772	138.348	142.593	152.171	136.767	127.955	187.247	185.979	157.887	165.085
ENSMUSG00000048960	Prex2	phosphatidylinositol-3,4,5-trisphosphate-dependent Rac exchange factor 2 [Source:MGI Symbol;Acc:MGI:1923385]	7.31932e-06	0.00033368	3.47667	0.565838	protein_coding	chr1	10993465	11303682	+	11054	2.34	3.085	3.104	2.623	3.348	3.399	1.78	1.717	2.471	2.04
ENSMUSG00000038836	Agbl3	ATP/GTP binding protein-like 3 [Source:MGI Symbol;Acc:MGI:1923473]	7.5315e-06	0.000342523	3.46531	0.487147	protein_coding	chr6	34780432	34859459	+	11075	1.044	1.26	1.327	1.135	1.077	1.224	0.787	0.861	0.848	0.842
ENSMUSG00000023795	Pisd-ps2	phosphatidylserine decarboxylase, pseudogene 2 [Source:MGI Symbol;Acc:MGI:3612472]	7.54669e-06	0.000342523	3.46531	0.584421	pseudogene	chr17	3076578	3084183	-	2108	8.743	8.605	9.179	8.06	9.041	9.875	5.182	4.628	7.47	6.345
ENSMUSG00000039640	Mrpl12	mitochondrial ribosomal protein L12 [Source:MGI Symbol;Acc:MGI:1926273]	7.95788e-06	0.000360388	3.44323	-0.421876	protein_coding	chr11	120484613	120489065	+	1532	52.431	47.145	51.464	55.612	50.069	49.64	72.185	81.658	54.362	64.031
ENSMUSG00000035967	Ddx26b	DEAD/H (Asp-Glu-Ala-Asp/His) box polypeptide 26B [Source:MGI Symbol;Acc:MGI:2442593]	7.99063e-06	0.000361074	3.4424	0.392988	protein_coding	chrX	56454857	56507843	+	7173	5.587	5.315	6.334	5.732	5.397	5.105	3.717	3.975	4.842	4.326
ENSMUSG00000016024	Lbp	lipopolysaccharide binding protein [Source:MGI Symbol;Acc:MGI:1098776]	8.0743e-06	0.000364053	3.43883	-1.6839	protein_coding	chr2	158306493	158332852	+	4831	0.153	0.451	1.076	0.562	0.416	0.189	1.641	1.7	0.781	1.922
ENSMUSG00000036078	Sigmar1	sigma non-opioid intracellular receptor 1 [Source:MGI Symbol;Acc:MGI:1195268]	8.20262e-06	0.000369028	3.43294	-0.308045	protein_coding	chr4	41738493	41756157	-	3136	17.478	17.496	18.755	18.698	17.66	17.418	23.656	22.057	20.555	21.934
ENSMUSG00000028234	Rps20	ribosomal protein S20 [Source:MGI Symbol;Acc:MGI:1914677]	8.23375e-06	0.000369618	3.43225	-0.394867	protein_coding	chr4	3831334	3835665	-	4080	36.445	36.527	37.784	37.898	36.061	33.229	50.285	55.99	37.94	45.698
ENSMUSG00000030401	Rtn2	reticulon 2 (Z-band associated protein) [Source:MGI Symbol;Acc:MGI:107612]	8.33692e-06	0.000373432	3.42779	-0.34337	protein_coding	chr7	19282662	19296164	+	2034	34.02	31.969	33.428	37.66	34.182	30.236	42.813	46.508	38.909	41.145
ENSMUSG00000023885	Thbs2	thrombospondin 2 [Source:MGI Symbol;Acc:MGI:98738]	8.6595e-06	0.000386776	3.41254	-0.438816	protein_coding	chr17	14665500	14694262	-	5922	2.488	3.525	3.42	3.191	2.865	3.13	4.316	3.988	3.885	4.511
ENSMUSG00000015748	Prpf3	PRP3 pre-mRNA processing factor 3 homolog (yeast) [Source:MGI Symbol;Acc:MGI:1918017]	8.67254e-06	0.000386776	3.41254	0.391225	protein_coding	chr3	95830124	95855885	-	5661	3.409	3.264	3.817	3.574	3.457	3.194	2.661	2.589	2.571	2.639
ENSMUSG00000059316	Slc27a4	solute carrier family 27 (fatty acid transporter), member 4 [Source:MGI Symbol;Acc:MGI:1347347]	8.70265e-06	0.000387021	3.41227	-0.338023	protein_coding	chr2	29802634	29817522	+	4412	45.278	41.242	39.46	43.695	41.784	40.612	54.019	57.41	47.26	52.661
ENSMUSG00000029538	Srsf9	serine/arginine-rich splicing factor 9 [Source:MGI Symbol;Acc:MGI:104896]	8.71575e-06	0.000387021	3.41227	-0.416722	protein_coding	chr5	115327177	115333080	+	1360	23.874	24.214	23.003	23.168	20.455	18.993	32.508	33.01	24.814	27.93
ENSMUSG00000005483	Dnajb1	DnaJ (Hsp40) homolog, subfamily B, member 1 [Source:MGI Symbol;Acc:MGI:1931874]	8.73872e-06	0.000387202	3.41206	-0.400389	protein_coding	chr8	83608175	83611902	+	2263	22.587	20.99	27.449	22.704	19.771	19.136	29.209	26.217	28.793	31.578
ENSMUSG00000025701	Alox5	arachidonate 5-lipoxygenase [Source:MGI Symbol;Acc:MGI:87999]	8.77038e-06	0.000387768	3.41143	0.527754	protein_coding	chr6	116410077	116461178	-	4106	1.927	1.998	2.103	2.005	1.769	1.86	1.297	1.333	1.308	1.405
ENSMUSG00000035545	Leng8	leukocyte receptor cluster (LRC) member 8 [Source:MGI Symbol;Acc:MGI:2142195]	8.84226e-06	0.000389815	3.40914	0.628567	protein_coding	chr7	4137039	4148173	+	6391	19.839	23.092	28.833	30.558	21.43	22.384	12.435	12.909	21.379	15.624
ENSMUSG00000050035	Fhl4	four and a half LIM domains 4 [Source:MGI Symbol;Acc:MGI:1338765]	8.85467e-06	0.000389815	3.40914	1.14655	protein_coding	chr10	85097019	85102495	-	2670	0.456	0.502	0.406	0.38	0.464	0.498	0.236	0.132	0.2	0.2
ENSMUSG00000024165	Hn1l	hematological and neurological expressed 1-like [Source:MGI Symbol;Acc:MGI:1196260]	8.89936e-06	0.000390943	3.40789	-0.494808	protein_coding	chr17	24942156	24960636	-	2933	20.021	16.157	14.181	12.526	15.517	15.529	23.478	20.95	20.286	23.27
ENSMUSG00000053024	Cntn2	contactin 2 [Source:MGI Symbol;Acc:MGI:104518]	9.05368e-06	0.000396873	3.40135	0.372098	protein_coding	chr1	132509425	132542940	-	9535	19.296	16.841	16.675	19.78	16.533	16.633	12.93	13.032	15.263	12.909
ENSMUSG00000090841	Myl6	myosin, light polypeptide 6, alkali, smooth muscle and non-muscle [Source:MGI Symbol;Acc:MGI:109318]	9.07964e-06	0.000397162	3.40103	-0.360206	protein_coding	chr10	128490860	128493875	-	665	428.577	417.74	469.827	485.151	444.81	442.011	611.694	642.427	483.926	549.078
ENSMUSG00000074165	Zfp788	zinc finger protein 788 [Source:MGI Symbol;Acc:MGI:1914857]	9.10441e-06	0.000397398	3.40077	0.346857	protein_coding	chr7	41633203	41651534	+	4350	7.974	8.7	8.688	8.492	7.918	8.671	6.501	5.997	7.126	6.641
ENSMUSG00000085042	2010001M06Rik	abhydrolase domain containing 11, opposite strand [Source:MGI Symbol;Acc:MGI:1917062]	9.20188e-06	0.0004008	3.39707	0.794383	antisense	chr5	135012114	135013253	-	701	13.765	10.749	11.157	10.123	8.534	8.345	6.301	6.36	4.27	6.923
ENSMUSG00000035547	Capn5	calpain 5 [Source:MGI Symbol;Acc:MGI:1100859]	9.22758e-06	0.000401067	3.39678	0.358606	protein_coding	chr7	98121559	98178274	-	5485	13.931	15.427	15.429	15.119	14.6	15.776	11.728	10.519	13.404	10.994
ENSMUSG00000025997	Ikzf2	IKAROS family zinc finger 2 [Source:MGI Symbol;Acc:MGI:1342541]	9.55128e-06	0.000414259	3.38273	0.857499	protein_coding	chr1	69531214	69685960	-	9417	0.383	0.498	0.504	0.413	0.54	0.581	0.218	0.22	0.331	0.296
ENSMUSG00000022822	Abcc5	ATP-binding cassette, sub-family C (CFTR/MRP), member 5 [Source:MGI Symbol;Acc:MGI:1351644]	9.94339e-06	0.000430356	3.36617	0.366354	protein_coding	chr16	20331303	20426394	-	10592	10.349	10.755	11.481	11.826	10.159	10.361	7.544	7.664	9.798	8.316
ENSMUSG00000026255	Efhd1	EF hand domain containing 1 [Source:MGI Symbol;Acc:MGI:1921607]	1.00407e-05	0.000433654	3.36286	0.345302	protein_coding	chr1	87264363	87310839	+	2125	38.516	40.477	37.975	37.441	34.83	33.714	29.324	31.804	29.505	25.608
ENSMUSG00000040616	Tmem51	transmembrane protein 51 [Source:MGI Symbol;Acc:MGI:2384874]	1.0088e-05	0.000434779	3.36173	-0.691385	protein_coding	chr4	142030992	142084304	-	1875	2.225	2.62	2.7	2.941	2.028	1.6	3.891	4.096	3.74	3.404
ENSMUSG00000004451	Ralb	v-ral simian leukemia viral oncogene homolog B (ras related) [Source:MGI Symbol;Acc:MGI:1927244]	1.01993e-05	0.000438656	3.35788	-0.349477	protein_coding	chr1	119470305	119504794	-	4734	6.216	5.966	6.102	6.185	6.373	5.705	7.964	8.327	6.843	7.733
ENSMUSG00000024500	Ppp2r2b	protein phosphatase 2, regulatory subunit B, beta [Source:MGI Symbol;Acc:MGI:1920180]	1.03333e-05	0.00044349	3.35312	-0.31404	protein_coding	chr18	42637432	43059471	-	3985	23.92	21.374	23.132	23.089	24.106	22.696	29.453	29.798	27.906	26.908
ENSMUSG00000051855	Mest	mesoderm specific transcript [Source:MGI Symbol;Acc:MGI:96968]	1.03832e-05	0.0004447	3.35193	-0.803488	protein_coding	chr6	30723547	30748455	+	3935	1.392	2.723	2.815	2.339	1.89	1.545	4.751	3.691	2.928	3.263
ENSMUSG00000020676	Ccl11	chemokine (C-C motif) ligand 11 [Source:MGI Symbol;Acc:MGI:103576]	1.05076e-05	0.000448996	3.34776	-1.22351	protein_coding	chr11	82057823	82062955	+	1082	0.482	1.548	1.421	1.986	0.908	0.737	3.098	3.101	2.539	2.331
ENSMUSG00000052854	Nrk	Nik related kinase [Source:MGI Symbol;Acc:MGI:1351326]	1.05273e-05	0.000448996	3.34776	-1.78374	protein_coding	chrX	138914430	139010532	+	9210	0.019	0.012	0.069	0.018	0.051	0.008	0.09	0.086	0.093	0.174
ENSMUSG00000040048	Ndufb10	NADH dehydrogenase (ubiquinone) 1 beta subcomplex, 10 [Source:MGI Symbol;Acc:MGI:1915592]	1.07397e-05	0.000457106	3.33998	-0.420623	protein_coding	chr17	24722060	24724478	-	1217	109.253	93.012	104.31	110.525	98.564	90.923	146.771	156.368	106.574	128.584
ENSMUSG00000031520	Vegfc	vascular endothelial growth factor C [Source:MGI Symbol;Acc:MGI:109124]	1.07781e-05	0.000457791	3.33933	-0.765535	protein_coding	chr8	54077532	54186454	+	1881	1.109	0.92	1.394	1.315	1.022	1.252	2.348	1.877	1.809	1.91
ENSMUSG00000006574	Slc4a1	solute carrier family 4 (anion exchanger), member 1 [Source:MGI Symbol;Acc:MGI:109393]	1.08263e-05	0.0004581	3.33904	-1.65319	protein_coding	chr11	102348824	102366203	-	4891	0.267	0.171	0.36	0.589	1.302	0.559	1.83	1.029	1.861	2.164
ENSMUSG00000001794	Capns1	calpain, small subunit 1 [Source:MGI Symbol;Acc:MGI:88266]	1.08301e-05	0.0004581	3.33904	-0.345728	protein_coding	chr7	30186942	30195164	-	2397	83.522	76.354	81.326	86.296	81.081	69.95	107.425	108.617	88.306	98.668
ENSMUSG00000021091	Serpina3n	serine (or cysteine) peptidase inhibitor, clade A, member 3N [Source:MGI Symbol;Acc:MGI:105045]	1.11289e-05	0.000469772	3.32811	0.307612	protein_coding	chr12	104406729	104414329	+	2064	73.453	80.75	83.079	87.999	77.371	79.488	61.834	61.894	68.025	66.134
ENSMUSG00000022212	Cpne6	copine VI [Source:MGI Symbol;Acc:MGI:1334445]	1.11695e-05	0.000470519	3.32742	-0.358989	protein_coding	chr14	55510445	55517431	+	4257	11.997	13.99	14.252	16.775	13.953	14.313	17.427	17.317	18.465	19.201
ENSMUSG00000029185	Fam114a1	family with sequence similarity 114, member A1 [Source:MGI Symbol;Acc:MGI:1915553]	1.12997e-05	0.000475029	3.32328	-0.62314	protein_coding	chr5	64970071	65041874	+	2964	1.525	2.203	2.654	2.271	2.278	1.845	3.619	3.172	2.891	3.365
ENSMUSG00000021712	Trim23	tripartite motif-containing 23 [Source:MGI Symbol;Acc:MGI:1933161]	1.13537e-05	0.00047632	3.3221	0.430935	protein_coding	chr13	104178797	104203372	+	5747	8.804	9.508	9.44	8.982	10.276	11.56	6.753	6.659	7.913	7.494
ENSMUSG00000018672	Copz2	coatomer protein complex, subunit zeta 2 [Source:MGI Symbol;Acc:MGI:1929008]	1.15408e-05	0.000483183	3.31589	-0.840129	protein_coding	chr11	96849870	96861203	+	2208	1.024	1.517	1.843	1.579	1.219	1.015	2.751	2.919	1.913	2.129
ENSMUSG00000028248	Sfrs18	PNN interacting serine/arginine-rich [Source:MGI Symbol;Acc:MGI:1913875]	1.16897e-05	0.000488421	3.31121	0.425718	protein_coding	chr4	21847583	21876475	+	10187	7.586	8.882	10.34	10.023	8.407	8.032	5.691	6.201	7.724	6.583
ENSMUSG00000032766	Gng11	guanine nucleotide binding protein (G protein), gamma 11 [Source:MGI Symbol;Acc:MGI:1913316]	1.17298e-05	0.000489099	3.3106	-0.627126	protein_coding	chr6	4003943	4008445	+	880	81.547	55.753	64.268	56.956	51.62	43.123	102.721	103.635	66.774	88.718
ENSMUSG00000041377	Ninj2	ninjurin 2 [Source:MGI Symbol;Acc:MGI:1352751]	1.1805e-05	0.000491238	3.30871	-0.69352	protein_coding	chr6	120093350	120200339	+	937	5.752	4.825	3.377	5.02	4.743	4.378	7.618	8.621	6.564	7.504
ENSMUSG00000025776	Crispld1	cysteine-rich secretory protein LCCL domain containing 1 [Source:MGI Symbol;Acc:MGI:1934666]	1.18727e-05	0.000493053	3.30711	-0.915504	protein_coding	chr1	17727045	17766344	+	4515	0.173	0.235	0.28	0.234	0.303	0.286	0.437	0.508	0.554	0.432
ENSMUSG00000075602	Ly6a	lymphocyte antigen 6 complex, locus A [Source:MGI Symbol;Acc:MGI:107527]	1.21935e-05	0.000505352	3.29641	0.478047	protein_coding	chr15	74994878	74997634	-	819	29.667	28.351	33.396	27.628	28.071	22.82	19.31	22.961	17.323	21.137
ENSMUSG00000021643	Serf1	small EDRK-rich factor 1 [Source:MGI Symbol;Acc:MGI:1337114]	1.22249e-05	0.000505634	3.29616	-0.562372	protein_coding	chr13	100107997	100114571	+	1315	8.858	7.343	7.838	8.388	6.239	6.962	12.507	12.857	9.386	9.939
ENSMUSG00000062937	Mtap	methylthioadenosine phosphorylase [Source:MGI Symbol;Acc:MGI:1914152]	1.22855e-05	0.000507116	3.29489	-0.330418	protein_coding	chr4	89137122	89181081	+	3226	9.418	10.018	9.515	9.377	9.922	10.115	12.47	12.849	11.631	11.727
ENSMUSG00000072258	Taf1a	TATA box binding protein (Tbp)-associated factor, RNA polymerase I, A [Source:MGI Symbol;Acc:MGI:109578]	1.23276e-05	0.000507835	3.29428	0.614778	protein_coding	chr1	183388981	183409353	+	1472	4.725	4.626	5.098	4.821	4.18	4.955	3.644	2.639	3.287	2.7
ENSMUSG00000024818	Slc25a45	solute carrier family 25, member 45 [Source:MGI Symbol;Acc:MGI:2147731]	1.23675e-05	0.000508455	3.29375	0.47937	protein_coding	chr19	5877808	5885766	+	2650	5.708	4.655	5.766	5.004	4.822	5.203	3.795	3.915	3.358	3.735
ENSMUSG00000056258	Kcnq3	potassium voltage-gated channel, subfamily Q, member 3 [Source:MGI Symbol;Acc:MGI:1336181]	1.24387e-05	0.000510359	3.29212	0.515194	protein_coding	chr15	65986387	66286224	-	14290	4.191	4.246	3.72	3.749	4.261	4.468	2.503	2.267	3.561	3.099
ENSMUSG00000028150	Rorc	RAR-related orphan receptor gamma [Source:MGI Symbol;Acc:MGI:104856]	1.2885e-05	0.000527615	3.27768	0.864754	protein_coding	chr3	94372794	94398276	+	3559	0.879	0.847	0.724	0.946	0.78	0.63	0.377	0.36	0.507	0.483
ENSMUSG00000025277	Abhd6	abhydrolase domain containing 6 [Source:MGI Symbol;Acc:MGI:1913332]	1.3064e-05	0.00053388	3.27256	-0.335832	protein_coding	chr14	8002902	8056555	+	2157	13.723	12.369	13.917	14.513	12.858	12.31	16.602	17.15	15.551	17.344
ENSMUSG00000039840	Epg5	ectopic P-granules autophagy protein 5 homolog (C. elegans) [Source:MGI Symbol;Acc:MGI:1918673]	1.31125e-05	0.000534797	3.27181	0.36257	protein_coding	chr18	77938467	78035027	+	9672	3.654	3.67	3.538	3.949	3.729	3.849	2.777	2.766	3.264	2.734
ENSMUSG00000040084	Bub1b	budding uninhibited by benzimidazoles 1 homolog, beta (S. cerevisiae) [Source:MGI Symbol;Acc:MGI:1333889]	1.32192e-05	0.000537628	3.26952	-0.990955	protein_coding	chr2	118598211	118641591	+	4275	0.132	0.196	0.233	0.218	0.16	0.195	0.434	0.351	0.432	0.322
ENSMUSG00000033335	Dnm2	dynamin 2 [Source:MGI Symbol;Acc:MGI:109547]	1.32343e-05	0.000537628	3.26952	0.327547	protein_coding	chr9	21424908	21507759	+	5330	23.682	25.395	24.453	23.882	24.702	26.206	19.179	17.831	21.026	20.319
ENSMUSG00000087694	A530058N18Rik	RIKEN cDNA A530058N18 gene [Source:MGI Symbol;Acc:MGI:2444858]	1.33025e-05	0.000539329	3.26815	-0.508341	processed_transcript	chr2	114013602	114032292	+	5470	1.2	1.204	1.124	1.097	1	1.09	1.622	1.501	1.664	1.558
ENSMUSG00000017344	Vtn	vitronectin [Source:MGI Symbol;Acc:MGI:98940]	1.36794e-05	0.000553516	3.25687	-0.646077	protein_coding	chr11	78499091	78502324	+	2030	24.709	34.15	41.177	31.342	26.735	18.862	48.959	51.036	34.521	48.172
ENSMUSG00000030048	Gkn3	gastrokine 3 [Source:MGI Symbol;Acc:MGI:1916138]	1.37659e-05	0.00055592	3.25499	-1.43976	protein_coding	chr6	87383268	87388935	-	844	0.515	0.661	1.286	1.153	0.608	0.315	3.224	2.04	1.409	1.63
ENSMUSG00000041617	Ccdc74a	coiled-coil domain containing 74A [Source:MGI Symbol;Acc:MGI:1919565]	1.3914e-05	0.000560798	3.25119	-0.465689	protein_coding	chr16	17646470	17650738	+	2289	6.418	6.73	5.629	6.608	5.171	5.858	8.598	9.392	8.097	7.262
ENSMUSG00000048280	Zfp738	zinc finger protein 738 [Source:MGI Symbol;Acc:MGI:3040706]	1.39896e-05	0.000562738	3.24969	0.674973	protein_coding	chr13	67667437	67687071	-	5217	1.5	1.68	1.412	1.275	1.343	1.82	0.877	0.838	1.108	0.923
ENSMUSG00000044533	Rps2	ribosomal protein S2 [Source:MGI Symbol;Acc:MGI:105110]	1.41127e-05	0.00056594	3.24723	-0.381084	protein_coding	chr17	24718116	24721929	+	1830	61.184	57.616	60.624	67.231	61.905	53.824	76.529	93.689	67.446	75.05
ENSMUSG00000000378	Ccm2	cerebral cavernous malformation 2 [Source:MGI Symbol;Acc:MGI:2384924]	1.41244e-05	0.00056594	3.24723	-0.328463	protein_coding	chr11	6546887	6596744	+	3666	10.872	10.627	11.395	11.205	10.456	9.284	13.803	14.377	12.024	12.894
ENSMUSG00000027346	Gpcpd1	glycerophosphocholine phosphodiesterase GDE1 homolog (S. cerevisiae) [Source:MGI Symbol;Acc:MGI:104898]	1.42515e-05	0.000569923	3.24418	0.335674	protein_coding	chr2	132529082	132587729	-	7289	12.189	14.182	13.136	13.597	12.886	14.884	10.243	10.289	11.06	10.884
ENSMUSG00000020897	Aurkb	aurora kinase B [Source:MGI Symbol;Acc:MGI:107168]	1.43527e-05	0.000572851	3.24196	-1.25601	protein_coding	chr11	69045647	69051664	+	2946	0.118	0.227	0.23	0.454	0.174	0.206	0.683	0.39	0.571	0.662
ENSMUSG00000030677	Kif22	kinesin family member 22 [Source:MGI Symbol;Acc:MGI:109233]	1.47023e-05	0.000585666	3.23235	-0.713368	protein_coding	chr7	127027732	127042420	-	2063	1.075	1.515	1.096	1.415	1.326	1.215	2.122	2.225	1.729	2.26
ENSMUSG00000028809	Srrm1	serine/arginine repetitive matrix 1 [Source:MGI Symbol;Acc:MGI:1858303]	1.4937e-05	0.000593862	3.22631	0.354355	protein_coding	chr4	135320484	135353321	-	7299	11.356	12.824	12.772	13.634	11.557	12.043	8.824	9.084	11.152	9.33
ENSMUSG00000028729	Ebna1bp2	EBNA1 binding protein 2 [Source:MGI Symbol;Acc:MGI:1916322]	1.51107e-05	0.000599604	3.22214	-0.301305	protein_coding	chr4	118620799	118627776	+	3553	10.68	10.573	12.113	11.55	10.548	10.948	13.487	14.35	12.938	13.434
ENSMUSG00000049807	Arhgap23	Rho GTPase activating protein 23 [Source:MGI Symbol;Acc:MGI:3697726]	1.52898e-05	0.000605542	3.21786	0.375398	protein_coding	chr11	97415533	97502402	+	6637	24.474	24.515	23.548	24.812	22.67	23.403	15.783	16.907	21.692	18.822
ENSMUSG00000042647	Acad12	acyl-Coenzyme A dehydrogenase family, member 12 [Source:MGI Symbol;Acc:MGI:2443320]	1.56307e-05	0.00061785	3.20912	0.624384	protein_coding	chr5	121598284	121618938	-	5007	1.007	1.26	1.345	1.199	1.246	1.062	0.717	0.793	0.68	0.855
ENSMUSG00000020593	Lpin1	lipin 1 [Source:MGI Symbol;Acc:MGI:1891340]	1.58124e-05	0.000623831	3.20493	0.389342	protein_coding	chr12	16535669	16589770	-	5725	9.361	8.609	10.131	9.966	9.845	10.669	6.917	6.67	8.244	7.81
ENSMUSG00000074151	Nlrc5	NLR family, CARD domain containing 5 [Source:MGI Symbol;Acc:MGI:3612191]	1.63901e-05	0.000645381	3.19018	1.44057	protein_coding	chr8	94472763	94527272	+	7646	0.097	0.197	0.16	0.143	0.095	0.219	0.031	0.069	0.07	0.035
ENSMUSG00000009013	Dynll1	dynein light chain LC8-type 1 [Source:MGI Symbol;Acc:MGI:1861457]	1.65309e-05	0.000648449	3.18812	-0.395577	protein_coding	chr5	115297110	115300999	-	2926	79.964	71.611	82.12	72.662	68.51	60.433	104.259	101.547	77.807	95.679
ENSMUSG00000021765	Fst	follistatin [Source:MGI Symbol;Acc:MGI:95586]	1.65313e-05	0.000648449	3.18812	-0.962719	protein_coding	chr13	114452262	114458730	-	2337	0.298	0.573	0.464	0.434	0.421	0.374	1.029	0.982	0.702	0.687
ENSMUSG00000028383	Hsdl2	hydroxysteroid dehydrogenase like 2 [Source:MGI Symbol;Acc:MGI:1919729]	1.65913e-05	0.000649563	3.18738	0.370324	protein_coding	chr4	59581563	59618689	+	2795	37.354	40.2	38.221	34.588	41.204	43.259	32.102	27.307	31.689	29.45
ENSMUSG00000042857	Gm9776	predicted gene 9776 [Source:MGI Symbol;Acc:MGI:3641792]	1.66799e-05	0.000651787	3.18589	0.620847	protein_coding	chr13	94355839	94358818	-	2980	1.634	1.648	1.699	1.633	1.491	1.67	1.098	1.126	0.922	1.052
ENSMUSG00000028370	Pappa	pregnancy-associated plasma protein A [Source:MGI Symbol;Acc:MGI:97479]	1.67947e-05	0.000655027	3.18374	-0.787186	protein_coding	chr4	65124174	65357509	+	11027	0.205	0.197	0.18	0.184	0.213	0.224	0.379	0.268	0.428	0.315
ENSMUSG00000041378	Cldn5	claudin 5 [Source:MGI Symbol;Acc:MGI:1276112]	1.71107e-05	0.000666084	3.17647	-0.420357	protein_coding	chr16	18776847	18778260	+	1414	56.222	56.843	60.747	52.08	56.847	41.935	77.121	82.354	61.798	66.537
ENSMUSG00000025794	Rpl14	ribosomal protein L14 [Source:MGI Symbol;Acc:MGI:1914365]	1.76394e-05	0.000684963	3.16433	-0.395605	protein_coding	chr9	120571517	120574653	+	935	167.633	150.555	159.994	168.45	161.655	136.669	219.426	240.968	168.188	195.567
ENSMUSG00000025574	Tk1	thymidine kinase 1 [Source:MGI Symbol;Acc:MGI:98763]	1.76625e-05	0.000684963	3.16433	-0.901147	protein_coding	chr11	117815526	117826092	-	5198	0.167	0.247	0.244	0.172	0.197	0.161	0.387	0.391	0.308	0.412
ENSMUSG00000025199	Chuk	conserved helix-loop-helix ubiquitous kinase [Source:MGI Symbol;Acc:MGI:99484]	1.78282e-05	0.000690085	3.1611	0.341286	protein_coding	chr19	44073335	44107480	-	5087	5.844	6.638	6.976	6.337	6.309	6.579	4.877	4.833	5.489	5.011
ENSMUSG00000038900	Rpl12	ribosomal protein L12 [Source:MGI Symbol;Acc:MGI:98002]	1.79472e-05	0.000693383	3.15903	-0.424597	protein_coding	chr2	32961559	32964496	+	2612	50.638	47.653	51.976	62.022	55.363	52.864	66.422	88.962	61.084	68.733
ENSMUSG00000045932	Ifit2	interferon-induced protein with tetratricopeptide repeats 2 [Source:MGI Symbol;Acc:MGI:99449]	1.8001e-05	0.000694153	3.15854	0.496549	protein_coding	chr19	34550694	34576419	+	3927	2.834	3.525	3.557	3.077	3.482	3.753	2.35	2.226	2.506	2.394
ENSMUSG00000022514	Il1rap	interleukin 1 receptor accessory protein [Source:MGI Symbol;Acc:MGI:104975]	1.80713e-05	0.00069556	3.15767	0.467603	protein_coding	chr16	26581704	26730117	+	11360	7.993	7.974	7.191	6.354	8.073	9.018	5.218	4.9	6.497	5.759
ENSMUSG00000028551	Cdkn2c	cyclin-dependent kinase inhibitor 2C (p18, inhibits CDK4) [Source:MGI Symbol;Acc:MGI:105388]	1.81255e-05	0.00069634	3.15718	-0.683402	protein_coding	chr4	109660876	109667189	-	2686	1.003	1.122	0.926	1.298	1.32	1.16	1.865	1.906	1.572	1.978
ENSMUSG00000004085	Zak	sterile alpha motif and leucine zipper containing kinase AZK [Source:MGI Symbol;Acc:MGI:2443258]	1.82926e-05	0.000701446	3.15401	0.434821	protein_coding	chr2	72285637	72442610	+	10175	1.798	1.481	1.662	1.781	1.613	1.751	1.163	1.21	1.306	1.262
ENSMUSG00000098178	Gm26924	YY1 associated myogenesis RNA 1 [Source:MGI Symbol;Acc:MGI:5504039]	1.86203e-05	0.000711455	3.14785	-0.559379	lincRNA	chr17	39846958	39848788	+	1831	1654.09	1912.05	2761.78	1667.69	1645.85	1392.88	2810.33	3015.26	2430.86	2475.47
ENSMUSG00000037872	Darc	atypical chemokine receptor 1 (Duffy blood group) [Source:MGI Symbol;Acc:MGI:1097689]	1.8623e-05	0.000711455	3.14785	-0.358454	protein_coding	chr1	173331886	173333503	-	1158	16.666	18.895	18.427	20.381	17.16	15.778	22.955	22.986	22.132	23.001
ENSMUSG00000087150	BC064078	cDNA sequence BC064078 [Source:MGI Symbol;Acc:MGI:3040692]	1.86829e-05	0.000712415	3.14727	0.5534	pseudogene	chr6	128992961	129008040	+	2489	7.806	6.301	5.776	5.572	7.623	6.837	4.405	4.256	4.662	4.744
ENSMUSG00000019539	Rcn3	reticulocalbin 3, EF-hand calcium binding domain [Source:MGI Symbol;Acc:MGI:1277122]	1.89074e-05	0.00071964	3.14288	-1.14669	protein_coding	chr7	45082913	45092221	-	1604	3.035	8.352	11.387	7.584	6.794	3.434	17.679	17.613	9.127	14.771
ENSMUSG00000000740	Rpl13	ribosomal protein L13 [Source:MGI Symbol;Acc:MGI:105922]	1.89681e-05	0.000720611	3.1423	-0.423712	protein_coding	chr8	123102350	123105244	+	2352	72.997	71.289	72.714	78.965	68.987	55.057	91.354	112.215	77.234	92.188
ENSMUSG00000036596	Cpz	carboxypeptidase Z [Source:MGI Symbol;Acc:MGI:88487]	1.9025e-05	0.000721438	3.1418	-1.78588	protein_coding	chr5	35502215	35525698	-	2248	0.077	0.397	0.503	0.289	0.247	0.034	1.316	1.08	0.456	0.867
ENSMUSG00000029394	Cdk2ap1	CDK2 (cyclin-dependent kinase 2)-associated protein 1 [Source:MGI Symbol;Acc:MGI:1202069]	1.9235e-05	0.000728057	3.13783	-0.370794	protein_coding	chr5	124345417	124354671	-	1945	21.878	19.256	18.711	19.994	17.247	17.46	26.056	27.235	21.778	23.164
ENSMUSG00000034990	Otoa	otoancorin [Source:MGI Symbol;Acc:MGI:2149209]	1.93369e-05	0.000730565	3.13634	1.676	protein_coding	chr7	121083322	121163097	+	4284	0.101	0.13	0.19	0.275	0.289	0.337	0.101	0.031	0.067	0.054
ENSMUSG00000030994	D7Ertd443e	DNA segment, Chr 7, ERATO Doi 443, expressed [Source:MGI Symbol;Acc:MGI:1196431]	1.94186e-05	0.000732304	3.13531	0.621012	protein_coding	chr7	134266262	134385661	-	3483	1.797	2.003	1.752	1.991	1.718	2.061	1.064	1.052	1.436	1.295
ENSMUSG00000026796	Fam129b	family with sequence similarity 129, member B [Source:MGI Symbol;Acc:MGI:2442910]	1.9459e-05	0.00073248	3.1352	-0.408334	protein_coding	chr2	32876114	32925254	+	4672	5.284	5.89	6.57	6.536	5.598	4.504	7.547	8.324	6.749	7.558
ENSMUSG00000062997	Rpl35	ribosomal protein L35 [Source:MGI Symbol;Acc:MGI:1913739]	1.97027e-05	0.000740294	3.1306	-0.420503	protein_coding	chr2	39001580	39005624	-	1241	45.567	45.741	51.729	55.321	48.38	45.516	67.724	80.318	53.628	57.46
ENSMUSG00000044986	Tst	thiosulfate sulfurtransferase, mitochondrial [Source:MGI Symbol;Acc:MGI:98852]	1.99106e-05	0.000746737	3.12683	-0.575904	protein_coding	chr15	78399556	78405859	-	1096	47.352	41.862	42.981	41.957	34.779	32.753	70.926	75.035	43.213	49.651
ENSMUSG00000018293	Pfn1	profilin 1 [Source:MGI Symbol;Acc:MGI:97549]	2.02343e-05	0.000756977	3.12092	-0.346499	protein_coding	chr11	70651850	70654644	-	2405	47.749	44.63	49.626	52.371	48.437	41.272	58.429	67.765	52.872	60.189
ENSMUSG00000049164	Zfp518a	zinc finger protein 518A [Source:MGI Symbol;Acc:MGI:1919922]	2.02574e-05	0.000756977	3.12092	0.513708	protein_coding	chr19	40894705	40917947	+	6840	1.9	2.252	1.771	1.719	1.918	2.221	1.326	1.355	1.391	1.397
ENSMUSG00000022490	Ppp1r1a	protein phosphatase 1, regulatory (inhibitor) subunit 1A [Source:MGI Symbol;Acc:MGI:1889595]	2.0419e-05	0.000760811	3.11872	-0.405807	protein_coding	chr15	103530279	103537992	-	1295	19.199	18.534	20.981	21.544	18.941	16.544	25.734	28.804	20.835	26.175
ENSMUSG00000030795	Fus	fused in sarcoma [Source:MGI Symbol;Acc:MGI:1353633]	2.04342e-05	0.000760811	3.11872	0.331069	protein_coding	chr7	127967457	127982368	+	5690	26.66	28.448	28.317	32.47	27.397	30.689	24.953	22.816	23.039	20.853
ENSMUSG00000024073	Birc6	baculoviral IAP repeat-containing 6 [Source:MGI Symbol;Acc:MGI:1276108]	2.09519e-05	0.000778676	3.10864	0.332383	protein_coding	chr17	74528295	74703773	+	29247	2.243	2.498	2.555	2.393	2.374	2.45	1.826	1.781	2.191	1.833
ENSMUSG00000020721	Helz	helicase with zinc finger domain [Source:MGI Symbol;Acc:MGI:1925705]	2.13177e-05	0.000790835	3.10191	0.361108	protein_coding	chr11	107547930	107693826	+	15044	1.864	2.089	2.022	1.895	2.042	2.012	1.452	1.42	1.709	1.565
ENSMUSG00000035834	Polr3g	polymerase (RNA) III (DNA directed) polypeptide G [Source:MGI Symbol;Acc:MGI:1914736]	2.13779e-05	0.000791637	3.10147	-0.527034	protein_coding	chr13	81673843	81711013	-	3936	2.429	2.425	1.884	1.865	2.432	2.307	3.317	3.308	3	3.175
ENSMUSG00000020899	Pfas	phosphoribosylformylglycinamidine synthase (FGAR amidotransferase) [Source:MGI Symbol;Acc:MGI:2684864]	2.14192e-05	0.000791739	3.10142	0.398898	protein_coding	chr11	68985697	69008460	-	7933	2.69	2.857	2.963	2.924	2.726	2.95	2.173	2.014	2.476	1.927
ENSMUSG00000049184	Purg	purine-rich element binding protein G [Source:MGI Symbol;Acc:MGI:1922279]	2.15867e-05	0.000795954	3.09911	-0.371465	protein_coding	chr8	33386325	33417468	+	2119	14.687	15.225	15.404	13.53	14.096	11.885	18.017	19.519	15.849	19.314
ENSMUSG00000028798	Eif3i	eukaryotic translation initiation factor 3, subunit I [Source:MGI Symbol;Acc:MGI:1860763]	2.16108e-05	0.000795954	3.09911	-0.325236	protein_coding	chr4	129591960	129600648	-	3702	24.21	23.973	24.595	26.059	23.352	21.897	30.746	33.387	25.831	29.626
ENSMUSG00000074384	AI429214	expressed sequence AI429214 [Source:MGI Symbol;Acc:MGI:2142538]	2.16524e-05	0.000796055	3.09906	0.698375	protein_coding	chr8	36993575	36995531	+	1957	6.374	5.362	6.006	5.346	6.966	8.502	3.164	4.173	3.751	4.686
ENSMUSG00000032035	Ets1	E26 avian leukemia oncogene 1, 5' domain [Source:MGI Symbol;Acc:MGI:95455]	2.17696e-05	0.000798934	3.09749	-0.460111	protein_coding	chr9	32636221	32757820	+	8476	1.759	2.627	1.856	2.038	2.228	2.044	2.838	2.677	2.946	2.989
ENSMUSG00000044712	Slc38a6	solute carrier family 38, member 6 [Source:MGI Symbol;Acc:MGI:3648156]	2.18455e-05	0.000800286	3.09676	0.662521	protein_coding	chr12	73286779	73354049	+	7783	0.799	0.767	0.895	0.615	0.604	0.732	0.492	0.476	0.421	0.442
ENSMUSG00000019947	Arid5b	AT rich interactive domain 5B (MRF1-like) [Source:MGI Symbol;Acc:MGI:2175912]	2.19787e-05	0.00080373	3.09489	1.44184	protein_coding	chr10	68095593	68278726	-	4494	0.793	0.981	1.428	1.02	1.208	2.189	0.237	0.255	0.748	0.604
ENSMUSG00000027434	Nkx2-2	NK2 homeobox 2 [Source:MGI Symbol;Acc:MGI:97347]	2.23233e-05	0.000811777	3.09056	-0.420064	protein_coding	chr2	147177546	147194243	-	2875	7.378	7.183	6.007	6.502	7.402	5.642	9.109	9.09	8.757	8.666
ENSMUSG00000066129	Kndc1	kinase non-catalytic C-lobe domain (KIND) containing 1 [Source:MGI Symbol;Acc:MGI:1923734]	2.23274e-05	0.000811777	3.09056	0.505516	protein_coding	chr7	139894696	139941537	+	7731	47.424	47.744	47.641	52.542	54.396	60.343	28.66	32.358	45.074	38.758
ENSMUSG00000027593	Raly	hnRNP-associated with lethal yellow [Source:MGI Symbol;Acc:MGI:97850]	2.23344e-05	0.000811777	3.09056	-0.333225	protein_coding	chr2	154791096	154867261	+	3292	27.886	26.772	30.198	28.8	27.61	24.047	36.348	37.371	29.633	34.604
ENSMUSG00000038400	Pmepa1	prostate transmembrane protein, androgen induced 1 [Source:MGI Symbol;Acc:MGI:1929600]	2.2357e-05	0.000811777	3.09056	-0.293184	protein_coding	chr2	173224458	173276533	-	4913	15.447	15.099	15.873	14.659	14.526	14.18	18.616	19.075	16.676	18.543
ENSMUSG00000030002	Dusp11	dual specificity phosphatase 11 (RNA/RNP complex 1-interacting) [Source:MGI Symbol;Acc:MGI:1919352]	2.25109e-05	0.000813752	3.08951	0.356735	protein_coding	chr6	85942268	85961667	-	7639	7.061	7.95	8.901	7.75	7.608	7.434	5.751	5.495	6.925	5.953
ENSMUSG00000030711	Sult1a1	sulfotransferase family 1A, phenol-preferring, member 1 [Source:MGI Symbol;Acc:MGI:102896]	2.25257e-05	0.000813752	3.08951	0.744345	protein_coding	chr7	126672865	126676432	-	1507	16.152	24.852	27.929	25.832	28.385	28.735	8.898	16.14	16.571	18.308
ENSMUSG00000028364	Tnc	tenascin C [Source:MGI Symbol;Acc:MGI:101922]	2.25304e-05	0.000813752	3.08951	-0.749082	protein_coding	chr4	63959785	64047015	-	7772	0.884	1.128	1.076	0.924	0.764	0.66	1.964	1.613	0.981	1.495
ENSMUSG00000028047	Thbs3	thrombospondin 3 [Source:MGI Symbol;Acc:MGI:98739]	2.2742e-05	0.000819953	3.08621	0.431689	protein_coding	chr3	89215180	89226837	+	4823	6.308	6.608	7.011	8.156	6.769	8.089	4.432	5.748	5.263	5.649
ENSMUSG00000029597	Sds	serine dehydratase [Source:MGI Symbol;Acc:MGI:98270]	2.29454e-05	0.000825833	3.08311	1.42939	protein_coding	chr5	120476531	120483932	+	1613	0.377	1.142	0.981	0.779	0.742	1.13	0.147	0.192	0.458	0.379
ENSMUSG00000029718	Pcolce	procollagen C-endopeptidase enhancer protein [Source:MGI Symbol;Acc:MGI:105099]	2.35054e-05	0.000844506	3.0734	-1.23478	protein_coding	chr5	137605103	137613784	-	3823	0.989	2.643	3.902	2.62	1.9	0.924	5.282	6.05	3.143	5.598
ENSMUSG00000031740	Mmp2	matrix metallopeptidase 2 [Source:MGI Symbol;Acc:MGI:97009]	2.36239e-05	0.00084728	3.07197	-0.698075	protein_coding	chr8	92827328	92853417	+	3038	4.521	6.89	8.616	5.753	5.57	3.614	10.736	9.604	7.653	9.409
ENSMUSG00000030609	Aen	apoptosis enhancing nuclease [Source:MGI Symbol;Acc:MGI:1915298]	2.37591e-05	0.000850644	3.07025	0.34421	protein_coding	chr7	78895854	78911209	+	5687	5.992	5.28	5.732	5.69	5.425	5.825	4.674	4.199	4.665	4.186
ENSMUSG00000055435	Maf	avian musculoaponeurotic fibrosarcoma (v-maf) AS42 oncogene homolog [Source:MGI Symbol;Acc:MGI:96909]	2.38042e-05	0.000850774	3.07019	-0.510559	protein_coding	chr8	115682942	115707794	-	8241	2.115	3.271	3.418	2.992	2.634	2.125	4.178	4.269	3.687	3.445
ENSMUSG00000020241	Col6a2	collagen, type VI, alpha 2 [Source:MGI Symbol;Acc:MGI:88460]	2.39942e-05	0.00085607	3.06749	-0.732782	protein_coding	chr10	76595762	76623630	-	8326	1.968	2.501	3.54	2.727	2.561	1.556	4.429	4.326	2.679	4.87
ENSMUSG00000006057	Atp5g1	ATP synthase, H+ transporting, mitochondrial F0 complex, subunit C1 (subunit 9) [Source:MGI Symbol;Acc:MGI:107653]	2.41761e-05	0.000861065	3.06496	-0.339715	protein_coding	chr11	96068852	96075670	-	4912	37.227	37.226	36.042	37.439	35.73	32.186	49.211	49.553	38.025	44.275
ENSMUSG00000071178	Serpina1b	serine (or cysteine) preptidase inhibitor, clade A, member 1B [Source:MGI Symbol;Acc:MGI:891970]	2.46087e-05	0.000874953	3.05802	-1.11548	protein_coding	chr12	103728156	103830373	-	1824	0.143	0.49	0.397	0.4	0.305	0.25	0.735	0.629	0.674	0.901
ENSMUSG00000044041	Krt13	keratin 13 [Source:MGI Symbol;Acc:MGI:101925]	2.47699e-05	0.00087916	3.05593	1.926	protein_coding	chr11	100117327	100121566	-	1821	0.072	0.153	0.273	0.156	0.235	0.313	0.043	0.024	0	0.063
ENSMUSG00000059291	Rpl11	ribosomal protein L11 [Source:MGI Symbol;Acc:MGI:1914275]	2.48817e-05	0.000881604	3.05473	-0.360208	protein_coding	chr4	136028265	136053428	-	2697	72.604	66.516	71.19	79.554	69.416	66.282	90.051	107.01	77.799	87.169
ENSMUSG00000039208	Metrnl	meteorin, glial cell differentiation regulator-like [Source:MGI Symbol;Acc:MGI:2384806]	2.52033e-05	0.000891459	3.0499	-0.681676	protein_coding	chr11	121701544	121716306	+	1586	5.755	9.221	10.718	9.256	7.49	5.221	13.254	14.835	10.756	11.614
ENSMUSG00000032517	Mobp	myelin-associated oligodendrocytic basic protein [Source:MGI Symbol;Acc:MGI:108511]	2.54218e-05	0.000897639	3.0469	0.399827	protein_coding	chr9	120149742	120181484	+	6481	1204.31	982.309	931.211	974.068	1088.86	1126.24	756.21	742.561	832.061	844.285
ENSMUSG00000016356	Col20a1	collagen, type XX, alpha 1 [Source:MGI Symbol;Acc:MGI:1920618]	2.55311e-05	0.00089995	3.04578	0.503161	protein_coding	chr2	180986535	181017540	+	4193	2.27	2.955	2.922	2.94	2.609	2.854	1.985	1.674	2.122	1.941
ENSMUSG00000020288	Ahsa2	AHA1, activator of heat shock protein ATPase 2 [Source:MGI Symbol;Acc:MGI:1916133]	2.56759e-05	0.000902086	3.04475	-0.38587	protein_coding	chr11	23487882	23498030	-	4532	10.128	9.471	10.724	8.778	9.316	7.192	12.279	12.039	11.455	12.336
ENSMUSG00000004151	Etv1	ets variant 1 [Source:MGI Symbol;Acc:MGI:99254]	2.56797e-05	0.000902086	3.04475	0.387023	protein_coding	chr12	38779380	38868215	+	5889	5.978	5.289	5.236	5.467	5.312	5.767	3.777	3.905	4.749	4.315
ENSMUSG00000079466	Prdm12	PR domain containing 12 [Source:MGI Symbol;Acc:MGI:2685844]	2.58737e-05	0.000907349	3.04223	-3.04439	protein_coding	chr2	31640037	31655795	+	2471	0	0.068	0.037	0.016	0	0.015	0.782	0	0.398	0.093
ENSMUSG00000058006	Mdn1	midasin homolog (yeast) [Source:MGI Symbol;Acc:MGI:1926159]	2.6089e-05	0.000913339	3.03937	0.437064	protein_coding	chr4	32657119	32775217	+	21836	1.262	1.439	1.538	1.395	1.086	1.253	0.961	0.823	1.13	0.975
ENSMUSG00000062248	Cks2	CDC28 protein kinase regulatory subunit 2 [Source:MGI Symbol;Acc:MGI:1913447]	2.61905e-05	0.000915327	3.03842	-0.83289	protein_coding	chr13	51645232	51650660	+	692	2.073	1.775	1.699	1.817	2.347	1.757	4.047	3.317	3.081	3.258
ENSMUSG00000071649	B3gat3	beta-1,3-glucuronyltransferase 3 (glucuronosyltransferase I) [Source:MGI Symbol;Acc:MGI:1919977]	2.65833e-05	0.000927478	3.0327	-0.377122	protein_coding	chr19	8920374	8927234	+	1601	65.782	62.58	69.464	78.038	66.462	62.852	85.037	105.077	74.558	83.947
ENSMUSG00000046862	Pramef8	PRAME family member 8 [Source:MGI Symbol;Acc:MGI:2140473]	2.67226e-05	0.000930755	3.03116	0.43663	protein_coding	chr4	143412426	143421091	+	4176	4.434	4.157	4.016	4.195	4.738	4.403	3.504	2.97	3.329	2.91
ENSMUSG00000052146	Rps10	ribosomal protein S10 [Source:MGI Symbol;Acc:MGI:1914347]	2.74383e-05	0.000954063	3.02042	-0.391378	protein_coding	chr17	27630422	27636629	-	1937	49.861	47.604	49.363	54.41	45.27	42.516	64.544	74.886	50.468	61.237
ENSMUSG00000039298	Cdk5rap2	CDK5 regulatory subunit associated protein 2 [Source:MGI Symbol;Acc:MGI:2384875]	2.79643e-05	0.000970706	3.01291	0.381416	protein_coding	chr4	70216856	70410443	-	13012	2.659	2.325	2.488	2.362	2.128	2.157	1.716	1.611	1.96	1.885
ENSMUSG00000003970	Rpl8	ribosomal protein L8 [Source:MGI Symbol;Acc:MGI:1350927]	2.82211e-05	0.000977965	3.00968	-0.378715	protein_coding	chr15	76904071	76906318	+	862	337.69	337.682	360.933	375.076	336.065	302.832	466.454	520.24	354.683	424.39
ENSMUSG00000054934	Kcnmb4	potassium large conductance calcium-activated channel, subfamily M, beta member 4 [Source:MGI Symbol;Acc:MGI:1913272]	2.86869e-05	0.000992432	3.0033	-0.545308	protein_coding	chr10	116417861	116473878	-	3324	2.955	3.644	4.094	3.465	3.304	2.8	4.853	6.162	4.034	4.53
ENSMUSG00000046417	Fam211a	leucine rich repeat containing 75A [Source:MGI Symbol;Acc:MGI:2682293]	2.87693e-05	0.000993605	3.00279	-0.491782	protein_coding	chr11	62604884	62648523	-	2089	4.099	5.023	5.389	5.125	4.337	3.637	6.344	6.973	6.458	5.909
ENSMUSG00000057367	Birc2	baculoviral IAP repeat-containing 2 [Source:MGI Symbol;Acc:MGI:1197009]	2.95295e-05	0.00101815	2.99219	-0.30122	protein_coding	chr9	7818236	7835255	-	3130	19.636	20.044	19.571	18.656	19.114	20.401	23.185	26.133	22.756	23.893
ENSMUSG00000027750	Postn	periostin, osteoblast specific factor [Source:MGI Symbol;Acc:MGI:1926321]	3.01305e-05	0.00103712	2.98417	-1.12085	protein_coding	chr3	54361109	54391034	+	7833	0.222	0.819	0.848	0.569	0.404	0.378	1.48	1.138	0.827	1.21
ENSMUSG00000034115	Scn11a	sodium channel, voltage-gated, type XI, alpha [Source:MGI Symbol;Acc:MGI:1345149]	3.02568e-05	0.00103973	2.98308	-3.34903	protein_coding	chr9	119753763	119825456	-	5837	0.015	0.115	0.008	0.007	0.015	0.007	0.973	0	0.288	0.144
ENSMUSG00000041417	Pik3r1	phosphatidylinositol 3-kinase, regulatory subunit, polypeptide 1 (p85 alpha) [Source:MGI Symbol;Acc:MGI:97583]	3.05439e-05	0.00104784	2.97971	0.399409	protein_coding	chr13	101680761	101768217	-	7380	21.568	25.329	24.54	23.864	26.873	29.354	17.748	17.753	21.564	19.133
ENSMUSG00000097684	Gm26645	predicted gene, 26645 [Source:MGI Symbol;Acc:MGI:5477139]	3.06983e-05	0.00105138	2.97824	-0.872696	antisense	chr13	15459980	15461295	-	1316	1.453	1.23	1.168	1.202	1.104	0.837	2.068	2.818	1.683	1.975
ENSMUSG00000068327	Tlx2	T cell leukemia, homeobox 2 [Source:MGI Symbol;Acc:MGI:1350935]	3.08703e-05	0.00105551	2.97654	-3.14568	protein_coding	chr6	83068317	83070293	-	1589	0.055	0.035	0	0.026	0	0	0.869	0	0.542	0.048
ENSMUSG00000046402	Rbp1	retinol binding protein 1, cellular [Source:MGI Symbol;Acc:MGI:97876]	3.09779e-05	0.00105704	2.97591	-0.993215	protein_coding	chr9	98422961	98446551	+	2628	1.77	3.462	5.144	3.287	2.423	2.053	6.813	6.668	3.402	6.965
ENSMUSG00000026830	Ermn	ermin, ERM-like protein [Source:MGI Symbol;Acc:MGI:1925017]	3.10181e-05	0.00105704	2.97591	0.398094	protein_coding	chr2	58045113	58052864	-	3635	96.808	86.02	81.226	67.794	82.198	83.894	63.342	56.979	65.925	64.549
ENSMUSG00000034574	Daam1	dishevelled associated activator of morphogenesis 1 [Source:MGI Symbol;Acc:MGI:1914596]	3.11661e-05	0.00106032	2.97456	0.367213	protein_coding	chr12	71831078	71992367	+	6004	18.772	18.732	17.838	17.236	18.982	19.986	13.157	12.925	16.528	14.741
ENSMUSG00000041483	Zfp281	zinc finger protein 281 [Source:MGI Symbol;Acc:MGI:3029290]	3.12404e-05	0.00106109	2.97425	0.410365	protein_coding	chr1	136624901	136630053	+	4937	6.585	7.937	7.564	6.924	7.132	8.887	5.025	5.508	5.914	6.014
ENSMUSG00000033863	Klf9	Kruppel-like factor 9 [Source:MGI Symbol;Acc:MGI:1333856]	3.16003e-05	0.00107154	2.96999	0.674775	protein_coding	chr19	23141226	23166911	+	3263	20.128	28.635	27.543	22.158	24.66	32.666	13.283	11.283	21.552	18.516
ENSMUSG00000091405	Hist2h4	histone cluster 2, H4 [Source:MGI Symbol;Acc:MGI:2140113]	3.20355e-05	0.00108304	2.96536	1.38702	protein_coding	chr3	96261704	96263311	-	1608	0.27	0.417	0.45	0.479	0.452	0.449	0.098	0.165	0.23	0.071
ENSMUSG00000026655	Fam107b	family with sequence similarity 107, member B [Source:MGI Symbol;Acc:MGI:1913790]	3.20451e-05	0.00108304	2.96536	-0.344935	protein_coding	chr2	3613758	3782142	+	3762	9.59	9.867	9.001	7.869	8.974	8.987	12.234	10.525	11.303	11.682
ENSMUSG00000007039	Ddah2	dimethylarginine dimethylaminohydrolase 2 [Source:MGI Symbol;Acc:MGI:1859016]	3.21302e-05	0.00108413	2.96492	-0.629503	protein_coding	chr17	35059035	35062095	+	1593	19.018	14.611	17.709	18.43	14.432	11.112	27.382	30.814	16.5	23.029
ENSMUSG00000030621	Me3	malic enzyme 3, NADP(+)-dependent, mitochondrial [Source:MGI Symbol;Acc:MGI:1916679]	3.26654e-05	0.00110038	2.95846	-0.336302	protein_coding	chr7	89632392	89854359	+	14624	1.816	1.824	1.966	2.221	1.806	1.797	2.273	2.59	2.383	2.313
ENSMUSG00000074129	Rpl13a	ribosomal protein L13A [Source:MGI Symbol;Acc:MGI:1351455]	3.37826e-05	0.00113456	2.94517	-0.388255	protein_coding	chr7	45125558	45136231	-	3034	103.922	99.012	106.003	114.744	103.41	95.128	132.89	167.507	111.326	127.918
ENSMUSG00000045532	C1ql1	complement component 1, q subcomponent-like 1 [Source:MGI Symbol;Acc:MGI:1344400]	3.37907e-05	0.00113456	2.94517	-0.459147	protein_coding	chr11	102939264	102946688	-	1473	21.895	17.696	17.064	17.371	18.132	14.003	21.447	27.75	22.298	25.346
ENSMUSG00000087396	4933407K13Rik	RIKEN cDNA 4933407K13 gene [Source:MGI Symbol;Acc:MGI:1921646]	3.41107e-05	0.00114343	2.94179	0.816243	processed_transcript	chrX	75706932	75764699	-	6432	0.365	0.295	0.429	0.435	0.359	0.366	0.19	0.192	0.21	0.244
ENSMUSG00000027674	Pex5l	peroxisomal biogenesis factor 5-like [Source:MGI Symbol;Acc:MGI:1916672]	3.49512e-05	0.0011697	2.93193	0.327305	protein_coding	chr3	32949408	33143247	-	5262	27.821	27.972	25.654	26.664	27.262	29.663	21.076	20.721	24.15	21.3
ENSMUSG00000001270	Ckb	creatine kinase, brain [Source:MGI Symbol;Acc:MGI:88407]	3.51011e-05	0.0011728	2.93078	-0.3432	protein_coding	chr12	111669355	111672338	-	1478	888.485	835.091	843.175	940.361	838.183	750.498	1051.17	1226.95	928.754	1076.07
ENSMUSG00000074024	4632427E13Rik	RIKEN cDNA 4632427E13 gene [Source:MGI Symbol;Acc:MGI:1915436]	3.54276e-05	0.00118178	2.92746	0.89836	antisense	chr7	92734166	92741468	-	7303	0.238	0.306	0.254	0.3	0.228	0.239	0.097	0.151	0.14	0.157
ENSMUSG00000046794	Ppp1r3b	protein phosphatase 1, regulatory (inhibitor) subunit 3B [Source:MGI Symbol;Acc:MGI:2177268]	3.55034e-05	0.00118239	2.92724	-0.819018	protein_coding	chr8	35375741	35388124	+	4206	0.248	0.252	0.355	0.28	0.295	0.289	0.534	0.441	0.487	0.572
ENSMUSG00000000402	Egfl6	EGF-like-domain, multiple 6 [Source:MGI Symbol;Acc:MGI:1858599]	3.57971e-05	0.00119024	2.92437	-0.621088	protein_coding	chrX	166523007	166585720	-	2704	1.447	1.982	1.404	1.815	1.312	1.854	2.567	2.318	2.76	2.403
ENSMUSG00000061723	Tnnt3	troponin T3, skeletal, fast [Source:MGI Symbol;Acc:MGI:109550]	3.63293e-05	0.00120598	2.91866	-1.6475	protein_coding	chr7	142498836	142516009	+	1391	0.719	0.321	0.455	0.35	0.215	0.218	1.162	1.016	0.442	2.28
ENSMUSG00000026043	Col3a1	collagen, type III, alpha 1 [Source:MGI Symbol;Acc:MGI:88453]	3.66706e-05	0.0012151	2.91539	-1.34884	protein_coding	chr1	45311538	45349706	+	8378	2.262	11.219	14.893	9.642	6.753	3.446	22.935	22.013	14.688	20.818
ENSMUSG00000079277	Hoxd3	homeobox D3 [Source:MGI Symbol;Acc:MGI:96207]	3.67225e-05	0.0012151	2.91539	0.564116	protein_coding	chr2	74711929	74748274	+	6627	2.151	3.293	3.295	3.213	2.405	2.522	1.851	1.625	2.314	1.73
ENSMUSG00000069920	B3gnt9	UDP-GlcNAc:betaGal beta-1,3-N-acetylglucosaminyltransferase 9 [Source:MGI Symbol;Acc:MGI:2142841]	3.70271e-05	0.00122011	2.9136	0.42849	protein_coding	chr8	105252638	105255153	-	2516	9.104	8.563	7.672	7.769	8	7.881	6.913	6.176	5.737	5.331
ENSMUSG00000031488	Rab11fip1	RAB11 family interacting protein 1 (class I) [Source:MGI Symbol;Acc:MGI:1923017]	3.70499e-05	0.00122011	2.9136	0.762961	protein_coding	chr8	27138773	27174646	-	7965	0.589	0.813	0.67	0.718	0.864	0.935	0.327	0.488	0.443	0.528
ENSMUSG00000022900	Ildr1	immunoglobulin-like domain containing receptor 1 [Source:MGI Symbol;Acc:MGI:2146574]	3.70523e-05	0.00122011	2.9136	-1.16993	protein_coding	chr16	36693978	36726804	+	4296	0.233	0.13	0.095	0.132	0.109	0.062	0.312	0.319	0.267	0.285
ENSMUSG00000056708	Ier5	immediate early response 5 [Source:MGI Symbol;Acc:MGI:1337072]	3.71738e-05	0.00122215	2.91288	-0.573439	protein_coding	chr1	155096367	155099636	-	3270	4.081	3.926	3.553	3.708	3.463	2.463	6.103	5.886	4.527	4.394
ENSMUSG00000079641	Rpl39	ribosomal protein L39 [Source:MGI Symbol;Acc:MGI:1914498]	3.79489e-05	0.00124563	2.90461	-0.343954	protein_coding	chrX	37082520	37085402	-	1434	49.255	43.983	46.69	46.659	42.465	41.695	61.882	63.875	49.67	52.391
ENSMUSG00000055240	Zfp101	zinc finger protein 101 [Source:MGI Symbol;Acc:MGI:107547]	3.85545e-05	0.00126349	2.89843	0.403043	protein_coding	chr17	33360507	33394641	-	7424	2.763	2.451	2.819	2.496	2.475	2.727	1.96	1.956	2.182	1.786
ENSMUSG00000019232	Etnppl	ethanolamine phosphate phospholyase [Source:MGI Symbol;Acc:MGI:1919010]	3.88334e-05	0.0012706	2.89599	1.2596	protein_coding	chr3	130617448	130635750	+	3726	1.656	1.094	1.092	2.1	1.755	2.712	0.349	0.569	1.012	0.923
ENSMUSG00000008540	Mgst1	microsomal glutathione S-transferase 1 [Source:MGI Symbol;Acc:MGI:1913850]	3.91376e-05	0.00127852	2.89329	0.327616	protein_coding	chr6	138140316	138156755	+	2013	19.52	21.822	23.559	21.333	22.439	22.682	16.575	17.455	16.154	19.155
ENSMUSG00000054226	Tprkb	Tp53rk binding protein [Source:MGI Symbol;Acc:MGI:1917036]	4.05705e-05	0.00132322	2.87837	0.296686	protein_coding	chr6	85915738	85930284	+	3491	28.139	26.285	28.84	26.659	26.893	26.985	21.883	23.747	20.121	22.659
ENSMUSG00000030339	Ltbr	lymphotoxin B receptor [Source:MGI Symbol;Acc:MGI:104875]	4.06771e-05	0.00132459	2.87792	-0.446735	protein_coding	chr6	125306571	125313885	-	2354	5.872	6.758	6.184	6.701	5.228	5.196	8.896	9.039	7.003	7.5
ENSMUSG00000025432	Avil	advillin [Source:MGI Symbol;Acc:MGI:1333798]	4.10479e-05	0.00133455	2.87467	-2.56139	protein_coding	chr10	127000709	127020994	+	3398	0.256	0.361	0.106	0.263	0.151	0.157	3.424	0.065	1.508	0.259
ENSMUSG00000010529	Gm266	predicted gene 266 [Source:MGI Symbol;Acc:MGI:2685112]	4.12113e-05	0.00133774	2.87363	-1.0929	protein_coding	chr12	111484611	111485823	-	1213	0.681	0.69	0.969	0.468	0.528	0.313	1.593	1.528	1.048	1.103
ENSMUSG00000033952	Aspm	asp (abnormal spindle)-like, microcephaly associated (Drosophila) [Source:MGI Symbol;Acc:MGI:1334448]	4.13178e-05	0.00133907	2.8732	-0.956931	protein_coding	chr1	139454773	139494090	+	11491	0.083	0.097	0.059	0.106	0.06	0.076	0.172	0.108	0.182	0.173
ENSMUSG00000004815	Dgkq	diacylglycerol kinase, theta [Source:MGI Symbol;Acc:MGI:102918]	4.20035e-05	0.00135915	2.86673	0.371941	protein_coding	chr5	108646693	108669672	-	7189	8.126	8.929	9.056	9.64	8.69	9.538	6.238	6.054	8.014	7.309
ENSMUSG00000060860	Ube2s	ubiquitin-conjugating enzyme E2S [Source:MGI Symbol;Acc:MGI:1925141]	4.2169e-05	0.00136236	2.86571	-0.361083	protein_coding	chr7	4808155	4812351	-	858	37.032	35.975	36.04	41.024	36.607	29.707	46.242	49.648	40.671	47.478
ENSMUSG00000027274	Mkks	McKusick-Kaufman syndrome [Source:MGI Symbol;Acc:MGI:1891836]	4.23002e-05	0.00136445	2.86504	-0.355017	protein_coding	chr2	136873780	136891389	-	3227	12.486	10.205	12.076	10.417	11.124	10.029	15.253	14.117	12.427	14.459
ENSMUSG00000021835	Bmp4	bone morphogenetic protein 4 [Source:MGI Symbol;Acc:MGI:88180]	4.26892e-05	0.00137483	2.86175	-0.437014	protein_coding	chr14	46383520	46390669	-	2224	5.042	6.726	5.976	4.996	5.995	5.858	7.395	7.582	8.076	7.99
ENSMUSG00000060678	Hist1h4c	histone cluster 1, H4c [Source:MGI Symbol;Acc:MGI:2448421]	4.28034e-05	0.00137635	2.86127	1.94753	protein_coding	chr13	23698060	23698454	-	395	0.66	1.272	2.518	1.437	1.515	0.769	0.699	0.224	0	0.193
ENSMUSG00000033149	Phldb2	pleckstrin homology-like domain, family B, member 2 [Source:MGI Symbol;Acc:MGI:2444981]	4.2937e-05	0.00137849	2.8606	-0.528807	protein_coding	chr16	45746243	45953598	-	7577	0.717	0.913	1.032	0.969	0.846	0.787	1.312	1.154	1.131	1.442
ENSMUSG00000021500	Ddx46	DEAD (Asp-Glu-Ala-Asp) box polypeptide 46 [Source:MGI Symbol;Acc:MGI:1920895]	4.3079e-05	0.00138088	2.85984	0.324767	protein_coding	chr13	55635027	55681256	+	5747	8.463	8.867	8.873	8.531	8.73	9.591	6.684	6.89	7.62	6.889
ENSMUSG00000036144	Meox2	mesenchyme homeobox 2 [Source:MGI Symbol;Acc:MGI:103219]	4.32793e-05	0.00138324	2.8591	-1.71621	protein_coding	chr12	37108540	37181784	+	4610	0.009	0.036	0.039	0.018	0.028	0.008	0.12	0.096	0.036	0.141
ENSMUSG00000002228	Ppm1j	protein phosphatase 1J [Source:MGI Symbol;Acc:MGI:1919137]	4.33508e-05	0.00138324	2.8591	-0.974005	protein_coding	chr3	104781056	104786018	+	1721	1.263	1.362	1.602	1.909	1.49	1.589	5.065	2.462	2.645	1.91
ENSMUSG00000018572	Phf23	PHD finger protein 23 [Source:MGI Symbol;Acc:MGI:1925496]	4.33547e-05	0.00138324	2.8591	-0.324376	protein_coding	chr11	69995777	70000009	+	3273	13.493	11.801	13.011	12.191	12.077	10.759	15.183	16.009	13.706	15.972
ENSMUSG00000026399	Cd55	CD55 antigen [Source:MGI Symbol;Acc:MGI:104850]	4.36109e-05	0.00138925	2.85722	-0.624171	protein_coding	chr1	130439027	130462744	-	4853	1.523	2.082	2.711	1.955	1.743	1.753	3.901	2.802	2.467	2.827
ENSMUSG00000003604	Aven	apoptosis, caspase activation inhibitor [Source:MGI Symbol;Acc:MGI:1921518]	4.43689e-05	0.00141015	2.85074	-0.476988	protein_coding	chr2	112492964	112634573	+	5001	3.259	2.467	2.748	2.506	2.598	2.37	4.077	3.981	3.075	3.63
ENSMUSG00000062296	Trank1	tetratricopeptide repeat and ankyrin repeat containing 1 [Source:MGI Symbol;Acc:MGI:1341834]	4.44044e-05	0.00141015	2.85074	0.503721	protein_coding	chr9	111311739	111395774	+	10519	5.219	6.596	7.233	7.791	5.773	5.702	3.899	3.76	5.785	4.392
ENSMUSG00000028393	Alad	aminolevulinate, delta-, dehydratase [Source:MGI Symbol;Acc:MGI:96853]	4.47408e-05	0.00141864	2.84813	-0.387079	protein_coding	chr4	62509169	62519918	-	1871	19.514	20.912	21.601	23.017	19.459	17.318	29.174	30.435	21.807	24.08
ENSMUSG00000040997	Abhd4	abhydrolase domain containing 4 [Source:MGI Symbol;Acc:MGI:1915938]	4.48973e-05	0.00141942	2.84789	0.291251	protein_coding	chr14	54254129	54269169	+	2749	88.781	88.019	83.345	81.147	86.679	83.296	68.649	65.371	69.496	73.495
ENSMUSG00000022098	Bmp1	bone morphogenetic protein 1 [Source:MGI Symbol;Acc:MGI:88176]	4.49039e-05	0.00141942	2.84789	0.292724	protein_coding	chr14	70474557	70520260	-	3757	16.879	18.823	21.335	20.076	18.199	18.199	15.379	15.827	15.215	14.901
ENSMUSG00000035686	Thrsp	thyroid hormone responsive [Source:MGI Symbol;Acc:MGI:109126]	4.51791e-05	0.00142592	2.8459	-0.440649	protein_coding	chr7	97412938	97417730	-	1277	19.095	15.779	17.205	14.766	14.891	17.61	24.8	25.234	19.202	20.289
ENSMUSG00000034485	Uaca	uveal autoantigen with coiled-coil domains and ankyrin repeats [Source:MGI Symbol;Acc:MGI:1919815]	4.56338e-05	0.00143806	2.84222	-0.610624	protein_coding	chr9	60794548	60880370	+	4428	2.729	4.298	5.37	4.039	3.773	2.848	6.796	5.882	4.658	5.92
ENSMUSG00000003934	Efnb3	ephrin B3 [Source:MGI Symbol;Acc:MGI:109196]	4.6292e-05	0.00145489	2.83717	0.3186	protein_coding	chr11	69554092	69560205	-	3183	122.586	109.931	103.938	105.984	113.244	117.443	89.274	88.272	88.517	92.216
ENSMUSG00000025591	Tma16	translation machinery associated 16 homolog (S. cerevisiae) [Source:MGI Symbol;Acc:MGI:1913532]	4.63097e-05	0.00145489	2.83717	0.653349	protein_coding	chr8	66474330	66486530	-	4752	2.479	2.889	4.452	2.765	2.833	4.101	1.942	1.969	2.071	2.22
ENSMUSG00000006360	Crip1	cysteine-rich protein 1 (intestinal) [Source:MGI Symbol;Acc:MGI:88501]	4.68038e-05	0.00146817	2.83323	-0.996998	protein_coding	chr12	113152012	113153877	+	445	5.958	9.282	11.683	9.022	5.282	4.439	17.548	20.137	10.228	12.538
ENSMUSG00000030607	Acan	aggrecan [Source:MGI Symbol;Acc:MGI:99602]	4.70699e-05	0.001469	2.83298	-0.455271	protein_coding	chr7	79053483	79115099	+	7355	1.767	1.343	1.549	1.417	1.389	1.441	1.957	1.891	2.158	2.083
ENSMUSG00000051515	Fam181b	family with sequence similarity 181, member B [Source:MGI Symbol;Acc:MGI:1930951]	4.71085e-05	0.001469	2.83298	-0.305943	pseudogene	chr7	93079879	93081715	+	1836	26.373	28.121	30.287	26.239	26.906	24.31	34.348	33.323	30.218	34.905
ENSMUSG00000032318	Isl2	insulin related protein 2 (islet 2) [Source:MGI Symbol;Acc:MGI:109156]	4.71167e-05	0.001469	2.83298	-1.15472	protein_coding	chr9	55538672	55546180	+	2193	0.436	0.458	0.495	0.555	0.604	0.416	1.906	0.624	1.159	0.784
ENSMUSG00000023067	Cdkn1a	cyclin-dependent kinase inhibitor 1A (P21) [Source:MGI Symbol;Acc:MGI:104556]	4.71174e-05	0.001469	2.83298	0.618935	protein_coding	chr17	29090979	29100722	+	2223	32.516	38.215	49.154	46.133	41.388	50.016	17.422	28.753	30.915	33.745
ENSMUSG00000069763	Tmem100	transmembrane protein 100 [Source:MGI Symbol;Acc:MGI:1915138]	4.71885e-05	0.001469	2.83298	-0.448441	protein_coding	chr11	90030348	90036508	+	1767	12.25	12.604	11.181	9.639	11.391	9.91	18.034	15.739	14.017	12.846
ENSMUSG00000056380	Gpr50	G-protein-coupled receptor 50 [Source:MGI Symbol;Acc:MGI:1333877]	4.7664e-05	0.00148156	2.82928	-0.957517	protein_coding	chrX	71663667	71669257	+	3069	0.269	0.164	0.206	0.238	0.278	0.297	0.54	0.503	0.441	0.448
ENSMUSG00000078202	Nrarp	Notch-regulated ankyrin repeat protein [Source:MGI Symbol;Acc:MGI:1914372]	4.80295e-05	0.00148883	2.82716	0.412569	protein_coding	chr2	25180758	25183330	+	2573	12.67	11.237	10.261	9.929	12.124	11.058	8.001	7.806	9.323	8.406
ENSMUSG00000032561	Acpp	acid phosphatase, prostate [Source:MGI Symbol;Acc:MGI:1928480]	4.80431e-05	0.00148883	2.82716	-1.46173	protein_coding	chr9	104288251	104337728	-	7310	0.131	0.168	0.136	0.155	0.158	0.208	0.944	0.181	0.449	0.225
ENSMUSG00000024222	Fkbp5	FK506 binding protein 5 [Source:MGI Symbol;Acc:MGI:104670]	4.86655e-05	0.00150492	2.82249	0.781846	protein_coding	chr17	28399095	28517524	-	6363	9.714	11.474	14.501	12.153	11.894	16.31	3.923	6.646	9.512	9.177
ENSMUSG00000026977	2015-03-07	membrane-associated ring finger (C3HC4) 7 [Source:MGI Symbol;Acc:MGI:1931053]	4.87473e-05	0.00150492	2.82249	0.383417	protein_coding	chr2	60209887	60250676	+	10391	3.288	4.072	3.742	3.75	3.858	4.504	3.287	2.927	2.865	2.725
ENSMUSG00000038732	Mboat1	membrane bound O-acyltransferase domain containing 1 [Source:MGI Symbol;Acc:MGI:2387184]	4.87823e-05	0.00150492	2.82249	-0.56075	protein_coding	chr13	30136498	30246717	+	3474	2.552	3.149	3.462	2.778	2.805	2.132	4.382	4.981	3.765	3.355
ENSMUSG00000040533	Matn1	matrilin 1, cartilage matrix protein [Source:MGI Symbol;Acc:MGI:106591]	4.88709e-05	0.00150499	2.82247	1.41504	protein_coding	chr4	130944385	130955475	+	2001	0.413	0.391	0.339	0.689	0.833	0.854	0.256	0.176	0.143	0.248
ENSMUSG00000030087	Klf15	Kruppel-like factor 15 [Source:MGI Symbol;Acc:MGI:1929988]	4.89315e-05	0.00150499	2.82247	0.627982	protein_coding	chr6	90462576	90475238	+	2527	10.286	14.291	17.461	16.32	12.92	17.512	6.68	9.765	9.298	12.219
ENSMUSG00000057606	Colq	collagen-like tail subunit (single strand of homotrimer) of asymmetric acetylcholinesterase [Source:MGI Symbol;Acc:MGI:1338761]	4.92204e-05	0.00150968	2.82111	0.85599	protein_coding	chr14	31523082	31591343	-	3803	1.246	0.719	0.856	1.322	0.899	0.959	0.508	0.534	0.464	0.673
ENSMUSG00000033174	Mgll	monoglyceride lipase [Source:MGI Symbol;Acc:MGI:1346042]	4.92952e-05	0.00150968	2.82111	-0.279273	protein_coding	chr6	88724412	88828360	+	4868	36.376	41.839	40.008	37.786	36.386	35.872	48.675	47.525	44.585	42.704
ENSMUSG00000019158	Tmem160	transmembrane protein 160 [Source:MGI Symbol;Acc:MGI:1916344]	4.94944e-05	0.00150968	2.82111	-0.46768	protein_coding	chr7	16452779	16455489	+	814	30.65	29.897	30.324	32.032	25.671	22.026	39.052	47.993	31.384	37.745
ENSMUSG00000021097	Clmn	calmin [Source:MGI Symbol;Acc:MGI:2136957]	4.94949e-05	0.00150968	2.82111	0.477104	protein_coding	chr12	104763114	104865076	-	11962	3.332	3.276	2.865	3.41	3.262	3.877	1.879	2.266	2.907	2.489
ENSMUSG00000042213	Zfand4	zinc finger, AN1-type domain 4 [Source:MGI Symbol;Acc:MGI:1914742]	4.95222e-05	0.00150968	2.82111	0.847015	protein_coding	chr6	116264222	116330298	+	3597	1.498	1.862	1.734	1.883	1.996	3.073	0.866	1.055	1.345	1.158
ENSMUSG00000006333	Rps9	ribosomal protein S9 [Source:MGI Symbol;Acc:MGI:1924096]	4.96374e-05	0.00150968	2.82111	-0.373171	protein_coding	chr7	3703993	3706901	+	2526	113.258	106.108	111.106	127.176	113.938	107.898	141.191	177.061	120.419	144.733
ENSMUSG00000001870	Ltbp1	latent transforming growth factor beta binding protein 1 [Source:MGI Symbol;Acc:MGI:109151]	4.96465e-05	0.00150968	2.82111	-0.503982	protein_coding	chr17	75005568	75392512	+	10480	0.601	0.714	0.651	0.577	0.603	0.547	0.956	0.914	0.736	0.871
ENSMUSG00000041939	Mvk	mevalonate kinase [Source:MGI Symbol;Acc:MGI:107624]	4.96728e-05	0.00150968	2.82111	-0.349469	protein_coding	chr5	114444269	114460591	+	2674	20.953	19.559	18.597	21.079	17.084	18.141	26.195	27.04	21.423	22.823
ENSMUSG00000050856	Atp5k	ATP synthase, H+ transporting, mitochondrial F1F0 complex, subunit E [Source:MGI Symbol;Acc:MGI:106636]	5.00452e-05	0.00151875	2.81851	-0.362752	protein_coding	chr5	108433244	108434448	-	616	169.417	147.696	165.275	189.854	159.348	172.171	226.584	245.222	182.461	201.803
ENSMUSG00000021134	Srsf5	serine/arginine-rich splicing factor 5 [Source:MGI Symbol;Acc:MGI:98287]	5.02161e-05	0.00152169	2.81767	0.329897	protein_coding	chr12	80945504	80950507	+	3988	39.28	44.647	46.965	52.835	44.105	46.387	33.674	39.605	36.255	34.88
ENSMUSG00000004655	Aqp1	aquaporin 1 [Source:MGI Symbol;Acc:MGI:103201]	5.07609e-05	0.00153466	2.81399	-1.29482	protein_coding	chr6	55336432	55348555	+	2627	0.314	1.36	1.187	0.988	1.301	0.839	4.294	1.445	1.717	2.371
ENSMUSG00000003526	Prodh	proline dehydrogenase [Source:MGI Symbol;Acc:MGI:97770]	5.07939e-05	0.00153466	2.81399	0.48186	protein_coding	chr16	18060357	18090203	-	3461	8.414	11.644	11.26	12.83	10.742	11.59	6.074	7.818	8.329	9.253
ENSMUSG00000022037	Clu	clusterin [Source:MGI Symbol;Acc:MGI:88423]	5.09269e-05	0.00153642	2.81349	-0.310881	protein_coding	chr14	65968483	65981548	+	3438	130.536	125.27	123.725	128.365	120.133	106.788	153.191	160.727	132.451	157.558
ENSMUSG00000053560	Ier2	immediate early response 2 [Source:MGI Symbol;Acc:MGI:104815]	5.14975e-05	0.00155135	2.80929	-0.595851	protein_coding	chr8	84661331	84662852	-	1522	4.541	4.914	6.564	5.515	4.043	3.844	6.711	8.701	6.439	7.557
ENSMUSG00000060591	Ifitm2	interferon induced transmembrane protein 2 [Source:MGI Symbol;Acc:MGI:1933382]	5.19153e-05	0.00156164	2.80642	-0.776089	protein_coding	chr7	140954839	140955961	-	627	12.894	18.516	23.866	19.144	13.699	8.845	31.639	28.654	21.386	27.853
ENSMUSG00000026987	Baz2b	bromodomain adjacent to zinc finger domain, 2B [Source:MGI Symbol;Acc:MGI:2442782]	5.21194e-05	0.00156549	2.80535	0.359513	protein_coding	chr2	59899363	60209839	-	17604	1.79	1.782	2.029	1.82	1.874	1.83	1.324	1.321	1.691	1.402
ENSMUSG00000028944	Prkag2	protein kinase, AMP-activated, gamma 2 non-catalytic subunit [Source:MGI Symbol;Acc:MGI:1336153]	5.25841e-05	0.00157714	2.80213	-0.303819	protein_coding	chr5	24862744	25100642	-	6480	6.942	6.9	7.256	6.715	6.641	6.02	8.229	9.033	8.024	7.82
ENSMUSG00000008226	Scrn3	secernin 3 [Source:MGI Symbol;Acc:MGI:1921866]	5.27842e-05	0.00158023	2.80128	0.343529	protein_coding	chr2	73312601	73337818	+	4815	9.108	8.914	8.948	8.691	9.141	10.319	6.921	6.839	7.997	7.056
ENSMUSG00000028007	Snx7	sorting nexin 7 [Source:MGI Symbol;Acc:MGI:1923811]	5.28411e-05	0.00158023	2.80128	-0.483968	protein_coding	chr3	117781497	117868936	-	2171	4.545	4.036	4.123	3.754	3.74	4.549	6.685	5.653	5.307	5.351
ENSMUSG00000030655	Smg1	SMG1 homolog, phosphatidylinositol 3-kinase-related kinase (C. elegans) [Source:MGI Symbol;Acc:MGI:1919742]	5.37744e-05	0.00160544	2.79441	0.409688	protein_coding	chr7	118131308	118243637	-	21225	2.717	3.171	3.24	3.045	3.103	3.048	1.994	2.005	2.902	2.225
ENSMUSG00000026721	Rabgap1l	RAB GTPase activating protein 1-like [Source:MGI Symbol;Acc:MGI:1352507]	5.38407e-05	0.00160544	2.79441	0.356185	protein_coding	chr1	160219174	160792938	-	9489	8.864	9.394	9.114	8.273	9.66	10.628	7.199	6.755	7.904	7.132
ENSMUSG00000038264	Sema7a	sema domain, immunoglobulin domain (Ig), and GPI membrane anchor, (semaphorin) 7A [Source:MGI Symbol;Acc:MGI:1306826]	5.41047e-05	0.00161097	2.79291	-0.283465	protein_coding	chr9	57940113	57962864	+	3296	30.12	27.468	26.801	29.786	28.394	27.256	35.383	35.009	33.69	32.997
ENSMUSG00000042808	Gpx2	glutathione peroxidase 2 [Source:MGI Symbol;Acc:MGI:106609]	5.44947e-05	0.00162023	2.79042	1.62149	protein_coding	chr12	76792335	76795554	-	1067	0.326	0.262	0.381	0.304	0.32	0.605	0.111	0.124	0.077	0.036
ENSMUSG00000004268	Emg1	EMG1 nucleolar protein homolog (S. cerevisiae) [Source:MGI Symbol;Acc:MGI:1315195]	5.47998e-05	0.00162694	2.78863	-0.382613	protein_coding	chr6	124704381	124712178	-	1404	18.544	18.884	20.125	20.045	17.41	17.803	25.085	29.114	19.743	23.544
ENSMUSG00000028804	Csmd2	CUB and Sushi multiple domains 2 [Source:MGI Symbol;Acc:MGI:2386401]	5.53369e-05	0.00163977	2.78522	0.488078	protein_coding	chr4	127987857	128567656	+	16832	1.144	1.37	1.622	1.474	1.302	1.471	0.858	0.85	1.233	1.008
ENSMUSG00000003420	Fcgrt	Fc receptor, IgG, alpha chain transporter [Source:MGI Symbol;Acc:MGI:103017]	5.53918e-05	0.00163977	2.78522	-0.442137	protein_coding	chr7	45092993	45103822	-	1738	15.456	17.085	19.847	19.319	15.761	12.349	22.942	24.764	18.568	23.351
ENSMUSG00000012443	Kif11	kinesin family member 11 [Source:MGI Symbol;Acc:MGI:1098231]	5.63602e-05	0.00166574	2.77839	-0.672705	protein_coding	chr19	37376403	37421859	+	4819	0.442	0.475	0.422	0.488	0.346	0.449	0.696	0.641	0.698	0.753
ENSMUSG00000028445	Enho	energy homeostasis associated [Source:MGI Symbol;Acc:MGI:1916888]	5.64967e-05	0.00166574	2.77839	-0.379606	protein_coding	chr4	41638144	41640324	-	1269	115.634	107.454	115.176	125.424	111.632	96.986	145.481	175.736	118.363	139.968
ENSMUSG00000020805	Slc13a5	solute carrier family 13 (sodium-dependent citrate transporter), member 5 [Source:MGI Symbol;Acc:MGI:3037150]	5.65124e-05	0.00166574	2.77839	-0.675692	protein_coding	chr11	72241994	72267222	-	3544	0.736	1.102	0.867	1.156	1.085	0.9	1.235	1.769	1.62	1.585
ENSMUSG00000041431	Ccnb1	cyclin B1 [Source:MGI Symbol;Acc:MGI:88302]	5.69501e-05	0.00167623	2.77567	-0.792342	protein_coding	chr13	100778650	100786570	-	4217	0.34	0.344	0.322	0.385	0.284	0.351	0.692	0.492	0.661	0.507
ENSMUSG00000031610	Scrg1	scrapie responsive gene 1 [Source:MGI Symbol;Acc:MGI:1328308]	5.71507e-05	0.00167972	2.77476	0.418516	protein_coding	chr8	57455923	57477585	+	700	207.952	190.812	188.454	201.829	240.038	252.608	145.869	156.581	156.289	178.406
ENSMUSG00000035799	Twist1	twist basic helix-loop-helix transcription factor 1 [Source:MGI Symbol;Acc:MGI:98872]	5.74204e-05	0.00168524	2.77334	-1.16439	protein_coding	chr12	33957671	33959817	+	1616	0.296	0.414	0.671	0.201	0.317	0.259	1.049	0.738	0.634	0.875
ENSMUSG00000035239	Neu3	neuraminidase 3 [Source:MGI Symbol;Acc:MGI:1355305]	5.75355e-05	0.0016862	2.77309	0.67885	protein_coding	chr7	99811439	99828417	-	3341	1.535	1.721	1.962	1.25	1.305	1.603	1.015	0.846	0.908	1.087
ENSMUSG00000058806	Col13a1	collagen, type XIII, alpha 1 [Source:MGI Symbol;Acc:MGI:1277201]	5.79226e-05	0.00169513	2.7708	-1.33593	protein_coding	chr10	61838236	61979108	-	4605	0.076	0.218	0.157	0.141	0.065	0.066	0.454	0.288	0.178	0.315
ENSMUSG00000025241	Fyco1	FYVE and coiled-coil domain containing 1 [Source:MGI Symbol;Acc:MGI:107277]	5.9803e-05	0.00174549	2.75808	0.441898	protein_coding	chr9	123789510	123851899	-	8653	5.641	5.799	5.716	5.071	5.59	5.953	3.81	3.234	5.241	4.178
ENSMUSG00000028834	Trim63	tripartite motif-containing 63 [Source:MGI Symbol;Acc:MGI:2447992]	5.98137e-05	0.00174549	2.75808	1.60768	protein_coding	chr4	134315120	134329629	+	2842	0.076	0.295	0.239	0.214	0.226	0.321	0.083	0.016	0.072	0.081
ENSMUSG00000059456	Ptk2b	PTK2 protein tyrosine kinase 2 beta [Source:MGI Symbol;Acc:MGI:104908]	5.99619e-05	0.00174733	2.75763	0.620381	protein_coding	chr14	66153257	66281052	-	7398	0.605	0.588	0.691	0.795	0.693	0.616	0.384	0.471	0.46	0.398
ENSMUSG00000024782	Ak3	adenylate kinase 3 [Source:MGI Symbol;Acc:MGI:1860835]	6.0292e-05	0.00175414	2.75594	0.326034	protein_coding	chr19	29020833	29047961	-	3120	53.259	57.069	56.902	51.794	56.074	58.404	38.769	42.275	47.012	48.245
ENSMUSG00000031442	Mcf2l	mcf.2 transforming sequence-like [Source:MGI Symbol;Acc:MGI:103263]	6.04479e-05	0.00175414	2.75594	0.332078	protein_coding	chr8	12873806	13020905	+	12760	6.86	7.458	7.493	7.802	7.123	7.273	5.474	5.068	6.758	5.843
ENSMUSG00000025060	Slk	STE20-like kinase [Source:MGI Symbol;Acc:MGI:103241]	6.04891e-05	0.00175414	2.75594	0.32123	protein_coding	chr19	47579678	47645246	+	8284	9.56	10.457	9.616	9.903	10.317	10.996	7.66	7.817	8.92	7.897
ENSMUSG00000017754	Pltp	phospholipid transfer protein [Source:MGI Symbol;Acc:MGI:103151]	6.05376e-05	0.00175414	2.75594	-0.522703	protein_coding	chr2	164839518	164857711	-	2562	21.156	24.139	25.922	25.341	19.132	14.367	32.728	36.596	24.136	29.951
ENSMUSG00000086370	Ftx	Ftx transcript, Xist regulator (non-protein coding) [Source:MGI Symbol;Acc:MGI:1926128]	6.13109e-05	0.00177404	2.75104	0.589886	lincRNA	chrX	103560907	103623754	-	7598	1.001	0.904	1.184	1.302	1.052	1.095	0.592	0.715	0.864	0.704
ENSMUSG00000025887	Casp12	caspase 12 [Source:MGI Symbol;Acc:MGI:1312922]	6.15477e-05	0.00177838	2.74997	-0.686024	protein_coding	chr9	5345430	5373032	+	3840	0.736	0.959	0.871	0.898	0.801	0.564	1.356	1.517	1.025	1.264
ENSMUSG00000032014	Oaf	OAF homolog (Drosophila) [Source:MGI Symbol;Acc:MGI:94852]	6.1669e-05	0.00177938	2.74973	-0.589315	protein_coding	chr9	43221278	43239816	-	2388	2.676	2.781	3.313	3.549	2.953	2.338	4.79	5.379	3.778	3.617
ENSMUSG00000047963	Stbd1	starch binding domain 1 [Source:MGI Symbol;Acc:MGI:1261768]	6.20583e-05	0.00178585	2.74815	-1.19831	protein_coding	chr5	92603051	92606579	+	1985	0.832	0.394	0.569	0.368	0.366	0.536	2.066	0.956	1.074	0.751
ENSMUSG00000037855	Zfp365	zinc finger protein 365 [Source:MGI Symbol;Acc:MGI:2143676]	6.20674e-05	0.00178585	2.74815	0.401719	protein_coding	chr10	67886103	67912662	-	5205	23.716	22.745	22.73	21.627	22.159	27.623	15.063	16.614	20.593	18.311
ENSMUSG00000029636	Wasf3	WAS protein family, member 3 [Source:MGI Symbol;Acc:MGI:2658986]	6.29555e-05	0.00180887	2.74259	0.624572	protein_coding	chr5	146384985	146472411	+	3996	15.25	19.29	16.291	15.932	18.426	21.103	9.801	8.042	16.449	11.399
ENSMUSG00000086212	Mkln1os	muskelin 1, intracellular mediator containing kelch motifs, opposite strand [Source:MGI Symbol;Acc:MGI:3651306]	6.31872e-05	0.00181299	2.74161	0.974909	processed_transcript	chr6	31366885	31398773	-	2944	0.871	0.683	0.891	0.496	0.885	0.994	0.362	0.375	0.501	0.376
ENSMUSG00000039680	Mrps6	mitochondrial ribosomal protein S6 [Source:MGI Symbol;Acc:MGI:2153111]	6.35181e-05	0.00181627	2.74082	-0.410066	protein_coding	chr16	92058270	92112227	+	1053	29.349	25.761	30.096	24.916	25.81	22.33	35.319	41.334	28.856	33.823
ENSMUSG00000098872	RP23-103I12.13		6.35448e-05	0.00181627	2.74082	-0.617186	lincRNA	chr14	69694475	69695834	+	1360	2.237	2.504	2.925	3.041	2.168	2.207	3.915	3.798	3.286	4.327
ENSMUSG00000017493	Igfbp4	insulin-like growth factor binding protein 4 [Source:MGI Symbol;Acc:MGI:96439]	6.35671e-05	0.00181627	2.74082	-0.659296	protein_coding	chr11	99041244	99054392	+	4416	7.963	10.579	11.015	8.898	7.442	6.322	18.559	16.014	9.555	10.41
ENSMUSG00000064345	mt-Nd2	mitochondrially encoded NADH dehydrogenase 2 [Source:MGI Symbol;Acc:MGI:102500]	6.38191e-05	0.00182093	2.73971	0.431589	protein_coding	chrM	3914	4951	+	1038	4694.95	4990.55	4463.91	4047.04	5446.54	5178.86	3682.18	2904.37	4086.6	3515.7
ENSMUSG00000062646	Ganc	glucosidase, alpha; neutral C [Source:MGI Symbol;Acc:MGI:1923301]	6.41424e-05	0.00182761	2.73812	0.443927	protein_coding	chr2	120403896	120461700	+	9096	1.711	2.007	1.894	1.89	2.133	2.109	1.27	1.378	1.641	1.433
ENSMUSG00000004892	Bcan	brevican [Source:MGI Symbol;Acc:MGI:1096385]	6.43515e-05	0.00183058	2.73741	-0.270203	protein_coding	chr3	87987531	88000356	-	3267	124.529	135.005	138.268	137.914	126.316	124.039	157.479	170.802	145.207	154.319
ENSMUSG00000059070	Rpl18	ribosomal protein L18 [Source:MGI Symbol;Acc:MGI:98003]	6.44249e-05	0.00183058	2.73741	-0.406669	protein_coding	chr7	45715457	45720835	+	4042	30.422	27.977	29.718	35.084	32.668	28.579	38.6	50.433	32.595	40.493
ENSMUSG00000024725	Ostf1	osteoclast stimulating factor 1 [Source:MGI Symbol;Acc:MGI:700012]	6.48418e-05	0.00183987	2.73521	-0.387606	protein_coding	chr19	18579328	18631789	-	4784	5.242	5.81	5.897	5.408	5.127	4.828	7.329	8.351	5.734	6.582
ENSMUSG00000097545	A930011O12Rik	RIKEN cDNA A930011O12 gene [Source:MGI Symbol;Acc:MGI:2442197]	6.62665e-05	0.0018777	2.72637	0.527628	lincRNA	chr14	64588115	64593959	+	4053	10.649	12.711	15.571	16.579	11.155	11.237	7.697	7.994	11.655	8.278
ENSMUSG00000061039	Olfr920	olfactory receptor 920 [Source:MGI Symbol;Acc:MGI:3030754]	6.64011e-05	0.00187834	2.72623	1.5119	protein_coding	chr9	38752796	38756863	+	1960	0.222	0.171	0.346	0.228	0.392	0.194	0.04	0.113	0.063	0.078
ENSMUSG00000035202	Lars2	leucyl-tRNA synthetase, mitochondrial [Source:MGI Symbol;Acc:MGI:2142973]	6.64721e-05	0.00187834	2.72623	-0.42341	protein_coding	chr9	123366940	123462664	+	3881	296.318	356.988	431.628	351.545	310.22	253.816	426.962	507.079	427.382	409.988
ENSMUSG00000024041	Cryaa	crystallin, alpha A [Source:MGI Symbol;Acc:MGI:88515]	6.67418e-05	0.00188083	2.72565	-2.7318	protein_coding	chr17	31677933	31681722	+	1186	0.257	0.047	0.191	0.034	0.072	0.192	0.233	0.335	0.207	3.512
ENSMUSG00000008090	Fgfrl1	fibroblast growth factor receptor-like 1 [Source:MGI Symbol;Acc:MGI:2150920]	6.67434e-05	0.00188083	2.72565	-0.464766	protein_coding	chr5	108694229	108706950	+	2656	16.791	14.311	13.957	13.939	12.791	10.255	23.491	17.999	16.983	16.589
ENSMUSG00000031734	Irx3	Iroquois related homeobox 3 [Source:MGI Symbol;Acc:MGI:1197522]	6.71161e-05	0.00188873	2.72383	-0.584963	protein_coding	chr8	91798511	91802067	-	2776	1.942	1.81	1.58	1.709	1.37	1.286	2.273	2.385	2.688	2.313
ENSMUSG00000045136	Tubb2b	tubulin, beta 2B class IIB [Source:MGI Symbol;Acc:MGI:1920960]	6.74621e-05	0.00189587	2.72219	-0.337722	protein_coding	chr13	34127008	34130354	-	1922	96	89.01	82.89	84.985	86.622	79.589	124.535	110.173	92.614	107.962
ENSMUSG00000048126	Col6a3	collagen, type VI, alpha 3 [Source:MGI Symbol;Acc:MGI:88461]	6.82013e-05	0.00191402	2.71805	-0.606122	protein_coding	chr1	90765923	90843971	-	11963	0.767	0.807	0.911	0.837	0.764	0.479	1.243	1.077	0.925	1.348
ENSMUSG00000047786	Lix1	limb expression 1 homolog (chicken) [Source:MGI Symbol;Acc:MGI:1913893]	6.8305e-05	0.00191418	2.71802	-0.557288	protein_coding	chr17	17402672	17459387	+	3434	1.823	2.032	2.291	2.173	1.867	2.146	3.939	2.635	2.878	2.582
ENSMUSG00000079523	Tmsb10	thymosin, beta 10 [Source:MGI Symbol;Acc:MGI:109146]	6.83934e-05	0.00191418	2.71802	-0.348009	protein_coding	chr6	72957347	72958748	-	1276	121.063	103.146	122.693	140.722	120.229	116.281	176.302	151.698	142.202	140.847
ENSMUSG00000044033	Ccdc141	coiled-coil domain containing 141 [Source:MGI Symbol;Acc:MGI:1919735]	6.85035e-05	0.00191465	2.71791	0.521119	protein_coding	chr2	77009902	77170636	-	11717	2.103	2.753	3.033	2.16	2.52	2.866	1.42	1.628	2.219	1.849
ENSMUSG00000020219	Timm13	translocase of inner mitochondrial membrane 13 [Source:MGI Symbol;Acc:MGI:1353432]	6.89904e-05	0.00192563	2.71543	-0.375362	protein_coding	chr10	80899450	80900969	-	1225	51.272	47.296	53.438	54.256	49.431	43.072	67.288	76.899	52.554	59.988
ENSMUSG00000030432	Rpl28	ribosomal protein L28 [Source:MGI Symbol;Acc:MGI:101839]	7.02685e-05	0.00195864	2.70805	-0.350673	protein_coding	chr7	4792874	4794562	+	1138	106.334	97.507	102.255	128.246	115.132	100.607	135.161	153.802	121.935	138.619
ENSMUSG00000028179	Cth	cystathionase (cystathionine gamma-lyase) [Source:MGI Symbol;Acc:MGI:1339968]	7.05879e-05	0.00196487	2.70667	0.877935	protein_coding	chr3	157894248	157925077	-	2263	1.095	1.603	1.598	1.344	1.643	2.35	0.837	0.819	0.924	0.878
ENSMUSG00000030495	Slc7a10	solute carrier family 7 (cationic amino acid transporter, y+ system), member 10 [Source:MGI Symbol;Acc:MGI:1858261]	7.09696e-05	0.00197282	2.70491	-0.280365	protein_coding	chr7	35186385	35204898	+	2463	36.107	37.12	36.123	41.193	35.342	36.49	47.558	46.939	41.838	42.667
ENSMUSG00000053263	Gm12592	predicted gene 12592 [Source:MGI Symbol;Acc:MGI:3649892]	7.18867e-05	0.00199317	2.70045	0.835744	processed_transcript	chr11	3305426	3331178	-	2954	0.971	0.661	0.872	0.892	0.796	0.617	0.494	0.448	0.347	0.479
ENSMUSG00000031196	F8	coagulation factor VIII [Source:MGI Symbol;Acc:MGI:88383]	7.18961e-05	0.00199317	2.70045	0.790645	protein_coding	chrX	75172715	75382615	-	9905	0.298	0.299	0.251	0.233	0.289	0.307	0.159	0.116	0.186	0.174
ENSMUSG00000032637	Atxn2l	ataxin 2-like [Source:MGI Symbol;Acc:MGI:2446242]	7.21646e-05	0.00199792	2.69942	0.455095	protein_coding	chr7	126491708	126503437	-	4782	14.861	17.578	19.759	21.013	17.399	17.293	10.994	11.068	16.67	13.281
ENSMUSG00000063888	Rpl7l1	ribosomal protein L7-like 1 [Source:MGI Symbol;Acc:MGI:1913479]	7.26104e-05	0.00200661	2.69754	-0.282015	protein_coding	chr17	46773907	46782656	-	2606	19.181	18.827	21.008	19.793	20.317	19.008	25.289	24.257	22.186	23.506
ENSMUSG00000067274	Rplp0	ribosomal protein, large, P0 [Source:MGI Symbol;Acc:MGI:1927636]	7.26743e-05	0.00200661	2.69754	-0.340876	protein_coding	chr5	115559467	115563727	+	1659	168.648	179.09	201.734	200.385	187.624	174.682	239.298	275.074	197.513	221.108
ENSMUSG00000031070	Mrgprf	MAS-related GPR, member F [Source:MGI Symbol;Acc:MGI:2384823]	7.33526e-05	0.00202262	2.69409	-1.13835	protein_coding	chr7	145300828	145309557	+	2214	0.432	0.857	1.307	0.751	0.676	0.326	1.479	1.774	1.093	2.037
ENSMUSG00000041629	Fam104a	family with sequence similarity 104, member A [Source:MGI Symbol;Acc:MGI:106351]	7.35651e-05	0.00202525	2.69352	-0.309836	protein_coding	chr11	113661319	113684155	-	2619	11.119	11.935	12.204	12.944	11.161	11.009	13.598	16.029	13.715	14.401
ENSMUSG00000092242	Gm20515	predicted gene 20515 [Source:MGI Symbol;Acc:MGI:5141980]	7.36455e-05	0.00202525	2.69352	0.755847	lincRNA	chr3	34427373	34435097	-	4824	0.604	0.59	0.703	0.588	0.664	0.528	0.335	0.275	0.459	0.356
ENSMUSG00000031883	Car7	carbonic anhydrase 7 [Source:MGI Symbol;Acc:MGI:103100]	7.44711e-05	0.00204521	2.68926	-0.381627	protein_coding	chr8	104534700	104550343	+	2459	6.257	5.448	6.196	6.201	5.231	5.051	7.747	7.504	7.387	7.04
ENSMUSG00000022228	Zscan26	zinc finger and SCAN domain containing 26 [Source:MGI Symbol;Acc:MGI:3531417]	7.50252e-05	0.00205593	2.68699	0.343853	protein_coding	chr13	21442175	21453730	-	4371	12.4	13.421	14.325	12.942	11.302	12.923	10.006	8.635	11.342	10.316
ENSMUSG00000021608	Lpcat1	lysophosphatidylcholine acyltransferase 1 [Source:MGI Symbol;Acc:MGI:2384812]	7.51223e-05	0.00205593	2.68699	-0.316631	protein_coding	chr13	73467197	73516422	+	4131	10.48	10.823	11.141	10.337	9.972	9.554	13.547	14.287	11.227	12.359
ENSMUSG00000051378	Kif18b	kinesin family member 18B [Source:MGI Symbol;Acc:MGI:2446979]	7.52501e-05	0.00205593	2.68699	-1.00357	protein_coding	chr11	102905529	102925124	-	3572	0.17	0.172	0.127	0.193	0.251	0.202	0.486	0.272	0.425	0.364
ENSMUSG00000043439	E130012A19Rik	RIKEN cDNA E130012A19 gene [Source:MGI Symbol;Acc:MGI:2143991]	7.52623e-05	0.00205593	2.68699	-0.579438	protein_coding	chr11	97627393	97629716	-	2324	2.487	2.138	2.568	2.582	2.611	1.88	2.902	4.198	3.458	3.568
ENSMUSG00000021268	Meg3	maternally expressed 3 [Source:MGI Symbol;Acc:MGI:1202886]	7.61637e-05	0.00207779	2.6824	0.535822	lincRNA	chr12	109541001	109571726	+	18089	61.148	84.084	99.444	105.013	68.887	78.396	46.536	53.113	71.481	54.948
ENSMUSG00000023216	Epb4.2	erythrocyte protein band 4.2 [Source:MGI Symbol;Acc:MGI:95402]	7.68946e-05	0.00209265	2.6793	-1.41348	protein_coding	chr2	121017891	121037072	-	5417	0.032	0.021	0.05	0.06	0.15	0.091	0.248	0.139	0.174	0.219
ENSMUSG00000028367	Txn1	thioredoxin 1 [Source:MGI Symbol;Acc:MGI:98874]	7.69124e-05	0.00209265	2.6793	-0.318095	protein_coding	chr4	57943373	57956411	-	1051	67.37	69.412	73.383	78.98	72.415	68.238	94.714	99.038	75.846	85.518
ENSMUSG00000029177	Cenpa	centromere protein A [Source:MGI Symbol;Acc:MGI:88375]	7.72447e-05	0.00209366	2.67909	-0.706821	protein_coding	chr5	30666777	30674827	+	2503	0.834	0.803	0.704	0.842	0.905	0.804	1.623	1.429	1.114	1.191
ENSMUSG00000022797	Tfrc	transferrin receptor [Source:MGI Symbol;Acc:MGI:98822]	7.73162e-05	0.00209366	2.67909	-0.363141	protein_coding	chr16	32608920	32632794	+	6185	26.775	25.945	23.777	24.763	26.752	25.156	27.694	29.647	36.026	37.263
ENSMUSG00000064367	mt-Nd5	mitochondrially encoded NADH dehydrogenase 5 [Source:MGI Symbol;Acc:MGI:102496]	7.73534e-05	0.00209366	2.67909	0.683008	protein_coding	chrM	11742	13565	+	1824	1821.5	2304.38	1966.79	1670.29	2477.14	2803.55	1259.22	931.549	1896.21	1308.79
ENSMUSG00000018362	Kpna2	karyopherin (importin) alpha 2 [Source:MGI Symbol;Acc:MGI:103561]	7.74587e-05	0.00209366	2.67909	-0.408524	protein_coding	chr11	106988629	106999541	-	2873	5.159	4.74	5.633	5.053	4.12	4.8	6.864	6.591	6.822	5.653
ENSMUSG00000026520	Pycr2	pyrroline-5-carboxylate reductase family, member 2 [Source:MGI Symbol;Acc:MGI:1277956]	7.75293e-05	0.00209366	2.67909	-0.348097	protein_coding	chr1	180904274	180908087	+	1598	36.475	31.715	33.666	32.888	31.849	29.999	42.401	47.679	34.796	41.036
ENSMUSG00000052926	Rnaseh2a	ribonuclease H2, large subunit [Source:MGI Symbol;Acc:MGI:1916974]	7.75618e-05	0.00209366	2.67909	-0.386989	protein_coding	chr8	84956610	84969767	-	3509	5.079	4.867	4.999	5.374	4.932	5.175	6.317	7.724	5.668	6.687
ENSMUSG00000039263	Npepl1	aminopeptidase-like 1 [Source:MGI Symbol;Acc:MGI:2448523]	7.81039e-05	0.00210552	2.67664	-0.33678	protein_coding	chr2	174110349	174123070	+	2998	9.061	9.756	10.103	9.604	8.339	8.223	12.063	12.972	10.436	10.592
ENSMUSG00000032698	Lmo2	LIM domain only 2 [Source:MGI Symbol;Acc:MGI:102811]	7.82868e-05	0.00210768	2.67619	-0.38647	protein_coding	chr2	103957986	103981878	+	2166	8.609	9.251	8.161	10.166	9.233	7.155	10.998	12.126	11.056	11.362
ENSMUSG00000031807	Pgls	6-phosphogluconolactonase [Source:MGI Symbol;Acc:MGI:1913421]	7.85085e-05	0.00211088	2.67554	-0.425641	protein_coding	chr8	71592176	71601092	+	3770	9.051	9.638	9.365	9.745	7.946	7.013	12.062	14.355	9.398	11.099
ENSMUSG00000001334	Fndc5	fibronectin type III domain containing 5 [Source:MGI Symbol;Acc:MGI:1917614]	7.89038e-05	0.00211873	2.67392	-0.285336	protein_coding	chr4	129136999	129144593	+	2763	72.097	72.179	77.147	75.232	69.598	70.336	95.365	95.922	81.195	80.121
ENSMUSG00000021186	Fbln5	fibulin 5 [Source:MGI Symbol;Acc:MGI:1346091]	7.97919e-05	0.00213978	2.66963	-0.651405	protein_coding	chr12	101746565	101819055	-	5829	1.432	2.806	3.382	2.136	2.485	2.007	4.181	3.855	3.053	3.711
ENSMUSG00000017300	Tnnc2	troponin C2, fast [Source:MGI Symbol;Acc:MGI:98780]	8.02881e-05	0.00215028	2.66751	-2.23897	protein_coding	chr2	164777161	164779967	-	800	0.598	0.07	0.339	0.152	0.053	0.285	1.824	0.276	0.461	2.914
ENSMUSG00000075273	Ttc30b	tetratricopeptide repeat domain 30B [Source:MGI Symbol;Acc:MGI:1919671]	8.06583e-05	0.00215737	2.66607	0.339108	protein_coding	chr2	75935863	75938462	-	2600	9.445	10.455	10.05	9.483	10.881	10.636	8.1	7.946	8.075	7.834
ENSMUSG00000040152	Thbs1	thrombospondin 1 [Source:MGI Symbol;Acc:MGI:98737]	8.09456e-05	0.00216224	2.6651	-0.79902	protein_coding	chr2	118111876	118127133	+	6073	0.508	0.901	1.28	1.062	0.711	0.738	1.533	1.301	1.222	1.925
ENSMUSG00000034165	Ccnd3	cyclin D3 [Source:MGI Symbol;Acc:MGI:88315]	8.31767e-05	0.00221895	2.65385	-0.338435	protein_coding	chr17	47505051	47599691	+	8775	3.69	4.281	5.064	4.607	4.071	3.584	5.488	5.207	4.897	5.552
ENSMUSG00000041598	Cdc42ep4	CDC42 effector protein (Rho GTPase binding) 4 [Source:MGI Symbol;Acc:MGI:1929760]	8.42358e-05	0.00224428	2.64892	-0.398683	protein_coding	chr11	113726850	113751881	-	3643	9.569	10.633	11.256	10.998	10.416	7.862	15.903	13.85	11.459	11.801
ENSMUSG00000028059	Arhgef2	rho/rac guanine nucleotide exchange factor (GEF) 2 [Source:MGI Symbol;Acc:MGI:103264]	8.75115e-05	0.00232853	2.63292	0.321069	protein_coding	chr3	88607454	88648052	+	9496	10.976	9.975	9.169	9.984	10.445	10.381	7.862	7.498	8.459	8.539
ENSMUSG00000055485	Soga1	suppressor of glucose, autophagy associated 1 [Source:MGI Symbol;Acc:MGI:2444575]	8.77471e-05	0.00233178	2.63231	0.778991	protein_coding	chr2	157015799	157079254	-	7984	2.847	3.922	2.854	2.494	3.329	4.311	1.452	1.598	2.989	1.594
ENSMUSG00000040138	Ndp	Norrie disease (pseudoglioma) (human) [Source:MGI Symbol;Acc:MGI:102570]	8.86213e-05	0.00235022	2.62889	-0.488988	protein_coding	chrX	16885521	16911774	-	1939	5.716	5.872	5.316	5.333	5.333	3.996	8.319	8.127	6.302	6.681
ENSMUSG00000017144	Rnd3	Rho family GTPase 3 [Source:MGI Symbol;Acc:MGI:1921444]	8.86701e-05	0.00235022	2.62889	-0.366445	protein_coding	chr2	51130438	51149111	-	4432	3.638	3.816	4.386	3.587	3.741	3.394	5.09	4.462	5.079	4.63
ENSMUSG00000030717	Nupr1	nuclear protein transcription regulator 1 [Source:MGI Symbol;Acc:MGI:1891834]	8.88902e-05	0.00235024	2.62889	-1.18172	protein_coding	chr7	126623249	126627010	-	2452	1.117	1.821	3.54	1.935	1.307	0.852	3.651	4.843	2.141	5.174
ENSMUSG00000032353	Tmed3	transmembrane emp24 domain containing 3 [Source:MGI Symbol;Acc:MGI:1913361]	8.89002e-05	0.00235024	2.62889	-0.360295	protein_coding	chr9	89699203	89705043	-	1324	30.4	28.456	30.799	30.291	28.306	24.903	38.873	42.376	29.546	36.482
ENSMUSG00000027676	Ccdc39	coiled-coil domain containing 39 [Source:MGI Symbol;Acc:MGI:1289263]	8.93056e-05	0.00235792	2.62747	0.538174	protein_coding	chr3	33812362	33844310	-	7045	1.141	1.371	1.367	1.404	1.025	1.272	0.7	0.952	0.955	0.83
ENSMUSG00000022817	Itgb5	integrin beta 5 [Source:MGI Symbol;Acc:MGI:96614]	8.96436e-05	0.0023638	2.62639	0.333213	protein_coding	chr16	33829665	33949153	+	3362	18.501	19.192	21.3	19.914	22.434	22.394	15.848	16.544	15.112	17.641
ENSMUSG00000034235	Usp54	ubiquitin specific peptidase 54 [Source:MGI Symbol;Acc:MGI:1926037]	9.03771e-05	0.00238009	2.62341	0.525017	protein_coding	chr14	20548912	20618354	-	8921	18.792	19.189	18.553	18.969	20.195	23.236	10.597	10.876	18.041	15.284
ENSMUSG00000023004	Tuba1b	tubulin, alpha 1B [Source:MGI Symbol;Acc:MGI:107804]	9.08219e-05	0.00238568	2.62239	-0.354595	protein_coding	chr15	98931425	98934565	-	1875	145.975	135.864	127.234	143.411	136.062	121.252	187.457	194.087	139.528	165.697
ENSMUSG00000000320	Alox12	arachidonate 12-lipoxygenase [Source:MGI Symbol;Acc:MGI:87998]	9.08222e-05	0.00238568	2.62239	-1.42742	protein_coding	chr11	70241457	70255353	-	4085	0.043	0.027	0.022	0.04	0.084	0.019	0.116	0.119	0.11	0.15
ENSMUSG00000018593	Sparc	secreted acidic cysteine rich glycoprotein [Source:MGI Symbol;Acc:MGI:98373]	9.18114e-05	0.00240577	2.61875	0.293946	protein_coding	chr11	55394500	55420080	-	3367	729	819.621	851.037	883.709	850.361	802.505	606.488	662.037	690.358	707.104
ENSMUSG00000022018	Rgcc	regulator of cell cycle [Source:MGI Symbol;Acc:MGI:1913464]	9.18216e-05	0.00240577	2.61875	-0.426756	protein_coding	chr14	79288756	79301645	-	918	14.725	18.301	20.437	18.111	16.618	16.014	22.727	27.409	19.386	23.228
ENSMUSG00000002416	Ndufb2	NADH dehydrogenase (ubiquinone) 1 beta subcomplex, 2 [Source:MGI Symbol;Acc:MGI:1915448]	9.2324e-05	0.00241585	2.61693	-0.310328	protein_coding	chr6	39592574	39603382	+	5628	12.712	12.456	12.419	12.472	12.156	11.67	15.305	17.601	13.18	14.666
ENSMUSG00000022525	Hrasls	HRAS-like suppressor [Source:MGI Symbol;Acc:MGI:1351473]	9.30995e-05	0.00243304	2.61385	0.358935	protein_coding	chr16	29209695	29230531	+	3286	7.09	6.913	6.329	6.948	7.14	7.202	5.269	5.051	5.74	5.466
ENSMUSG00000025503	Taldo1	transaldolase 1 [Source:MGI Symbol;Acc:MGI:1274789]	9.35603e-05	0.00244197	2.61226	-0.32779	protein_coding	chr7	141392199	141402968	+	1998	151.455	141.496	139.245	137.627	134.316	127.476	180.852	198.002	145.982	167.24
ENSMUSG00000045802	Hsf3	heat shock transcription factor 3 [Source:MGI Symbol;Acc:MGI:3045337]	9.41865e-05	0.00245519	2.60991	1.52546	protein_coding	chrX	96306178	96456294	-	3659	0.143	0.137	0.136	0.177	0.222	0.208	0	0.036	0.067	0.104
ENSMUSG00000001700	Gramd3	GRAM domain containing 3 [Source:MGI Symbol;Acc:MGI:1914815]	9.437e-05	0.00245685	2.60962	-0.290196	protein_coding	chr18	56432132	56503792	+	2605	22.809	23.184	21.294	21.435	22.015	22.573	25.844	26.875	25.988	29.383
ENSMUSG00000048271	Rbm33	RNA binding motif protein 33 [Source:MGI Symbol;Acc:MGI:1919670]	9.47588e-05	0.00246385	2.60839	0.379294	protein_coding	chr5	28317121	28419244	+	10592	3.611	4.195	3.91	4.449	3.627	3.888	2.647	2.801	3.701	2.89
ENSMUSG00000025854	Fam20c	family with sequence similarity 20, member C [Source:MGI Symbol;Acc:MGI:2136853]	9.59398e-05	0.0024914	2.60356	-0.350445	protein_coding	chr5	138754514	138810077	+	4223	7.894	8.803	8.885	9.516	7.559	6.324	10.441	10.683	10.283	9.873
ENSMUSG00000058093	AA987161	expressed sequence AA987161 [Source:MGI Symbol;Acc:MGI:2145180]	9.70596e-05	0.00251729	2.59907	0.39173	protein_coding	chr13	67589443	67609707	-	4861	3.013	3.112	3.19	2.853	3.305	3.251	2.507	2.288	2.345	2.311
ENSMUSG00000007041	Clic1	chloride intracellular channel 1 [Source:MGI Symbol;Acc:MGI:2148924]	9.76e-05	0.00252811	2.5972	-0.434596	protein_coding	chr17	35049966	35058749	+	1799	10.534	11.511	13.645	11.654	10.38	9.396	17.122	16.906	12.058	13.935
ENSMUSG00000026730	Pter	phosphotriesterase related [Source:MGI Symbol;Acc:MGI:107372]	9.85397e-05	0.00254923	2.59359	-0.53747	protein_coding	chr2	12924041	13003453	+	3705	1.584	1.552	1.171	1.467	1.522	1.476	2.321	2.311	1.837	2.011
ENSMUSG00000005320	Fgfr4	fibroblast growth factor receptor 4 [Source:MGI Symbol;Acc:MGI:95525]	0.000100038	0.00258474	2.58758	-1.32971	protein_coding	chr13	55152640	55168759	+	3542	0.037	0.063	0.115	0.057	0.072	0.032	0.2	0.187	0.116	0.183
ENSMUSG00000086949	Gm13066	predicted gene 13066 [Source:MGI Symbol;Acc:MGI:3701131]	0.000100181	0.00258519	2.58751	2.03953	antisense	chr4	149565620	149567790	-	884	0.246	0.316	0.307	0.321	0.048	0.258	0	0.05	0.046	0
ENSMUSG00000029189	Sel1l3	sel-1 suppressor of lin-12-like 3 (C. elegans) [Source:MGI Symbol;Acc:MGI:1916941]	0.000101643	0.00261961	2.58176	-0.364298	protein_coding	chr5	53107084	53213452	-	4511	4.461	4.083	3.818	3.713	3.524	3.907	4.992	4.805	5.29	4.998
ENSMUSG00000024593	Megf10	multiple EGF-like-domains 10 [Source:MGI Symbol;Acc:MGI:2685177]	0.000101922	0.0026235	2.58112	0.274507	protein_coding	chr18	57133090	57297467	+	7718	5.007	5.084	5.073	5.075	4.889	4.877	4.206	3.861	4.187	4.179
ENSMUSG00000068744	Psrc1	proline/serine-rich coiled-coil 1 [Source:MGI Symbol;Acc:MGI:1913099]	0.000102061	0.00262379	2.58107	0.962525	protein_coding	chr3	108383839	108388231	+	3012	0.649	0.63	0.57	0.767	0.383	0.668	0.393	0.234	0.231	0.355
ENSMUSG00000025508	Rplp2	ribosomal protein, large P2 [Source:MGI Symbol;Acc:MGI:1914436]	0.000102296	0.00262652	2.58062	-0.402233	protein_coding	chr7	141447370	141451585	+	2072	51.878	45.068	54.852	54.271	44.775	41.433	71.36	75.673	51.87	56.879
ENSMUSG00000029649	Pomp	proteasome maturation protein [Source:MGI Symbol;Acc:MGI:1913787]	0.000103525	0.00265393	2.57611	-0.337157	protein_coding	chr5	147860628	147875778	+	734	147.925	123.723	140.368	141.101	129.539	128.915	178.229	197.62	145.865	158.167
ENSMUSG00000044349	Snhg11	small nucleolar RNA host gene 11 [Source:MGI Symbol;Acc:MGI:2441845]	0.000103692	0.00265393	2.57611	0.493482	protein_coding	chr2	158375638	158386145	+	8521	62.375	84.304	95.993	104.222	69.318	75.442	47.817	55.302	70.837	56.413
ENSMUSG00000036620	Mgat4b	mannoside acetylglucosaminyltransferase 4, isoenzyme B [Source:MGI Symbol;Acc:MGI:2143974]	0.000103751	0.00265393	2.57611	-0.32972	protein_coding	chr11	50210890	50235103	+	2719	15.842	17.962	17.491	18.702	16.88	14.194	22.309	22.826	18.248	20.744
ENSMUSG00000061983	Rps12	ribosomal protein S12 [Source:MGI Symbol;Acc:MGI:98105]	0.000105932	0.00270634	2.56762	-0.370706	protein_coding	chr10	23785211	23787195	-	476	241.161	229.831	248.741	247.482	209.357	190.889	321.563	339.974	238.969	270.309
ENSMUSG00000003657	Calb2	calbindin 2 [Source:MGI Symbol;Acc:MGI:101914]	0.000106787	0.00272478	2.56467	-0.36777	protein_coding	chr8	110142539	110168206	-	1430	71.429	78.884	88.33	105.348	84.51	86.385	101.384	127.829	104.177	106.412
ENSMUSG00000030744	Rps3	ribosomal protein S3 [Source:MGI Symbol;Acc:MGI:1350917]	0.000106955	0.00272569	2.56452	-0.327724	protein_coding	chr7	99477896	99483738	-	4483	65.853	64.98	67.656	73.432	67.813	64.483	84.307	99.511	70.532	81.909
ENSMUSG00000027770	Dhx36	DEAH (Asp-Glu-Ala-His) box polypeptide 36 [Source:MGI Symbol;Acc:MGI:1919412]	0.000107386	0.00273328	2.56332	0.306368	protein_coding	chr3	62470039	62507004	-	4389	13.904	14.739	14.472	13.203	13.524	15.345	11.322	10.45	12.08	11.798
ENSMUSG00000037798	Mat1a	methionine adenosyltransferase I, alpha [Source:MGI Symbol;Acc:MGI:88017]	0.00010793	0.00274373	2.56166	-3.05889	protein_coding	chr14	41105381	41124412	+	3208	0.014	0.017	0.014	0	0	0	0.012	0.041	0.537	0.012
ENSMUSG00000087141	Plcxd2	phosphatidylinositol-specific phospholipase C, X domain containing 2 [Source:MGI Symbol;Acc:MGI:3647874]	0.000108162	0.00274621	2.56127	0.364036	protein_coding	chr16	45959263	46010218	-	7140	17.605	20.708	19.141	19.043	21.289	22.637	15.483	13.608	17.815	15.147
ENSMUSG00000042997	Nhlrc3	NHL repeat containing 3 [Source:MGI Symbol;Acc:MGI:2444520]	0.000109616	0.00277969	2.556	0.48251	protein_coding	chr3	53448588	53463323	-	5601	1.777	1.953	2.107	1.919	1.801	2.028	1.275	1.214	1.684	1.31
ENSMUSG00000021709	Erbb2ip	Erbb2 interacting protein [Source:MGI Symbol;Acc:MGI:1890169]	0.000110642	0.00280224	2.5525	0.424933	protein_coding	chr13	103818787	103920514	-	6591	16.045	18.275	14.946	15.554	18.193	20.477	11.519	11.546	15.193	12.918
ENSMUSG00000004748	Mtfp1	mitochondrial fission process 1 [Source:MGI Symbol;Acc:MGI:1916686]	0.000110891	0.00280508	2.55205	-0.291069	protein_coding	chr11	4091480	4095445	-	1738	22.208	22.93	24.217	24.942	23.604	22.556	27.299	31.875	25.906	28.782
ENSMUSG00000008999	Bmp7	bone morphogenetic protein 7 [Source:MGI Symbol;Acc:MGI:103302]	0.000111192	0.00280925	2.55141	-0.849647	protein_coding	chr2	172868012	172940321	-	4019	1.233	3.194	3.588	2.361	2.084	1.456	4.112	4.679	3.224	4.507
ENSMUSG00000032350	Gclc	glutamate-cysteine ligase, catalytic subunit [Source:MGI Symbol;Acc:MGI:104990]	0.000111371	0.00281031	2.55125	0.324122	protein_coding	chr9	77754535	77794485	+	3423	18.247	19.584	19.428	17.746	19.438	21.795	15.255	14.74	16.771	14.826
ENSMUSG00000046330	Rpl37a	ribosomal protein L37a [Source:MGI Symbol;Acc:MGI:98068]	0.000112081	0.00282475	2.54902	-0.337458	protein_coding	chr1	72711260	72713809	+	584	158.828	171.558	172.241	190.535	182.348	148.367	220.968	245.809	180.944	209.393
ENSMUSG00000033960	9430020K01Rik	RIKEN cDNA 9430020K01 gene [Source:MGI Symbol;Acc:MGI:2685174]	0.000112485	0.00283144	2.54799	0.431178	protein_coding	chr18	4634929	4682868	+	6730	13.64	17.458	16.176	12.943	16.452	16.893	9.957	9.904	13.142	12.975
ENSMUSG00000026605	Cenpf	centromere protein F [Source:MGI Symbol;Acc:MGI:1313302]	0.000113174	0.00284531	2.54587	-0.631505	protein_coding	chr1	189640599	189688086	-	11353	0.207	0.187	0.199	0.157	0.184	0.184	0.281	0.292	0.3	0.286
ENSMUSG00000090150	Acad11	acyl-Coenzyme A dehydrogenase family, member 11 [Source:MGI Symbol;Acc:MGI:2143169]	0.000114562	0.00287368	2.54156	0.30887	protein_coding	chr9	104040662	104127463	+	3813	10.807	11.96	11.75	10.38	10.568	12.044	9.454	8.347	9.56	8.739
ENSMUSG00000047777	Phf13	PHD finger protein 13 [Source:MGI Symbol;Acc:MGI:2446217]	0.000114583	0.00287368	2.54156	-0.435919	protein_coding	chr4	151989633	151996258	-	3205	3.323	3.675	3.837	3.302	3.707	2.892	3.987	4.752	5.003	4.853
ENSMUSG00000003814	Calr	calreticulin [Source:MGI Symbol;Acc:MGI:88252]	0.000115094	0.00288297	2.54016	-0.364229	protein_coding	chr8	84841850	84846934	-	2880	140.388	135.49	173.032	143.661	131.093	114.236	205.084	176.081	153.884	178.479
ENSMUSG00000020737	Hn1	hematological and neurological expressed sequence 1 [Source:MGI Symbol;Acc:MGI:1096361]	0.000115263	0.00288367	2.54005	-0.373934	protein_coding	chr11	115497353	115514387	-	2149	19.842	21.116	21.037	22.172	18.235	17.712	29.382	28.696	20.302	24.735
ENSMUSG00000078941	Taf9	adenylate kinase 6 [Source:MGI Symbol;Acc:MGI:5510732]	0.000115515	0.00288646	2.53963	-0.450053	protein_coding	chr13	100651343	100666413	+	988	9.679	9.039	10.661	10.507	10.035	9.612	13.492	16.084	11.289	13.035
ENSMUSG00000022687	Boc	biregional cell adhesion molecule-related/down-regulated by oncogenes (Cdon) binding protein [Source:MGI Symbol;Acc:MGI:2151153]	0.000116774	0.00291437	2.53546	0.391386	protein_coding	chr16	44485045	44558897	-	4456	3.824	4.296	4.586	4.204	3.989	4.45	2.744	3.101	3.46	3.473
ENSMUSG00000021280	Exoc3l4	exocyst complex component 3-like 4 [Source:MGI Symbol;Acc:MGI:1921363]	0.000117096	0.00291887	2.53479	0.512734	protein_coding	chr12	111417430	111431182	+	2922	3.496	3.4	3.775	2.706	3.057	3.029	2.618	2.296	2.049	2.053
ENSMUSG00000045128	Rpl18a	ribosomal protein L18A [Source:MGI Symbol;Acc:MGI:1924058]	0.000117411	0.00292311	2.53416	-0.328122	protein_coding	chr8	70894722	70897443	-	1291	125.582	124.171	129.042	140.029	131.212	112.34	163.959	182.999	133.053	154.189
ENSMUSG00000058571	Gpc6	glypican 6 [Source:MGI Symbol;Acc:MGI:1346322]	0.000117647	0.00292311	2.53416	-0.421714	protein_coding	chr14	116925297	117979529	+	9428	0.987	1.285	1.472	1.26	1.12	1.16	1.636	1.672	1.518	1.633
ENSMUSG00000037646	Vps13b	vacuolar protein sorting 13B (yeast) [Source:MGI Symbol;Acc:MGI:1916380]	0.000117694	0.00292311	2.53416	0.349942	protein_coding	chr15	35371546	35931228	+	13370	2.487	3.048	2.878	2.818	2.742	2.955	1.994	2.067	2.582	2.147
ENSMUSG00000060038	Dhps	deoxyhypusine synthase [Source:MGI Symbol;Acc:MGI:2683592]	0.000120359	0.00298569	2.52496	-0.352728	protein_coding	chr8	85071757	85075162	+	2324	14.177	12.153	12.314	13.837	11.787	11.425	16.987	18.102	14.115	14.898
ENSMUSG00000032575	Manf	mesencephalic astrocyte-derived neurotrophic factor [Source:MGI Symbol;Acc:MGI:1922090]	0.000120893	0.00299533	2.52356	-0.458876	protein_coding	chr9	106838312	106891979	-	3524	14.271	13.241	17.434	13.13	12.126	9.669	20.973	17.913	14.906	18.803
ENSMUSG00000038393	Txnip	thioredoxin interacting protein [Source:MGI Symbol;Acc:MGI:1889549]	0.00012106	0.00299584	2.52348	0.733826	protein_coding	chr3	96557957	96561883	+	3031	11.515	26.002	29.04	26.33	22.896	26.181	11.698	11.185	15.057	18.382
ENSMUSG00000029763	Exoc4	exocyst complex component 4 [Source:MGI Symbol;Acc:MGI:1096376]	0.000121301	0.00299819	2.52314	0.329686	protein_coding	chr6	33249085	33973979	+	12640	5.88	5.966	6.08	5.236	5.7	6.134	4.827	3.932	5.126	4.574
ENSMUSG00000032011	Thy1	thymus cell antigen 1, theta [Source:MGI Symbol;Acc:MGI:98747]	0.000123611	0.0030516	2.51547	-0.271866	protein_coding	chr9	44043384	44048579	+	1735	331.19	297.708	312.237	350.564	320.215	309.407	391.051	402.196	370.964	373.64
ENSMUSG00000028063	Lmna	lamin A [Source:MGI Symbol;Acc:MGI:96794]	0.000123784	0.00305219	2.51539	-0.365355	protein_coding	chr3	88481148	88509956	-	4252	13.064	13.639	14.322	14.382	11.156	11.149	18.495	18.417	13.733	15.593
ENSMUSG00000022469	Rapgef3	Rap guanine nucleotide exchange factor (GEF) 3 [Source:MGI Symbol;Acc:MGI:2441741]	0.000124039	0.00305482	2.51502	0.351003	protein_coding	chr15	97744770	97767972	-	6336	6.545	7.312	7.52	9.114	6.61	6.697	5.086	5.657	5.973	5.977
ENSMUSG00000062647	Rpl7a	ribosomal protein L7A [Source:MGI Symbol;Acc:MGI:1353472]	0.000124835	0.00307073	2.51276	-0.324307	protein_coding	chr2	26910764	26913318	+	1781	137.938	148.457	146.591	171.54	166.302	154.248	190.11	218.583	171.505	187.81
ENSMUSG00000047986	Palm3	paralemmin 3 [Source:MGI Symbol;Acc:MGI:1921587]	0.000125876	0.00309262	2.50967	0.584241	protein_coding	chr8	84021471	84030295	+	3612	3.201	2.163	3.054	3.099	2.745	3.292	2.337	2.102	1.567	1.767
ENSMUSG00000074213	Gm10642	predicted gene 10642 [Source:MGI Symbol;Acc:MGI:3704338]	0.00012625	0.00309653	2.50912	-1.06254	protein_coding	chr9	70656251	70657860	+	1610	0.351	0.347	0.281	0.428	0.265	0.26	0.539	1.014	0.586	0.665
ENSMUSG00000066036	Ubr4	ubiquitin protein ligase E3 component n-recognin 4 [Source:MGI Symbol;Acc:MGI:1916366]	0.000126337	0.00309653	2.50912	0.332911	protein_coding	chr4	139352609	139489588	+	17997	7.052	7.524	7.92	8.175	7.069	7.362	5.77	4.955	6.977	5.996
ENSMUSG00000029725	Ppp1r35	protein phosphatase 1, regulatory subunit 35 [Source:MGI Symbol;Acc:MGI:1922853]	0.000126495	0.00309671	2.5091	-0.574258	protein_coding	chr5	137778849	137780110	+	1085	9.374	10.237	11.292	11.287	9.61	6.442	12.759	18.267	11.829	14.546
ENSMUSG00000057969	Sema3b	sema domain, immunoglobulin domain (Ig), short basic domain, secreted, (semaphorin) 3B [Source:MGI Symbol;Acc:MGI:107561]	0.000127433	0.00311385	2.5067	-0.66264	protein_coding	chr9	107597674	107609229	-	4250	8.979	15.72	18.296	17.136	11.493	8.437	21.77	25.676	18.496	17.507
ENSMUSG00000001247	Lsr	lipolysis stimulated lipoprotein receptor [Source:MGI Symbol;Acc:MGI:1927471]	0.000127499	0.00311385	2.5067	-0.466836	protein_coding	chr7	30957775	30973464	-	2167	4.874	5.667	6.217	5.24	5.344	3.804	6.588	7.048	6.926	7.918
ENSMUSG00000025982	Sf3b1	splicing factor 3b, subunit 1 [Source:MGI Symbol;Acc:MGI:1932339]	0.000128478	0.00313404	2.5039	0.265087	protein_coding	chr1	54985169	55027478	-	6192	27.054	28.927	30.044	30.256	28.019	29.551	22.962	22.706	25.344	24.803
ENSMUSG00000003872	Lin7b	lin-7 homolog B (C. elegans) [Source:MGI Symbol;Acc:MGI:1330858]	0.00012881	0.00313583	2.50365	-0.371281	protein_coding	chr7	45367891	45370583	-	1463	16.132	16.711	17.552	17.85	15.422	14.592	21.351	25.074	17.237	20.531
ENSMUSG00000046971	Pla2g4f	phospholipase A2, group IVF [Source:MGI Symbol;Acc:MGI:2685493]	0.000128857	0.00313583	2.50365	1.43888	protein_coding	chr2	120299957	120314165	-	3203	0.136	0.105	0.099	0.152	0.107	0.142	0.062	0.014	0.038	0.024
ENSMUSG00000026510	Trp53bp2	transformation related protein 53 binding protein 2 [Source:MGI Symbol;Acc:MGI:2138319]	0.000129275	0.00313971	2.50311	0.32442	protein_coding	chr1	182409172	182462432	+	4361	11.492	13.516	12.243	11.949	11.573	13.283	8.646	10.203	9.798	10.524
ENSMUSG00000057880	Abat	4-aminobutyrate aminotransferase [Source:MGI Symbol;Acc:MGI:2443582]	0.000129323	0.00313971	2.50311	0.357001	protein_coding	chr16	8513429	8621568	+	7748	75.947	86.419	80.532	76.444	82.824	91.789	60.869	55.948	75.221	63.669
ENSMUSG00000041298	Katnal1	katanin p60 subunit A-like 1 [Source:MGI Symbol;Acc:MGI:2387638]	0.000129629	0.00314344	2.5026	0.383254	protein_coding	chr5	148874332	148995223	-	11881	3.421	3.636	3.318	3.341	3.633	3.645	2.52	2.33	3.334	2.486
ENSMUSG00000003072	Atp5d	ATP synthase, H+ transporting, mitochondrial F1 complex, delta subunit [Source:MGI Symbol;Acc:MGI:1913293]	0.000130026	0.00314932	2.50178	-0.32848	protein_coding	chr10	80138632	80145818	+	1928	121.492	119.97	131.733	132.528	117.139	106.413	160.539	174.465	126.547	144.869
ENSMUSG00000042063	Zfp386	zinc finger protein 386 (Kruppel-like) [Source:MGI Symbol;Acc:MGI:1930708]	0.000130797	0.00316427	2.49973	0.371969	protein_coding	chr12	116047724	116063360	+	8753	2.9	3.003	3.016	2.984	2.724	3.129	2.248	1.921	2.67	2.244
ENSMUSG00000048583	Igf2	insulin-like growth factor 2 [Source:MGI Symbol;Acc:MGI:96434]	0.000131783	0.00318436	2.49698	-1.08403	protein_coding	chr7	142650766	142666816	-	5723	9.752	24.577	33.96	19.202	15.964	7.58	40.935	39.955	23.473	50.073
ENSMUSG00000075590	Nrbp2	nuclear receptor binding protein 2 [Source:MGI Symbol;Acc:MGI:2385017]	0.000132559	0.00319915	2.49497	0.33618	protein_coding	chr15	76085595	76090013	-	2495	74.928	67.762	81.411	88.124	69.195	62.316	53.824	62.225	59.626	56.778
ENSMUSG00000042377	Fam83g	family with sequence similarity 83, member G [Source:MGI Symbol;Acc:MGI:1916890]	0.000132718	0.00319915	2.49497	1.65208	protein_coding	chr11	61684091	61709951	+	6659	0.026	0.109	0.088	0.073	0.032	0.063	0.024	0.013	0.018	0.006
ENSMUSG00000029610	Aimp2	aminoacyl tRNA synthetase complex-interacting multifunctional protein 2 [Source:MGI Symbol;Acc:MGI:2385237]	0.00013289	0.00319915	2.49497	-0.386399	protein_coding	chr5	143902704	143909847	-	1654	11.642	10.63	11.425	12.038	9.818	10.656	14.569	16.947	12.198	13.701
ENSMUSG00000022982	Sod1	superoxide dismutase 1, soluble [Source:MGI Symbol;Acc:MGI:98351]	0.000133019	0.00319915	2.49497	-0.32267	protein_coding	chr16	90220742	90226322	+	646	277.143	249.186	279.018	307.775	255.01	244.5	338.836	384.78	293.132	319.201
ENSMUSG00000018042	Cyb5r3	cytochrome b5 reductase 3 [Source:MGI Symbol;Acc:MGI:94893]	0.00013377	0.00321346	2.49303	-0.268164	protein_coding	chr15	83153494	83172592	-	4298	20.873	22.636	22.257	23.068	20.72	19.629	25.987	28.131	23.68	25.224
ENSMUSG00000004054	Map3k11	mitogen-activated protein kinase kinase kinase 11 [Source:MGI Symbol;Acc:MGI:1346880]	0.000135162	0.00324311	2.48904	-0.294029	protein_coding	chr19	5689131	5702862	+	3801	11.024	10.162	11.026	11.085	10.748	8.765	12.379	12.74	12.687	13.19
ENSMUSG00000021957	Tkt	transketolase [Source:MGI Symbol;Acc:MGI:105992]	0.000136413	0.00326928	2.48555	-0.28696	protein_coding	chr14	30548359	30574722	+	6533	29.913	30.945	30.185	32.414	27.126	26.979	38.437	38.487	31.678	34.874
ENSMUSG00000034127	Tspan8	tetraspanin 8 [Source:MGI Symbol;Acc:MGI:2384918]	0.000136809	0.00327495	2.4848	-1.88109	protein_coding	chr10	115817284	115849893	+	1522	0.171	0.293	1.01	0.346	0.225	0.05	1.581	1.044	0.485	2.159
ENSMUSG00000050541	Adra1b	adrenergic receptor, alpha 1b [Source:MGI Symbol;Acc:MGI:104774]	0.000137447	0.00328465	2.48351	-0.356767	protein_coding	chr11	43774606	43901210	-	3382	6.824	6.189	5.628	6.043	5.484	5.234	7.953	7.179	7.845	7.085
ENSMUSG00000039103	Nexn	nexilin [Source:MGI Symbol;Acc:MGI:1916060]	0.00013785	0.00328465	2.48351	-0.390184	protein_coding	chr3	152236986	152266320	-	2562	6.447	5.555	7.252	6.632	5.654	6.85	9.036	8.649	7.378	8.308
ENSMUSG00000027800	Tm4sf1	transmembrane 4 superfamily member 1 [Source:MGI Symbol;Acc:MGI:104678]	0.000137852	0.00328465	2.48351	-0.542423	protein_coding	chr3	57285611	57301919	-	3355	3.446	4.126	5.673	4.678	4.789	3.453	5.948	7.894	5.011	6.356
ENSMUSG00000050063	Klk6	kallikrein related-peptidase 6 [Source:MGI Symbol;Acc:MGI:1343166]	0.000138026	0.00328465	2.48351	-0.583657	protein_coding	chr7	43824499	43832027	+	1455	36.386	24.321	22.495	35.256	23.173	19.737	41.933	47.601	32.325	38.529
ENSMUSG00000033544	Angptl1	angiopoietin-like 1 [Source:MGI Symbol;Acc:MGI:1919963]	0.000138137	0.00328465	2.48351	-1.01123	protein_coding	chr1	156838562	156861078	+	2841	0.214	0.275	0.318	0.186	0.241	0.107	0.569	0.466	0.332	0.498
ENSMUSG00000029361	Nos1	nitric oxide synthase 1, neuronal [Source:MGI Symbol;Acc:MGI:97360]	0.000138175	0.00328465	2.48351	0.429236	protein_coding	chr5	117781032	117958840	+	11151	3.773	3.294	3.037	3.477	3.575	3.795	2.384	2.066	3.034	2.834
ENSMUSG00000024844	Banf1	barrier to autointegration factor 1 [Source:MGI Symbol;Acc:MGI:1346330]	0.000138957	0.00329942	2.48156	-0.367484	protein_coding	chr19	5364641	5366645	-	820	46.275	46.287	46.642	50.195	46.485	39.978	63.776	69.929	47.006	55.178
ENSMUSG00000047557	Lxn	latexin [Source:MGI Symbol;Acc:MGI:107633]	0.000139618	0.0033113	2.48	-0.400762	protein_coding	chr3	67457998	67463926	-	1508	42.745	43.972	45.418	43.536	36.952	35.241	64.677	61.853	42.827	47.413
ENSMUSG00000061111	Fam195b	family with sequence similarity 195, member B [Source:MGI Symbol;Acc:MGI:2384752]	0.000139789	0.00331151	2.47997	-0.35996	protein_coding	chr11	120542888	120549727	-	1282	76.387	76.497	80.719	79.521	73.033	66.639	106.258	114.489	77.117	87.159
ENSMUSG00000091996	BC049352	cDNA sequence BC049352 [Source:MGI Symbol;Acc:MGI:3040681]	0.000140176	0.00331516	2.4795	1.0658	protein_coding	chr9	45182007	45250020	+	2404	0.416	0.279	0.489	0.472	0.391	0.6	0.18	0.22	0.188	0.207
ENSMUSG00000025290	Rps24	ribosomal protein S24 [Source:MGI Symbol;Acc:MGI:98147]	0.000140266	0.00331516	2.4795	-0.330649	protein_coding	chr14	24490681	24496146	+	840	318.799	291.44	324.424	338.024	307.577	304.252	399.98	464.445	324.578	382.051
ENSMUSG00000050708	Ftl1	ferritin light chain 1 [Source:MGI Symbol;Acc:MGI:95589]	0.000141066	0.00333022	2.47753	-0.355478	protein_coding	chr7	45457944	45459884	-	1340	273.022	254.839	272.161	266.67	257.547	228.626	350.803	389.939	260.323	315.78
ENSMUSG00000029710	Ephb4	Eph receptor B4 [Source:MGI Symbol;Acc:MGI:104757]	0.000141868	0.00334532	2.47556	-0.554782	protein_coding	chr5	137350109	137378669	+	4640	1.237	2.069	1.871	1.975	1.722	1.285	2.575	2.749	2.209	2.347
ENSMUSG00000023047	Amhr2	anti-Mullerian hormone type 2 receptor [Source:MGI Symbol;Acc:MGI:105062]	0.000142468	0.00335561	2.47423	-0.827664	protein_coding	chr15	102445367	102454630	+	2002	0.499	0.418	0.384	0.425	0.406	0.512	0.729	0.838	0.758	0.859
ENSMUSG00000096956	0610007N19Rik	small nucleolar RNA host gene 18 [Source:MGI Symbol;Acc:MGI:1914085]	0.000143754	0.00337526	2.47169	-0.621365	lincRNA	chr15	32240569	32244662	-	1482	2.141	3.164	3.203	2.764	2.739	2.666	4.87	5.153	3.348	3.713
ENSMUSG00000037242	Clic4	chloride intracellular channel 4 (mitochondrial) [Source:MGI Symbol;Acc:MGI:1352754]	0.000143761	0.00337526	2.47169	0.344289	protein_coding	chr4	135213969	135272814	-	6572	55.767	60.25	53.477	48.085	55.348	62.621	44.534	39.307	47.582	43.965
ENSMUSG00000060981	Hist1h4h	histone cluster 1, H4h [Source:MGI Symbol;Acc:MGI:2448427]	0.000143796	0.00337526	2.47169	0.752861	protein_coding	chr13	23531044	23531519	+	476	13.149	14.071	14.721	15.675	10.953	8.699	7.706	9.366	4.824	8.269
ENSMUSG00000046295	Ankle1	ankyrin repeat and LEM domain containing 1 [Source:MGI Symbol;Acc:MGI:1918775]	0.000144435	0.003386	2.47031	-1.46761	protein_coding	chr8	71406010	71409904	+	2558	0.017	0.065	0.088	0.095	0.117	0.045	0.278	0.104	0.208	0.314
ENSMUSG00000004415	Col26a1	collagen, type XXVI, alpha 1 [Source:MGI Symbol;Acc:MGI:2155345]	0.000144651	0.003386	2.47031	-0.900767	protein_coding	chr5	136741759	136883209	-	5844	0.796	1.929	2.46	1.915	1.214	1.001	3.334	3.611	2.287	2.223
ENSMUSG00000074199	Krtdap	keratinocyte differentiation associated protein [Source:MGI Symbol;Acc:MGI:1928282]	0.000144749	0.003386	2.47031	-1.4549	protein_coding	chr7	30787905	30791083	+	456	0.477	0.245	0.694	0.356	0.281	0.083	1.038	1.452	0.719	1.257
ENSMUSG00000024883	Rin1	Ras and Rab interactor 1 [Source:MGI Symbol;Acc:MGI:2385695]	0.000149213	0.00348646	2.45762	0.97837	protein_coding	chr19	5050808	5057071	+	4176	0.5	0.695	0.552	0.388	0.778	0.409	0.246	0.19	0.314	0.339
ENSMUSG00000034457	Eda2r	ectodysplasin A2 receptor [Source:MGI Symbol;Acc:MGI:2442860]	0.000149908	0.00349871	2.45609	1.07687	protein_coding	chrX	97333840	97377216	-	5891	0.28	0.294	0.269	0.165	0.203	0.271	0.054	0.165	0.132	0.097
ENSMUSG00000020372	Gnb2l1	guanine nucleotide binding protein (G protein), beta polypeptide 2 like 1 [Source:MGI Symbol;Acc:MGI:101849]	0.000150673	0.00351256	2.45438	-0.290527	protein_coding	chr11	48800332	48806434	+	5119	43.533	45.861	48.6	47.095	45.797	41.927	57.26	62.226	47.55	54.01
ENSMUSG00000079435	Rpl36a	ribosomal protein L36A [Source:MGI Symbol;Acc:MGI:1201789]	0.000153065	0.00356428	2.44803	-0.323503	protein_coding	chrX	134585654	134588062	+	1655	38.554	34.4	38.816	42.56	36.278	35.117	48.614	53.878	40.535	44.171
ENSMUSG00000048330	Ric3	resistance to inhibitors of cholinesterase 3 homolog (C. elegans) [Source:MGI Symbol;Acc:MGI:2443887]	0.000153295	0.00356558	2.44787	0.300938	protein_coding	chr7	109034312	109083331	-	8561	9.301	9.239	9.32	8.943	9.464	10.458	7.634	7.229	8.296	7.383
ENSMUSG00000031451	Gas6	growth arrest specific 6 [Source:MGI Symbol;Acc:MGI:95660]	0.000154752	0.0035954	2.44425	-0.25282	protein_coding	chr8	13465374	13494535	-	2593	52.953	52.221	56.715	60.678	54.434	54.687	65.022	67.789	64.916	64.108
ENSMUSG00000038042	Ptpdc1	protein tyrosine phosphatase domain containing 1 [Source:MGI Symbol;Acc:MGI:2145430]	0.000155511	0.00360895	2.44262	0.273066	protein_coding	chr13	48577873	48625573	-	4310	20.845	21.549	24.461	21.875	20.603	22.466	16.81	18.712	17.915	18.788
ENSMUSG00000020903	Stx8	syntaxin 8 [Source:MGI Symbol;Acc:MGI:1890156]	0.000155888	0.00361361	2.44206	-0.324465	protein_coding	chr11	67966193	68207148	+	7137	3.995	3.832	4.263	3.756	3.988	3.816	5.272	5.48	4.229	4.658
ENSMUSG00000038816	Ctnnal1	catenin (cadherin associated protein), alpha-like 1 [Source:MGI Symbol;Acc:MGI:1859649]	0.000156339	0.00361814	2.44152	-0.438073	protein_coding	chr4	56810935	56865188	-	7661	4.777	6.681	6.857	6.532	5.745	5.067	9.452	9.087	7.071	6.35
ENSMUSG00000047153	Khnyn	KH and NYN domain containing [Source:MGI Symbol;Acc:MGI:2451333]	0.000156474	0.00361814	2.44152	0.468165	protein_coding	chr14	55884969	55896781	+	3876	3.914	4.176	3.592	4.122	3.771	4.293	2.493	2.471	3.533	2.928
ENSMUSG00000029401	Rilpl2	Rab interacting lysosomal protein-like 2 [Source:MGI Symbol;Acc:MGI:1933112]	0.000156612	0.00361814	2.44152	-0.393914	protein_coding	chr5	124463265	124478366	-	1391	7.062	7.985	8.223	8.979	7.527	7.401	9.867	11.456	9.61	10.11
ENSMUSG00000032525	Nktr	natural killer tumor recognition sequence [Source:MGI Symbol;Acc:MGI:97346]	0.00015741	0.00363191	2.43987	0.408563	protein_coding	chr9	121719169	121756843	+	17457	2.881	3.728	3.923	3.786	3.278	3.536	2.365	2.306	3.345	2.506
ENSMUSG00000058546	Rpl23a	ribosomal protein L23A [Source:MGI Symbol;Acc:MGI:3040672]	0.000157817	0.00363191	2.43987	-0.330794	protein_coding	chr11	78180932	78183584	-	847	164.369	157.168	178.645	192.559	179.156	155.757	229.977	244.114	181.789	200.681
ENSMUSG00000022234	Cct5	chaperonin containing Tcp1, subunit 5 (epsilon) [Source:MGI Symbol;Acc:MGI:107185]	0.000157852	0.00363191	2.43987	-0.299849	protein_coding	chr15	31590800	31601847	-	2809	75.14	71.295	82.579	77.667	70.314	70.442	99.335	100.512	78.391	86.672
ENSMUSG00000039628	Hs3st6	heparan sulfate (glucosamine) 3-O-sulfotransferase 6 [Source:MGI Symbol;Acc:MGI:3580487]	0.000157917	0.00363191	2.43987	2.09311	protein_coding	chr17	24753003	24758683	+	1219	0.285	0.183	0.074	0.133	0.07	0.156	0.032	0	0	0
ENSMUSG00000022105	Rb1	retinoblastoma 1 [Source:MGI Symbol;Acc:MGI:97874]	0.000159527	0.00366484	2.43595	0.307778	protein_coding	chr14	73183673	73325822	-	6015	7.074	7.739	7.193	6.243	6.849	7.149	6.222	5.357	5.481	5.565
ENSMUSG00000025875	Tspan17	tetraspanin 17 [Source:MGI Symbol;Acc:MGI:1921507]	0.000159925	0.00366987	2.43535	-0.336667	protein_coding	chr13	54789377	54796776	+	1657	42.233	36.447	39.97	43.047	36.724	34.364	50.245	56.371	41.352	46.886
ENSMUSG00000033486	Catsper2	cation channel, sperm associated 2 [Source:MGI Symbol;Acc:MGI:2387404]	0.000160121	0.00367025	2.4353	0.506876	protein_coding	chr2	121392631	121413792	-	3695	1.917	1.511	1.86	1.811	1.608	1.676	1.174	1.302	1.154	1.189
ENSMUSG00000097368	Gm10390	predicted gene 10390 [Source:MGI Symbol;Acc:MGI:3708725]	0.0001612	0.00369087	2.43287	1.8413	lincRNA	chr5	120121103	120139263	-	8066	0.032	0.042	0.034	0.05	0.016	0.024	0.01	0.005	0	0.005
ENSMUSG00000006546	Cryba2	crystallin, beta A2 [Source:MGI Symbol;Acc:MGI:104336]	0.000161711	0.00369845	2.43198	-1.30743	protein_coding	chr1	74889934	74893143	-	1192	0.255	0.14	0.265	0.204	0.143	0.223	0.629	0.593	0.31	0.641
ENSMUSG00000056481	Cd248	CD248 antigen, endosialin [Source:MGI Symbol;Acc:MGI:1917695]	0.000162602	0.00371469	2.43008	-0.797668	protein_coding	chr19	5068078	5070637	+	2560	1.019	1.722	1.695	1.537	1.319	0.816	3.035	2.345	1.602	2.359
ENSMUSG00000032265	Fam46a	family with sequence similarity 46, member A [Source:MGI Symbol;Acc:MGI:2670964]	0.00016294	0.00371826	2.42966	-0.571098	protein_coding	chr9	85320439	85327124	-	5479	1.079	1.151	1.675	1.169	1.295	0.908	1.771	1.539	1.826	2.016
ENSMUSG00000082100	Glns-ps1	glutamine synthetase pseudogene 1 [Source:MGI Symbol;Acc:MGI:95740]	0.000163695	0.00373134	2.42814	0.641509	pseudogene	chr11	19720355	19721472	+	1118	12.247	16.775	14.153	13.819	13.569	18.857	7.902	6.791	12.617	10.664
ENSMUSG00000021697	Depdc1b	DEP domain containing 1B [Source:MGI Symbol;Acc:MGI:2145425]	0.000167449	0.00381268	2.41877	-0.734502	protein_coding	chr13	108316332	108407782	+	3350	3.023	1.766	1.417	1.404	1.824	1.599	3.273	3.413	2.779	2.795
ENSMUSG00000097055	Gm4419	predicted gene 4419 [Source:MGI Symbol;Acc:MGI:3782604]	0.000168183	0.00382513	2.41735	0.800259	lincRNA	chr12	21417911	21419803	+	1729	1.735	1.614	1.778	1.524	1.483	2.263	0.844	0.919	1.352	0.796
ENSMUSG00000026608	Kctd3	potassium channel tetramerisation domain containing 3 [Source:MGI Symbol;Acc:MGI:2444629]	0.00016865	0.0038315	2.41663	0.270471	protein_coding	chr1	188971098	189007840	-	3703	39.334	37.909	38.091	36.894	36.305	38.992	29.96	29.647	33.708	31.723
ENSMUSG00000042379	Esm1	endothelial cell-specific molecule 1 [Source:MGI Symbol;Acc:MGI:1918940]	0.000169562	0.00384797	2.41477	-1.54649	protein_coding	chr13	113209659	113218098	+	2097	0.083	0.16	0.216	0.039	0.041	0.109	0.32	0.274	0.196	0.601
ENSMUSG00000019970	Sgk1	serum/glucocorticoid regulated kinase 1 [Source:MGI Symbol;Acc:MGI:1340062]	0.000170734	0.00387028	2.41226	0.92709	protein_coding	chr10	21882184	21999903	+	4903	21.578	40.88	53.147	53.371	38.34	59.416	13.723	19.6	22.338	36.983
ENSMUSG00000006205	Htra1	HtrA serine peptidase 1 [Source:MGI Symbol;Acc:MGI:1929076]	0.000172826	0.00391338	2.40745	-0.27402	protein_coding	chr7	130936111	130985660	+	2879	68.92	75.533	77.226	74.722	71.41	73.624	80.207	92.671	83.222	97.44
ENSMUSG00000004849	Ap1s1	adaptor protein complex AP-1, sigma 1 [Source:MGI Symbol;Acc:MGI:1098244]	0.000175068	0.00395978	2.40233	-0.307005	protein_coding	chr5	137034993	137046135	-	2198	40.242	40.453	38.277	44.389	43.355	40.302	50.313	57.98	44.158	50.263
ENSMUSG00000036352	Ubac1	ubiquitin associated domain containing 1 [Source:MGI Symbol;Acc:MGI:1920995]	0.000176201	0.00398102	2.40001	-0.284971	protein_coding	chr2	25998543	26021747	-	2632	24.804	23.221	25.919	24.235	24.533	22.659	30.973	32.151	25.831	28.457
ENSMUSG00000068522	Aard	alanine and arginine rich domain containing protein [Source:MGI Symbol;Acc:MGI:2181621]	0.000177608	0.00400483	2.39742	-0.348637	protein_coding	chr15	52040107	52045722	+	1348	10.318	12.132	13.046	12.153	11.508	11.272	13.839	16.308	14.175	15.025
ENSMUSG00000046841	Ckap4	cytoskeleton-associated protein 4 [Source:MGI Symbol;Acc:MGI:2444926]	0.00017768	0.00400483	2.39742	-0.284421	protein_coding	chr10	84526305	84534036	-	2954	10.55	12.017	12.182	10.941	10.647	10.365	14.553	13.763	12.341	13.143
ENSMUSG00000020635	Fkbp1b	FK506 binding protein 1b [Source:MGI Symbol;Acc:MGI:1336205]	0.000177841	0.00400483	2.39742	-0.312143	protein_coding	chr12	4833175	4841595	-	979	33.52	30.559	33.895	34.131	31.69	32.476	47.255	39.273	36.314	38.8
ENSMUSG00000022219	Cideb	cell death-inducing DNA fragmentation factor, alpha subunit-like effector B [Source:MGI Symbol;Acc:MGI:1270844]	0.000178861	0.00401767	2.39603	0.543362	protein_coding	chr14	55754045	55758458	-	1493	4.425	3.739	4.239	3.938	3.492	4.045	2.932	3.075	2.499	2.355
ENSMUSG00000032013	Trim29	tripartite motif-containing 29 [Source:MGI Symbol;Acc:MGI:1919419]	0.000178974	0.00401767	2.39603	-0.92083	protein_coding	chr9	43310763	43336125	+	2830	0.154	0.316	0.288	0.244	0.211	0.268	0.432	0.468	0.551	0.432
ENSMUSG00000007721	Ccdc124	coiled-coil domain containing 124 [Source:MGI Symbol;Acc:MGI:1916403]	0.000178998	0.00401767	2.39603	-0.341872	protein_coding	chr8	70868227	70873490	-	911	63.218	57.838	57.317	64.366	57.744	49.328	78.965	82.132	61.486	71.311
ENSMUSG00000007655	Cav1	caveolin 1, caveolae protein [Source:MGI Symbol;Acc:MGI:102709]	0.000179249	0.00401889	2.39589	-0.398241	protein_coding	chr6	17306335	17341452	+	3444	9.251	12.933	14.361	10.927	11.527	8.857	15.838	15.112	13.502	14.647
ENSMUSG00000037894	H2afz	H2A histone family, member Z [Source:MGI Symbol;Acc:MGI:1888388]	0.000179823	0.00402736	2.39498	-0.288378	protein_coding	chr3	137864487	137866922	+	1776	35.658	34.979	38.31	40.825	35.659	35.698	47.145	47.498	38.396	45.896
ENSMUSG00000027472	Pdrg1	p53 and DNA damage regulated 1 [Source:MGI Symbol;Acc:MGI:1915809]	0.000180598	0.00404032	2.39358	-0.323756	protein_coding	chr2	153008890	153015427	-	2443	24.642	25.086	26.518	26.027	23.754	22.251	32.11	36.156	25.463	29.22
ENSMUSG00000004894	Hapln2	hyaluronan and proteoglycan link protein 2 [Source:MGI Symbol;Acc:MGI:2137300]	0.000183332	0.004097	2.38753	0.337788	protein_coding	chr3	88021750	88027583	-	2371	60.404	46.753	50.909	53.584	49.366	42.616	37.127	40.568	41.697	39.778
ENSMUSG00000097750	Gm4673	predicted gene 4673 [Source:MGI Symbol;Acc:MGI:3782854]	0.000184682	0.00412269	2.38482	0.886789	antisense	chr7	30957409	30961619	+	3660	0.534	0.656	0.445	0.654	0.385	0.664	0.216	0.302	0.314	0.345
ENSMUSG00000029484	Anxa3	annexin A3 [Source:MGI Symbol;Acc:MGI:1201378]	0.000185516	0.00413681	2.38333	-0.483447	protein_coding	chr5	96793385	96845968	+	1597	8.301	9.122	11.295	9.014	8.643	7.659	12.249	14.097	9.141	14.525
ENSMUSG00000020808	Fam64a	family with sequence similarity 64, member A [Source:MGI Symbol;Acc:MGI:1924434]	0.000186348	0.00414676	2.38229	-1.01968	protein_coding	chr11	72042032	72047370	+	2529	0.327	0.199	0.232	0.241	0.22	0.21	0.686	0.384	0.357	0.544
ENSMUSG00000010307	Tmem86a	transmembrane protein 86A [Source:MGI Symbol;Acc:MGI:1915143]	0.000186369	0.00414676	2.38229	-0.377765	protein_coding	chr7	47050640	47054776	+	1791	9.829	10.97	11.157	11.094	10.57	9.799	14.908	15.823	11.127	12.781
ENSMUSG00000095334	Gm21984	predicted gene 21984 [Source:MGI Symbol;Acc:MGI:5439453]	0.000186569	0.00414676	2.38229	0.857042	processed_transcript	chr7	126942144	126952873	+	822	4.495	3.599	2.97	3.552	3.899	3.512	1.343	1.45	2.943	2.185
ENSMUSG00000038845	Phb	prohibitin [Source:MGI Symbol;Acc:MGI:97572]	0.000186945	0.00415062	2.38189	-0.286355	protein_coding	chr11	95666957	95680773	+	2805	30.93	26.585	29.897	31.068	28.915	28.913	37.907	38.1	32.059	34.509
ENSMUSG00000039601	Rcan2	regulator of calcineurin 2 [Source:MGI Symbol;Acc:MGI:1858219]	0.000187549	0.00415953	2.38096	0.337035	protein_coding	chr17	43801851	44039516	+	3744	95.313	85.826	87.676	93.482	96.412	107.81	68.787	69.657	81.54	77.674
ENSMUSG00000028649	Macf1	microtubule-actin crosslinking factor 1 [Source:MGI Symbol;Acc:MGI:108559]	0.000188951	0.00418585	2.37822	0.316067	protein_coding	chr4	123349633	123684360	-	26689	7.438	8.725	8.771	7.998	7.697	8.158	6.251	5.791	7.668	6.227
ENSMUSG00000048001	Hes5	hairy and enhancer of split 5 (Drosophila) [Source:MGI Symbol;Acc:MGI:104876]	0.000189144	0.00418585	2.37822	-0.854634	protein_coding	chr4	154960923	154962371	+	1363	1.818	1.31	1.161	1.339	1.254	0.808	2.98	2.688	1.775	1.878
ENSMUSG00000033253	Szt2	seizure threshold 2 [Source:MGI Symbol;Acc:MGI:3033336]	0.000189369	0.00418633	2.37817	0.389457	protein_coding	chr4	118362743	118409273	-	11947	2.627	3.364	3.618	3.948	3.044	3.307	2.251	2.298	2.911	2.581
ENSMUSG00000061787	Rps17	ribosomal protein S17 [Source:MGI Symbol;Acc:MGI:1309526]	0.000190499	0.00420677	2.37605	-0.315709	protein_coding	chr7	81342732	81345254	-	1274	100.203	88.193	103.44	114.046	93.349	92.044	128.967	135.512	105.861	117.222
ENSMUSG00000057322	Rpl38	ribosomal protein L38 [Source:MGI Symbol;Acc:MGI:1914921]	0.000192363	0.00423969	2.37267	-0.376658	protein_coding	chr11	114668524	114672331	+	542	100.404	91.345	102.344	108.785	97.451	86.976	124.648	156.78	100.547	123.315
ENSMUSG00000078670	Fam174b	family with sequence similarity 174, member B [Source:MGI Symbol;Acc:MGI:3698178]	0.000192403	0.00423969	2.37267	-0.368829	protein_coding	chr7	73740307	73776919	+	2678	5.535	5.231	6.179	5.588	5.282	4.979	7.688	7.648	6.354	6.379
ENSMUSG00000030861	Acadsb	acyl-Coenzyme A dehydrogenase, short/branched chain [Source:MGI Symbol;Acc:MGI:1914135]	0.000193645	0.00426194	2.37039	0.256755	protein_coding	chr7	131410601	131446211	+	4474	15.379	16.243	16.845	15.707	16.82	16.488	13.558	13.152	13.5	13.863
ENSMUSG00000070871	Ccnyl1	cyclin Y-like 1 [Source:MGI Symbol;Acc:MGI:2138614]	0.000193828	0.00426194	2.37039	-0.279186	protein_coding	chr1	64690455	64725644	+	3281	8.174	8.557	8.97	7.935	7.45	7.78	9.905	9.768	9.998	9.621
ENSMUSG00000033906	Zdhhc15	zinc finger, DHHC domain containing 15 [Source:MGI Symbol;Acc:MGI:1915336]	0.000194989	0.00428286	2.36827	0.493325	protein_coding	chrX	104536969	104671064	-	5509	2.146	2.411	1.945	2.039	2.172	2.227	1.568	1.186	1.839	1.491
ENSMUSG00000015467	Egfl8	EGF-like domain 8 [Source:MGI Symbol;Acc:MGI:1932094]	0.00019542	0.00428774	2.36777	-1.20533	protein_coding	chr17	34613349	34615971	-	1761	1.333	5.42	6.623	6.517	3.373	1.834	10.952	12.408	7.684	7.009
ENSMUSG00000039959	Hip1	huntingtin interacting protein 1 [Source:MGI Symbol;Acc:MGI:1099804]	0.000196037	0.00429668	2.36687	0.464064	protein_coding	chr5	135406523	135545122	-	7850	12.835	14.014	13.096	13.348	15.553	16.361	8.169	8.587	12.934	11.27
ENSMUSG00000032413	Rasa2	RAS p21 protein activator 2 [Source:MGI Symbol;Acc:MGI:2149960]	0.000196314	0.00429816	2.36672	0.447821	protein_coding	chr9	96539300	96631617	-	8885	1.786	2.406	2.285	1.848	2.193	2.441	1.483	1.486	1.828	1.492
ENSMUSG00000070337	Gpr179	G protein-coupled receptor 179 [Source:MGI Symbol;Acc:MGI:2443409]	0.000197742	0.00432481	2.36403	0.992285	protein_coding	chr11	97332109	97352077	-	9542	0.437	0.526	0.611	0.527	0.515	0.681	0.215	0.194	0.507	0.172
ENSMUSG00000034488	Edil3	EGF-like repeats and discoidin I-like domains 3 [Source:MGI Symbol;Acc:MGI:1329025]	0.000198689	0.00433756	2.36275	0.333219	protein_coding	chr13	88821472	89323223	+	13677	13.637	12.133	11.486	10.932	12.626	14.029	9.885	9.482	10.059	10.033
ENSMUSG00000063457	Rps15	ribosomal protein S15 [Source:MGI Symbol;Acc:MGI:98117]	0.000198747	0.00433756	2.36275	-0.346096	protein_coding	chr10	80292453	80294114	+	630	409.542	421.28	469.665	450.505	409.899	368.888	587.52	621.573	430.102	490.233
ENSMUSG00000029875	AI836003	coiled-coil domain containing 184 [Source:MGI Symbol;Acc:MGI:2146066]	0.000199055	0.00433965	2.36254	-0.277756	protein_coding	chr15	98167806	98170134	+	2329	31.204	29.166	28.845	32.176	29.632	25.525	36.899	36.258	33.681	34.998
ENSMUSG00000056174	Col8a2	collagen, type VIII, alpha 2 [Source:MGI Symbol;Acc:MGI:88464]	0.000199764	0.00434958	2.36155	-0.950932	protein_coding	chr4	126286793	126314330	+	4489	0.397	0.833	1.178	0.976	0.581	0.465	1.432	1.573	0.932	1.737
ENSMUSG00000058558	Rpl5	ribosomal protein L5 [Source:MGI Symbol;Acc:MGI:102854]	0.000199934	0.00434958	2.36155	-0.261177	protein_coding	chr5	107900502	107909005	+	3920	38.809	38.986	40.169	41.089	37.533	37.279	49.812	49.3	41.183	45.438
ENSMUSG00000036879	Phkb	phosphorylase kinase beta [Source:MGI Symbol;Acc:MGI:97578]	0.000202813	0.00440753	2.3558	0.268371	protein_coding	chr8	85840959	86061376	+	7417	7.501	7.947	7.686	7.239	7.392	7.815	6.365	5.975	6.424	6.311
ENSMUSG00000036138	Acaa1a	acetyl-Coenzyme A acyltransferase 1A [Source:MGI Symbol;Acc:MGI:2148491]	0.000203135	0.00440986	2.35558	-0.305345	protein_coding	chr9	119339676	119350299	+	4414	9.128	8.738	8.798	8.81	7.871	7.194	10.633	11.131	9.048	10.562
ENSMUSG00000049751	Rpl36al	ribosomal protein L36A-like [Source:MGI Symbol;Acc:MGI:1913733]	0.000206035	0.00446808	2.34988	-0.334916	protein_coding	chr12	69182731	69184083	-	1353	33.732	30.94	33.915	34.827	33.669	30.771	44.045	47.144	33.398	40.897
ENSMUSG00000070420	Zscan25	zinc finger and SCAN domain containing 25 [Source:MGI Symbol;Acc:MGI:3647079]	0.00020649	0.00447323	2.34938	0.456858	protein_coding	chr5	145283343	145291469	+	1996	4.813	4.922	5.572	5.485	5.438	5.69	3.952	3.207	4.396	3.848
ENSMUSG00000041889	Shisa4	shisa family member 4 [Source:MGI Symbol;Acc:MGI:1924802]	0.000206755	0.00447424	2.34928	-0.317623	protein_coding	chr1	135371057	135375237	-	2418	94.014	81.739	73.309	85.178	85.254	76.569	103.296	112.895	93.119	100.972
ENSMUSG00000062372	Otof	otoferlin [Source:MGI Symbol;Acc:MGI:1891247]	0.000209029	0.00451686	2.34516	0.529904	protein_coding	chr5	30367066	30461932	-	7900	2.278	2.727	3.044	3.809	2.672	2.428	1.742	1.587	2.466	1.954
ENSMUSG00000031616	Ednra	endothelin receptor type A [Source:MGI Symbol;Acc:MGI:105923]	0.000209165	0.00451686	2.34516	-0.461359	protein_coding	chr8	77663031	77724464	-	5476	0.913	1.172	1.189	1.022	1.054	0.95	1.548	1.475	1.348	1.375
ENSMUSG00000027562	Car2	carbonic anhydrase 2 [Source:MGI Symbol;Acc:MGI:88269]	0.000209506	0.00451948	2.34491	-0.295544	protein_coding	chr3	14886426	14900769	+	1789	116.013	106.36	94.89	104.518	91.462	93.278	131.457	123.126	118.478	120.431
ENSMUSG00000090129	Olfr287	olfactory receptor 287 [Source:MGI Symbol;Acc:MGI:3030121]	0.000210569	0.00453338	2.34358	0.522324	protein_coding	chr15	98206971	98221056	-	2457	3.52	4.157	3.974	5.1	4.505	4.468	2.488	3.485	2.637	3.235
ENSMUSG00000032312	Csk	c-src tyrosine kinase [Source:MGI Symbol;Acc:MGI:88537]	0.000210593	0.00453338	2.34358	-0.276166	protein_coding	chr9	57626647	57645653	-	2748	21.29	19.621	21.847	21.353	19.329	17.943	25.389	25.397	22.398	24.183
ENSMUSG00000097392	D930016D06Rik	RIKEN cDNA D930016D06 gene [Source:MGI Symbol;Acc:MGI:2442700]	0.000211836	0.00455067	2.34192	0.350977	lincRNA	chr5	104525735	104554211	+	4509	3.952	4.419	4.632	4.56	3.943	4.01	2.956	3.368	3.247	3.653
ENSMUSG00000053007	Creb5	cAMP responsive element binding protein 5 [Source:MGI Symbol;Acc:MGI:2443973]	0.00021184	0.00455067	2.34192	1.13803	protein_coding	chr6	53573384	53696007	+	3038	0.601	0.772	0.327	0.44	0.689	0.888	0.208	0.218	0.337	0.34
ENSMUSG00000028617	Lrrc42	leucine rich repeat containing 42 [Source:MGI Symbol;Acc:MGI:1925059]	0.000212658	0.00456347	2.3407	-0.320762	protein_coding	chr4	107233514	107253532	-	2139	15.261	14.404	14.858	14.275	13.505	11.277	18.143	18.264	15.892	16.829
ENSMUSG00000061028	Clasrp	CLK4-associating serine/arginine rich protein [Source:MGI Symbol;Acc:MGI:1855695]	0.000213194	0.0045702	2.34007	0.429588	protein_coding	chr7	19581044	19604468	-	2153	16.595	17.94	21.46	22.734	14.966	14.803	11.376	14.311	14.722	12.726
ENSMUSG00000047604	Frat2	frequently rearranged in advanced T cell lymphomas 2 [Source:MGI Symbol;Acc:MGI:2673967]	0.000213928	0.00458113	2.33903	-0.4782	protein_coding	chr19	41845978	41848132	-	2155	2.481	2.745	2.182	2.202	2.439	2.203	3.056	3.421	3.33	3.387
ENSMUSG00000027394	Ttl	tubulin tyrosine ligase [Source:MGI Symbol;Acc:MGI:1916987]	0.000214171	0.00458156	2.33899	-0.284505	protein_coding	chr2	129065942	129096283	+	5945	8.386	8.131	8.388	9.079	7.928	8.479	11.139	9.304	10.643	9.591
ENSMUSG00000037344	Slc12a9	solute carrier family 12 (potassium/chloride transporters), member 9 [Source:MGI Symbol;Acc:MGI:1933532]	0.000214702	0.00458815	2.33836	0.281847	protein_coding	chr5	137314558	137333597	-	5020	8.979	9.006	9.528	10.332	9.1	9.996	7.416	8.319	7.311	7.985
ENSMUSG00000037563	Rps16	ribosomal protein S16 [Source:MGI Symbol;Acc:MGI:98118]	0.000215009	0.00458991	2.3382	-0.341994	protein_coding	chr7	28350652	28352696	+	807	91.886	89.569	97.867	111.604	97.751	89.717	114.995	148.291	105.639	116.821
ENSMUSG00000038370	Pcp4l1	Purkinje cell protein 4-like 1 [Source:MGI Symbol;Acc:MGI:1913675]	0.00021679	0.00462312	2.33506	-0.265807	protein_coding	chr1	171173262	171196268	-	1577	160.329	144.336	154.861	169.431	163.535	142.43	187.943	191.519	181.313	184.286
ENSMUSG00000053985	Zfp14	zinc finger protein 14 [Source:MGI Symbol;Acc:MGI:99160]	0.000217198	0.00462371	2.33501	0.507844	protein_coding	chr7	30038053	30044734	-	1506	7.619	7.375	8.075	6.947	7.151	7.491	4.112	4.719	6.725	5.202
ENSMUSG00000047215	Rpl9	ribosomal protein L9 [Source:MGI Symbol;Acc:MGI:1298373]	0.000217268	0.00462371	2.33501	-0.323315	protein_coding	chr5	65388364	65391443	-	3080	98.475	95.196	102.878	100.825	90.808	86.197	121.814	140.813	97.494	115.921
ENSMUSG00000007476	Lrrc8a	leucine rich repeat containing 8A [Source:MGI Symbol;Acc:MGI:2652847]	0.000217676	0.00462509	2.33488	0.367439	protein_coding	chr2	30237715	30263790	+	4308	14.246	14.589	15.93	17.301	17.141	17.723	10.611	13.567	11.451	14.184
ENSMUSG00000046562	Unc119b	unc-119 homolog B (C. elegans) [Source:MGI Symbol;Acc:MGI:2147162]	0.000217784	0.00462509	2.33488	-0.302219	protein_coding	chr5	115122550	115134975	-	4603	5.892	7.421	7.828	7.25	6.397	6.09	8.423	8.152	8.392	8.36
ENSMUSG00000007944	Ttc9b	tetratricopeptide repeat domain 9B [Source:MGI Symbol;Acc:MGI:1920282]	0.000218923	0.00464438	2.33307	-0.418089	protein_coding	chr7	27653915	27656208	+	914	43.656	49.954	52.133	43.879	42.453	31.918	61.834	69.015	48.273	54.186
ENSMUSG00000037936	Scarb1	scavenger receptor class B, member 1 [Source:MGI Symbol;Acc:MGI:893578]	0.000219145	0.00464438	2.33307	-0.300647	protein_coding	chr5	125277087	125341094	-	6291	3.503	4.321	4.362	3.88	3.641	3.81	4.915	5.045	4.706	4.519
ENSMUSG00000066571	4931406P16Rik	RIKEN cDNA 4931406P16 gene [Source:MGI Symbol;Acc:MGI:1924311]	0.000219406	0.00464511	2.333	0.348768	protein_coding	chr7	34236707	34313551	-	6437	9.973	12.408	11.258	10.395	11.405	12.198	8.039	7.845	10.275	9.03
ENSMUSG00000034621	Gpatch8	G patch domain containing 8 [Source:MGI Symbol;Acc:MGI:1918667]	0.000221078	0.00467071	2.33062	0.385959	protein_coding	chr11	102475915	102556392	-	8178	5.501	6.6	6.927	7.036	6.558	6.94	4.553	4.21	6.172	5.093
ENSMUSG00000074829	2010315B03Rik	RIKEN cDNA 2010315B03 gene [Source:MGI Symbol;Acc:MGI:1919321]	0.000221177	0.00467071	2.33062	0.624032	protein_coding	chr9	124292991	124311750	-	1437	3.357	4.311	3.995	3.358	3.866	4.177	2.305	1.782	2.882	2.872
ENSMUSG00000044452	Zfp507	zinc finger protein 507 [Source:MGI Symbol;Acc:MGI:1916378]	0.000221298	0.00467071	2.33062	0.369936	protein_coding	chr7	35772346	35802989	-	7118	2.864	3.192	3.258	3.156	3.23	3.431	2.205	2.257	2.84	2.502
ENSMUSG00000021361	Tmem14c	transmembrane protein 14C [Source:MGI Symbol;Acc:MGI:1913404]	0.000221798	0.00467644	2.33008	-0.342553	protein_coding	chr13	41016250	41022575	+	945	58.69	53.985	53.676	53.983	52.727	50.849	72.994	79.784	55.021	64.661
ENSMUSG00000031217	Efnb1	ephrin B1 [Source:MGI Symbol;Acc:MGI:102708]	0.000225576	0.00474833	2.32346	-0.675642	protein_coding	chrX	99136130	99148991	+	3452	1.171	1.989	2.2	2.032	1.646	1.012	2.959	2.749	2.447	2.458
ENSMUSG00000020399	Havcr2	hepatitis A virus cellular receptor 2 [Source:MGI Symbol;Acc:MGI:2159682]	0.00022576	0.00474833	2.32346	0.672922	protein_coding	chr11	46454935	46481255	+	2721	1.709	1.518	1.794	1.833	2.01	2.345	0.855	1.217	1.266	1.32
ENSMUSG00000062328	Rpl17	ribosomal protein L17 [Source:MGI Symbol;Acc:MGI:2448270]	0.000226008	0.00474833	2.32346	-0.331481	protein_coding	chr18	75000477	75003381	+	775	241.164	223.265	259.117	274.126	242.504	220.271	294.599	365.332	259.155	298.071
ENSMUSG00000071103	1700029J07Rik	RIKEN cDNA 1700029J07 gene [Source:MGI Symbol;Acc:MGI:1916729]	0.000226233	0.00474833	2.32346	0.654865	protein_coding	chr8	45953606	45975252	-	2740	1.983	1.467	2.211	1.85	1.388	1.372	1.08	1.16	1.033	1.032
ENSMUSG00000058498	Rnf207	ring finger protein 207 [Source:MGI Symbol;Acc:MGI:2684989]	0.000226365	0.00474833	2.32346	0.653269	protein_coding	chr4	152307019	152318993	-	6331	0.851	1.12	1.2	1.665	0.958	1.164	0.716	0.823	0.758	0.622
ENSMUSG00000025245	Lztfl1	leucine zipper transcription factor-like 1 [Source:MGI Symbol;Acc:MGI:1934860]	0.000228851	0.00479558	2.31916	0.297189	protein_coding	chr9	123694416	123717625	-	9249	5.038	5.172	5.362	4.779	5.378	5.795	4.251	4.071	4.487	4.202
ENSMUSG00000053961	Ang5	angiogenin, ribonuclease A family, member 5 [Source:MGI Symbol;Acc:MGI:3528599]	0.000229899	0.00480787	2.31805	-1.90689	protein_coding	chr14	43957069	43963080	+	708	0	0.079	0	0	0	0.054	0.279	0.312	0.116	0.216
ENSMUSG00000024603	Dctn4	dynactin 4 [Source:MGI Symbol;Acc:MGI:1914915]	0.000229906	0.00480787	2.31805	0.256026	protein_coding	chr18	60526221	60558762	+	3714	44.226	43.944	41.983	41.447	42.434	44.205	34.831	35.312	35.717	37.545
ENSMUSG00000047361	Gm973	predicted gene 973 [Source:MGI Symbol;Acc:MGI:2685819]	0.000230651	0.00481854	2.31708	0.492914	protein_coding	chr1	59516264	59634508	+	3594	2.298	2.283	2.554	2.945	2.39	2.558	1.536	1.56	1.905	2.052
ENSMUSG00000071340	Trappc3l	trafficking protein particle complex 3 like [Source:MGI Symbol;Acc:MGI:3642034]	0.000233864	0.0048807	2.31152	-2.16993	protein_coding	chr10	34037597	34109813	+	1183	0	0.047	0.076	0	0	0	0.367	0.075	0.347	0.032
ENSMUSG00000029373	Pf4	platelet factor 4 [Source:MGI Symbol;Acc:MGI:1888711]	0.00023604	0.00491636	2.30836	-1.02066	protein_coding	chr5	90772435	90773381	+	586	1.038	2.095	3.549	1.73	1.531	1.037	4.509	3.54	3.079	3.848
ENSMUSG00000027829	Ccnl1	cyclin L1 [Source:MGI Symbol;Acc:MGI:1922664]	0.000236053	0.00491636	2.30836	0.29022	protein_coding	chr3	65946151	65958249	-	5997	4.878	5.063	5.872	5.511	4.824	4.903	4.117	4.078	4.397	4.212
ENSMUSG00000085767	Gm13563	predicted gene 13563 [Source:MGI Symbol;Acc:MGI:3652052]	0.000236335	0.00491725	2.30828	1.01312	antisense	chr2	26381526	26389018	+	1678	0.777	0.898	1.212	1.015	0.815	0.77	0.541	0.237	0.684	0.296
ENSMUSG00000034164	Emid1	EMI domain containing 1 [Source:MGI Symbol;Acc:MGI:2155091]	0.000237892	0.00494463	2.30587	-1.01946	protein_coding	chr11	5106265	5152257	-	2890	2.482	9.155	11.06	10.608	6.624	4.285	15.189	20.238	11.919	11.557
ENSMUSG00000027309	4930402H24Rik	RIKEN cDNA 4930402H24 gene [Source:MGI Symbol;Acc:MGI:1923029]	0.00023827	0.00494748	2.30562	0.31765	protein_coding	chr2	130706200	130906406	-	10659	17.396	17.438	16.902	15.598	16.59	18.496	12.954	11.877	15.007	14.649
ENSMUSG00000038831	Ralgps1	Ral GEF with PH domain and SH3 binding motif 1 [Source:MGI Symbol;Acc:MGI:1922008]	0.000240073	0.00497988	2.30278	0.379734	protein_coding	chr2	33133421	33371486	-	7653	6.316	6.943	6.368	6.284	6.299	7.406	4.674	4.216	6.237	5.048
ENSMUSG00000093674	Rpl41	ribosomal protein L41 [Source:MGI Symbol;Acc:MGI:1915195]	0.000241843	0.00501151	2.30003	-0.320155	protein_coding	chr10	128548114	128549305	-	1168	206.536	205.201	207.308	230.427	225.849	192.565	269.389	303.709	217.21	259.124
ENSMUSG00000040209	Zfp704	zinc finger protein 704 [Source:MGI Symbol;Acc:MGI:2180715]	0.000244447	0.00506038	2.29582	0.346411	protein_coding	chr3	9427011	9610085	-	13843	3.422	4.089	3.726	3.553	3.714	4.094	2.795	2.58	3.46	2.94
ENSMUSG00000033943	Mga	MAX gene associated [Source:MGI Symbol;Acc:MGI:1352483]	0.000245205	0.00507094	2.29491	0.337659	protein_coding	chr2	119897228	119969581	+	15340	2.471	2.762	2.912	2.451	2.607	2.63	1.923	1.767	2.382	2.22
ENSMUSG00000068196	Col8a1	collagen, type VIII, alpha 1 [Source:MGI Symbol;Acc:MGI:88463]	0.000246201	0.00508642	2.29359	-0.833214	protein_coding	chr16	57624258	57754737	-	5108	0.553	1.224	1.398	0.921	1.079	0.654	2.123	1.737	1.1	1.923
ENSMUSG00000027490	E2f1	E2F transcription factor 1 [Source:MGI Symbol;Acc:MGI:101941]	0.000249465	0.00514867	2.2883	-0.542371	protein_coding	chr2	154559407	154569892	-	3154	1.351	1.062	1.175	1.363	1.111	1.253	1.938	2.015	1.599	1.563
ENSMUSG00000032412	Atp1b3	ATPase, Na+/K+ transporting, beta 3 polypeptide [Source:MGI Symbol;Acc:MGI:107788]	0.000251392	0.00518323	2.2854	-0.280468	protein_coding	chr9	96332680	96364299	-	1826	76.362	77.366	84.252	85.633	74.046	69.544	92.183	101.799	82.258	99.386
ENSMUSG00000073791	Efcab7	EF-hand calcium binding domain 7 [Source:MGI Symbol;Acc:MGI:2385199]	0.000253129	0.0052138	2.28285	0.604771	protein_coding	chr4	99829198	99912788	+	2252	1.274	1.537	1.666	1.513	1.708	1.535	0.998	0.96	0.983	1.052
ENSMUSG00000032431	Crtap	cartilage associated protein [Source:MGI Symbol;Acc:MGI:1891221]	0.000254748	0.00523565	2.28103	-0.72028	protein_coding	chr9	114375134	114390675	-	1772	4.072	6.804	6.531	6.247	3.979	2.701	9.459	9.093	6.827	7.57
ENSMUSG00000013822	Elof1	elongation factor 1 homolog (ELF1, S. cerevisiae) [Source:MGI Symbol;Acc:MGI:1913376]	0.000255077	0.00523565	2.28103	-0.313602	protein_coding	chr9	22112989	22117148	-	1092	36.221	36.546	37.342	43.633	40.777	35.238	48.649	52.834	40.743	47.138
ENSMUSG00000040272	Accs	1-aminocyclopropane-1-carboxylate synthase (non-functional) [Source:MGI Symbol;Acc:MGI:1919717]	0.000255141	0.00523565	2.28103	0.541301	protein_coding	chr2	93833467	93849943	-	8364	0.587	0.674	0.886	0.839	0.771	0.768	0.481	0.575	0.5	0.493
ENSMUSG00000035397	Klf16	Kruppel-like factor 16 [Source:MGI Symbol;Acc:MGI:2153049]	0.000255211	0.00523565	2.28103	-0.400087	protein_coding	chr10	80567124	80577321	-	2674	3.414	3.945	4.21	4.398	3.947	3.182	5.251	5.217	4.692	5.016
ENSMUSG00000025008	Tctn3	tectonic family member 3 [Source:MGI Symbol;Acc:MGI:1914840]	0.000255572	0.00523781	2.28085	0.365097	protein_coding	chr19	40596446	40612233	-	3273	4.037	4.366	4.158	4.77	4.165	3.888	3.217	3.196	3.42	3.211
ENSMUSG00000062867	Impdh2	inosine 5'-phosphate dehydrogenase 2 [Source:MGI Symbol;Acc:MGI:109367]	0.000258474	0.005292	2.27638	-0.289684	protein_coding	chr9	108560534	108565519	+	1545	27.036	25.831	26.949	30.551	25.778	26.062	32.675	36.257	28.929	33.564
ENSMUSG00000036111	Lmo1	LIM domain only 1 [Source:MGI Symbol;Acc:MGI:102812]	0.000260077	0.00531597	2.27442	-0.453125	protein_coding	chr7	109138572	109170308	-	1071	12.581	12.195	14.183	13.441	10.773	10.357	17.308	20.773	14.205	14.379
ENSMUSG00000059430	Actg2	actin, gamma 2, smooth muscle, enteric [Source:MGI Symbol;Acc:MGI:104589]	0.000260163	0.00531597	2.27442	-1.184	protein_coding	chr6	83512905	83536265	-	1562	0.139	0.25	0.405	0.389	0.328	0.219	1.01	0.396	0.551	0.709
ENSMUSG00000037818	3110057O12Rik	RIKEN cDNA 3110057O12 gene [Source:MGI Symbol;Acc:MGI:1915468]	0.000260902	0.00532063	2.27404	0.46822	protein_coding	chr3	40846970	40938138	+	5433	2.44	2.846	2.413	2.351	2.8	2.867	1.982	1.536	2.211	1.794
ENSMUSG00000042268	Slc26a9	solute carrier family 26, member 9 [Source:MGI Symbol;Acc:MGI:2444594]	0.00026091	0.00532063	2.27404	1.24511	protein_coding	chr1	131744022	131771504	+	5226	0.233	0.128	0.121	0.178	0.196	0.131	0.03	0.118	0.063	0.044
ENSMUSG00000057841	Rpl32	ribosomal protein L32 [Source:MGI Symbol;Acc:MGI:98038]	0.000263018	0.0053583	2.27097	-0.319432	protein_coding	chr6	115805505	115808747	-	517	262.895	242.05	270.201	277.349	253.258	217.117	334.662	361.168	266.417	296.622
ENSMUSG00000034160	Ogt	O-linked N-acetylglucosamine (GlcNAc) transferase (UDP-N-acetylglucosamine:polypeptide-N-acetylglucosaminyl transferase) [Source:MGI Symbol;Acc:MGI:1339639]	0.000264349	0.00538009	2.26921	0.28284	protein_coding	chrX	101640060	101684351	+	8045	17.446	20.446	21.747	20.54	18.506	18.566	14.57	15.161	17.447	16.568
ENSMUSG00000008450	Nutf2	nuclear transport factor 2 [Source:MGI Symbol;Acc:MGI:1915301]	0.00026612	0.00541075	2.26674	-0.309308	protein_coding	chr8	105860634	105880402	+	1966	13.906	11.924	13.613	13.778	13.411	13.602	16.169	17.446	14.725	17.61
ENSMUSG00000020766	Galk1	galactokinase 1 [Source:MGI Symbol;Acc:MGI:95730]	0.000266401	0.00541111	2.26671	-0.492972	protein_coding	chr11	116008457	116012719	-	1406	4.977	5.994	6.366	6.028	5.319	4.971	7.518	9.89	6.27	7.692
ENSMUSG00000031320	Rps4x	ribosomal protein S4, X-linked [Source:MGI Symbol;Acc:MGI:98158]	0.000266764	0.00541312	2.26655	-0.32039	protein_coding	chrX	102184941	102189394	-	1631	166.773	164.95	171.52	167.153	160.898	142.722	209.045	234.923	162.714	199.154
ENSMUSG00000027248	Pdia3	protein disulfide isomerase associated 3 [Source:MGI Symbol;Acc:MGI:95834]	0.000267616	0.00542505	2.2656	-0.289325	protein_coding	chr2	121413775	121438687	+	3139	91.514	87.876	100.556	88.401	85.14	79.482	117.589	110.884	92.017	110.917
ENSMUSG00000025262	Fam120c	family with sequence similarity 120, member C [Source:MGI Symbol;Acc:MGI:2387687]	0.000268016	0.0054278	2.26538	0.717183	protein_coding	chrX	151344175	151471842	+	5823	2.433	3.384	2.966	2.444	3.185	4.005	1.605	1.213	2.753	1.851
ENSMUSG00000030672	Mylpf	myosin light chain, phosphorylatable, fast skeletal muscle [Source:MGI Symbol;Acc:MGI:97273]	0.000268329	0.00542876	2.2653	-1.01582	protein_coding	chr7	127211608	127214298	+	885	2.112	1.514	1.532	1.65	1.449	1.202	4.59	2.444	1.483	4.491
ENSMUSG00000060224	Pyroxd2	pyridine nucleotide-disulphide oxidoreductase domain 2 [Source:MGI Symbol;Acc:MGI:1921830]	0.000271017	0.00547775	2.2614	0.575003	protein_coding	chr19	42725858	42752775	-	3119	1.784	2.792	3.406	2.847	2.85	2.497	1.909	1.67	1.814	1.777
ENSMUSG00000021747	4930452B06Rik	RIKEN cDNA 4930452B06 gene [Source:MGI Symbol;Acc:MGI:1926154]	0.000271448	0.00548105	2.26114	0.513558	protein_coding	chr14	8431192	8666240	-	2681	2.934	2.519	2.428	2.753	2.487	2.862	2.001	1.548	2.095	1.753
ENSMUSG00000053470	Kdm3a	lysine (K)-specific demethylase 3A [Source:MGI Symbol;Acc:MGI:98847]	0.000271934	0.00548331	2.26096	0.38011	protein_coding	chr6	71588974	71632905	-	4921	5.741	6.023	7.662	6.205	6.99	7.495	4.873	4.548	5.791	5.195
ENSMUSG00000073155	1810058I24Rik	RIKEN cDNA 1810058I24 gene [Source:MGI Symbol;Acc:MGI:1914955]	0.000272094	0.00548331	2.26096	-0.330563	lincRNA	chr6	35252654	35263496	+	2784	25.355	22.335	21.191	22.606	22.595	21.504	28.63	32.79	23.316	28.427
ENSMUSG00000058709	Egln2	egl-9 family hypoxia-inducible factor 2 [Source:MGI Symbol;Acc:MGI:1932287]	0.000272458	0.00548525	2.2608	-0.286941	protein_coding	chr7	27158658	27166802	-	2800	26.669	25.396	27.852	31.673	27.013	24.528	33.171	35.945	30.08	32.632
ENSMUSG00000074476	Spc24	SPC24, NDC80 kinetochore complex component, homolog (S. cerevisiae) [Source:MGI Symbol;Acc:MGI:1914879]	0.000273214	0.00549268	2.26022	-1.01728	protein_coding	chr9	21755442	21760286	-	1349	0.451	0.29	0.369	0.481	0.443	0.394	1.286	0.753	0.699	0.652
ENSMUSG00000005540	Fcer2a	Fc receptor, IgE, low affinity II, alpha polypeptide [Source:MGI Symbol;Acc:MGI:95497]	0.000273362	0.00549268	2.26022	2.05889	protein_coding	chr8	3681737	3694174	-	2241	0.019	0.125	0.081	0.054	0.038	0.051	0	0	0	0
ENSMUSG00000004552	Ctse	cathepsin E [Source:MGI Symbol;Acc:MGI:107361]	0.000274704	0.00551425	2.25851	-0.970944	protein_coding	chr1	131638306	131675503	+	3168	0.22	0.317	0.243	0.461	0.526	0.336	0.66	0.46	0.738	0.929
ENSMUSG00000024213	Nudt3	nudix (nucleotide diphosphate linked moiety X)-type motif 3 [Source:MGI Symbol;Acc:MGI:1928484]	0.000276223	0.00553932	2.25654	-0.276525	protein_coding	chr17	27579382	27623465	-	2985	92.494	80.929	87.827	91.848	88.902	85.135	103.625	118.483	96.971	104.324
ENSMUSG00000040557	Wbscr27	Williams Beuren syndrome chromosome region 27 (human) [Source:MGI Symbol;Acc:MGI:1933146]	0.000277695	0.00556022	2.25491	0.385739	protein_coding	chr5	134932368	134942637	+	3342	4.331	3.858	3.652	4.162	4.143	3.933	2.903	2.998	3.117	3.19
ENSMUSG00000030790	Adm	adrenomedullin [Source:MGI Symbol;Acc:MGI:108058]	0.000277808	0.00556022	2.25491	0.781926	protein_coding	chr7	110627669	110629819	+	1381	2.235	3.516	4.943	3.024	3.806	4.401	1.799	1.854	2.197	2.546
ENSMUSG00000054793	Cadm4	cell adhesion molecule 4 [Source:MGI Symbol;Acc:MGI:2449088]	0.000278385	0.00556634	2.25443	-0.273344	protein_coding	chr7	24482023	24504539	+	2161	202.424	197.204	197.151	226.757	212.855	220.745	249.502	272.272	241.498	244.493
ENSMUSG00000043085	Tmem82	transmembrane protein 82 [Source:MGI Symbol;Acc:MGI:2384869]	0.000280729	0.00560775	2.25121	1.11765	protein_coding	chr4	141613376	141618633	-	3991	0.218	0.266	0.317	0.234	0.289	0.371	0.04	0.144	0.113	0.192
ENSMUSG00000022945	Chaf1b	chromatin assembly factor 1, subunit B (p60) [Source:MGI Symbol;Acc:MGI:1314881]	0.000281004	0.00560778	2.25121	-0.983512	protein_coding	chr16	93883901	93906115	+	5001	0.096	0.089	0.108	0.097	0.145	0.167	0.181	0.247	0.221	0.306
ENSMUSG00000073433	Arhgdig	Rho GDP dissociation inhibitor (GDI) gamma [Source:MGI Symbol;Acc:MGI:108430]	0.000283702	0.00565613	2.24748	-0.31081	protein_coding	chr17	26196226	26207786	-	3252	20.944	19.429	20.199	21.286	18.699	18.608	25.274	28.573	20.465	23.655
ENSMUSG00000005161	Prdx2	peroxiredoxin 2 [Source:MGI Symbol;Acc:MGI:109486]	0.000284047	0.00565685	2.24743	-0.289594	protein_coding	chr8	84969587	84974834	+	3050	100.512	97.486	102.808	103.891	95.344	95.028	128.598	137.205	102.11	114.204
ENSMUSG00000094942	Gm3604	predicted gene 3604 [Source:MGI Symbol;Acc:MGI:3781781]	0.00028429	0.00565685	2.24743	0.811298	protein_coding	chr13	62368863	62371936	-	1677	0.855	0.999	0.917	0.943	0.892	1.065	0.376	0.526	0.66	0.524
ENSMUSG00000040022	Rab11fip2	RAB11 family interacting protein 2 (class I) [Source:MGI Symbol;Acc:MGI:1922248]	0.000286158	0.00568849	2.245	0.372804	protein_coding	chr19	59902884	59943654	-	6080	5.355	6.298	5.748	6.069	6.551	6.848	4.716	3.993	5.544	4.62
ENSMUSG00000054412	Gm4793	predicted gene 4793 [Source:MGI Symbol;Acc:MGI:3646955]	0.000287595	0.0057072	2.24358	0.721024	protein_coding	chr1	135584773	135599950	+	2618	0.88	1.194	1.399	1.533	1.126	1.117	0.663	0.894	0.736	0.584
ENSMUSG00000032925	Itgbl1	integrin, beta-like 1 [Source:MGI Symbol;Acc:MGI:2443439]	0.000287655	0.0057072	2.24358	-1.40541	protein_coding	chr14	123659971	123975618	+	4229	0.164	0.475	0.845	0.345	0.384	0.108	0.905	1.18	0.553	1.464
ENSMUSG00000073664	Nbeal1	neurobeachin like 1 [Source:MGI Symbol;Acc:MGI:2444343]	0.000291241	0.00576962	2.23885	0.338927	protein_coding	chr1	60180599	60338328	+	16084	1.27	1.385	1.619	1.351	1.387	1.467	1.145	1.01	1.188	1.093
ENSMUSG00000037355	Uvssa	UV stimulated scaffold protein A [Source:MGI Symbol;Acc:MGI:1918351]	0.000291364	0.00576962	2.23885	0.540845	protein_coding	chr5	33378551	33419754	+	8664	0.998	1.005	1.221	1.32	1.203	1.206	0.642	0.78	1.027	0.715
ENSMUSG00000025983	Ccdc150	coiled-coil domain containing 150 [Source:MGI Symbol;Acc:MGI:1925266]	0.000292021	0.00577706	2.23829	1.48113	protein_coding	chr1	54250683	54368727	+	5021	0.087	0.056	0.09	0.129	0.051	0.113	0.024	0.018	0.016	0.046
ENSMUSG00000023764	Sfi1	Sfi1 homolog, spindle assembly associated (yeast) [Source:MGI Symbol;Acc:MGI:1926137]	0.000294433	0.00581496	2.23545	0.395892	protein_coding	chr11	3131850	3193463	-	7559	2.8	2.651	3.529	3.514	2.425	2.774	2.16	2.096	2.295	2.326
ENSMUSG00000046707	Csnk2a2	casein kinase 2, alpha prime polypeptide [Source:MGI Symbol;Acc:MGI:88547]	0.000294504	0.00581496	2.23545	-0.300163	protein_coding	chr8	95446096	95488820	-	3766	4.732	5.158	4.754	5.179	4.823	4.842	5.875	5.861	6.174	6.139
ENSMUSG00000006941	Eif1b	eukaryotic translation initiation factor 1B [Source:MGI Symbol;Acc:MGI:1916219]	0.000296233	0.00584348	2.23333	-0.289094	protein_coding	chr9	120492606	120495327	+	917	131.202	121.858	133.505	127.447	117.761	112.923	152.381	174.116	132.452	143.897
ENSMUSG00000027276	Jag1	jagged 1 [Source:MGI Symbol;Acc:MGI:1095416]	0.000298407	0.00588071	2.23057	-0.514405	protein_coding	chr2	137081456	137116644	-	5827	0.917	1.102	1.249	0.856	1.181	0.919	1.259	1.598	1.548	1.495
ENSMUSG00000028256	Odf2l	outer dense fiber of sperm tails 2-like [Source:MGI Symbol;Acc:MGI:1098600]	0.000300545	0.00591717	2.22789	0.41602	protein_coding	chr3	145118589	145153915	+	2584	3.717	4.083	4.024	4.143	4.002	4.087	2.534	3.212	3.237	2.928
ENSMUSG00000032959	Pebp1	phosphatidylethanolamine binding protein 1 [Source:MGI Symbol;Acc:MGI:1344408]	0.000301837	0.0059369	2.22644	-0.30142	protein_coding	chr5	117282651	117287625	-	1771	93.803	85.82	94.042	103.45	93.984	93.217	110.724	131.606	98.751	119.951
ENSMUSG00000024597	Slc12a2	solute carrier family 12, member 2 [Source:MGI Symbol;Acc:MGI:101924]	0.000302734	0.00594885	2.22557	0.319107	protein_coding	chr18	57878678	57946821	+	6520	44.679	45.013	41.194	41.136	45.689	51.928	33.294	35.639	38.056	36.491
ENSMUSG00000027375	Mal	myelin and lymphocyte protein, T cell differentiation protein [Source:MGI Symbol;Acc:MGI:892970]	0.000304529	0.00597261	2.22384	0.298271	protein_coding	chr2	127633226	127656695	-	2778	1486.51	1259.94	1241.28	1154.67	1233.4	1278.06	1024.02	1021.83	1031.44	1053.01
ENSMUSG00000073599	Ecscr	endothelial cell surface expressed chemotaxis and apoptosis regulator [Source:MGI Symbol;Acc:MGI:1915795]	0.000304779	0.00597261	2.22384	-0.737726	protein_coding	chr18	35713086	35722356	-	1680	2.691	4.784	5.516	5.214	3.383	2.465	7.536	7.883	5.736	5.3
ENSMUSG00000020604	Arsg	arylsulfatase G [Source:MGI Symbol;Acc:MGI:1921258]	0.000305277	0.00597261	2.22384	0.301656	protein_coding	chr11	109473374	109573330	+	3906	14.233	13.004	12.558	13.548	11.498	12.934	9.461	10.781	11.023	10.547
ENSMUSG00000038916	Soga3	SOGA family member 3 [Source:MGI Symbol;Acc:MGI:1914662]	0.00030547	0.00597261	2.22384	0.349879	protein_coding	chr10	29143996	29199630	+	3948	12.584	12.356	12.218	10.528	11.127	12.624	10.979	7.939	9.826	8.421
ENSMUSG00000030208	Emp1	epithelial membrane protein 1 [Source:MGI Symbol;Acc:MGI:107941]	0.000305686	0.00597261	2.22384	-0.625143	protein_coding	chr6	135362931	135383173	+	3046	1.884	2.767	2.864	2.237	2.146	1.422	4.143	3.217	2.665	3.55
ENSMUSG00000031142	Cacna1f	calcium channel, voltage-dependent, alpha 1F subunit [Source:MGI Symbol;Acc:MGI:1859639]	0.000305691	0.00597261	2.22384	2.04731	protein_coding	chrX	7607083	7635196	+	9089	0.019	0.012	0.035	0.022	0.005	0.021	0.004	0	0	0
ENSMUSG00000018920	Cxcl16	chemokine (C-X-C motif) ligand 16 [Source:MGI Symbol;Acc:MGI:1932682]	0.000306017	0.00597331	2.22379	-0.924215	protein_coding	chr11	70453983	70459984	-	3021	0.475	0.905	1.048	0.644	0.665	0.415	1.397	1.549	0.76	1.505
ENSMUSG00000041548	Hspb8	heat shock protein 8 [Source:MGI Symbol;Acc:MGI:2135756]	0.000307167	0.00599004	2.22257	-0.300685	protein_coding	chr5	116408491	116422864	-	1950	26.325	22.756	24.992	22.896	23.887	25.597	29.509	30.402	26.895	32.903
ENSMUSG00000051177	Plcb1	phospholipase C, beta 1 [Source:MGI Symbol;Acc:MGI:97613]	0.000309238	0.00602471	2.22006	0.378653	protein_coding	chr2	134786159	135475258	+	8685	7.482	9.21	7.839	8.376	9.462	10.02	6.003	6.038	7.781	6.908
ENSMUSG00000070643	Sox13	SRY (sex determining region Y)-box 13 [Source:MGI Symbol;Acc:MGI:98361]	0.000310515	0.00603707	2.21917	-0.331619	protein_coding	chr1	133382303	133424377	-	4312	4.163	4.608	4.173	4.335	4.291	3.541	5.351	5.395	5.468	4.732
ENSMUSG00000027845	Dclre1b	DNA cross-link repair 1B, PSO2 homolog (S. cerevisiae) [Source:MGI Symbol;Acc:MGI:2156057]	0.000310557	0.00603707	2.21917	0.494251	protein_coding	chr3	103800605	103809444	-	8152	1.29	1.404	1.569	1.388	1.557	1.729	0.798	1.115	1.167	1.116
ENSMUSG00000024056	Ndc80	NDC80 homolog, kinetochore complex component (S. cerevisiae) [Source:MGI Symbol;Acc:MGI:1914302]	0.000310755	0.00603707	2.21917	-0.823122	protein_coding	chr17	71496100	71526857	-	2201	0.415	0.406	0.308	0.295	0.349	0.362	0.681	0.682	0.484	0.747
ENSMUSG00000038056	Kmt2c	lysine (K)-specific methyltransferase 2C [Source:MGI Symbol;Acc:MGI:2444959]	0.000311179	0.00603959	2.21899	0.312795	protein_coding	chr5	25271798	25498783	-	20291	2.114	2.294	2.342	2.102	2.14	2.232	1.708	1.573	2.106	1.663
ENSMUSG00000015994	Fnta	farnesyltransferase, CAAX box, alpha [Source:MGI Symbol;Acc:MGI:104683]	0.000313179	0.00607239	2.21664	-0.303952	protein_coding	chr8	25998729	26015601	-	1874	95.003	87.06	86.074	81.579	78.99	71.047	107.437	111.676	91.245	98.472
ENSMUSG00000037652	Phc3	polyhomeotic-like 3 (Drosophila) [Source:MGI Symbol;Acc:MGI:2181434]	0.000313461	0.00607239	2.21664	0.323627	protein_coding	chr3	30899295	30969415	-	14670	2.492	3.223	3.106	2.739	2.776	3.19	2.196	2.148	2.513	2.417
ENSMUSG00000027605	Acss2	acyl-CoA synthetase short-chain family member 2 [Source:MGI Symbol;Acc:MGI:1890410]	0.000315748	0.00611092	2.21389	-0.289249	protein_coding	chr2	155517948	155585724	+	10163	11.667	10.226	9.386	10.406	10.108	9.927	11.871	11.879	12.968	13.303
ENSMUSG00000040385	Ppp1ca	protein phosphatase 1, catalytic subunit, alpha isoform [Source:MGI Symbol;Acc:MGI:103016]	0.000317637	0.00613735	2.21202	-0.257673	protein_coding	chr19	4192158	4195419	+	1379	130.365	135.473	139.723	143.944	128.633	124.178	162.59	174.811	141.661	156.238
ENSMUSG00000020601	Trib2	tribbles homolog 2 (Drosophila) [Source:MGI Symbol;Acc:MGI:2145021]	0.000317712	0.00613735	2.21202	-0.258847	protein_coding	chr12	15791727	15816877	-	4290	13.384	16.029	15.554	14.689	14.972	14.247	18.635	16.875	18.39	16.533
ENSMUSG00000041144	Dnah7b	dynein, axonemal, heavy chain 7B [Source:MGI Symbol;Acc:MGI:2684953]	0.000318489	0.00614335	2.21159	0.648995	protein_coding	chr1	46066738	46373550	+	12318	0.353	0.335	0.477	0.481	0.33	0.318	0.231	0.222	0.3	0.205
ENSMUSG00000044647	Csrnp3	cysteine-serine-rich nuclear protein 3 [Source:MGI Symbol;Acc:MGI:1925021]	0.000318622	0.00614335	2.21159	0.361256	protein_coding	chr2	65845767	66031546	+	12336	3.453	3.986	3.94	3.678	3.686	4.45	2.877	2.523	3.57	2.992
ENSMUSG00000031162	Gata1	GATA binding protein 1 [Source:MGI Symbol;Acc:MGI:95661]	0.000319594	0.00615632	2.21068	-1.43296	protein_coding	chrX	7959260	7978071	-	2438	0	0.069	0.074	0.083	0.07	0.031	0.178	0.091	0.185	0.266
ENSMUSG00000026259	Ngef	neuronal guanine nucleotide exchange factor [Source:MGI Symbol;Acc:MGI:1858414]	0.000320255	0.00616168	2.2103	-0.327829	protein_coding	chr1	87476834	87573870	-	3905	7.936	7.947	7.965	9.46	7.398	6.586	10.837	10.14	8.758	9.551
ENSMUSG00000044365	Cxxc4	CXXC finger 4 [Source:MGI Symbol;Acc:MGI:2442112]	0.000320591	0.00616168	2.2103	0.29217	protein_coding	chr3	134236491	134262090	+	7121	5.249	5.448	5.396	5.905	5.437	5.948	4.569	4.166	4.993	4.341
ENSMUSG00000042834	Nrep	neuronal regeneration related protein [Source:MGI Symbol;Acc:MGI:99444]	0.000321026	0.00616168	2.2103	-0.252826	protein_coding	chr18	33437019	33464029	-	2513	61.852	69.631	66.418	66.192	65.69	65.951	83.163	83.069	70.687	75.653
ENSMUSG00000050936	Hist2h2bb	histone cluster 2, H2bb [Source:MGI Symbol;Acc:MGI:2448413]	0.000321121	0.00616168	2.2103	0.96573	protein_coding	chr3	96269721	96279001	+	1666	0.913	0.938	0.543	0.949	0.795	0.98	0.355	0.344	0.64	0.344
ENSMUSG00000044894	Uqcrq	ubiquinol-cytochrome c reductase, complex III subunit VII [Source:MGI Symbol;Acc:MGI:107807]	0.000321379	0.00616168	2.2103	-0.302619	protein_coding	chr11	53427922	53430831	-	1831	82.824	78.374	83.207	85.443	79.678	74.52	103.434	115.48	82.504	94.315
ENSMUSG00000097638	4933439G12Rik	cardiac and apoptosis-related long non-coding RNA [Source:MGI Symbol;Acc:MGI:1914024]	0.000321675	0.00616168	2.2103	0.569856	lincRNA	chr2	18799245	18801818	-	2574	1.722	1.431	1.669	1.67	1.395	1.446	1.011	1.166	0.892	1.069
ENSMUSG00000057863	Rpl36	ribosomal protein L36 [Source:MGI Symbol;Acc:MGI:1860603]	0.000322463	0.00616283	2.21022	-0.373429	protein_coding	chr17	56613395	56614243	+	404	248.528	216.081	252.562	255.854	220.224	186.546	326.741	350.411	241.262	265.418
ENSMUSG00000010154	Spire2	spire homolog 2 (Drosophila) [Source:MGI Symbol;Acc:MGI:2446256]	0.000322497	0.00616283	2.21022	-0.26048	protein_coding	chr8	123332713	123369515	+	2330	15.521	14.757	17.327	17.3	15.644	14.771	19.652	19.305	18.479	18.221
ENSMUSG00000049420	Tmem200a	transmembrane protein 200A [Source:MGI Symbol;Acc:MGI:1924470]	0.000322636	0.00616283	2.21022	-0.53731	protein_coding	chr10	25991186	26079052	-	4115	0.813	1.072	1.077	1.015	0.883	0.812	1.62	1.137	1.365	1.347
ENSMUSG00000024357	Sil1	endoplasmic reticulum chaperone SIL1 homolog (S. cerevisiae) [Source:MGI Symbol;Acc:MGI:1932040]	0.000323085	0.00616567	2.21002	-0.365358	protein_coding	chr18	35266400	35498925	-	1695	11.488	10.307	11.309	11.603	10.211	9.771	14.193	15.99	11.322	13.753
ENSMUSG00000034066	Farp2	FERM, RhoGEF and pleckstrin domain protein 2 [Source:MGI Symbol;Acc:MGI:2385126]	0.000324635	0.00618948	2.20835	-0.3908	protein_coding	chr1	93512079	93621976	+	5236	1.586	1.684	1.511	1.812	1.714	1.574	2.011	2.251	2.146	2.182
ENSMUSG00000060314	Zfp941	zinc finger protein 941 [Source:MGI Symbol;Acc:MGI:3039601]	0.000324967	0.00619006	2.20831	0.463446	protein_coding	chr7	140807449	140822178	-	4715	3.457	4.558	3.404	4.868	4.523	5.051	2.995	2.958	3.418	3.064
ENSMUSG00000031066	Usp11	ubiquitin specific peptidase 11 [Source:MGI Symbol;Acc:MGI:2384312]	0.00032923	0.00626545	2.20305	0.257711	protein_coding	chrX	20703906	20720539	+	4732	17.673	19.852	20.168	21.347	18.91	18.736	15.894	15.066	16.924	16.709
ENSMUSG00000029313	Aff1	AF4/FMR2 family, member 1 [Source:MGI Symbol;Acc:MGI:1100819]	0.00033534	0.00637581	2.19546	0.444763	protein_coding	chr5	103692374	103855322	+	9458	1.664	1.894	2.333	2.015	2.069	2.342	1.305	1.311	1.695	1.677
ENSMUSG00000007892	Rplp1	ribosomal protein, large, P1 [Source:MGI Symbol;Acc:MGI:1927099]	0.000335713	0.006377	2.19538	-0.349758	protein_coding	chr9	61913284	61914538	-	495	679.555	656.151	686.893	715.75	623.473	595.424	904.553	994.863	636.372	805.818
ENSMUSG00000039084	Chad	chondroadherin [Source:MGI Symbol;Acc:MGI:1096866]	0.000336501	0.00638604	2.19477	0.732587	protein_coding	chr11	94565047	94569127	+	1680	1.294	1.528	1.641	1.352	1.221	1.153	0.775	0.867	0.976	0.614
ENSMUSG00000027978	Prss12	protease, serine 12 neurotrypsin (motopsin) [Source:MGI Symbol;Acc:MGI:1100881]	0.000337196	0.00639333	2.19427	-0.604591	protein_coding	chr3	123446913	123506602	+	2607	3.451	6.102	6.988	7.124	4.704	3.89	7.836	9.651	7.833	7.007
ENSMUSG00000056724	Nbeal2	neurobeachin-like 2 [Source:MGI Symbol;Acc:MGI:2448554]	0.000337901	0.00640077	2.19377	0.578823	protein_coding	chr9	110624789	110654161	-	9554	0.864	1.139	1.211	1.121	0.939	0.97	0.541	0.541	0.88	0.796
ENSMUSG00000029714	Gigyf1	GRB10 interacting GYF protein 1 [Source:MGI Symbol;Acc:MGI:1888677]	0.000338728	0.00641052	2.19311	0.403348	protein_coding	chr5	137518880	137527934	+	5437	6.132	7.032	8.207	9.301	6.979	7.546	5.063	5.026	6.916	5.574
ENSMUSG00000022354	Ndufb9	NADH dehydrogenase (ubiquinone) 1 beta subcomplex, 9 [Source:MGI Symbol;Acc:MGI:1913468]	0.000339676	0.00642254	2.19229	-0.2902	protein_coding	chr15	58933810	58939489	+	651	301.121	274.022	295.208	307.903	268.674	268.996	362.344	394.302	296.298	337.764
ENSMUSG00000027566	Psma7	proteasome (prosome, macropain) subunit, alpha type 7 [Source:MGI Symbol;Acc:MGI:1347070]	0.000340598	0.00643351	2.19155	-0.289695	protein_coding	chr2	180036373	180042433	-	3072	36.731	36.52	40.117	40.327	36.07	36.725	48.169	52.664	38.576	44.061
ENSMUSG00000040298	Btbd16	BTB (POZ) domain containing 16 [Source:MGI Symbol;Acc:MGI:3045247]	0.000340884	0.00643351	2.19155	0.500374	protein_coding	chr7	130774069	130825897	+	3432	2.292	2.553	3.425	2.836	2.304	2.302	2.068	1.621	1.792	1.837
ENSMUSG00000025150	Cbr2	carbonyl reductase 2 [Source:MGI Symbol;Acc:MGI:107200]	0.000341379	0.00643693	2.19132	-0.974577	protein_coding	chr11	120729489	120732114	-	1327	0.884	1.094	2.078	1.283	1.288	0.544	1.932	2.961	1.761	2.765
ENSMUSG00000019853	Hebp2	heme binding protein 2 [Source:MGI Symbol;Acc:MGI:1860084]	0.000343748	0.00647566	2.18872	-0.358655	protein_coding	chr10	18540123	18546076	-	1910	6.691	7.014	6.343	6.497	5.772	5.887	7.95	7.973	7.6	8.963
ENSMUSG00000054737	Zfp182	zinc finger protein 182 [Source:MGI Symbol;Acc:MGI:2442220]	0.000345235	0.00649545	2.18739	0.52688	protein_coding	chrX	21028939	21062316	-	5733	1.145	1.09	1.238	1.068	1.103	1.16	0.633	0.701	0.93	0.86
ENSMUSG00000020620	Abca8b	ATP-binding cassette, sub-family A (ABC1), member 8b [Source:MGI Symbol;Acc:MGI:1351668]	0.000345699	0.00649545	2.18739	0.417958	protein_coding	chr11	109932190	109995845	-	7423	1.581	1.985	2.107	2.087	1.566	1.98	1.302	1.356	1.525	1.405
ENSMUSG00000058454	Dhcr7	7-dehydrocholesterol reductase [Source:MGI Symbol;Acc:MGI:1298378]	0.000345748	0.00649545	2.18739	-0.301105	protein_coding	chr7	143823145	143848410	+	3784	34.115	30.593	25.83	28.206	27.465	27.546	36.886	36.035	34.298	34.841
ENSMUSG00000085408	C530005A16Rik	RIKEN cDNA C530005A16 gene [Source:MGI Symbol;Acc:MGI:3612454]	0.00034615	0.00649704	2.18728	0.51069	processed_transcript	chr4	116589733	116597630	-	2436	2.462	2.498	2.264	2.197	2.333	2.012	1.7	1.395	1.7	1.6
ENSMUSG00000039671	Zmynd8	zinc finger, MYND-type containing 8 [Source:MGI Symbol;Acc:MGI:1918025]	0.000346572	0.00649902	2.18715	0.298303	protein_coding	chr2	165784152	165899016	-	11032	6.316	6.264	7.036	6.594	5.95	6.604	5.248	4.409	5.895	5.317
ENSMUSG00000030218	Mgp	matrix Gla protein [Source:MGI Symbol;Acc:MGI:96976]	0.000347747	0.0065151	2.18608	-1.01925	protein_coding	chr6	136872436	136875805	-	598	9.74	28.841	38.48	27.057	25.154	11.752	42.341	57.135	26.674	62.114
ENSMUSG00000002102	Psmc3	proteasome (prosome, macropain) 26S subunit, ATPase 3 [Source:MGI Symbol;Acc:MGI:1098754]	0.000348477	0.00652282	2.18556	-0.256597	protein_coding	chr2	91054009	91066369	+	2607	54.603	52.348	54.521	56.759	52.814	50.269	64.28	70.676	57.474	61.975
ENSMUSG00000045731	Pnoc	prepronociceptin [Source:MGI Symbol;Acc:MGI:105308]	0.000348934	0.00652542	2.18539	-0.308876	protein_coding	chr14	65400673	65425472	-	2157	7.96	7.66	8.216	7.727	7.291	7.432	9.106	9.803	9.011	10.063
ENSMUSG00000040204	2810417H13Rik	RIKEN cDNA 2810417H13 gene [Source:MGI Symbol;Acc:MGI:1915276]	0.000352002	0.00657679	2.18199	-1.03317	protein_coding	chr9	65890237	65903266	+	4813	0.235	0.151	0.263	0.093	0.16	0.182	0.582	0.248	0.298	0.381
ENSMUSG00000028167	Bdh2	3-hydroxybutyrate dehydrogenase, type 2 [Source:MGI Symbol;Acc:MGI:1917022]	0.000352338	0.00657709	2.18197	0.668058	protein_coding	chr3	135281221	135304426	+	1202	2.604	3.39	3.498	3.677	3.52	4.456	2.297	1.873	1.876	2.702
ENSMUSG00000005899	Smpd4	sphingomyelin phosphodiesterase 4 [Source:MGI Symbol;Acc:MGI:1924876]	0.000358718	0.00669008	2.17457	0.369053	protein_coding	chr16	17619354	17644828	+	8926	2.863	3.402	3.474	3.73	2.652	2.868	2.253	2.399	2.816	2.239
ENSMUSG00000020778	Ten1	TEN1 telomerase capping complex subunit [Source:MGI Symbol;Acc:MGI:1916785]	0.000360086	0.00670951	2.17331	-0.342268	protein_coding	chr11	116198855	116215318	+	2728	9.608	8.102	8.965	9.692	8.616	8.243	10.944	13.204	9.605	11.01
ENSMUSG00000016252	Atp5e	ATP synthase, H+ transporting, mitochondrial F1 complex, epsilon subunit [Source:MGI Symbol;Acc:MGI:1855697]	0.000361338	0.00672492	2.17231	-0.34596	protein_coding	chr2	174461072	174464105	-	1756	72.228	64.907	69.563	71.473	63.71	56.85	89.502	99.346	66.085	80.911
ENSMUSG00000063316	Rpl27	ribosomal protein L27 [Source:MGI Symbol;Acc:MGI:98036]	0.000361569	0.00672492	2.17231	-0.299552	protein_coding	chr11	101442298	101445529	+	1535	50.148	49.416	49.803	50.379	50.918	47.761	60.816	72.038	51.29	59.45
ENSMUSG00000022790	Igsf11	immunoglobulin superfamily, member 11 [Source:MGI Symbol;Acc:MGI:2388477]	0.000362665	0.0067392	2.17139	0.286934	protein_coding	chr16	38901471	39027159	+	3620	18.443	18.102	17.921	17.442	18.935	18.605	13.575	14.011	15.847	16.046
ENSMUSG00000022114	Spry2	sprouty homolog 2 (Drosophila) [Source:MGI Symbol;Acc:MGI:1345138]	0.000366248	0.00679963	2.16751	-0.340757	protein_coding	chr14	105891949	105896819	-	2085	8.964	10.333	8.847	9.122	9.284	8.581	10.933	11.602	13.295	10.429
ENSMUSG00000038007	Acer2	alkaline ceramidase 2 [Source:MGI Symbol;Acc:MGI:1920932]	0.000367164	0.00681047	2.16682	0.855831	protein_coding	chr4	86874396	86934822	+	7159	1.196	1.45	2.204	1.32	2.226	2.605	0.683	0.789	1.317	1.233
ENSMUSG00000000759	Tubgcp3	tubulin, gamma complex associated protein 3 [Source:MGI Symbol;Acc:MGI:2183752]	0.000368555	0.00683009	2.16557	0.266479	protein_coding	chr8	12614277	12672248	-	8568	4.018	4.625	4.585	4.567	4.055	4.354	3.604	3.586	3.805	3.421
ENSMUSG00000078493	A930039A15Rik		0.000371123	0.00687147	2.16295	1.26748	protein_coding	chr1	153905301	153916910	+	462	0.941	2.295	1.957	2.019	1.757	2.384	0.598	0.287	1.331	0.744
ENSMUSG00000066829	Zfp810	zinc finger protein 810 [Source:MGI Symbol;Acc:MGI:2384563]	0.00037535	0.00694347	2.15842	0.415915	protein_coding	chr9	22276748	22307638	-	3238	3.624	3.999	3.407	3.306	3.497	3.66	2.887	2.399	2.913	2.478
ENSMUSG00000062175	Tgif2	TGFB-induced factor homeobox 2 [Source:MGI Symbol;Acc:MGI:1915299]	0.000378049	0.00698709	2.1557	-0.707168	protein_coding	chr2	156840077	156855570	+	3818	0.524	0.643	0.781	0.967	0.616	0.438	1.147	1.226	0.999	0.941
ENSMUSG00000073400	Trim10	tripartite motif-containing 10 [Source:MGI Symbol;Acc:MGI:1338757]	0.000379488	0.00700737	2.15444	-1.16485	protein_coding	chr17	36869574	36877825	+	2237	0.136	0.125	0.303	0.254	0.573	0.306	0.67	0.454	0.66	0.837
ENSMUSG00000020258	Glyctk	glycerate kinase [Source:MGI Symbol;Acc:MGI:2444085]	0.000379938	0.00700938	2.15432	0.655318	protein_coding	chr9	106152857	106158138	-	4229	0.874	0.937	0.77	0.959	0.92	0.907	0.681	0.47	0.679	0.416
ENSMUSG00000023473	Celsr3	cadherin, EGF LAG seven-pass G-type receptor 3 (flamingo homolog, Drosophila) [Source:MGI Symbol;Acc:MGI:1858236]	0.000380311	0.00700995	2.15429	0.484707	protein_coding	chr9	108826320	108852963	+	11541	2.817	3.627	3.702	4.431	3.103	3.746	2.074	2.058	3.343	2.636
ENSMUSG00000048756	Foxo3	forkhead box O3 [Source:MGI Symbol;Acc:MGI:1890081]	0.000381293	0.00702174	2.15356	0.282865	protein_coding	chr10	42181841	42276755	-	7571	11.373	13.366	13.758	13.546	13.134	14.49	9.965	11.107	11.152	11.155
ENSMUSG00000020482	Ccdc117	coiled-coil domain containing 117 [Source:MGI Symbol;Acc:MGI:2144383]	0.00038854	0.00714879	2.14577	-0.355443	protein_coding	chr11	5528887	5542187	-	3372	5.71	5.082	6.529	5.436	5.057	5.385	6.807	6.087	7.576	7.661
ENSMUSG00000020695	Mrc2	mannose receptor, C type 2 [Source:MGI Symbol;Acc:MGI:107818]	0.000389715	0.00716398	2.14485	-0.738197	protein_coding	chr11	105292643	105351139	+	6674	0.658	1.355	1.362	1.088	0.896	0.615	1.56	1.918	1.18	1.912
ENSMUSG00000089774	Slc5a3	solute carrier family 5 (inositol transporters), member 3 [Source:MGI Symbol;Acc:MGI:1858226]	0.000390625	0.00717428	2.14422	-0.295737	protein_coding	chr16	92058322	92087473	+	10913	4.031	3.769	3.786	3.385	3.516	3.69	4.629	3.903	4.592	4.927
ENSMUSG00000006398	Cdc20	cell division cycle 20 [Source:MGI Symbol;Acc:MGI:1859866]	0.000391701	0.0071876	2.14342	-0.651196	protein_coding	chr4	118432901	118437352	-	1868	0.954	1.106	0.992	1.346	0.869	1.362	1.689	1.938	1.559	1.78
ENSMUSG00000048537	Phldb1	pleckstrin homology-like domain, family B, member 1 [Source:MGI Symbol;Acc:MGI:2143230]	0.000392873	0.00720001	2.14267	0.262233	protein_coding	chr9	44686304	44735198	-	7179	45.518	39.893	42.652	43.229	39.989	38.14	35.901	32.608	36.287	33.003
ENSMUSG00000052512	Nav2	neuron navigator 2 [Source:MGI Symbol;Acc:MGI:2183691]	0.000393079	0.00720001	2.14267	0.424507	protein_coding	chr7	48908716	49610090	+	32073	1.19	1.377	1.27	1.258	1.406	1.385	0.848	0.782	1.294	0.967
ENSMUSG00000024485	Slc4a9	solute carrier family 4, sodium bicarbonate cotransporter, member 9 [Source:MGI Symbol;Acc:MGI:2443384]	0.000394737	0.00722392	2.14123	0.702734	protein_coding	chr18	36528157	36541293	+	2930	0.905	0.629	0.879	0.983	0.875	0.778	0.579	0.407	0.518	0.535
ENSMUSG00000096988	A930029G22Rik	RIKEN cDNA A930029G22 gene [Source:MGI Symbol;Acc:MGI:3605039]	0.000398899	0.00728796	2.13739	0.745186	lincRNA	chr17	69416660	69439304	-	1710	1.5	1.306	1.586	1.684	1.549	0.955	0.784	0.878	0.911	0.805
ENSMUSG00000005397	Nid1	nidogen 1 [Source:MGI Symbol;Acc:MGI:97342]	0.000399211	0.00728796	2.13739	-0.339101	protein_coding	chr13	13437602	13512275	+	6046	11.043	16.737	16.084	14.226	14.984	12.314	17.117	17.45	18.963	17.887
ENSMUSG00000039801	2410089E03Rik	RIKEN cDNA 2410089E03 gene [Source:MGI Symbol;Acc:MGI:1920942]	0.000399301	0.00728796	2.13739	0.360473	protein_coding	chr15	8169106	8271158	+	13017	2.057	2.491	2.671	2.866	2.344	2.483	1.772	1.743	2.306	1.858
ENSMUSG00000051297	2410124H12Rik	RIKEN cDNA 2410124H12 gene [Source:MGI Symbol;Acc:MGI:1924035]	0.000400372	0.00730101	2.13662	2.11548	protein_coding	chr16	92478743	92497365	+	704	0	0.159	0.128	0.23	0.304	0.324	0	0	0	0
ENSMUSG00000022868	Ahsg	alpha-2-HS-glycoprotein [Source:MGI Symbol;Acc:MGI:107189]	0.000401912	0.00732258	2.13534	-2.66131	protein_coding	chr16	22892042	22899438	+	1474	0.118	0.038	0.092	0.055	0.203	0	0.187	0.06	2.253	0.181
ENSMUSG00000029163	Emilin1	elastin microfibril interfacer 1 [Source:MGI Symbol;Acc:MGI:1926189]	0.000403645	0.00734763	2.13385	-0.853514	protein_coding	chr5	30913402	30921278	+	4938	0.546	0.791	0.87	0.739	0.485	0.292	1.414	1.189	0.772	1.076
ENSMUSG00000046714	Foxc2	forkhead box C2 [Source:MGI Symbol;Acc:MGI:1347481]	0.00040455	0.00735758	2.13327	-1.57254	protein_coding	chr8	121116171	121118892	+	2722	0.112	0.41	1.246	0.432	0.33	0.154	1.246	1.378	0.708	1.98
ENSMUSG00000027353	Mcm8	minichromosome maintenance deficient 8 (S. cerevisiae) [Source:MGI Symbol;Acc:MGI:1913884]	0.000406071	0.00737869	2.13202	0.500594	protein_coding	chr2	132816141	132844197	+	3718	1.648	1.711	1.617	1.385	1.54	1.768	1.241	1.069	1.158	1.048
ENSMUSG00000008348	Ubc	ubiquitin C [Source:MGI Symbol;Acc:MGI:98889]	0.000408451	0.0074092	2.13023	-0.317107	protein_coding	chr5	125385965	125390202	-	2893	49.896	40.459	43.067	48.779	38.568	35.662	55.826	55.144	49.779	50.855
ENSMUSG00000034032	Rpap1	RNA polymerase II associated protein 1 [Source:MGI Symbol;Acc:MGI:1916175]	0.000408472	0.0074092	2.13023	0.330687	protein_coding	chr2	119763304	119787537	-	6636	3.118	3.634	3.447	3.446	3.233	3.206	2.734	2.348	2.997	2.488
ENSMUSG00000028420	Tmem38b	transmembrane protein 38B [Source:MGI Symbol;Acc:MGI:1098718]	0.000409004	0.00741229	2.13005	-0.342515	protein_coding	chr4	53826045	53862019	+	3807	3.151	3.724	3.301	3.483	3.412	3.223	4.372	4.626	3.856	4.216
ENSMUSG00000021592	Arsk	arylsulfatase K [Source:MGI Symbol;Acc:MGI:1924291]	0.00041023	0.00742695	2.12919	0.343332	protein_coding	chr13	76060422	76098660	-	5681	2.915	3.566	3.135	2.848	2.934	2.915	2.465	2.3	2.396	2.395
ENSMUSG00000001493	Meox1	mesenchyme homeobox 1 [Source:MGI Symbol;Acc:MGI:103220]	0.000410537	0.00742695	2.12919	-0.502769	protein_coding	chr11	101877510	101894374	-	2228	2.224	1.904	1.786	2.093	2.282	1.654	2.921	2.873	2.595	2.864
ENSMUSG00000028583	Pdpn	podoplanin [Source:MGI Symbol;Acc:MGI:103098]	0.000411578	0.00743923	2.12847	-0.600802	protein_coding	chr4	143267431	143299564	-	1817	3.397	4.608	5.573	5.423	3.034	3.408	6.816	6.657	4.875	7.13
ENSMUSG00000061601	Pclo	piccolo (presynaptic cytomatrix protein) [Source:MGI Symbol;Acc:MGI:1349390]	0.000412616	0.00745142	2.12776	0.418564	protein_coding	chr5	14514918	14860184	+	19182	1.851	2.04	1.973	1.989	1.862	2.071	1.46	1.135	1.95	1.295
ENSMUSG00000050312	Nsun3	NOL1/NOP2/Sun domain family member 3 [Source:MGI Symbol;Acc:MGI:2146565]	0.000414744	0.00748327	2.12591	0.410703	protein_coding	chr16	62732444	62786818	-	4816	2.617	3.21	2.769	2.964	2.618	3.352	2.375	2.062	2.273	2.031
ENSMUSG00000034892	Rps29	ribosomal protein S29 [Source:MGI Symbol;Acc:MGI:107681]	0.000416009	0.00749949	2.12497	-0.317198	protein_coding	chr12	69157722	69159186	-	693	222.283	198.538	220.888	264.373	220.017	204.457	293.888	308.426	234.317	262.095
ENSMUSG00000059921	Unc5c	unc-5 homolog C (C. elegans) [Source:MGI Symbol;Acc:MGI:1095412]	0.0004172	0.00751437	2.12411	0.420338	protein_coding	chr3	141465564	141834924	+	12170	2.2	2.357	1.843	1.803	2.012	2.126	1.371	1.299	1.846	1.598
ENSMUSG00000038388	Mpp6	membrane protein, palmitoylated 6 (MAGUK p55 subfamily member 6) [Source:MGI Symbol;Acc:MGI:1927340]	0.000419767	0.00755396	2.12183	-0.282605	protein_coding	chr6	50110241	50198598	+	2843	15.013	17.179	17.905	16.246	14.46	13.709	19.588	20.387	17.856	18.227
ENSMUSG00000028873	Cdca8	cell division cycle associated 8 [Source:MGI Symbol;Acc:MGI:1196274]	0.000421799	0.00758389	2.12011	-0.696931	protein_coding	chr4	124918465	124939311	-	5177	0.411	0.388	0.393	0.368	0.305	0.426	0.823	0.622	0.436	0.605
ENSMUSG00000061175	Fnip2	folliculin interacting protein 2 [Source:MGI Symbol;Acc:MGI:2683054]	0.000422564	0.00758615	2.11998	0.474685	protein_coding	chr3	79455971	79567796	-	8367	1.486	1.828	1.616	1.595	1.818	2.143	1.164	1.071	1.411	1.352
ENSMUSG00000004791	Pgf	placental growth factor [Source:MGI Symbol;Acc:MGI:105095]	0.000422665	0.00758615	2.11998	-0.505121	protein_coding	chr12	85166639	85177296	-	1582	5.193	4.657	4.572	4.537	4.241	3.602	5.784	7.925	5.184	6.329
ENSMUSG00000046519	Golph3l	golgi phosphoprotein 3-like [Source:MGI Symbol;Acc:MGI:1917129]	0.000424726	0.007614	2.11839	0.377952	protein_coding	chr3	95588934	95619247	+	2841	9.363	10.373	10.312	8.607	10.319	10.643	6.858	6.65	9.165	7.734
ENSMUSG00000029616	Erp29	endoplasmic reticulum protein 29 [Source:MGI Symbol;Acc:MGI:1914647]	0.000424959	0.007614	2.11839	-0.29126	protein_coding	chr5	121428590	121452506	-	9060	12.416	12.321	14.017	13.325	12.556	11.689	16.403	17.725	12.967	14.78
ENSMUSG00000074637	Sox2	SRY (sex determining region Y)-box 2 [Source:MGI Symbol;Acc:MGI:98364]	0.000427842	0.00765897	2.11583	-0.298858	protein_coding	chr3	34650005	34652461	+	2457	13.852	15.243	13.027	13.765	16.001	13.42	16.549	17.876	18.725	16.471
ENSMUSG00000028597	Gpx7	glutathione peroxidase 7 [Source:MGI Symbol;Acc:MGI:1914555]	0.00042936	0.00766743	2.11535	-0.527176	protein_coding	chr4	108400390	108406961	-	1289	6.137	7.145	9.224	6.481	6.73	5.363	11.596	11.198	7.889	8.509
ENSMUSG00000073988	Ttpa	tocopherol (alpha) transfer protein [Source:MGI Symbol;Acc:MGI:1354168]	0.000429694	0.00766743	2.11535	0.432551	protein_coding	chr4	20007938	20030785	+	3488	4.698	6.353	5.988	4.116	5.55	5.532	4.082	4.278	3.691	3.769
ENSMUSG00000045010	Gm4779	predicted gene 4779 [Source:MGI Symbol;Acc:MGI:3646776]	0.000429795	0.00766743	2.11535	1.558	antisense	chrX	101790053	101793308	-	1249	0.139	0.492	0.253	0.195	0.274	0.274	0.063	0	0.164	0.031
ENSMUSG00000043091	Tuba1c	tubulin, alpha 1C [Source:MGI Symbol;Acc:MGI:1095409]	0.00042981	0.00766743	2.11535	-0.290701	protein_coding	chr15	99029891	99038105	+	1977	22.03	24.026	22.936	25.455	24.922	25.593	29.564	32.443	25.989	29.632
ENSMUSG00000029306	Ibsp	integrin binding sialoprotein [Source:MGI Symbol;Acc:MGI:96389]	0.000430586	0.00767105	2.11515	-1.73306	protein_coding	chr5	104299171	104311469	+	2068	0.147	0.081	0.175	0.176	0.062	0.018	0.763	0.235	0.099	0.517
ENSMUSG00000032180	Tmed1	transmembrane emp24 domain containing 1 [Source:MGI Symbol;Acc:MGI:106201]	0.000430761	0.00767105	2.11515	-0.459532	protein_coding	chr9	21507380	21510186	-	1487	10.874	13.813	14.836	13.99	10.92	10.499	19.017	21.136	13.209	14.777
ENSMUSG00000028525	Pde4b	phosphodiesterase 4B, cAMP specific [Source:MGI Symbol;Acc:MGI:99557]	0.000433134	0.00770662	2.11314	0.291156	protein_coding	chr4	102087543	102607259	+	10560	9.953	10.968	9.714	9.827	10.25	11.414	8.239	7.708	9.292	8.428
ENSMUSG00000020048	Hsp90b1	heat shock protein 90, beta (Grp94), member 1 [Source:MGI Symbol;Acc:MGI:98817]	0.000435655	0.00774477	2.11099	-0.290847	protein_coding	chr10	86690209	86705509	-	4032	102.325	99.547	125.994	104.948	97.633	91.63	136.257	126.987	111.067	129.314
ENSMUSG00000001942	Siae	sialic acid acetylesterase [Source:MGI Symbol;Acc:MGI:104803]	0.000436835	0.00775901	2.11019	0.331885	protein_coding	chr9	37613847	37648318	+	3433	9.217	8.698	7.73	8.375	8.352	9.228	6.594	6.043	7.406	7.158
ENSMUSG00000050022	Amz1	archaelysin family metallopeptidase 1 [Source:MGI Symbol;Acc:MGI:2442258]	0.000437972	0.00777061	2.10955	-0.41045	protein_coding	chr5	140724127	140761439	+	6697	1.389	1.767	1.499	1.496	1.244	1.327	2.102	1.977	1.635	1.969
ENSMUSG00000033540	Idua	iduronidase, alpha-L- [Source:MGI Symbol;Acc:MGI:96418]	0.000438245	0.00777061	2.10955	0.504043	protein_coding	chr5	108660331	108684557	+	4204	1.385	1.952	1.936	1.842	1.728	1.753	1.182	1.029	1.434	1.282
ENSMUSG00000025157	Zdhhc16	zinc finger, DHHC domain containing 16 [Source:MGI Symbol;Acc:MGI:1921418]	0.000438636	0.00777083	2.10953	-0.28803	protein_coding	chr19	41933472	41944095	+	1830	11.9	12.536	14.304	13.938	13.053	12.621	16.746	16.861	14.654	15.098
ENSMUSG00000049571	9330101J02Rik	cilia and flagella associated protein 46 [Source:MGI Symbol;Acc:MGI:2444387]	0.000440921	0.00780457	2.10765	0.684759	protein_coding	chr7	139638778	139683817	-	5275	0.873	1.016	0.917	0.961	0.753	1.008	0.479	0.444	0.847	0.493
ENSMUSG00000040703	Cyp2s1	cytochrome P450, family 2, subfamily s, polypeptide 1 [Source:MGI Symbol;Acc:MGI:1921384]	0.000448034	0.00791857	2.10135	0.493366	protein_coding	chr7	25802475	25816913	-	4938	1.294	1.221	1.474	1.56	1.532	1.339	0.998	0.849	1.154	0.944
ENSMUSG00000050737	Ptges	prostaglandin E synthase [Source:MGI Symbol;Acc:MGI:1927593]	0.000448134	0.00791857	2.10135	-0.590936	protein_coding	chr2	30889471	30929863	-	3931	0.641	0.994	1.035	0.867	0.815	0.821	1.525	1.359	1.001	1.273
ENSMUSG00000030731	Syt3	synaptotagmin III [Source:MGI Symbol;Acc:MGI:99665]	0.000448847	0.00792435	2.10104	-0.247104	protein_coding	chr7	44384102	44400187	+	3118	33.917	32.509	34.088	37.976	32.769	33.527	39.945	43.308	37.875	39.93
ENSMUSG00000024011	Pi16	peptidase inhibitor 16 [Source:MGI Symbol;Acc:MGI:1921366]	0.000454904	0.00802439	2.09559	-0.94379	protein_coding	chr17	29318877	29329413	+	3987	0.392	0.756	1.043	0.895	0.632	0.362	1.296	1.539	0.761	1.62
ENSMUSG00000021319	Sfrp4	secreted frizzled-related protein 4 [Source:MGI Symbol;Acc:MGI:892010]	0.000456858	0.00804797	2.09431	-0.963972	protein_coding	chr13	19623175	19632821	+	1756	0.941	0.826	0.85	0.924	0.657	1.038	3.055	1.207	1.004	1.632
ENSMUSG00000069601	Ank3	ankyrin 3, epithelial [Source:MGI Symbol;Acc:MGI:88026]	0.000457121	0.00804797	2.09431	0.370809	protein_coding	chr10	69533772	70027438	+	30781	9.543	10.477	8.806	9.186	10.26	11.091	6.988	6.396	9.213	7.86
ENSMUSG00000027635	Dsn1	DSN1, MIND kinetochore complex component, homolog (S. cerevisiae) [Source:MGI Symbol;Acc:MGI:1914184]	0.000457418	0.00804797	2.09431	0.523762	protein_coding	chr2	156995265	157007154	-	3354	1.205	1.415	1.469	1.402	1.402	1.586	1	0.869	1.039	0.98
ENSMUSG00000094377	Gm24407	predicted gene, 24407 [Source:MGI Symbol;Acc:MGI:5454184]	0.000458469	0.00805955	2.09369	-1.77761	snRNA	chr5	115490254	115490394	+	141	0	0	0	0.288	0	0	0.839	0.626	0.582	1.355
ENSMUSG00000068794	Col28a1	collagen, type XXVIII, alpha 1 [Source:MGI Symbol;Acc:MGI:2685312]	0.000458866	0.00805962	2.09369	-0.929095	protein_coding	chr6	7997808	8192617	-	4894	0.142	0.422	0.48	0.439	0.306	0.303	0.83	0.64	0.762	0.422
ENSMUSG00000049517	Rps23	ribosomal protein S23 [Source:MGI Symbol;Acc:MGI:1913725]	0.000459426	0.00806255	2.09353	-0.293193	protein_coding	chr13	90923131	90924942	+	756	177.714	167.079	183.046	200.611	188.399	178.626	217.281	260.011	193.583	219.024
ENSMUSG00000042532	Golga7b	golgi autoantigen, golgin subfamily a, 7B [Source:MGI Symbol;Acc:MGI:1918396]	0.000462555	0.00811053	2.09095	-0.258351	protein_coding	chr19	42247574	42270348	+	2988	32.716	32.335	32.938	36.819	32.436	30.295	40.654	42.798	35.653	37.447
ENSMUSG00000009406	Elk1	ELK1, member of ETS oncogene family [Source:MGI Symbol;Acc:MGI:101833]	0.000468837	0.00821366	2.08546	0.443731	protein_coding	chrX	20933395	20950608	-	5381	3.481	4.118	3.865	4.642	4.447	5.033	2.961	2.6	3.787	3.118
ENSMUSG00000038665	Dgki	diacylglycerol kinase, iota [Source:MGI Symbol;Acc:MGI:2443430]	0.000470089	0.00822856	2.08468	0.545591	protein_coding	chr6	36846022	37300184	-	6242	1.184	1.198	0.869	1.15	0.993	1.321	0.714	0.721	0.854	0.759
ENSMUSG00000027465	Tbc1d20	TBC1 domain family, member 20 [Source:MGI Symbol;Acc:MGI:1914481]	0.000472092	0.00825132	2.08348	-0.232777	protein_coding	chr2	152293828	152313996	+	4171	15.194	16.259	16.605	16.246	15.768	14.453	17.89	18.097	18.709	18.855
ENSMUSG00000079043	Fastkd5	FAST kinase domains 5 [Source:MGI Symbol;Acc:MGI:2139469]	0.000472193	0.00825132	2.08348	-0.500265	protein_coding	chr2	130613840	130630027	-	3015	1.716	1.481	1.874	1.587	1.658	1.26	2.355	2.533	1.986	2.104
ENSMUSG00000016940	Kctd2	potassium channel tetramerisation domain containing 2 [Source:MGI Symbol;Acc:MGI:1917632]	0.000473619	0.00826919	2.08254	-0.31238	protein_coding	chr11	115420128	115431274	+	3009	14.301	14.005	13.762	15.525	12.682	11.539	16.515	19.555	14.84	16.358
ENSMUSG00000032407	U2surp	U2 snRNP-associated SURP domain containing [Source:MGI Symbol;Acc:MGI:1915208]	0.000475341	0.00829219	2.08133	0.250766	protein_coding	chr9	95456894	95511996	-	7736	7.068	7.23	7.094	7.202	6.645	7.189	6.337	5.786	5.9	5.607
ENSMUSG00000026436	Elk4	ELK4, member of ETS oncogene family [Source:MGI Symbol;Acc:MGI:102853]	0.000476552	0.00830625	2.08059	-0.334746	protein_coding	chr1	132007607	132032612	+	5483	4.178	4.031	4.7	4.275	4.201	3.942	5.445	6.304	4.442	4.99
ENSMUSG00000030180	Kdm5a	lysine (K)-specific demethylase 5A [Source:MGI Symbol;Acc:MGI:2136980]	0.000478999	0.00834183	2.07874	0.339393	protein_coding	chr6	120364099	120444574	+	14185	2.5	3.203	3.031	2.819	2.997	3.294	2.135	2.094	2.665	2.446
ENSMUSG00000081058	Hist2h3c2	histone cluster 2, H3c2 [Source:MGI Symbol;Acc:MGI:2448357]	0.000479681	0.00834661	2.07849	0.695791	protein_coding	chr3	96238110	96239127	-	1018	5.294	5.209	4.707	3.665	4.408	3.172	3.603	2.602	2.175	2.365
ENSMUSG00000025872	Thoc3	THO complex 3 [Source:MGI Symbol;Acc:MGI:1920916]	0.000482185	0.00838308	2.0766	-0.267342	protein_coding	chr13	54458837	54468849	-	2428	18.009	15.954	18.08	17.036	17.09	17.585	21.474	22.435	18.865	20.067
ENSMUSG00000030029	Lrig1	leucine-rich repeats and immunoglobulin-like domains 1 [Source:MGI Symbol;Acc:MGI:107935]	0.00048429	0.00840603	2.07541	-0.25117	protein_coding	chr6	94604529	94700158	-	5585	17.433	20.438	17.954	19.524	18.455	18.826	20.924	21.522	23.451	22.908
ENSMUSG00000021794	Glud1	glutamate dehydrogenase 1 [Source:MGI Symbol;Acc:MGI:95753]	0.000484325	0.00840603	2.07541	-0.229724	protein_coding	chr14	34310727	34345144	+	4089	109.286	121.788	112.949	117.667	113.537	118.557	135.033	137.61	130.858	135.736
ENSMUSG00000038344	Txlng	taxilin gamma [Source:MGI Symbol;Acc:MGI:3590652]	0.00048505	0.0084115	2.07513	0.355293	protein_coding	chrX	162778919	162829454	-	7541	1.798	2.132	1.954	1.871	1.859	1.823	1.355	1.428	1.539	1.586
ENSMUSG00000036480	Prss56	protease, serine 56 [Source:MGI Symbol;Acc:MGI:1916703]	0.000485737	0.0084163	2.07488	1.12553	protein_coding	chr1	87183313	87188405	+	2180	0.379	0.461	0.311	0.316	0.274	0.261	0.145	0.162	0.094	0.175
ENSMUSG00000097876	Gm16892	predicted gene, 16892 [Source:MGI Symbol;Acc:MGI:4439816]	0.000487912	0.00844684	2.07331	1.47732	lincRNA	chr16	57167401	57174413	+	1726	0.176	0.323	0.288	0.188	0.248	0.396	0.114	0	0.048	0.155
ENSMUSG00000036678	Aaas	achalasia, adrenocortical insufficiency, alacrimia [Source:MGI Symbol;Acc:MGI:2443767]	0.000488842	0.00845581	2.07284	0.364852	protein_coding	chr15	102338247	102350759	-	1816	7.204	7.069	7.17	7.615	6.259	6.903	5.429	5.858	5.577	4.819
ENSMUSG00000079511	Ccdc142	coiled-coil domain containing 142 [Source:MGI Symbol;Acc:MGI:3045292]	0.000489845	0.00846603	2.07232	0.566631	protein_coding	chr6	83101617	83109939	+	3763	1.398	1.246	1.802	1.649	1.351	1.332	0.985	0.809	1.21	0.894
ENSMUSG00000020422	Tns3	tensin 3 [Source:MGI Symbol;Acc:MGI:2443012]	0.000490837	0.00847151	2.07204	0.41452	protein_coding	chr11	8431652	8664535	-	11182	16.337	21.359	18.678	16.758	20.09	23.205	12.634	12.4	17.232	15.659
ENSMUSG00000004105	Angptl2	angiopoietin-like 2 [Source:MGI Symbol;Acc:MGI:1347002]	0.000490988	0.00847151	2.07204	-0.840029	protein_coding	chr2	33216069	33247717	+	6286	0.608	1.234	1.489	1.084	0.612	0.514	1.958	1.805	1.305	1.459
ENSMUSG00000074457	S100a16	S100 calcium binding protein A16 [Source:MGI Symbol;Acc:MGI:1915110]	0.000493516	0.00850547	2.0703	-0.358131	protein_coding	chr3	90537254	90543151	+	1617	100.694	86.296	84.825	94.645	87.29	76.466	118.806	137.151	89.898	104.906
ENSMUSG00000036466	Megf11	multiple EGF-like-domains 11 [Source:MGI Symbol;Acc:MGI:1920951]	0.000493786	0.00850547	2.0703	-0.349347	protein_coding	chr9	64385626	64709205	+	11181	1.053	1.288	1.071	1.128	0.99	1.182	1.453	1.405	1.397	1.418
ENSMUSG00000054191	Klf1	Kruppel-like factor 1 (erythroid) [Source:MGI Symbol;Acc:MGI:1342771]	0.000494691	0.00850814	2.07017	-1.1635	protein_coding	chr8	84901928	84905295	+	1534	0.312	0.073	0.501	0.291	0.474	0.272	0.848	0.46	0.642	1.021
ENSMUSG00000041763	Tpp2	tripeptidyl peptidase II [Source:MGI Symbol;Acc:MGI:102724]	0.00049477	0.00850814	2.07017	0.283408	protein_coding	chr1	43934002	44002999	+	4682	11.929	12.208	12.041	11.519	11.874	12.819	10.386	8.561	10.387	10.113
ENSMUSG00000038086	Hspb2	heat shock protein 2 [Source:MGI Symbol;Acc:MGI:1916503]	0.000495983	0.00852186	2.06947	-1.06178	protein_coding	chr9	50751072	50752354	-	840	0.621	2.99	2.583	2.945	1.526	1.266	4.085	5.518	3.222	3.73
ENSMUSG00000027186	Elf5	E74-like factor 5 [Source:MGI Symbol;Acc:MGI:1335079]	0.000496812	0.00852895	2.0691	-0.909161	protein_coding	chr2	103411688	103450989	+	5877	0.133	0.18	0.115	0.117	0.109	0.22	0.362	0.24	0.307	0.208
ENSMUSG00000022595	Lypd2	Ly6/Plaur domain containing 2 [Source:MGI Symbol;Acc:MGI:1915561]	0.000498964	0.00855873	2.06759	-1.83413	protein_coding	chr15	74732253	74734313	-	491	0.266	0.909	1.749	1.074	0.783	0.155	3.374	3.416	0.418	4.903
ENSMUSG00000024292	Cyp4f14	cytochrome P450, family 4, subfamily f, polypeptide 14 [Source:MGI Symbol;Acc:MGI:1927669]	0.00049947	0.00856025	2.06751	0.547759	protein_coding	chr17	32905071	32917342	-	2405	2.223	3.481	3.628	3.069	2.576	3.064	1.771	2.404	1.944	2.002
ENSMUSG00000030641	4632434I11Rik	DNA damage-induced apoptosis suppressor [Source:MGI Symbol;Acc:MGI:1921291]	0.000500263	0.00856669	2.06719	0.847997	protein_coding	chr7	92857529	92874213	-	3349	0.389	0.5	0.472	0.46	0.383	0.465	0.141	0.237	0.282	0.308
ENSMUSG00000029478	Ncor2	nuclear receptor co-repressor 2 [Source:MGI Symbol;Acc:MGI:1337080]	0.000501709	0.0085843	2.0663	0.321205	protein_coding	chr5	125017153	125179219	-	10479	13.883	14.712	14.785	16.172	14.603	14.873	11.366	9.845	14.42	11.549
ENSMUSG00000033061	Resp18	regulated endocrine-specific protein 18 [Source:MGI Symbol;Acc:MGI:1098222]	0.00050214	0.00858451	2.06628	-0.254139	protein_coding	chr1	75272199	75278415	-	748	223.72	202.67	224.47	244.338	223.549	223.296	274.809	280.26	243.401	262.748
ENSMUSG00000020220	Vps13d	vacuolar protein sorting 13 D (yeast) [Source:MGI Symbol;Acc:MGI:2448530]	0.000503793	0.0086056	2.06522	0.39273	protein_coding	chr4	144972622	145195005	-	24771	2.06	2.458	2.3	2.231	2.256	2.553	1.597	1.388	2.228	1.776
ENSMUSG00000041935	AW549877	expressed sequence AW549877 [Source:MGI Symbol;Acc:MGI:2146232]	0.000505859	0.00863343	2.06382	0.295588	protein_coding	chr15	3982036	3995752	-	5083	13.904	16.625	15.796	14.041	16.184	16.441	12.236	11.628	13.988	12.367
ENSMUSG00000010175	Prox1	prospero homeobox 1 [Source:MGI Symbol;Acc:MGI:97772]	0.000506265	0.00863343	2.06382	0.381296	protein_coding	chr1	190118038	190170680	-	8323	4.068	3.863	3.178	3.557	4.297	4.249	2.985	2.662	3.35	2.837
ENSMUSG00000058600	Rpl30	ribosomal protein L30 [Source:MGI Symbol;Acc:MGI:98037]	0.000506965	0.00863819	2.06358	-0.287932	protein_coding	chr15	34440505	34443640	-	3020	18.005	18.26	20.778	21.981	19.626	19.207	23.115	27.597	21.317	23.27
ENSMUSG00000040824	Snrpd2	small nuclear ribonucleoprotein D2 [Source:MGI Symbol;Acc:MGI:98345]	0.000510068	0.00866949	2.06201	-0.313736	protein_coding	chr7	19149722	19152735	+	613	77.997	71.386	80.018	83.286	74.034	68.784	104.035	104.2	77.061	89.831
ENSMUSG00000055723	Rras2	related RAS viral (r-ras) oncogene homolog 2 [Source:MGI Symbol;Acc:MGI:1914172]	0.000510176	0.00866949	2.06201	-0.274113	protein_coding	chr7	114046785	114117781	-	2272	21.733	24.862	22.823	21.043	23.812	23.273	28.087	29.629	24.87	27.736
ENSMUSG00000063882	Uqcrh	ubiquinol-cytochrome c reductase hinge protein [Source:MGI Symbol;Acc:MGI:1913826]	0.000510358	0.00866949	2.06201	-0.298151	protein_coding	chr4	116066965	116075071	-	1237	256.647	230.981	256.302	249.503	244.93	241.337	315.992	354.748	253.359	282.575
ENSMUSG00000032024	Clmp	CXADR-like membrane protein [Source:MGI Symbol;Acc:MGI:1918816]	0.000510492	0.00866949	2.06201	-0.324133	protein_coding	chr9	40685962	40785319	+	4591	3.143	3.234	3.437	3.365	3.016	3.119	3.831	3.731	4.493	3.962
ENSMUSG00000017390	Aldoc	aldolase C, fructose-bisphosphate [Source:MGI Symbol;Acc:MGI:101863]	0.000511666	0.00868224	2.06137	0.224319	protein_coding	chr11	78322968	78327781	+	3263	515.686	516.937	521.482	563.691	514.055	512.04	439.96	449.721	443.583	449.845
ENSMUSG00000086324	Gm15564	predicted gene 15564 [Source:MGI Symbol;Acc:MGI:3783013]	0.000513552	0.00870705	2.06013	-0.594013	antisense	chr16	35966752	35983230	-	821	16.094	17.064	18.337	17.04	11.555	10.503	27.19	18.926	28.02	16.151
ENSMUSG00000035674	Ndufa3	NADH dehydrogenase (ubiquinone) 1 alpha subcomplex, 3 [Source:MGI Symbol;Acc:MGI:1913341]	0.000515848	0.00873874	2.05855	-0.306781	protein_coding	chr7	3617373	3620163	+	858	108.259	96.02	106.066	117.778	107.281	99.924	126.408	154.809	111.164	128.539
ENSMUSG00000050107	Gsg2	germ cell-specific gene 2 [Source:MGI Symbol;Acc:MGI:1194498]	0.000517205	0.0087545	2.05777	-1.22651	protein_coding	chr11	73135485	73138294	-	2810	0.046	0.119	0.129	0.144	0.061	0.176	0.154	0.298	0.277	0.381
ENSMUSG00000001566	Mnx1	motor neuron and pancreas homeobox 1 [Source:MGI Symbol;Acc:MGI:109160]	0.000521729	0.00881771	2.05464	-0.668731	protein_coding	chr5	29473038	29478519	-	2295	0.549	0.584	0.591	0.53	0.428	0.612	0.928	0.827	0.893	0.866
ENSMUSG00000002190	Clgn	calmegin [Source:MGI Symbol;Acc:MGI:107472]	0.000521799	0.00881771	2.05464	-0.327753	protein_coding	chr8	83389867	83428552	+	4025	11.868	9.458	8.446	9.027	9.672	9.305	12.768	11.866	11.594	11.925
ENSMUSG00000045625	Pigz	phosphatidylinositol glycan anchor biosynthesis, class Z [Source:MGI Symbol;Acc:MGI:2443822]	0.000522417	0.0088209	2.05449	0.317241	protein_coding	chr16	31933851	31946046	+	2541	9.921	8.633	8.914	9.815	8.325	8.88	6.969	7.609	6.762	7.64
ENSMUSG00000021079	Timm9	translocase of inner mitochondrial membrane 9 [Source:MGI Symbol;Acc:MGI:1353436]	0.000526142	0.00887231	2.05196	-0.307059	protein_coding	chr12	71123173	71136675	-	1018	27.753	25.66	30.465	31.031	28.209	24.516	35.371	38.202	29.646	34.198
ENSMUSG00000021824	Ap3m1	adaptor-related protein complex 3, mu 1 subunit [Source:MGI Symbol;Acc:MGI:1929212]	0.000526327	0.00887231	2.05196	0.29763	protein_coding	chr14	21031442	21052508	-	7015	14.189	15.158	14.416	12.706	13.919	16.164	12.363	10.723	12.457	11.167
ENSMUSG00000026227	2810459M11Rik	RIKEN cDNA 2810459M11 gene [Source:MGI Symbol;Acc:MGI:1920042]	0.000527976	0.00888588	2.0513	-0.518535	protein_coding	chr1	86045863	86055456	+	3331	1.644	1.81	1.832	1.765	1.693	1.403	3.102	2.491	2.179	1.881
ENSMUSG00000019433	Gipc1	GIPC PDZ domain containing family, member 1 [Source:MGI Symbol;Acc:MGI:1926252]	0.000527998	0.00888588	2.0513	-0.278592	protein_coding	chr8	83652678	83664788	+	1615	62.036	56.196	60.716	56.872	57.392	53.11	76.095	76.86	61.115	64.526
ENSMUSG00000059645	Gm7361	predicted gene 7361 [Source:MGI Symbol;Acc:MGI:3805965]	0.000536366	0.00901742	2.04492	0.678837	protein_coding	chr5	26257691	26264308	+	2995	0.987	0.913	0.725	0.826	0.913	0.888	0.421	0.604	0.643	0.485
ENSMUSG00000035540	Gc	group specific component [Source:MGI Symbol;Acc:MGI:95669]	0.000536694	0.00901742	2.04492	-2.01792	protein_coding	chr5	89417511	89457898	-	1812	0.048	0	0	0.045	0	0	0.044	0.146	0.294	0.042
ENSMUSG00000042507	Elmsan1	ELM2 and Myb/SANT-like domain containing 1 [Source:MGI Symbol;Acc:MGI:2685106]	0.000540465	0.00907336	2.04223	0.555305	protein_coding	chr12	84149176	84218881	-	7611	1.542	2.061	2.055	2.035	2.229	2.86	1.29	1.166	1.681	1.627
ENSMUSG00000040407	Akap9	A kinase (PRKA) anchor protein (yotiao) 9 [Source:MGI Symbol;Acc:MGI:2178217]	0.000541042	0.00907561	2.04212	0.322082	protein_coding	chr5	3928054	4080209	+	15848	2.888	3.332	3.363	2.93	2.998	3.296	2.563	2.053	2.898	2.45
ENSMUSG00000024353	Mzb1	marginal zone B and B1 cell-specific protein 1 [Source:MGI Symbol;Acc:MGI:1917066]	0.00054541	0.00913404	2.03934	-1.26946	protein_coding	chr18	35647266	35649367	-	905	0.24	0.123	0.1	0.179	0.236	0.126	0.567	0.341	0.453	0.549
ENSMUSG00000097119	B230354K17Rik	RIKEN cDNA B230354K17 gene [Source:MGI Symbol;Acc:MGI:2443272]	0.000545415	0.00913404	2.03934	0.403956	lincRNA	chr17	45433852	45442544	+	4897	3.808	4.194	4.505	3.801	4.407	5.096	3.068	2.812	3.693	3.356
ENSMUSG00000048481	Mypop	Myb-related transcription factor, partner of profilin [Source:MGI Symbol;Acc:MGI:2446472]	0.000549865	0.00920104	2.03616	-0.255618	protein_coding	chr7	18991245	19001766	+	2175	23.961	23.584	23.467	24.48	22.221	19.491	27.49	26.81	27.167	27.022
ENSMUSG00000050310	Rictor	RPTOR independent companion of MTOR, complex 2 [Source:MGI Symbol;Acc:MGI:1926007]	0.000552037	0.00922986	2.0348	0.340075	protein_coding	chr15	6708381	6800398	+	9311	4.519	5.407	4.549	4.677	4.938	5.3	3.63	3.3	4.602	3.858
ENSMUSG00000038803	Ost4	oligosaccharyltransferase 4 homolog (S. cerevisiae) [Source:MGI Symbol;Acc:MGI:1914945]	0.000553384	0.00924485	2.0341	-0.272271	protein_coding	chr5	30905885	30907788	-	1272	28.943	29.181	33.586	32.454	31.311	29.147	38.447	39.874	31.689	37.734
ENSMUSG00000038496	Slc19a3	solute carrier family 19, member 3 [Source:MGI Symbol;Acc:MGI:1931307]	0.000554248	0.00925175	2.03378	0.494442	protein_coding	chr1	83012523	83038448	-	3065	1.758	1.912	2.478	2.183	1.994	2.305	1.351	1.469	1.632	1.471
ENSMUSG00000023963	Cyp39a1	cytochrome P450, family 39, subfamily a, polypeptide 1 [Source:MGI Symbol;Acc:MGI:1927096]	0.00055491	0.00925527	2.03361	-0.561609	protein_coding	chr17	43667425	43751431	+	3053	1.538	2.87	3.302	3.095	2.659	2.115	3.979	3.933	3.479	3.818
ENSMUSG00000027379	Bub1	budding uninhibited by benzimidazoles 1 homolog (S. cerevisiae) [Source:MGI Symbol;Acc:MGI:1100510]	0.000555908	0.00926438	2.03318	-0.83054	protein_coding	chr2	127801122	127831865	-	4354	0.11	0.154	0.187	0.14	0.167	0.131	0.254	0.314	0.245	0.272
ENSMUSG00000048550	Thnsl1	threonine synthase-like 1 (bacterial) [Source:MGI Symbol;Acc:MGI:2139347]	0.0005597	0.00932001	2.03058	0.361071	protein_coding	chr2	21205724	21215009	+	4043	5.171	5.384	4.875	4.383	4.862	5.562	4.204	4.105	3.814	3.488
ENSMUSG00000027422	Rrbp1	ribosome binding protein 1 [Source:MGI Symbol;Acc:MGI:1932395]	0.000562392	0.00935723	2.02885	-0.253168	protein_coding	chr2	143947395	144011263	-	8786	14.174	13.169	14.027	13.168	12.262	12.002	17.004	15.696	14.113	15.419
ENSMUSG00000000738	Spg7	spastic paraplegia 7 homolog (human) [Source:MGI Symbol;Acc:MGI:2385906]	0.000563672	0.00937094	2.02822	-0.254893	protein_coding	chr8	123062942	123097760	+	4188	14.665	13.914	14.735	15.396	12.959	12.671	17.186	17.666	15.499	16.306
ENSMUSG00000026688	Mgst3	microsomal glutathione S-transferase 3 [Source:MGI Symbol;Acc:MGI:1913697]	0.000566344	0.00940432	2.02667	-0.279164	protein_coding	chr1	167371966	167393841	-	1097	88.912	83.953	92.848	96.111	87.882	83.556	111.415	122.731	91.169	103.53
ENSMUSG00000037111	Setd7	SET domain containing (lysine methyltransferase) 7 [Source:MGI Symbol;Acc:MGI:1920501]	0.000566597	0.00940432	2.02667	0.333818	protein_coding	chr3	51515319	51560878	-	7790	20.126	20.542	18.838	17.662	20.346	21.997	14.556	13.815	18.624	15.918
ENSMUSG00000067736	Gm10222	predicted gene 10222 [Source:MGI Symbol;Acc:MGI:3642643]	0.000568319	0.00942528	2.02571	1.3721	protein_coding	chr1	24612404	24612700	-	297	37.173	50.93	46.426	9.284	22.446	23.022	18.856	5.499	16.154	7.463
ENSMUSG00000044502	Bod1	biorientation of chromosomes in cell division 1 [Source:MGI Symbol;Acc:MGI:1916806]	0.000569084	0.00943033	2.02547	-0.275914	protein_coding	chr11	31665181	31671885	-	1644	42.699	37.686	42.871	44.671	40.966	40.366	49.587	56.843	44.273	49.348
ENSMUSG00000095123	Gm21781	predicted gene, 21781 [Source:MGI Symbol;Acc:MGI:5433945]	0.000569548	0.00943041	2.02547	0.551138	lincRNA	chr10	4391587	4396424	+	4838	0.943	1.292	1.336	1.324	1.095	1.186	0.652	0.794	1	0.782
ENSMUSG00000062627	Mysm1	myb-like, SWIRM and MPN domains 1 [Source:MGI Symbol;Acc:MGI:2444584]	0.000574001	0.00949342	2.02258	0.365076	protein_coding	chr4	94942040	94979100	-	8946	1.871	2.015	1.865	1.904	1.853	2.187	1.503	1.377	1.728	1.405
ENSMUSG00000024187	Itfg3	integrin alpha FG-GAP repeat containing 3 [Source:MGI Symbol;Acc:MGI:2146854]	0.000574519	0.00949342	2.02258	0.237974	protein_coding	chr17	26211822	26244223	-	3981	17.404	16.376	18.76	16.97	16.499	16.107	14.474	14.326	14.091	14.447
ENSMUSG00000032492	Pth1r	parathyroid hormone 1 receptor [Source:MGI Symbol;Acc:MGI:97801]	0.000574865	0.00949342	2.02258	-0.468295	protein_coding	chr9	110722088	110743686	-	2484	6.527	6.539	6.115	6.024	4.731	4.588	9.082	9.49	6.157	6.938
ENSMUSG00000046603	Tcaim	T cell activation inhibitor, mitochondrial [Source:MGI Symbol;Acc:MGI:1196217]	0.000575204	0.00949342	2.02258	0.334613	protein_coding	chr9	122805539	122836334	+	3126	6.285	7.071	6.016	6.356	6.466	7.279	5.349	4.957	5.313	5.147
ENSMUSG00000024659	Anxa1	annexin A1 [Source:MGI Symbol;Acc:MGI:96819]	0.000578169	0.00953245	2.0208	-0.799319	protein_coding	chr19	20373428	20390944	-	2608	1.083	2.012	2.635	1.881	1.573	1.267	3.478	2.844	1.761	3.942
ENSMUSG00000022672	Prkdc	protein kinase, DNA activated, catalytic polypeptide [Source:MGI Symbol;Acc:MGI:104779]	0.000578499	0.00953245	2.0208	0.289355	protein_coding	chr16	15637866	15842235	+	13187	1.724	1.718	1.848	1.759	1.591	1.547	1.367	1.352	1.415	1.385
ENSMUSG00000026674	Ddr2	discoidin domain receptor family, member 2 [Source:MGI Symbol;Acc:MGI:1345277]	0.000579803	0.00954628	2.02017	-0.634235	protein_coding	chr1	169972308	170110501	-	8424	0.351	0.663	0.794	0.549	0.548	0.424	0.824	0.865	0.754	0.971
ENSMUSG00000028743	Akr7a5	aldo-keto reductase family 7, member A5 (aflatoxin aldehyde reductase) [Source:MGI Symbol;Acc:MGI:107796]	0.000580472	0.00954962	2.02001	-0.373586	protein_coding	chr4	139310744	139318426	+	1793	14.836	13.51	15.33	16.306	13.156	11.398	19.665	21.247	14.614	17.029
ENSMUSG00000025815	Dhtkd1	dehydrogenase E1 and transketolase domain containing 1 [Source:MGI Symbol;Acc:MGI:2445096]	0.000581535	0.00955945	2.01957	0.774386	protein_coding	chr2	5896115	5942792	-	5843	0.64	0.802	0.696	0.972	0.753	1.196	0.344	0.431	0.653	0.53
ENSMUSG00000053347	Zfp943	zinc finger prtoein 943 [Source:MGI Symbol;Acc:MGI:1921920]	0.000586766	0.00963772	2.01603	0.284873	protein_coding	chr17	21962552	22071168	+	5277	5.304	5.225	5.354	4.764	4.851	5.327	4.365	3.94	4.282	4.186
ENSMUSG00000019996	Map7	microtubule-associated protein 7 [Source:MGI Symbol;Acc:MGI:1328328]	0.000588157	0.00965284	2.01534	0.470236	protein_coding	chr10	20148471	20281589	+	4351	17.932	18.306	17.653	20.168	21.971	23.607	10.143	13.534	18.283	15.326
ENSMUSG00000035805	Mlc1	megalencephalic leukoencephalopathy with subcortical cysts 1 homolog (human) [Source:MGI Symbol;Acc:MGI:2157910]	0.000590995	0.00969165	2.0136	-0.221248	protein_coding	chr15	88955884	88979007	-	2801	59.232	62.053	61.413	64.555	59.973	61.868	71.571	73.298	67.723	72.554
ENSMUSG00000071415	Rpl23	ribosomal protein L23 [Source:MGI Symbol;Acc:MGI:1929455]	0.000592366	0.00970637	2.01294	-0.256285	protein_coding	chr11	97777527	97782437	-	1770	94.2	86.468	96.751	96.246	93.434	89.665	113.371	122.104	97.486	107.907
ENSMUSG00000086564	Cd101	CD101 antigen [Source:MGI Symbol;Acc:MGI:2685862]	0.000594577	0.00973048	2.01187	1.20353	protein_coding	chr3	100993530	101029556	-	3329	0.222	0.218	0.231	0.475	0.205	0.502	0.107	0.146	0.123	0.138
ENSMUSG00000024309	H2-Ke2	prefoldin subunit 6 [Source:MGI Symbol;Acc:MGI:95908]	0.000594785	0.00973048	2.01187	-0.290235	protein_coding	chr17	33938821	33940343	-	1193	30.859	26.715	30.088	32.121	25.611	27.67	35.869	37.853	30.728	35.78
ENSMUSG00000044072	Eml6	echinoderm microtubule associated protein like 6 [Source:MGI Symbol;Acc:MGI:2442895]	0.00059609	0.00973896	2.01149	0.376299	protein_coding	chr11	29743048	30026033	-	9279	2.089	2.532	2.319	2.312	2.616	2.563	1.76	1.632	2.201	1.775
ENSMUSG00000025545	Clybl	citrate lyase beta like [Source:MGI Symbol;Acc:MGI:1916884]	0.000596253	0.00973896	2.01149	0.265986	protein_coding	chr14	122181694	122402232	+	1239	22.312	21.714	24.666	23.074	21.453	20.971	19.067	18.17	17.905	18.752
ENSMUSG00000033105	Lss	lanosterol synthase [Source:MGI Symbol;Acc:MGI:1336155]	0.000597178	0.0097412	2.01139	-0.295886	protein_coding	chr10	76531588	76557138	+	10787	13.611	13.138	10.851	11.556	12.665	12.91	15.016	14.02	16.354	15.506
ENSMUSG00000056515	Rab31	RAB31, member RAS oncogene family [Source:MGI Symbol;Acc:MGI:1914603]	0.000597501	0.0097412	2.01139	0.307421	protein_coding	chr17	65651726	65772752	-	3476	63.235	65.194	60.126	59.019	64.751	74.956	47.722	49.908	55.822	54.254
ENSMUSG00000085803	Gm12056	predicted gene 12056 [Source:MGI Symbol;Acc:MGI:3652309]	0.000597815	0.0097412	2.01139	1.90689	lincRNA	chr11	22734038	22737937	+	1257	0.173	0	0.18	0.387	0.238	0.363	0.031	0.07	0	0.03
ENSMUSG00000028041	Adam15	a disintegrin and metallopeptidase domain 15 (metargidin) [Source:MGI Symbol;Acc:MGI:1333882]	0.000602171	0.0098044	2.00858	0.261848	protein_coding	chr3	89338542	89349996	-	6145	16.7	17.258	19.562	21.421	17.976	18.168	14.916	16.019	14.594	15.808
ENSMUSG00000007050	Lsm2	LSM2 homolog, U6 small nuclear RNA associated (S. cerevisiae) [Source:MGI Symbol;Acc:MGI:90676]	0.000606529	0.00985979	2.00613	-0.49317	protein_coding	chr17	34981862	34985891	+	3152	2.537	2.267	2.496	2.47	2.169	1.796	3.203	4.005	2.524	3.079
ENSMUSG00000002820	Atg4d	autophagy related 4D, cysteine peptidase [Source:MGI Symbol;Acc:MGI:2444308]	0.000606534	0.00985979	2.00613	-0.251024	protein_coding	chr9	21265299	21274368	+	2541	15.498	13.927	14.66	15.448	14.16	13.499	17.554	18.119	16.573	16.513
ENSMUSG00000054312	Mrps21	mitochondrial ribosomal protein S21 [Source:MGI Symbol;Acc:MGI:1913542]	0.000607419	0.00986634	2.00584	-0.333732	protein_coding	chr3	95862634	95871519	-	1282	25.361	22.727	24.473	24.451	20.2	23.082	31.471	33.813	23.669	28.258
ENSMUSG00000024948	Map4k2	mitogen-activated protein kinase kinase kinase kinase 2 [Source:MGI Symbol;Acc:MGI:1346883]	0.000610625	0.00991058	2.0039	0.268646	protein_coding	chr19	6341135	6355615	+	6646	14.624	14.067	15.911	17.762	13.831	14.483	12.248	11.956	13.309	12.288
ENSMUSG00000015880	Ncapg	non-SMC condensin I complex, subunit G [Source:MGI Symbol;Acc:MGI:1930197]	0.000612992	0.00994114	2.00256	-0.834322	protein_coding	chr5	45669922	45700544	+	7061	0.123	0.095	0.096	0.109	0.109	0.065	0.229	0.206	0.145	0.157
ENSMUSG00000021303	Gng4	guanine nucleotide binding protein (G protein), gamma 4 [Source:MGI Symbol;Acc:MGI:102703]	0.000614862	0.00996358	2.00158	-0.253046	protein_coding	chr13	13784059	13827897	+	3229	12.505	13.932	11.873	12.194	12.228	12.976	15.353	14.464	15.214	14.805
ENSMUSG00000036356	Csgalnact1	chondroitin sulfate N-acetylgalactosaminyltransferase 1 [Source:MGI Symbol;Acc:MGI:2442354]	0.000626283	0.0101242	1.99464	0.341887	protein_coding	chr8	68356781	68735146	-	4774	4.079	4.63	4.593	4.154	4.52	5.164	3.577	3.255	3.754	3.61
ENSMUSG00000031387	Renbp	renin binding protein [Source:MGI Symbol;Acc:MGI:105940]	0.000626824	0.0101242	1.99464	-0.631858	protein_coding	chrX	73922121	73930850	-	2494	1.098	1.589	1.595	1.219	1.217	0.944	1.85	2.531	1.513	1.992
ENSMUSG00000018189	Uchl5	ubiquitin carboxyl-terminal esterase L5 [Source:MGI Symbol;Acc:MGI:1914848]	0.000626944	0.0101242	1.99464	-0.271227	protein_coding	chr1	143777278	143807466	+	1851	25.502	22.526	21.908	24.208	22.348	22.39	28.615	30.192	25.033	27.355
ENSMUSG00000032112	Trappc4	trafficking protein particle complex 4 [Source:MGI Symbol;Acc:MGI:1926211]	0.000627063	0.0101242	1.99464	-0.311403	protein_coding	chr9	44403761	44407548	-	1166	52.71	46.147	49.628	49.002	49.88	44.209	64.368	69.659	50.184	55.814
ENSMUSG00000010095	Slc3a2	solute carrier family 3 (activators of dibasic and neutral amino acid transport), member 2 [Source:MGI Symbol;Acc:MGI:96955]	0.000627244	0.0101242	1.99464	-0.235819	protein_coding	chr19	8706882	8723369	-	2958	49.725	54.533	53.95	56.934	51.777	51.509	62.465	65.647	55.894	64.401
ENSMUSG00000031813	Mvb12a	multivesicular body subunit 12A [Source:MGI Symbol;Acc:MGI:1920961]	0.000628762	0.0101367	1.9941	-0.35265	protein_coding	chr8	71542930	71548024	+	1060	20.052	16.85	21.197	21.232	16.932	15.84	23.031	25.986	20.928	24.803
ENSMUSG00000045667	Smtnl2	smoothelin-like 2 [Source:MGI Symbol;Acc:MGI:2442764]	0.000629003	0.0101367	1.9941	-0.580058	protein_coding	chr11	72389164	72411713	-	3815	2.336	1.653	1.398	1.329	1.803	1.245	2.388	2.603	2.386	2.334
ENSMUSG00000067288	Rps28	ribosomal protein S28 [Source:MGI Symbol;Acc:MGI:1859516]	0.000631472	0.0101685	1.99274	-0.30561	protein_coding	chr17	33819027	33824562	-	1464	34.262	35.8	34.925	42.546	36.837	33.471	45.177	51.982	38.625	42.599
ENSMUSG00000069835	Sat2	spermidine/spermine N1-acetyl transferase 2 [Source:MGI Symbol;Acc:MGI:1916465]	0.000633164	0.0101877	1.99192	0.411337	protein_coding	chr11	69622024	69623870	+	1424	8.821	9.486	10.064	9.938	8.913	10.697	6.121	8.37	6.422	7.943
ENSMUSG00000021476	Habp4	hyaluronic acid binding protein 4 [Source:MGI Symbol;Acc:MGI:1891713]	0.00063407	0.0101943	1.99164	-0.246309	protein_coding	chr13	64161866	64186536	+	2566	79.427	77.264	77.943	88.214	80.67	83.019	88.854	101.05	97.272	95.372
ENSMUSG00000028399	Ptprd	protein tyrosine phosphatase, receptor type, D [Source:MGI Symbol;Acc:MGI:97812]	0.000634819	0.0101984	1.99147	0.32736	protein_coding	chr4	75941238	78211961	-	22702	11.746	11.578	10.497	9.76	11.336	12.325	8.222	7.877	10.086	9.376
ENSMUSG00000078671	Chd2	chromodomain helicase DNA binding protein 2 [Source:MGI Symbol;Acc:MGI:2448567]	0.000638315	0.0102465	1.98942	0.358412	protein_coding	chr7	73426691	73541746	-	9656	3.16	4.145	3.98	4.036	3.881	4.201	2.786	2.565	3.61	3.126
ENSMUSG00000035944	Ttc38	tetratricopeptide repeat domain 38 [Source:MGI Symbol;Acc:MGI:2146198]	0.000641821	0.0102947	1.98739	0.438915	protein_coding	chr15	85832306	85858822	+	3842	2.444	3.182	2.612	2.892	2.925	3.381	2.053	1.965	2.167	2.337
ENSMUSG00000002660	Clpp	caseinolytic mitochondrial matrix peptidase proteolytic subunit [Source:MGI Symbol;Acc:MGI:1858213]	0.000642621	0.0102995	1.98718	-0.302218	protein_coding	chr17	56990264	56996371	+	1207	32.554	29.873	32.549	35.411	29.35	27.632	40.223	44.033	33.226	35.555
ENSMUSG00000015869	Prpsap1	phosphoribosyl pyrophosphate synthetase-associated protein 1 [Source:MGI Symbol;Acc:MGI:1915013]	0.000645013	0.0103298	1.98591	-0.294577	protein_coding	chr11	116470845	116494202	-	3407	13.676	13.205	15.392	14.818	13.483	11.45	16.392	19.02	15.273	15.916
ENSMUSG00000017404	Rpl19	ribosomal protein L19 [Source:MGI Symbol;Acc:MGI:98020]	0.000646023	0.01033	1.9859	-0.281912	protein_coding	chr11	98026710	98030492	+	1022	238.933	230.638	253.025	260.012	234.113	226.951	319.257	328.22	246.193	269.556
ENSMUSG00000070639	Lrrc8b	leucine rich repeat containing 8 family, member B [Source:MGI Symbol;Acc:MGI:2141353]	0.000646037	0.01033	1.9859	0.724814	protein_coding	chr5	105415775	105486189	+	2841	5.875	7.328	5.569	5.267	7.16	8.37	3.457	2.346	6.293	3.78
ENSMUSG00000038535	Zfp280d	zinc finger protein 280D [Source:MGI Symbol;Acc:MGI:2384583]	0.000646931	0.0103363	1.98564	0.332968	protein_coding	chr9	72274860	72363777	+	19017	1.017	1.233	1.193	1.296	1.29	1.248	0.956	0.912	1.063	0.896
ENSMUSG00000046491	C1qtnf2	C1q and tumor necrosis factor related protein 2 [Source:MGI Symbol;Acc:MGI:1916433]	0.000648789	0.0103579	1.98473	-0.869296	protein_coding	chr11	43474276	43491525	+	1308	1.163	2.006	3.387	2.294	2.091	1.307	4.674	3.712	2.289	4.236
ENSMUSG00000043252	Tmem64	transmembrane protein 64 [Source:MGI Symbol;Acc:MGI:2140359]	0.000649436	0.0103584	1.98471	-0.290599	protein_coding	chr4	15265831	15286753	+	4670	5.454	6.801	7.357	5.957	6.598	6.035	8.276	7.278	7.507	7.888
ENSMUSG00000038055	Dexi	dexamethasone-induced transcript [Source:MGI Symbol;Acc:MGI:1926236]	0.00064983	0.0103584	1.98471	-0.266596	protein_coding	chr16	10502531	10543054	-	3353	17.876	15.881	16.611	17.222	15.625	14.184	19.043	21.025	18.271	19.295
ENSMUSG00000058290	Espl1	extra spindle pole bodies 1 (S. cerevisiae) [Source:MGI Symbol;Acc:MGI:2146156]	0.000652135	0.0103871	1.98351	-0.813781	protein_coding	chr15	102296293	102324356	+	6630	0.144	0.084	0.184	0.153	0.129	0.086	0.232	0.193	0.223	0.288
ENSMUSG00000035877	Zhx3	zinc fingers and homeoboxes 3 [Source:MGI Symbol;Acc:MGI:2444772]	0.000656259	0.0104447	1.98111	0.317578	protein_coding	chr2	160748708	160872998	-	12710	6.282	7.492	7.772	7.185	7.477	7.794	5.002	5.373	6.34	6.666
ENSMUSG00000055409	Nell1	NEL-like 1 [Source:MGI Symbol;Acc:MGI:2443902]	0.000658413	0.0104708	1.98002	-0.254267	protein_coding	chr7	49974864	50865255	+	5918	6.037	5.367	5.752	6.126	5.192	5.578	6.898	6.736	6.61	6.664
ENSMUSG00000028328	Tmod1	tropomodulin 1 [Source:MGI Symbol;Acc:MGI:98775]	0.000659171	0.0104747	1.97986	0.295347	protein_coding	chr4	46038935	46116032	+	3946	11.335	9.293	9.051	9.979	9.129	9.742	7.766	7.641	8.251	7.96
ENSMUSG00000036938	Try5	trypsin 5 [Source:MGI Symbol;Acc:MGI:102756]	0.000664066	0.0105351	1.97736	-1.90689	protein_coding	chr6	41311233	41316841	-	902	0	0	0	0	0	0	0.044	0	0.182	0.297
ENSMUSG00000041817	Fam169a	family with sequence similarity 169, member A [Source:MGI Symbol;Acc:MGI:2444268]	0.000664867	0.0105351	1.97736	0.4815	protein_coding	chr13	97067287	97129521	+	4589	7.085	8.575	7.733	8.351	8.902	12.822	5.801	5.877	7.184	6.579
ENSMUSG00000028893	Sesn2	sestrin 2 [Source:MGI Symbol;Acc:MGI:2651874]	0.000665202	0.0105351	1.97736	0.272841	protein_coding	chr4	132492032	132510501	-	3475	8.831	7.999	8.56	8.32	7.969	8.078	7.343	6.694	6.915	6.334
ENSMUSG00000040112	Mrps35	mitochondrial ribosomal protein S35 [Source:MGI Symbol;Acc:MGI:2385255]	0.000665949	0.0105351	1.97736	-0.30249	protein_coding	chr6	147042764	147070903	+	5543	4.046	4.038	4.804	4.199	3.801	3.858	5.109	5.734	4.616	4.75
ENSMUSG00000035615	Frmpd1	FERM and PDZ domain containing 1 [Source:MGI Symbol;Acc:MGI:2446274]	0.000665951	0.0105351	1.97736	0.392657	protein_coding	chr4	45184875	45285936	+	5324	5.788	6.993	7.566	7.228	6.269	7.506	4.415	4.452	6.616	5.347
ENSMUSG00000037206	Islr	immunoglobulin superfamily containing leucine-rich repeat [Source:MGI Symbol;Acc:MGI:1349645]	0.000666049	0.0105351	1.97736	-0.856077	protein_coding	chr9	58156265	58159221	-	2354	4.007	10.362	14.116	8.234	6.789	4.518	16.754	14.983	9.041	16.396
ENSMUSG00000018822	Sfrp5	secreted frizzled-related sequence protein 5 [Source:MGI Symbol;Acc:MGI:1860298]	0.000669149	0.010576	1.97568	-1.01294	protein_coding	chr19	42197971	42202252	-	1900	1.373	5.258	5.996	7.193	3.329	2.459	8.428	11.315	7.424	6.818
ENSMUSG00000064340	mt-Tl1	mitochondrially encoded tRNA leucine 1 [Source:MGI Symbol;Acc:MGI:102482]	0.000674377	0.0106476	1.97275	0.826313	Mt_tRNA	chrM	2676	2750	+	75	29.557	45.397	24.714	31.9	38.745	43.051	21.56	12.36	25.697	19.362
ENSMUSG00000030805	Stx4a	syntaxin 4A (placental) [Source:MGI Symbol;Acc:MGI:893577]	0.000674722	0.0106476	1.97275	-0.300019	protein_coding	chr7	127824294	127849019	+	2364	24.123	22.69	24.574	22.437	20.987	19.523	28.478	31.445	23.209	26.43
ENSMUSG00000022253	Nadk2	NAD kinase 2, mitochondrial [Source:MGI Symbol;Acc:MGI:1915896]	0.000677018	0.0106756	1.97161	0.316909	protein_coding	chr15	9071260	9110487	+	3731	17.44	20.45	19.642	17.651	18.944	22.562	13.53	15.404	16.804	16.367
ENSMUSG00000050052	Tdrp	testis development related protein [Source:MGI Symbol;Acc:MGI:1919398]	0.000678618	0.0106927	1.97091	-0.273281	protein_coding	chr8	13952009	13975032	-	4450	6.349	5.72	5.801	5.823	6.175	6.206	7.152	7.103	7.04	7.643
ENSMUSG00000051107	Gm15440	predicted gene 15440 [Source:MGI Symbol;Acc:MGI:3642353]	0.000680636	0.0107116	1.97015	-0.361895	protein_coding	chr13	51685529	51701041	-	1231	188.833	138.656	130.153	138.223	147.987	139.478	197.741	198.983	158.159	199.391
ENSMUSG00000031483	Erlin2	ER lipid raft associated 2 [Source:MGI Symbol;Acc:MGI:2387215]	0.000680863	0.0107116	1.97015	0.263245	protein_coding	chr8	27023799	27039433	+	3943	12.005	11.834	11.924	12.228	12.019	13.776	9.972	10.412	10.098	10.293
ENSMUSG00000039218	Srrm2	serine/arginine repetitive matrix 2 [Source:MGI Symbol;Acc:MGI:1923206]	0.000682734	0.0107328	1.96929	0.459787	protein_coding	chr17	23803187	23824739	+	8596	26.622	31.856	36.157	36.669	27.809	30.721	19.449	17.763	32.042	21.886
ENSMUSG00000081137	BC022960	cDNA sequence BC022960 [Source:MGI Symbol;Acc:MGI:2670977]	0.000685182	0.010763	1.96807	0.440896	pseudogene	chrX	169368189	169370003	+	1815	3.425	3.752	3.96	3.754	3.296	4.102	2.542	2.773	2.824	2.716
ENSMUSG00000069744	Psmb3	proteasome (prosome, macropain) subunit, beta type 3 [Source:MGI Symbol;Acc:MGI:1347014]	0.000686512	0.0107692	1.96782	-0.281291	protein_coding	chr11	97703399	97713500	+	2300	30.653	30.044	30.231	32.847	29.579	29.415	38.308	42.415	30.754	35.788
ENSMUSG00000048497	Mmgt2	membrane magnesium transporter 2 [Source:MGI Symbol;Acc:MGI:2448491]	0.000686627	0.0107692	1.96782	-0.398793	protein_coding	chr11	62648664	62666354	+	4898	2.432	2.211	2.197	2.062	1.736	1.722	2.891	2.812	2.495	2.614
ENSMUSG00000098274	RPL24	ribosomal protein L24 [Source:MGI Symbol;Acc:MGI:1915443]	0.00068859	0.0107918	1.96691	-0.353884	protein_coding	chr16	55966275	55971435	+	1030	25.193	22.11	26.511	26.024	23.98	22.718	31.551	38.357	25.001	29.236
ENSMUSG00000047909	Ankrd16	ankyrin repeat domain 16 [Source:MGI Symbol;Acc:MGI:2444796]	0.000691187	0.0108242	1.9656	0.373079	protein_coding	chr2	11777876	11790325	+	5922	2.789	3.139	3.229	3.944	2.966	3.13	2.091	2.527	2.659	2.51
ENSMUSG00000028565	Nfia	nuclear factor I/A [Source:MGI Symbol;Acc:MGI:108056]	0.000693681	0.0108447	1.96478	-0.22702	protein_coding	chr4	97772734	98118874	+	10891	6.242	6.278	6.247	6.218	6.286	5.671	7.054	7.109	7.093	7.393
ENSMUSG00000060938	Rpl26	ribosomal protein L26 [Source:MGI Symbol;Acc:MGI:106022]	0.000693915	0.0108447	1.96478	-0.280033	protein_coding	chr11	68901583	68906989	+	1444	127.898	121.373	137.316	142.21	123.997	118.22	166.634	174.707	132.189	146.664
ENSMUSG00000026355	Mcm6	minichromosome maintenance deficient 6 (MIS5 homolog, S. pombe) (S. cerevisiae) [Source:MGI Symbol;Acc:MGI:1298227]	0.000694082	0.0108447	1.96478	-0.695208	protein_coding	chr1	128331591	128359656	-	2901	0.854	0.924	0.951	1.006	0.589	0.576	1.767	1.263	1.004	1.265
ENSMUSG00000026473	Glul	glutamate-ammonia ligase (glutamine synthetase) [Source:MGI Symbol;Acc:MGI:95739]	0.000694855	0.0108485	1.96463	0.481251	protein_coding	chr1	153899944	153909723	+	3329	275.652	291.237	294.065	337.846	353.534	383.16	159.037	210.835	264.127	285.453
ENSMUSG00000021606	Ndufs6	NADH dehydrogenase (ubiquinone) Fe-S protein 6 [Source:MGI Symbol;Acc:MGI:107932]	0.000695599	0.0108519	1.9645	-0.287173	protein_coding	chr13	73319874	73328542	-	629	100.544	91.223	102.923	104.376	91.445	89.259	122.832	134.815	99.547	111.483
ENSMUSG00000052957	Gas1	growth arrest specific 1 [Source:MGI Symbol;Acc:MGI:95655]	0.000697843	0.0108786	1.96343	-0.55921	protein_coding	chr13	60174405	60177365	-	2961	2.202	3.393	3.817	2.698	2.684	2.232	3.516	4.487	3.365	5.214
ENSMUSG00000032263	Bckdhb	branched chain ketoacid dehydrogenase E1, beta polypeptide [Source:MGI Symbol;Acc:MGI:88137]	0.000700546	0.0109124	1.96208	-0.267664	protein_coding	chr9	83925150	84124239	+	1472	28.82	24.344	26.505	26.887	25.634	24.799	33.438	33.047	27.913	30.945
ENSMUSG00000026754	Golga1	golgi autoantigen, golgin subfamily a, 1 [Source:MGI Symbol;Acc:MGI:1924149]	0.000705042	0.0109742	1.95963	0.285146	protein_coding	chr2	39016261	39065541	-	5392	5.361	5.818	6.565	5.761	5.318	5.89	5.025	4.445	5.05	4.337
ENSMUSG00000071655	Ubxn1	UBX domain protein 1 [Source:MGI Symbol;Acc:MGI:1289301]	0.000706369	0.0109865	1.95914	-0.305486	protein_coding	chr19	8871559	8875663	+	1068	75.536	70.45	78.945	79.204	74.383	69.57	91.877	110.522	74.754	89.846
ENSMUSG00000092341	Malat1	metastasis associated lung adenocarcinoma transcript 1 (non-coding RNA) [Source:MGI Symbol;Acc:MGI:1919539]	0.000709731	0.0110304	1.95741	0.467416	lincRNA	chr19	5795690	5802672	-	6983	67.2	80.419	122.502	98.216	74.084	74.634	52.04	59.788	76.432	58.216
ENSMUSG00000006423	C330007P06Rik	RIKEN cDNA C330007P06 gene [Source:MGI Symbol;Acc:MGI:1924894]	0.000711673	0.0110517	1.95657	0.330188	protein_coding	chrX	36823737	36874111	-	7424	6.481	6.759	6.406	6.44	7.253	8.038	5.254	4.888	6.07	5.626
ENSMUSG00000019846	Lama4	laminin, alpha 4 [Source:MGI Symbol;Acc:MGI:109321]	0.00071218	0.0110517	1.95657	-0.505815	protein_coding	chr10	38965515	39110188	+	12068	1.059	1.864	2.21	1.559	1.459	1.243	2.631	2.122	1.957	2.099
ENSMUSG00000033688	1300017J02Rik	RIKEN cDNA 1300017J02 gene [Source:MGI Symbol;Acc:MGI:1919025]	0.00071358	0.0110651	1.95605	-1.31194	protein_coding	chr9	103250522	103305082	-	4234	0.01	0.04	0.021	0.048	0.03	0.081	0.102	0.125	0.136	0.072
ENSMUSG00000043219	Hoxa6	homeobox A6 [Source:MGI Symbol;Acc:MGI:96178]	0.000720977	0.0111713	1.95189	0.842048	protein_coding	chr6	52205431	52208722	-	1731	2.637	2.386	2.246	2.155	2.444	2.787	1.299	0.587	2.085	1.413
ENSMUSG00000026676	Ccdc3	coiled-coil domain containing 3 [Source:MGI Symbol;Acc:MGI:1921436]	0.00072181	0.0111744	1.95177	0.502751	protein_coding	chr2	5137776	5230878	+	2670	10.305	8.153	8.381	10.297	9.299	10.571	4.476	6.216	8.339	7.643
ENSMUSG00000073609	D2hgdh	D-2-hydroxyglutarate dehydrogenase [Source:MGI Symbol;Acc:MGI:2138209]	0.000722266	0.0111744	1.95177	0.660064	protein_coding	chr1	93825240	93852348	+	4138	0.977	1.174	1.136	0.843	1.115	1.074	0.696	0.459	0.912	0.563
ENSMUSG00000058385	Hist1h2bg	histone cluster 1, H2bg [Source:MGI Symbol;Acc:MGI:2448386]	0.000725571	0.0112171	1.95012	0.807355	protein_coding	chr13	23571396	23572013	+	618	1.618	2.89	2.195	2.231	2.351	2.705	1.085	1.143	1.393	1.484
ENSMUSG00000007817	Zmiz1	zinc finger, MIZ-type containing 1 [Source:MGI Symbol;Acc:MGI:3040693]	0.000729173	0.0112643	1.9483	0.318159	protein_coding	chr14	25459185	25666743	+	12523	5.97	6.824	6.014	6.392	6.562	6.792	4.935	4.47	6.234	4.858
ENSMUSG00000074519	Etohi1	ethanol induced 1 [Source:MGI Symbol;Acc:MGI:1261426]	0.000729852	0.0112663	1.94822	0.554236	protein_coding	chr2	178023284	178034022	+	2145	3.1	4.684	3.204	2.76	3.028	3.347	2.28	1.976	2.351	2.459
ENSMUSG00000032717	Mdfi	MyoD family inhibitor [Source:MGI Symbol;Acc:MGI:107687]	0.000731293	0.0112732	1.94795	-0.777608	protein_coding	chr17	47815328	47834691	-	3092	0.731	0.361	0.599	0.498	0.401	0.418	0.689	1.056	0.703	0.989
ENSMUSG00000053477	Tcf4	transcription factor 4 [Source:MGI Symbol;Acc:MGI:98506]	0.000731396	0.0112732	1.94795	0.28382	protein_coding	chr18	69344146	69687967	+	12250	10.201	11.241	10.363	9.365	10.846	11.582	8.248	8.061	9.098	9.24
ENSMUSG00000031788	Kifc3	kinesin family member C3 [Source:MGI Symbol;Acc:MGI:109202]	0.000734044	0.0113055	1.94671	-0.238372	protein_coding	chr8	95099832	95142540	-	3758	15.846	15.551	16.361	16.456	15.647	14.697	20.087	18.583	18.277	16.982
ENSMUSG00000029675	Eln	elastin [Source:MGI Symbol;Acc:MGI:95317]	0.000736093	0.0113285	1.94583	-0.967273	protein_coding	chr5	134703781	134747241	-	2583	0.808	3.522	3.921	2.229	3.838	1.971	5.023	5.11	4.032	6.939
ENSMUSG00000038122	Tbc1d32	TBC1 domain family, member 32 [Source:MGI Symbol;Acc:MGI:2442827]	0.000736706	0.0113295	1.94579	0.382	protein_coding	chr10	56014298	56228689	-	7235	1.814	1.99	2.174	1.962	1.996	1.953	1.428	1.269	1.751	1.59
ENSMUSG00000042388	Dlgap3	discs, large (Drosophila) homolog-associated protein 3 [Source:MGI Symbol;Acc:MGI:3039563]	0.000737596	0.0113347	1.94559	-0.272088	protein_coding	chr4	127169204	127237022	+	4521	16.181	15.087	14.929	17.221	13.885	12.712	17.569	17.985	18.902	17.497
ENSMUSG00000021759	Ppap2a	phosphatidic acid phosphatase type 2A [Source:MGI Symbol;Acc:MGI:108412]	0.000738801	0.0113376	1.94548	-0.293627	protein_coding	chr13	112800894	112867881	+	1635	18.981	18.401	22.729	19.271	18.217	16.472	24.098	24.92	20.365	23.162
ENSMUSG00000028081	Rps3a1	ribosomal protein S3A1 [Source:MGI Symbol;Acc:MGI:1202063]	0.000738889	0.0113376	1.94548	-0.274111	protein_coding	chr3	86137940	86142702	-	977	262.973	258.971	288.787	281.659	258.717	251.44	324.314	373.7	271.551	314.279
ENSMUSG00000000392	Fap	fibroblast activation protein [Source:MGI Symbol;Acc:MGI:109608]	0.000741433	0.0113681	1.94431	-1.14684	protein_coding	chr2	62500943	62574075	-	5662	0.1	0.079	0.152	0.057	0.151	0.054	0.32	0.211	0.116	0.243
ENSMUSG00000087334	AW495222	expressed sequence AW495222 [Source:MGI Symbol;Acc:MGI:2145435]	0.000742817	0.0113808	1.94383	1.1004	antisense	chr13	93706182	93719175	-	919	0.52	0.729	0.885	1.236	1.069	0.785	0.215	0.288	0.535	0.457
ENSMUSG00000032009	Sesn3	sestrin 3 [Source:MGI Symbol;Acc:MGI:1922997]	0.000744929	0.0114046	1.94292	0.440246	protein_coding	chr9	14276301	14326138	+	2162	7.398	8.468	7.089	6.621	7.966	8.767	5.637	4.512	6.771	5.709
ENSMUSG00000019139	Isyna1	myo-inositol 1-phosphate synthase A1 [Source:MGI Symbol;Acc:MGI:1919030]	0.000747642	0.0114376	1.94166	-0.413788	protein_coding	chr8	70594481	70597288	+	1836	12.121	15.444	19.526	15.792	12.801	11.462	20.944	19.186	15.478	21.064
ENSMUSG00000035027	Map2k2	mitogen-activated protein kinase kinase 2 [Source:MGI Symbol;Acc:MGI:1346867]	0.000752194	0.0114987	1.93935	-0.278571	protein_coding	chr10	81105915	81124697	+	3722	22.492	21.685	24.268	24.231	20.907	18.401	27.402	29.46	23.709	25.401
ENSMUSG00000025147	Mob2	MOB kinase activator 2 [Source:MGI Symbol;Acc:MGI:1919891]	0.000753277	0.0115067	1.93905	-0.254517	protein_coding	chr7	142008553	142061034	-	1456	31.196	32.393	36.297	33.644	30.905	30.264	39.791	41.778	34.922	37.322
ENSMUSG00000034610	Zcchc11	zinc finger, CCHC domain containing 11 [Source:MGI Symbol;Acc:MGI:2445126]	0.000754121	0.011511	1.93889	0.422611	protein_coding	chr4	108459426	108559421	+	8684	1.442	2.076	1.931	1.994	1.767	1.995	1.331	1.159	1.648	1.386
ENSMUSG00000074480	Mex3a	mex3 homolog A (C. elegans) [Source:MGI Symbol;Acc:MGI:1919890]	0.000758008	0.0115617	1.93698	-0.561427	protein_coding	chr3	88532395	88541396	+	5778	0.308	0.377	0.383	0.442	0.362	0.355	0.567	0.596	0.546	0.489
ENSMUSG00000034926	Dhcr24	24-dehydrocholesterol reductase [Source:MGI Symbol;Acc:MGI:1922004]	0.00075914	0.0115704	1.93665	-0.273137	protein_coding	chr4	106561038	106589113	+	4028	130.105	113.434	102.168	110.761	118.036	113.534	139.78	134.423	138.337	139.404
ENSMUSG00000038274	Fau	Finkel-Biskis-Reilly murine sarcoma virus (FBR-MuSV) ubiquitously expressed (fox derived) [Source:MGI Symbol;Acc:MGI:102547]	0.00076814	0.0116989	1.93186	-0.315869	protein_coding	chr19	6057888	6059524	+	815	188.742	189.707	194.923	204.448	198.88	168.258	244.233	280.889	184.751	234.724
ENSMUSG00000053184	Spaca3	sperm acrosome associated 3 [Source:MGI Symbol;Acc:MGI:1922872]	0.000770842	0.0117313	1.93065	1.83007	protein_coding	chr11	80858365	80867814	+	951	0.091	0.235	0.19	0.384	0.135	0.16	0	0.093	0	0
ENSMUSG00000037971	1110032A03Rik	RIKEN cDNA 1110032A03 gene [Source:MGI Symbol;Acc:MGI:1915971]	0.000775015	0.0117861	1.92863	0.247507	protein_coding	chr9	50762828	50775520	-	5293	10.971	10.482	10.813	10.772	10.479	10.966	9.038	9.724	8.305	8.953
ENSMUSG00000025869	Nop16	NOP16 nucleolar protein [Source:MGI Symbol;Acc:MGI:107862]	0.000777157	0.0118099	1.92775	-0.321275	protein_coding	chr13	54584185	54590090	-	1845	8.198	8.198	8.503	8.989	8.94	7.927	10.517	11.987	9.801	9.755
ENSMUSG00000026955	Sapcd2	suppressor APC domain containing 2 [Source:MGI Symbol;Acc:MGI:1919330]	0.000787017	0.0119509	1.9226	-0.437904	protein_coding	chr2	25372321	25378213	+	3499	1.292	1.26	1.538	1.53	1.551	1.4	1.894	1.968	2.063	1.791
ENSMUSG00000028072	Ntrk1	neurotrophic tyrosine kinase, receptor, type 1 [Source:MGI Symbol;Acc:MGI:97383]	0.000788807	0.0119692	1.92193	-1.32588	protein_coding	chr3	87778244	87795162	-	2588	0.521	0.453	0.349	0.282	0.429	0.25	2.057	0.409	1.093	0.369
ENSMUSG00000021706	Zfyve16	zinc finger, FYVE domain containing 16 [Source:MGI Symbol;Acc:MGI:2145181]	0.000793381	0.0120253	1.9199	0.332024	protein_coding	chr13	92487108	92530868	-	7082	2.443	2.719	2.796	2.382	2.673	2.655	2.116	1.851	2.276	2.002
ENSMUSG00000024427	Spry4	sprouty homolog 4 (Drosophila) [Source:MGI Symbol;Acc:MGI:1345144]	0.000793678	0.0120253	1.9199	-0.390875	protein_coding	chr18	38586268	38601268	-	4587	2.388	2.835	3.252	2.811	2.897	2.998	3.603	3.118	4.407	3.799
ENSMUSG00000021974	Fgf9	fibroblast growth factor 9 [Source:MGI Symbol;Acc:MGI:104723]	0.000795983	0.0120514	1.91896	-0.251302	protein_coding	chr14	58070547	58112337	+	4266	8.742	8.02	7.927	7.975	8.004	7.836	10.031	9.944	8.959	9.361
ENSMUSG00000030249	Abcc9	ATP-binding cassette, sub-family C (CFTR/MRP), member 9 [Source:MGI Symbol;Acc:MGI:1352630]	0.000803122	0.0121505	1.91541	0.465777	protein_coding	chr6	142587862	142702274	-	7538	2.139	2.562	2.783	2.173	2.647	2.983	1.575	1.511	2.312	1.931
ENSMUSG00000052609	Plekhg3	pleckstrin homology domain containing, family G (with RhoGef domain) member 3 [Source:MGI Symbol;Acc:MGI:2388284]	0.000805309	0.0121746	1.91455	0.249352	protein_coding	chr12	76533560	76579039	+	4955	14.728	14.385	14.133	15.337	14.584	14.773	11.868	11.234	13.324	12.602
ENSMUSG00000032418	Me1	malic enzyme 1, NADP(+)-dependent, cytosolic [Source:MGI Symbol;Acc:MGI:97043]	0.000805916	0.0121746	1.91454	-0.27176	protein_coding	chr9	86581363	86695914	-	3257	35.659	31.396	30.814	29.67	31.515	32.073	38.059	41.798	34.157	39.141
ENSMUSG00000064341	mt-Nd1	mitochondrially encoded NADH dehydrogenase 1 [Source:MGI Symbol;Acc:MGI:101787]	0.000806499	0.0121746	1.91454	0.295373	protein_coding	chrM	2751	3707	+	957	8860.57	9248.52	8382.91	8472.16	9969.6	9995.74	7336.94	6816.77	8189.57	7366.79
ENSMUSG00000029061	Mmp23	matrix metallopeptidase 23 [Source:MGI Symbol;Acc:MGI:1347361]	0.000810268	0.0122143	1.91313	-0.872539	protein_coding	chr4	155650655	155653384	-	2340	0.316	0.477	0.985	0.763	0.438	0.633	1.011	0.981	0.946	1.47
ENSMUSG00000052676	Zmat1	zinc finger, matrin type 1 [Source:MGI Symbol;Acc:MGI:2442284]	0.000810955	0.0122143	1.91313	0.340833	protein_coding	chrX	134971372	135009209	-	5391	2.612	2.702	2.801	2.753	2.766	3.037	2.092	2.039	2.335	2.254
ENSMUSG00000035478	Mbd3	methyl-CpG binding domain protein 3 [Source:MGI Symbol;Acc:MGI:1333812]	0.000811294	0.0122143	1.91313	-0.298901	protein_coding	chr10	80392539	80399550	-	1987	48.453	46.378	48.439	49.633	42.002	38.751	58.911	63.87	46.288	53.869
ENSMUSG00000002983	Relb	avian reticuloendotheliosis viral (v-rel) oncogene related B [Source:MGI Symbol;Acc:MGI:103289]	0.000811505	0.0122143	1.91313	-0.502719	protein_coding	chr7	19606217	19629438	-	3885	1.454	1.451	1.839	1.493	1.111	1.115	2.213	2.068	1.71	1.938
ENSMUSG00000001313	Rnd2	Rho family GTPase 2 [Source:MGI Symbol;Acc:MGI:1338755]	0.000812196	0.0122157	1.91308	-0.266776	protein_coding	chr11	101464999	101471853	+	1990	216.061	204.585	205.028	221.768	211.39	203.045	265.036	284.266	215.516	242.036
ENSMUSG00000095253	Zfp799	zinc finger protein 799 [Source:MGI Symbol;Acc:MGI:2443934]	0.000814337	0.0122389	1.91226	0.402058	protein_coding	chr17	32815455	32822200	-	5833	2.772	3.426	2.689	3.045	3.106	3.438	2.448	2.285	2.643	1.893
ENSMUSG00000005575	Ube2m	ubiquitin-conjugating enzyme E2M [Source:MGI Symbol;Acc:MGI:108278]	0.000815016	0.0122402	1.91221	-0.248088	protein_coding	chr7	13035120	13038275	-	2287	66.348	62.357	63.553	69.471	66.052	59.33	74.309	85.004	70.823	74.624
ENSMUSG00000046731	Kctd11	potassium channel tetramerisation domain containing 11 [Source:MGI Symbol;Acc:MGI:2448712]	0.00081588	0.0122442	1.91207	-0.572384	protein_coding	chr11	69878265	69880985	-	2721	1.709	1.231	1.645	1.729	1.476	1.103	2.261	2.79	1.854	1.924
ENSMUSG00000032291	Crabp1	cellular retinoic acid binding protein I [Source:MGI Symbol;Acc:MGI:88490]	0.00081684	0.0122496	1.91188	-0.353102	protein_coding	chr9	54764748	54773110	+	802	13.712	15.45	14.318	17.545	16.145	15.725	20.261	21.081	17.691	19.631
ENSMUSG00000020387	Phf15	jade family PHD finger 2 [Source:MGI Symbol;Acc:MGI:1924151]	0.000818964	0.0122725	1.91107	0.426727	protein_coding	chr11	51813455	51857653	-	10760	1.741	2.07	2.16	2.514	1.918	2.316	1.404	1.251	1.894	1.708
ENSMUSG00000058833	2810428I15Rik	RIKEN cDNA 2810428I15 gene [Source:MGI Symbol;Acc:MGI:1913712]	0.000819884	0.0122773	1.9109	-0.369726	protein_coding	chr8	70504292	70506752	-	1822	19.013	18.044	20.967	19.586	17.168	15.511	25.391	29.001	17.87	22.106
ENSMUSG00000062963	Ufc1	ubiquitin-fold modifier conjugating enzyme 1 [Source:MGI Symbol;Acc:MGI:1913405]	0.00082108	0.0122856	1.9106	-0.28465	protein_coding	chr1	171288563	171295024	-	2070	29.796	26.209	27.846	29.561	25.64	27.434	33.304	39.494	30.586	31.088
ENSMUSG00000051678	Pcdhb6	protocadherin beta 6 [Source:MGI Symbol;Acc:MGI:2136740]	0.000821638	0.0122856	1.9106	0.831088	protein_coding	chr18	37333946	37336398	+	2453	1.276	1.434	1.143	0.959	1.725	1.564	0.563	0.486	0.953	0.997
ENSMUSG00000043298	Smco3	single-pass membrane protein with coiled-coil domains 3 [Source:MGI Symbol;Acc:MGI:2443451]	0.000823618	0.0123063	1.90987	0.37993	protein_coding	chr6	136829927	136835452	-	2058	12.081	14.727	15.047	13.458	14.452	17.221	10.176	10.875	13.429	9.823
ENSMUSG00000028684	Urod	uroporphyrinogen decarboxylase [Source:MGI Symbol;Acc:MGI:98916]	0.000832087	0.0124238	1.90575	-0.2627	protein_coding	chr4	116989965	116994413	-	2591	17.967	16.48	17.204	19.642	17.664	17.226	21.28	22.932	19.245	21.002
ENSMUSG00000041482	Piezo2	piezo-type mechanosensitive ion channel component 2 [Source:MGI Symbol;Acc:MGI:1918781]	0.000834335	0.0124483	1.90489	-0.68378	protein_coding	chr18	63010213	63387183	-	14566	0.26	0.268	0.317	0.253	0.208	0.243	0.609	0.327	0.453	0.268
ENSMUSG00000045948	Mrps12	mitochondrial ribosomal protein S12 [Source:MGI Symbol;Acc:MGI:1346333]	0.000836318	0.0124688	1.90418	-0.317263	protein_coding	chr7	28739641	28741820	-	1040	29.548	26.674	29.472	33.143	29.461	26.298	34.623	42.7	30.754	36.083
ENSMUSG00000025491	Ifitm1	interferon induced transmembrane protein 1 [Source:MGI Symbol;Acc:MGI:1915963]	0.000839293	0.0125041	1.90295	-0.858352	protein_coding	chr7	140967221	140969825	+	1094	2.066	4.898	6.653	5.782	4.062	2.639	8.616	8.998	4.948	8.628
ENSMUSG00000081683	Fzd10	frizzled homolog 10 (Drosophila) [Source:MGI Symbol;Acc:MGI:2136761]	0.000840093	0.0125069	1.90285	-0.494667	protein_coding	chr5	128601106	128604093	+	2988	1.222	1.158	0.938	1.099	1.201	1.081	1.65	1.625	1.523	1.484
ENSMUSG00000086610	Gm15408	predicted gene 15408 [Source:MGI Symbol;Acc:MGI:3705101]	0.000841767	0.0125227	1.9023	1.13493	lincRNA	chr5	149006962	149012776	+	1379	0.315	0.607	0.459	0.529	0.775	0.606	0.114	0.32	0.268	0.222
ENSMUSG00000016528	Mapkapk2	MAP kinase-activated protein kinase 2 [Source:MGI Symbol;Acc:MGI:109298]	0.000842915	0.0125307	1.90202	-0.262416	protein_coding	chr1	131053704	131097543	-	2567	17.965	18.113	17.365	18.704	18.012	16.056	22.063	23.129	18.77	20.499
ENSMUSG00000095115	Itpripl2	inositol 1,4,5-triphosphate receptor interacting protein-like 2 [Source:MGI Symbol;Acc:MGI:2442416]	0.000847713	0.0125929	1.89987	-0.407101	protein_coding	chr7	118485114	118491975	-	6862	1.324	2.082	1.884	1.666	1.526	1.389	2.242	2.065	2.253	2.094
ENSMUSG00000028655	Mfsd2a	major facilitator superfamily domain containing 2A [Source:MGI Symbol;Acc:MGI:1923824]	0.000848724	0.0125988	1.89967	-0.345	protein_coding	chr4	122946850	122961188	-	2250	41.881	46.389	38.658	48.589	47.044	51.611	46.048	60.603	60.251	64.081
ENSMUSG00000050222	Il17d	interleukin 17D [Source:MGI Symbol;Acc:MGI:2446510]	0.000851518	0.0126312	1.89856	-0.444943	protein_coding	chr14	57524829	57543165	+	1221	4.628	4.16	5.258	4.351	3.78	3.609	6.363	5.568	5.508	5.853
ENSMUSG00000044043	Pcdhb14	protocadherin beta 14 [Source:MGI Symbol;Acc:MGI:2136749]	0.000853603	0.0126529	1.89781	0.530105	protein_coding	chr18	37447657	37451094	+	3438	1.226	1.185	1.197	1.097	1.218	1.26	0.895	0.655	0.859	0.878
ENSMUSG00000002379	Ndufa11	NADH dehydrogenase (ubiquinone) 1 alpha subcomplex 11 [Source:MGI Symbol;Acc:MGI:1917125]	0.000854815	0.0126618	1.89751	-0.295185	protein_coding	chr17	56717762	56724248	+	2661	41.669	37.63	43.085	45.641	41.497	36.316	51.622	58.359	42.223	47.678
ENSMUSG00000024077	Strn	striatin, calmodulin binding protein [Source:MGI Symbol;Acc:MGI:1333757]	0.000856944	0.0126841	1.89674	0.338817	protein_coding	chr17	78649913	78737196	-	8858	17.999	18.034	16.929	15.066	18.13	21.377	12.979	13.121	15.948	14.396
ENSMUSG00000028955	Vamp3	vesicle-associated membrane protein 3 [Source:MGI Symbol;Acc:MGI:1321389]	0.000867523	0.0128246	1.89196	-0.280876	protein_coding	chr4	151047300	151057963	-	2889	53.907	46.137	44.723	44.201	48.443	44.994	56.804	61.455	50.274	59.219
ENSMUSG00000022324	Matn2	matrilin 2 [Source:MGI Symbol;Acc:MGI:109613]	0.000867686	0.0128246	1.89196	-0.564297	protein_coding	chr15	34306680	34436242	+	3583	4.937	10.905	11.444	11.51	8.408	6.456	13.55	14.624	12.394	11.721
ENSMUSG00000018500	Adora2b	adenosine A2b receptor [Source:MGI Symbol;Acc:MGI:99403]	0.000871277	0.0128684	1.89047	-0.300153	protein_coding	chr11	62248984	62266453	+	1845	8.434	9.167	9.311	9.077	8.917	7.597	11.158	11.365	10.246	10.045
ENSMUSG00000086228	Gm514	ubiquitin-associated protein 1-like [Source:MGI Symbol;Acc:MGI:2685360]	0.000874333	0.0129043	1.88927	0.681458	protein_coding	chr9	65361060	65380377	+	1381	3.745	5.375	6.482	7.077	5.044	6.326	2.742	2.813	5.137	3.265
ENSMUSG00000036412	Arsi	arylsulfatase i [Source:MGI Symbol;Acc:MGI:2670959]	0.000875007	0.0129049	1.88924	-1.61143	protein_coding	chr18	60911780	60918561	+	2975	0.044	0.206	0.456	0.232	0.115	0.038	0.557	0.712	0.193	0.822
ENSMUSG00000001420	Tmem79	transmembrane protein 79 [Source:MGI Symbol;Acc:MGI:1919163]	0.000883031	0.0130139	1.88559	-1.29192	protein_coding	chr3	88328655	88334504	-	2666	0.13	0.167	0.102	0.213	0.224	0.171	0.873	0.248	0.323	0.244
ENSMUSG00000087403	2900056M20Rik	Kdm5c adjacent non-coding transcript [Source:MGI Symbol;Acc:MGI:1920247]	0.000884572	0.0130273	1.88515	1.20353	lincRNA	chrX	152298500	152327495	-	1417	0.337	0.473	0.287	0.715	0.694	0.724	0.167	0.187	0.318	0.189
ENSMUSG00000024012	Mtch1	mitochondrial carrier homolog 1 (C. elegans) [Source:MGI Symbol;Acc:MGI:1929261]	0.000888113	0.0130617	1.884	-0.254708	protein_coding	chr17	29332072	29347904	-	2878	94.558	92.568	95.585	111.227	99.691	93.434	111.274	128.548	107.728	116.581
ENSMUSG00000032803	Cdv3	carnitine deficiency-associated gene expressed in ventricle 3 [Source:MGI Symbol;Acc:MGI:2448759]	0.000888708	0.0130617	1.884	-0.243203	protein_coding	chr9	103353102	103365780	-	4552	27.577	25.394	26.378	23.028	24.746	25.577	31.399	29.432	28.61	30.457
ENSMUSG00000048154	Kmt2d	lysine (K)-specific methyltransferase 2D [Source:MGI Symbol;Acc:MGI:2682319]	0.000888818	0.0130617	1.884	0.416298	protein_coding	chr15	98831669	98871204	-	19839	1.654	2.04	2.276	2.316	1.949	2.037	1.326	1.271	2.065	1.416
ENSMUSG00000027955	Fam198b	family with sequence similarity 198, member B [Source:MGI Symbol;Acc:MGI:1915909]	0.000896689	0.0131679	1.88048	-0.782068	protein_coding	chr3	79884533	79946280	+	7083	0.828	2.648	2.438	2.004	1.508	1.276	3.547	3.864	2.698	2.023
ENSMUSG00000022075	Rhobtb2	Rho-related BTB domain containing 2 [Source:MGI Symbol;Acc:MGI:2180557]	0.000899645	0.0132019	1.87936	-0.249976	protein_coding	chr14	69784990	69805530	-	5216	8.116	8.101	8.364	8.171	8.094	8.586	9.89	8.852	10.707	9.532
ENSMUSG00000037916	Ndufv1	NADH dehydrogenase (ubiquinone) flavoprotein 1 [Source:MGI Symbol;Acc:MGI:107851]	0.000902141	0.0132275	1.87852	-0.243929	protein_coding	chr19	4007497	4012806	-	2521	76.121	70.894	80.267	86.025	77.601	75.611	94.132	98.827	83.654	89.51
ENSMUSG00000032495	Lrrc2	leucine rich repeat containing 2 [Source:MGI Symbol;Acc:MGI:1921499]	0.000902682	0.0132275	1.87852	0.720716	protein_coding	chr9	110951545	110984066	+	3657	0.749	0.656	0.569	0.488	0.456	0.602	0.345	0.29	0.392	0.366
ENSMUSG00000073702	Rpl31	ribosomal protein L31 [Source:MGI Symbol;Acc:MGI:2149632]	0.000904513	0.0132449	1.87795	-0.240768	protein_coding	chr1	39367851	39371908	+	1251	104.303	95.883	104.98	109.044	104.322	94.799	130.96	123.854	110.364	115.192
ENSMUSG00000097164	Ccdc41os1	centrosomal protein 83, opposite strand [Source:MGI Symbol;Acc:MGI:1914973]	0.00090774	0.0132764	1.87692	0.343428	lincRNA	chr10	94673493	94688613	-	4135	4.121	4.212	4.133	4.266	3.71	4.933	3.176	3.48	3.282	3.309
ENSMUSG00000051976	6330444E15Rik		0.000907959	0.0132764	1.87692	1.4361	protein_coding	chr7	29578875	29579834	+	960	0.906	0.233	0.706	0.338	0.356	0.317	0.123	0.23	0.043	0.159
ENSMUSG00000046186	Cd109	CD109 antigen [Source:MGI Symbol;Acc:MGI:2445221]	0.0009154	0.0133757	1.87368	0.58875	protein_coding	chr9	78615546	78716253	+	6900	1.09	1.027	1.055	0.952	1.208	1.079	0.6	0.493	0.767	0.964
ENSMUSG00000027809	Etfdh	electron transferring flavoprotein, dehydrogenase [Source:MGI Symbol;Acc:MGI:106100]	0.000919756	0.0134297	1.87193	0.257521	protein_coding	chr3	79603788	79628863	-	6771	7.678	8.268	8.706	7.977	8.23	9.246	7.124	6.813	6.789	7.066
ENSMUSG00000032952	Ap4b1	adaptor-related protein complex AP-4, beta 1 [Source:MGI Symbol;Acc:MGI:1337130]	0.000923345	0.0134726	1.87055	0.293679	protein_coding	chr3	103809520	103822025	+	2907	6.13	6.912	6.827	6.235	6.027	6.625	5.318	5.178	5.064	5.363
ENSMUSG00000040569	Slc26a7	solute carrier family 26, member 7 [Source:MGI Symbol;Acc:MGI:2384791]	0.000925905	0.0135003	1.86966	-1.15166	protein_coding	chr4	14502430	14621805	-	5431	0.08	0.123	0.308	0.127	0.071	0.084	0.269	0.317	0.189	0.422
ENSMUSG00000018169	Mfng	MFNG O-fucosylpeptide 3-beta-N-acetylglucosaminyltransferase [Source:MGI Symbol;Acc:MGI:1095404]	0.000929263	0.0135212	1.86898	-0.470179	protein_coding	chr15	78755882	78773475	-	2839	1.883	1.651	2.198	1.671	1.445	1.458	2.57	2.379	2.311	2.208
ENSMUSG00000046470	Sox18	SRY (sex determining region Y)-box 18 [Source:MGI Symbol;Acc:MGI:103559]	0.000929518	0.0135212	1.86898	-0.51013	protein_coding	chr2	181669836	181671640	-	1620	5.473	5.375	6.056	4.856	5.935	3.306	8.01	8.502	6.505	6.322
ENSMUSG00000067995	Gtf2f2	general transcription factor IIF, polypeptide 2 [Source:MGI Symbol;Acc:MGI:1915955]	0.000929616	0.0135212	1.86898	-0.306824	protein_coding	chr14	75896937	76010865	-	1467	12.592	11.567	12.604	11.665	11.302	11.316	16.157	15.316	12.998	13.832
ENSMUSG00000022382	Wnt7b	wingless-type MMTV integration site family, member 7B [Source:MGI Symbol;Acc:MGI:98962]	0.000929977	0.0135212	1.86898	-0.327063	protein_coding	chr15	85535439	85581821	-	4413	3.664	4.566	4.18	4.052	4.125	3.176	5.094	5.131	4.906	4.607
ENSMUSG00000021477	Ctsl	cathepsin L [Source:MGI Symbol;Acc:MGI:88564]	0.000933968	0.0135697	1.86743	-0.261335	protein_coding	chr13	64363214	64370306	-	1971	88.828	95.547	97.022	95.34	106.844	106.442	116.557	122.888	108.141	121.642
ENSMUSG00000022856	Tmem41a	transmembrane protein 41a [Source:MGI Symbol;Acc:MGI:1913914]	0.000936163	0.0135919	1.86672	-0.400037	protein_coding	chr16	21934327	21947552	-	1359	8.668	8.009	8.583	7.937	7.735	7.966	12.102	12.538	8.479	9.729
ENSMUSG00000002580	Mien1	migration and invasion enhancer 1 [Source:MGI Symbol;Acc:MGI:1913678]	0.000937043	0.0135951	1.86662	-0.296129	protein_coding	chr11	98437708	98438991	-	747	107.297	94.671	97.134	109.277	99.768	100.483	127.821	142.297	100.51	125.181
ENSMUSG00000020520	Galnt10	UDP-N-acetyl-alpha-D-galactosamine:polypeptide N-acetylgalactosaminyltransferase 10 [Source:MGI Symbol;Acc:MGI:1890480]	0.000938084	0.0136006	1.86644	-0.261882	protein_coding	chr11	57645442	57787514	+	5965	4.97	4.707	4.472	4.935	4.957	4.897	5.561	5.491	5.953	6.022
ENSMUSG00000026028	Trak2	trafficking protein, kinesin binding 2 [Source:MGI Symbol;Acc:MGI:1918077]	0.000939098	0.0136009	1.86643	0.300143	protein_coding	chr1	58900449	58973430	-	7088	36.769	33.074	31.852	30.139	33.895	36.186	25.673	24.419	30.239	28.499
ENSMUSG00000025381	Cnpy2	canopy 2 homolog (zebrafish) [Source:MGI Symbol;Acc:MGI:1928477]	0.000940011	0.0136009	1.86643	-0.315718	protein_coding	chr10	128322459	128327187	+	1017	29.96	28.704	31.295	34.172	32.733	29.694	39.556	45.922	31.933	36.561
ENSMUSG00000044103	Il1f9	interleukin 1 family, member 9 [Source:MGI Symbol;Acc:MGI:2449929]	0.000940094	0.0136009	1.86643	-1.37346	protein_coding	chr2	24186476	24193568	+	1648	0.026	0	0.219	0.098	0.207	0.138	0.407	0.321	0.398	0.209
ENSMUSG00000025188	Hps1	Hermansky-Pudlak syndrome 1 homolog (human) [Source:MGI Symbol;Acc:MGI:2177763]	0.000941628	0.0136108	1.86612	0.507098	protein_coding	chr19	42755105	42779978	-	5855	1.136	1.144	1.49	1.738	1.226	1.226	0.889	0.95	1.065	0.79
ENSMUSG00000074207	Adh1	alcohol dehydrogenase 1 (class I) [Source:MGI Symbol;Acc:MGI:87921]	0.000942873	0.0136108	1.86612	-0.959707	protein_coding	chr3	138260991	138290698	+	2233	0.72	2.625	3.664	2.688	2.335	1.429	4.857	5.772	3.526	3.149
ENSMUSG00000085396	6720401G13Rik	functional intergenic repeating RNA element [Source:MGI Symbol;Acc:MGI:2147989]	0.000943102	0.0136108	1.86612	0.498425	processed_transcript	chrX	50555744	50635321	-	1439	4.863	5.236	7.603	6.031	6.207	5.2	4.276	3.927	4.787	3.426
ENSMUSG00000035284	Vps13c	vacuolar protein sorting 13C (yeast) [Source:MGI Symbol;Acc:MGI:2444207]	0.000943435	0.0136108	1.86612	0.666706	protein_coding	chr9	67840396	67995634	+	11523	0.924	1.526	1.291	1.126	1.398	1.543	0.667	0.536	1.228	0.822
ENSMUSG00000016494	Cd34	CD34 antigen [Source:MGI Symbol;Acc:MGI:88329]	0.000946485	0.0136432	1.86509	-0.316458	protein_coding	chr1	194938821	194961292	+	2621	12.653	11.819	11.608	10.381	10.826	10.305	16.251	14.838	11.89	12.874
ENSMUSG00000000340	Dbt	dihydrolipoamide branched chain transacylase E2 [Source:MGI Symbol;Acc:MGI:105386]	0.000947007	0.0136432	1.86509	0.414469	protein_coding	chr3	116513070	116549976	+	3296	9.178	11.312	9.245	9.498	12.252	13.669	7.562	7.741	9.244	7.919
ENSMUSG00000037270	4932438A13Rik	RIKEN cDNA 4932438A13 gene [Source:MGI Symbol;Acc:MGI:2444631]	0.000950801	0.0136677	1.8643	0.312306	protein_coding	chr3	36863106	37053033	+	26985	2.113	2.403	2.577	2.266	2.312	2.617	1.843	1.631	2.243	1.905
ENSMUSG00000017969	Ptgis	prostaglandin I2 (prostacyclin) synthase [Source:MGI Symbol;Acc:MGI:1097156]	0.000950912	0.0136677	1.8643	-0.608345	protein_coding	chr2	167191805	167240604	-	2567	1.473	1.609	2.025	1.485	2.081	1.347	2.136	2.889	1.901	3.245
ENSMUSG00000070315	4930581F22Rik	RIKEN cDNA 4930581F22 gene [Source:MGI Symbol;Acc:MGI:1926184]	0.000951123	0.0136677	1.8643	0.59561	processed_transcript	chr9	35116728	35130922	+	3462	1.193	1.048	1.097	1.347	0.926	1.009	0.57	0.816	0.865	0.629
ENSMUSG00000023909	Paqr4	progestin and adipoQ receptor family member IV [Source:MGI Symbol;Acc:MGI:1923748]	0.000951626	0.0136677	1.8643	-0.250134	protein_coding	chr17	23736186	23740330	-	2507	50.158	44.15	44.433	48.752	48.512	41.835	55.942	57.983	51.408	53.808
ENSMUSG00000001288	Rarg	retinoic acid receptor, gamma [Source:MGI Symbol;Acc:MGI:97858]	0.000952045	0.0136677	1.8643	-0.410273	protein_coding	chr15	102234938	102257517	-	4109	2.01	2.309	2.299	2.674	2.309	1.701	2.783	3.169	3.054	2.697
ENSMUSG00000025898	Cwf19l2	CWF19-like 2, cell cycle control (S. pombe) [Source:MGI Symbol;Acc:MGI:1918023]	0.000964313	0.0138342	1.85905	0.426093	protein_coding	chr9	3404085	3479236	+	3953	2.881	3.177	2.859	2.483	3.211	3.594	2.404	2.233	2.23	2.117
ENSMUSG00000021250	Fos	FBJ osteosarcoma oncogene [Source:MGI Symbol;Acc:MGI:95574]	0.000966107	0.0138502	1.85854	-0.647599	protein_coding	chr12	85473890	85477273	+	2352	6.154	4.817	8.573	4.448	3.906	5.491	8.334	5.462	9.903	10.853
ENSMUSG00000025204	Ndufb8	NADH dehydrogenase (ubiquinone) 1 beta subcomplex 8 [Source:MGI Symbol;Acc:MGI:1914514]	0.000969572	0.0138902	1.85729	-0.273097	protein_coding	chr19	44548572	44555440	-	3146	71.706	67.437	76.305	75.341	68.419	70.37	86.413	101.447	73.434	82.733
ENSMUSG00000052299	Ltn1	listerin E3 ubiquitin protein ligase 1 [Source:MGI Symbol;Acc:MGI:1926163]	0.000972918	0.0139284	1.8561	0.249418	protein_coding	chr16	87376651	87432606	-	7737	6.719	7.027	6.872	6.352	6.341	7.193	5.521	5.586	5.697	5.784
ENSMUSG00000078713	Tomm5	translocase of outer mitochondrial membrane 5 homolog (yeast) [Source:MGI Symbol;Acc:MGI:1915762]	0.000975548	0.0139563	1.85523	-0.278893	protein_coding	chr4	45105208	45108114	-	868	38.158	40.062	38.854	39.57	38.105	37.549	48.299	54.314	39.541	44.73
ENSMUSG00000001285	Myg1	melanocyte proliferating gene 1 [Source:MGI Symbol;Acc:MGI:1929864]	0.00097784	0.0139794	1.85451	-0.2986	protein_coding	chr15	102331709	102338139	+	2823	6.882	8.205	7.831	8.015	7.493	6.768	9.179	10.43	8.091	9.124
ENSMUSG00000027257	Pacsin3	protein kinase C and casein kinase substrate in neurons 3 [Source:MGI Symbol;Acc:MGI:1891410]	0.000979877	0.0139987	1.85391	-0.287547	protein_coding	chr2	91255954	91264679	+	4327	11.793	10.152	11.075	11.612	10.271	9.543	13.262	14.833	11.344	12.7
ENSMUSG00000066456	Hmgn3	high mobility group nucleosomal binding domain 3 [Source:MGI Symbol;Acc:MGI:2138069]	0.000983217	0.0140276	1.85302	-0.293098	protein_coding	chr9	83109948	83146607	-	905	35.877	36.635	35.967	34.905	36.311	34.167	46.717	49.557	35.523	41.972
ENSMUSG00000033715	Akr1c14	aldo-keto reductase family 1, member C14 [Source:MGI Symbol;Acc:MGI:2145458]	0.000983267	0.0140276	1.85302	-0.5115	protein_coding	chr13	4049011	4090422	+	2973	0.906	1.145	0.882	1.05	1.006	0.971	1.446	1.529	1.186	1.504
ENSMUSG00000037681	Esyt3	extended synaptotagmin-like protein 3 [Source:MGI Symbol;Acc:MGI:1098699]	0.000984108	0.0140299	1.85295	-0.628817	protein_coding	chr9	99309967	99358530	-	4491	0.59	0.435	0.523	0.605	0.352	0.516	0.738	0.767	0.931	0.664
ENSMUSG00000028015	Ctso	cathepsin O [Source:MGI Symbol;Acc:MGI:2139628]	0.000986294	0.014035	1.85279	0.260989	protein_coding	chr3	81932601	81956725	+	4573	17.242	18.113	17.429	15.899	17.138	18.873	13.497	14.045	15.441	14.941
ENSMUSG00000025140	Pycr1	pyrroline-5-carboxylate reductase 1 [Source:MGI Symbol;Acc:MGI:2384795]	0.000986415	0.014035	1.85279	-0.977877	protein_coding	chr11	120635712	120643769	-	3935	0.409	0.426	0.356	0.423	0.456	0.348	0.772	1.492	0.375	0.563
ENSMUSG00000026939	Tmem141	transmembrane protein 141 [Source:MGI Symbol;Acc:MGI:1098773]	0.00098652	0.014035	1.85279	-0.299366	protein_coding	chr2	25620067	25622005	-	1122	46.913	45.32	42.912	47.563	50.693	46.789	57.929	66.45	47.986	56.538
ENSMUSG00000045071	E130308A19Rik	RIKEN cDNA E130308A19 gene [Source:MGI Symbol;Acc:MGI:2442164]	0.000988167	0.014045	1.85248	0.306237	protein_coding	chr4	59626211	59761439	+	12617	2.026	2.123	2.039	1.874	2.124	2.288	1.613	1.553	1.797	1.729
ENSMUSG00000036867	Smad6	SMAD family member 6 [Source:MGI Symbol;Acc:MGI:1336883]	0.000989252	0.014045	1.85248	-0.666099	protein_coding	chr9	63953076	64022059	-	3205	0.461	0.488	0.663	0.468	0.48	0.593	0.652	0.785	1.049	0.847
ENSMUSG00000031129	Slc9a9	solute carrier family 9 (sodium/hydrogen exchanger), member 9 [Source:MGI Symbol;Acc:MGI:2679732]	0.000989752	0.014045	1.85248	-0.285739	protein_coding	chr9	94669909	95230445	+	5679	3.919	3.794	3.375	3.549	3.808	3.652	4.771	4.4	4.484	4.239
ENSMUSG00000029810	Tmem176b	transmembrane protein 176B [Source:MGI Symbol;Acc:MGI:1916348]	0.000989965	0.014045	1.85248	-0.261861	protein_coding	chr6	48833811	48841374	-	2049	24.628	26.56	25.704	27.687	25.235	23.266	32.048	32.682	25.756	31.127
ENSMUSG00000025856	Pdgfa	platelet derived growth factor, alpha [Source:MGI Symbol;Acc:MGI:97527]	0.000993436	0.0140845	1.85126	-0.242543	protein_coding	chr5	138976014	138997370	-	3119	13.309	12.652	13.436	12.767	12.249	11.4	15.262	16.12	14.199	13.857
ENSMUSG00000020280	Pus10	pseudouridylate synthase 10 [Source:MGI Symbol;Acc:MGI:1921717]	0.000995927	0.0141099	1.85047	0.369107	protein_coding	chr11	23665674	23732876	+	4325	2.261	2.491	2.425	2.55	1.976	2.24	1.888	1.776	1.773	1.688
ENSMUSG00000015222	Map2	microtubule-associated protein 2 [Source:MGI Symbol;Acc:MGI:97175]	0.000996602	0.0141099	1.85047	0.264163	protein_coding	chr1	66175273	66442583	+	16449	40.11	44.846	41.622	41.409	43.167	46.965	34.095	32.802	38.737	36.871
ENSMUSG00000043411	Usp48	ubiquitin specific peptidase 48 [Source:MGI Symbol;Acc:MGI:2158502]	0.000999689	0.0141439	1.84943	0.272632	protein_coding	chr4	137593755	137658537	+	9686	7.274	7.843	8.075	8.042	7.271	7.565	5.965	5.542	7.43	6.297
ENSMUSG00000072720	Myo18b	myosin XVIIIb [Source:MGI Symbol;Acc:MGI:1921626]	0.00100557	0.014207	1.8475	0.729642	protein_coding	chr5	112688876	112896362	-	10698	0.276	0.203	0.207	0.341	0.208	0.302	0.188	0.132	0.134	0.157
ENSMUSG00000029642	Polr1d	polymerase (RNA) I polypeptide D [Source:MGI Symbol;Acc:MGI:108403]	0.00100621	0.014207	1.8475	-0.30427	protein_coding	chr5	147077050	147111361	+	1985	14.715	12.738	14.166	14.198	13.197	13.912	16.253	20.192	14.667	16.807
ENSMUSG00000028741	Mrto4	MRT4, mRNA turnover 4, homolog (S. cerevisiae) [Source:MGI Symbol;Acc:MGI:1917152]	0.00100648	0.014207	1.8475	-0.321356	protein_coding	chr4	139347435	139352576	-	2611	9.189	9.128	9.679	10.716	9.902	8.831	11.933	14.371	10.051	11.211
ENSMUSG00000026176	Ctdsp1	CTD (carboxy-terminal domain, RNA polymerase II, polypeptide A) small phosphatase 1 [Source:MGI Symbol;Acc:MGI:2654470]	0.00100692	0.014207	1.8475	-0.275743	protein_coding	chr1	74391509	74397285	+	3334	12.776	14.498	13.411	14.754	14.112	11.166	15.674	17.715	15.411	15.875
ENSMUSG00000022223	Sdr39u1	short chain dehydrogenase/reductase family 39U, member 1 [Source:MGI Symbol;Acc:MGI:1916876]	0.00100979	0.0142377	1.84656	-0.27148	protein_coding	chr14	55897286	55900232	-	1226	45.628	44.89	46.831	56.659	44.337	46.538	57.84	63.046	52.444	54.454
ENSMUSG00000022292	Rrm2b	ribonucleotide reductase M2 B (TP53 inducible) [Source:MGI Symbol;Acc:MGI:2155865]	0.00101318	0.0142757	1.8454	0.381	protein_coding	chr15	37923952	37961318	-	6437	5.517	6.087	4.944	4.75	5.815	7.046	4.344	4.087	4.905	4.084
ENSMUSG00000056055	Sag	S-antigen, retina and pineal gland (arrestin) [Source:MGI Symbol;Acc:MGI:98227]	0.00101531	0.0142922	1.8449	1.54057	protein_coding	chr1	87803680	87845158	+	8904	0.015	0.038	0.061	0.027	0.034	0.03	0.004	0.005	0.014	0.009
ENSMUSG00000021871	Pnp	purine-nucleoside phosphorylase [Source:MGI Symbol;Acc:MGI:97365]	0.00101574	0.0142922	1.8449	-0.308181	protein_coding	chr14	50944302	50965237	+	3085	5.791	5.301	6.038	5.179	5.305	5.135	7.249	6.711	5.941	6.999
ENSMUSG00000057378	Ryr3	ryanodine receptor 3 [Source:MGI Symbol;Acc:MGI:99684]	0.00101919	0.0143223	1.84399	0.45657	protein_coding	chr2	112631355	113217096	-	17682	0.846	0.843	1.199	1.147	0.74	0.904	0.622	0.599	0.805	0.707
ENSMUSG00000013584	Aldh1a2	aldehyde dehydrogenase family 1, subfamily A2 [Source:MGI Symbol;Acc:MGI:107928]	0.00101928	0.0143223	1.84399	-1.03515	protein_coding	chr9	71215789	71296243	+	2264	2.112	5.572	8.167	3.726	2.775	1.628	9.18	8.053	4.926	10.094
ENSMUSG00000038538	Ubn2	ubinuclein 2 [Source:MGI Symbol;Acc:MGI:2444236]	0.00102403	0.0143792	1.84227	0.310708	protein_coding	chr6	38433950	38524825	+	21438	1.367	1.541	1.704	1.545	1.517	1.648	1.098	1.145	1.452	1.282
ENSMUSG00000037475	Thoc2	THO complex 2 [Source:MGI Symbol;Acc:MGI:2442413]	0.00102492	0.0143819	1.84218	0.31209	protein_coding	chrX	41794991	41920674	-	12666	2.447	2.838	2.713	2.459	2.699	2.879	2.04	1.858	2.483	2.175
ENSMUSG00000074140	Zfp319		0.00102622	0.0143902	1.84193	-0.4714	protein_coding	chr8	95323014	95325263	-	2250	2.164	2.257	3.014	1.983	2.526	2.178	2.91	3.178	3.28	3.618
ENSMUSG00000063727	Tnfrsf11b	tumor necrosis factor receptor superfamily, member 11b (osteoprotegerin) [Source:MGI Symbol;Acc:MGI:109587]	0.00102771	0.0143915	1.84189	-0.647972	protein_coding	chr15	54250619	54278484	-	2818	0.555	0.495	0.465	0.504	0.728	0.512	0.896	0.815	0.728	1.017
ENSMUSG00000003233	Dvl3	dishevelled 3, dsh homolog (Drosophila) [Source:MGI Symbol;Acc:MGI:108100]	0.00102798	0.0143915	1.84189	0.576324	protein_coding	chr16	20516982	20532520	+	4899	3.815	4.341	4.365	4.279	4.327	4.815	2.407	1.784	4.361	2.941
ENSMUSG00000042616	Oscp1	organic solute carrier partner 1 [Source:MGI Symbol;Acc:MGI:1916308]	0.00102908	0.0143915	1.84189	0.324377	protein_coding	chr4	126058565	126092195	+	5254	6.271	7.065	7.52	8.498	7.67	8.821	5.622	5.822	6.642	6.168
ENSMUSG00000020473	Aebp1	AE binding protein 1 [Source:MGI Symbol;Acc:MGI:1197012]	0.00102912	0.0143915	1.84189	-0.796336	protein_coding	chr11	5861947	5872088	+	4058	3.288	5.873	9.091	6.775	3.949	2.743	9.894	9.464	5.729	11.103
ENSMUSG00000026308	Klhl30	kelch-like 30 [Source:MGI Symbol;Acc:MGI:1918038]	0.00103223	0.0144252	1.84088	-1.32193	protein_coding	chr1	91351016	91362416	+	3089	0.056	0.09	0.19	0.053	0.138	0.061	0.204	0.229	0.146	0.445
ENSMUSG00000064080	Fbln2	fibulin 2 [Source:MGI Symbol;Acc:MGI:95488]	0.00103448	0.0144469	1.84023	-0.675871	protein_coding	chr6	91212455	91272540	+	5876	0.762	1.919	1.862	1.484	1.149	0.847	2.423	1.991	2.024	2.016
ENSMUSG00000004270	Lpcat3	lysophosphatidylcholine acyltransferase 3 [Source:MGI Symbol;Acc:MGI:1315211]	0.00103878	0.0144969	1.83872	-0.230473	protein_coding	chr6	124663027	124704418	+	3268	8.379	8.984	9.02	8.971	8.617	8.543	10.101	10.036	10.226	10.477
ENSMUSG00000000708	Kat2b	K(lysine) acetyltransferase 2B [Source:MGI Symbol;Acc:MGI:1343094]	0.00104051	0.0145062	1.83845	0.335646	protein_coding	chr17	53566861	53672720	+	4867	12.172	12.168	11.75	10.49	12.336	13.463	8.257	8.544	11.062	10.176
ENSMUSG00000040842	Szrd1	SUZ RNA binding domain containing 1 [Source:MGI Symbol;Acc:MGI:1098672]	0.0010409	0.0145062	1.83845	-0.245097	protein_coding	chr4	141113001	141139775	-	3327	15.089	14.646	16.782	15.772	15.76	14.192	19.737	18.018	16.528	18.148
ENSMUSG00000036568	Gltscr1l	GLTSCR1-like [Source:MGI Symbol;Acc:MGI:2673855]	0.00104156	0.0145062	1.83845	0.377779	protein_coding	chr17	46798116	46831413	-	6579	3.753	4.284	4.281	4.537	4.105	4.446	2.776	2.684	4.139	3.346
ENSMUSG00000033256	Shf	Src homology 2 domain containing F [Source:MGI Symbol;Acc:MGI:3613669]	0.00104228	0.0145064	1.83844	-0.359515	protein_coding	chr2	122348892	122369162	-	2305	5.205	6.756	6.06	7.16	6.025	5.092	7.768	8.58	7.383	7.096
ENSMUSG00000054519	Zfp867	zinc finger protein 867 [Source:MGI Symbol;Acc:MGI:2681848]	0.00104384	0.0145182	1.83809	0.443419	protein_coding	chr11	59461197	59472474	-	3412	1.682	1.734	1.908	2.08	1.904	2.115	1.433	1.501	1.322	1.299
ENSMUSG00000048578	Mlec	malectin [Source:MGI Symbol;Acc:MGI:1924015]	0.00104928	0.014584	1.83612	-0.220936	protein_coding	chr5	115142981	115158179	-	6010	42.807	41.932	45.75	39.823	41.624	39.351	50.772	46.794	47.712	48.782
ENSMUSG00000031708	Tecr	trans-2,3-enoyl-CoA reductase [Source:MGI Symbol;Acc:MGI:1915408]	0.00105123	0.0146011	1.83561	-0.25518	protein_coding	chr8	83571700	83594491	-	1334	251.279	225.022	242.512	269.815	238.268	211.402	292.956	304.202	256.084	284.143
ENSMUSG00000037960	1110007C09Rik	RIKEN cDNA 1110007C09 gene [Source:MGI Symbol;Acc:MGI:1915730]	0.0010531	0.0146172	1.83513	-0.30997	protein_coding	chr13	49202951	49216026	-	804	28.274	26.381	23.841	26.328	23.439	27.497	30.953	36.072	29.326	31.893
ENSMUSG00000028173	Wls	wntless homolog (Drosophila) [Source:MGI Symbol;Acc:MGI:1915401]	0.00105536	0.0146387	1.8345	-0.275569	protein_coding	chr3	159839737	159935833	+	3304	22.535	21.928	21.811	18.508	19.245	19.717	26.392	25.892	21.185	25.85
ENSMUSG00000050592	Fam78a	family with sequence similarity 78, member A [Source:MGI Symbol;Acc:MGI:2443569]	0.00105867	0.0146708	1.83355	-0.36257	protein_coding	chr2	32050055	32084857	-	5973	1.303	1.364	1.438	1.426	1.352	1.24	1.855	1.87	1.661	1.542
ENSMUSG00000027602	Map1lc3a	microtubule-associated protein 1 light chain 3 alpha [Source:MGI Symbol;Acc:MGI:1915661]	0.00105974	0.0146708	1.83355	-0.244177	protein_coding	chr2	155276297	155278073	+	1181	123.993	118.107	123.605	132.847	121.94	110.614	142.629	159.49	128.988	142.599
ENSMUSG00000034659	Tmem109	transmembrane protein 109 [Source:MGI Symbol;Acc:MGI:1915789]	0.00106051	0.0146708	1.83355	-0.290758	protein_coding	chr19	10870660	10882001	-	3798	9.167	8.583	9.975	9.844	8.731	7.661	12.16	11.75	9.436	10.343
ENSMUSG00000021290	2010107E04Rik	RIKEN cDNA 2010107E04 gene [Source:MGI Symbol;Acc:MGI:1917507]	0.00106053	0.0146708	1.83355	-0.278416	protein_coding	chr12	111961376	111966977	-	365	329.743	301.102	311.009	322.855	308.498	307.532	381.75	447.112	316.36	367.798
ENSMUSG00000079469	Pigb	phosphatidylinositol glycan anchor biosynthesis, class B [Source:MGI Symbol;Acc:MGI:1891825]	0.00106227	0.014685	1.83313	0.560888	protein_coding	chr9	73007419	73040378	-	10434	0.392	0.412	0.412	0.455	0.418	0.433	0.238	0.22	0.365	0.304
ENSMUSG00000060716	Plekhh1	pleckstrin homology domain containing, family H (with MyTH4 domain) member 1 [Source:MGI Symbol;Acc:MGI:2144989]	0.00106342	0.014691	1.83295	0.29455	protein_coding	chr12	79029163	79081648	+	6432	31.363	26.832	24.734	24.645	26.502	27.492	20.915	20.163	22.498	23.854
ENSMUSG00000023046	Igfbp6	insulin-like growth factor binding protein 6 [Source:MGI Symbol;Acc:MGI:96441]	0.00106711	0.0147235	1.83199	-1.16385	protein_coding	chr15	102144362	102149511	+	1112	2.228	7.328	12.806	6.819	5.188	2.255	12.839	14.013	7.449	19.588
ENSMUSG00000026781	Acbd5	acyl-Coenzyme A binding domain containing 5 [Source:MGI Symbol;Acc:MGI:1921409]	0.0010684	0.0147235	1.83199	0.289858	protein_coding	chr2	23068168	23114510	+	4154	28.136	31.442	29.526	25.996	31.602	34.786	24.315	23.793	24.965	25.445
ENSMUSG00000029059	Fam213b	family with sequence similarity 213, member B [Source:MGI Symbol;Acc:MGI:1913719]	0.00106853	0.0147235	1.83199	-0.289297	protein_coding	chr4	154895504	154899135	-	1027	41.095	37.501	34.732	37.156	34.869	34.546	46.889	50.891	38.25	42.233
ENSMUSG00000069917	Hba-a2	hemoglobin alpha, adult chain 2 [Source:MGI Symbol;Acc:MGI:96016]	0.00106905	0.0147235	1.83199	-1.63559	protein_coding	chr11	32296489	32297298	+	667	0.065	0	0.068	0.061	0.064	0.228	0.769	0.265	0.369	0.172
ENSMUSG00000022257	Laptm4b	lysosomal-associated protein transmembrane 4B [Source:MGI Symbol;Acc:MGI:1890494]	0.00106937	0.0147235	1.83199	-0.225474	protein_coding	chr15	34238026	34284295	+	1897	91.903	84.887	87.104	91.47	85.962	82.5	104.846	106.506	93.489	101.166
ENSMUSG00000046056	Sbsn	suprabasin [Source:MGI Symbol;Acc:MGI:2446326]	0.00107027	0.0147261	1.83191	0.504267	protein_coding	chr7	30734739	30756134	+	3802	1.223	1.409	1.474	1.899	1.495	1.569	0.965	1.207	1.046	1.005
ENSMUSG00000021559	Dapk1	death associated protein kinase 1 [Source:MGI Symbol;Acc:MGI:1916885]	0.00107111	0.0147278	1.83186	0.369659	protein_coding	chr13	60601947	60763185	+	5934	3.626	4.938	5.021	4.681	4.134	4.936	3.423	2.849	4.091	3.619
ENSMUSG00000021485	Mxd3	Max dimerization protein 3 [Source:MGI Symbol;Acc:MGI:104987]	0.00107382	0.0147551	1.83106	-1.06201	protein_coding	chr13	55325168	55329758	-	2081	0.167	0.215	0.239	0.429	0.267	0.128	0.701	0.552	0.355	0.404
ENSMUSG00000030282	Cmas	cytidine monophospho-N-acetylneuraminic acid synthetase [Source:MGI Symbol;Acc:MGI:1337124]	0.00107846	0.014809	1.82948	-0.241227	protein_coding	chr6	142756686	142775714	+	2783	34.298	31.849	32.603	33.178	35.455	33.878	40.02	41.906	35.922	40.013
ENSMUSG00000079598	Clec2l	C-type lectin domain family 2, member L [Source:MGI Symbol;Acc:MGI:2141402]	0.00108184	0.0148454	1.82841	-0.235234	protein_coding	chr6	38663069	38680864	+	1428	62.428	61.757	63.507	65.058	60.628	56.66	76.669	77.064	64.495	70.354
ENSMUSG00000019769	Syne1		0.00108579	0.0148896	1.82712	0.259063	protein_coding	chr10	5020203	5069063	-	4819	14.81	15.81	18.181	17.335	14.889	15.71	12.743	12.494	15.036	13.187
ENSMUSG00000069792	Wfdc17	WAP four-disulfide core domain 17 [Source:MGI Symbol;Acc:MGI:3649773]	0.00108739	0.0149016	1.82677	-1.21115	protein_coding	chr11	83703991	83706268	+	533	0.163	0.838	1.018	0.609	0.321	0.356	1.628	1.739	1	0.932
ENSMUSG00000021340	Gpld1	glycosylphosphatidylinositol specific phospholipase D1 [Source:MGI Symbol;Acc:MGI:106604]	0.00109119	0.0149365	1.82575	-0.289897	protein_coding	chr13	24943152	24990753	+	3584	16.93	18.299	16.903	22.391	19.173	19.64	20.853	22.576	23.752	24.62
ENSMUSG00000063108	Zfp26	zinc finger protein 26 [Source:MGI Symbol;Acc:MGI:99173]	0.00109152	0.0149365	1.82575	0.426571	protein_coding	chr9	20432972	20460162	-	9631	1.313	1.669	1.648	1.423	1.393	1.944	1.102	1.16	1.324	1.04
ENSMUSG00000071014	Ndufb6	NADH dehydrogenase (ubiquinone) 1 beta subcomplex, 6 [Source:MGI Symbol;Acc:MGI:2684983]	0.00109212	0.0149365	1.82575	-0.2864	protein_coding	chr4	40270591	40279421	-	659	136.135	116.799	129.863	125.9	122.104	107.676	159.074	168.466	126.252	143.173
ENSMUSG00000026141	Col19a1	collagen, type XIX, alpha 1 [Source:MGI Symbol;Acc:MGI:1095415]	0.00109427	0.0149532	1.82527	1.22239	protein_coding	chr1	24261890	24587472	-	6887	0.12	0.259	0.21	0.212	0.155	0.381	0.069	0.071	0.179	0.055
ENSMUSG00000015092	Edf1	endothelial differentiation-related factor 1 [Source:MGI Symbol;Acc:MGI:1891227]	0.00109479	0.0149532	1.82527	-0.310692	protein_coding	chr2	25557847	25562082	+	1317	88.152	80.185	91.961	90.032	77.517	70.146	113.646	116.809	83.35	95.26
ENSMUSG00000029368	Alb	albumin [Source:MGI Symbol;Acc:MGI:87991]	0.00109831	0.0149913	1.82416	-2.38113	protein_coding	chr5	90460889	90476603	+	2043	0.277	0.301	0.31	0.179	0.23	0.149	0.135	0.173	4.737	0.168
ENSMUSG00000020490	Btnl10	butyrophilin-like 10 [Source:MGI Symbol;Acc:MGI:2182073]	0.00110022	0.0150074	1.8237	-1.29546	protein_coding	chr11	58917908	58927158	+	4807	0.054	0.035	0.028	0.034	0.027	0.063	0.164	0.073	0.068	0.127
ENSMUSG00000017188	Coa3	cytochrome C oxidase assembly factor 3 [Source:MGI Symbol;Acc:MGI:1098757]	0.0011032	0.015038	1.82281	-0.280664	protein_coding	chr11	101277968	101279114	-	886	74.421	68.668	70.364	74.008	66.318	63.582	94.147	93.118	70.626	78.197
ENSMUSG00000003528	Slc25a1	solute carrier family 25 (mitochondrial carrier, citrate transporter), member 1 [Source:MGI Symbol;Acc:MGI:1345283]	0.00110425	0.0150423	1.82269	-0.252973	protein_coding	chr16	17925211	17928219	-	2176	84.155	75.619	77.66	80.693	76.806	71.451	95.372	102.08	80.824	90.249
ENSMUSG00000030020	Prickle2	prickle homolog 2 (Drosophila) [Source:MGI Symbol;Acc:MGI:1925144]	0.00110819	0.0150859	1.82143	0.253975	protein_coding	chr6	92370892	92706145	-	8637	7.956	8.324	7.789	7.287	7.52	7.943	6.297	6.016	7.102	6.606
ENSMUSG00000071658	Gng3	guanine nucleotide binding protein (G protein), gamma 3 [Source:MGI Symbol;Acc:MGI:102704]	0.00111253	0.0151265	1.82026	-0.235126	protein_coding	chr19	8836929	8839246	-	1699	89.95	82.722	86.771	98.454	85.114	83.82	104.297	109.746	95.454	101.462
ENSMUSG00000038039	Gcc2	GRIP and coiled-coil domain containing 2 [Source:MGI Symbol;Acc:MGI:1917547]	0.00111265	0.0151265	1.82026	0.268844	protein_coding	chr10	58255497	58305599	+	9630	5.678	6.474	6.108	5.592	6.133	6.43	5.201	4.501	5.404	4.933
ENSMUSG00000026728	Vim	vimentin [Source:MGI Symbol;Acc:MGI:98932]	0.00111522	0.0151515	1.81954	-0.477138	protein_coding	chr2	13573927	13582826	+	2335	48.92	68.653	85.209	74.989	53.348	42.314	87.442	99.099	67.014	89.096
ENSMUSG00000028795	Ccdc28b	coiled coil domain containing 28B [Source:MGI Symbol;Acc:MGI:1913514]	0.00111792	0.0151781	1.81878	-0.27341	protein_coding	chr4	129619274	129623947	-	2026	21.175	19.919	21.399	21.096	22.337	21.749	26.942	28.15	21.92	25.388
ENSMUSG00000049791	Fzd4	frizzled homolog 4 (Drosophila) [Source:MGI Symbol;Acc:MGI:108520]	0.00112005	0.015197	1.81824	0.678072	protein_coding	chr7	89404366	89410110	+	3685	1.156	1.636	1.852	1.067	1.519	1.567	0.738	0.659	1.168	1.058
ENSMUSG00000045777	Ifitm10	interferon induced transmembrane protein 10 [Source:MGI Symbol;Acc:MGI:2444776]	0.00112097	0.0151995	1.81817	-0.273781	protein_coding	chr7	142325837	142373753	-	4789	12.452	11.655	11.819	12.193	11.725	10.74	14.89	16.011	11.885	13.789
ENSMUSG00000023505	Cdca3	cell division cycle associated 3 [Source:MGI Symbol;Acc:MGI:1315198]	0.00112345	0.015223	1.8175	-0.60812	protein_coding	chr6	124829547	124833701	+	2866	0.546	0.779	0.789	0.948	0.686	0.755	1.266	1.294	1.087	0.92
ENSMUSG00000027469	Tpx2	TPX2, microtubule-associated protein homolog (Xenopus laevis) [Source:MGI Symbol;Acc:MGI:1919369]	0.00112461	0.0152287	1.81734	-0.516463	protein_coding	chr2	152847964	152895321	+	4677	0.725	0.931	0.686	0.676	0.594	0.837	1.063	1.104	1.131	0.94
ENSMUSG00000018286	Psmb6	proteasome (prosome, macropain) subunit, beta type 6 [Source:MGI Symbol;Acc:MGI:104880]	0.00112918	0.0152804	1.81587	-0.270715	protein_coding	chr11	70525367	70527858	+	1872	76.111	65.685	79.018	78.633	70.423	71.407	94.342	98.897	75.834	83.798
ENSMUSG00000091183	Gm5141	predicted gene 5141 [Source:MGI Symbol;Acc:MGI:3779466]	0.00113141	0.0153005	1.8153	0.712304	protein_coding	chr13	62773608	62777089	-	1743	1.072	0.865	1.375	1.187	0.956	1.482	0.679	0.633	0.776	0.68
ENSMUSG00000027751	Supt20	suppressor of Ty 20 [Source:MGI Symbol;Acc:MGI:1929651]	0.00113423	0.0153285	1.8145	0.526414	protein_coding	chr3	54693105	54716837	+	1968	3.688	4.736	4.502	4.039	4.169	4.053	2.565	2.019	3.646	3.32
ENSMUSG00000025724	Sec11a	SEC11 homolog A (S. cerevisiae) [Source:MGI Symbol;Acc:MGI:1929464]	0.00114096	0.0154094	1.81221	-0.290614	protein_coding	chr7	80904889	80947780	-	4614	4.936	5.093	5.653	4.807	5.057	4.956	6.701	6.85	5.315	5.872
ENSMUSG00000044576	Gareml	GRB2 associated, regulator of MAPK1-like [Source:MGI Symbol;Acc:MGI:2685290]	0.00114446	0.015421	1.81189	-0.332929	protein_coding	chr5	30105161	30118378	+	3865	6.275	6.426	5.673	5.592	5.329	4.295	7.449	6.487	7.267	6.812
ENSMUSG00000008384	Sertad1	SERTA domain containing 1 [Source:MGI Symbol;Acc:MGI:1913438]	0.00114494	0.015421	1.81189	-0.695058	protein_coding	chr7	27486910	27490316	+	1344	5.174	5.274	5.853	6.698	4.579	3.052	8.598	12.317	5.37	6.596
ENSMUSG00000028464	Tpm2	tropomyosin 2, beta [Source:MGI Symbol;Acc:MGI:98810]	0.00114494	0.015421	1.81189	-0.309529	protein_coding	chr4	43514711	43523765	-	2909	4.677	4.528	4.895	4.572	4.583	4.322	5.748	6.282	5.258	5.373
ENSMUSG00000043940	Wdfy3	WD repeat and FYVE domain containing 3 [Source:MGI Symbol;Acc:MGI:1096875]	0.0011453	0.015421	1.81189	0.270432	protein_coding	chr5	101832956	102069921	-	15351	7.198	7.694	7.327	7.241	7.544	7.881	6.038	5.498	7.186	5.945
ENSMUSG00000054428	Atpif1	ATPase inhibitory factor 1 [Source:MGI Symbol;Acc:MGI:1196457]	0.00114563	0.015421	1.81189	-0.244807	protein_coding	chr4	132530555	132533659	-	1441	110.127	102.026	121.57	117.63	110.614	107.685	141.007	142.047	118.663	124.163
ENSMUSG00000047878	A4galt	alpha 1,4-galactosyltransferase [Source:MGI Symbol;Acc:MGI:3512453]	0.00114633	0.015421	1.81189	-0.824485	protein_coding	chr15	83226726	83251774	-	2171	0.38	1.106	1.52	0.841	1.083	0.822	1.798	2.054	1.435	1.514
ENSMUSG00000004897	Hdgf	hepatoma-derived growth factor [Source:MGI Symbol;Acc:MGI:1194494]	0.0011489	0.0154455	1.8112	-0.228952	protein_coding	chr3	87906321	87916132	+	2873	39.305	40.507	39.071	44.306	42.525	37.709	46.77	50.319	45.444	46.527
ENSMUSG00000025492	Ifitm3	interferon induced transmembrane protein 3 [Source:MGI Symbol;Acc:MGI:1913391]	0.00115138	0.0154686	1.81055	-0.618686	protein_coding	chr7	141009586	141010770	-	678	14.681	21.569	29.739	25.06	19.728	11.654	35.716	33.14	22.559	32.522
ENSMUSG00000053870	Fpgt	fucose-1-phosphate guanylyltransferase [Source:MGI Symbol;Acc:MGI:1922790]	0.00115671	0.01553	1.80883	0.317317	protein_coding	chr3	155084921	155093378	-	3490	7.423	7.501	6.891	6.356	7.481	7.488	6.159	5.009	6.133	5.661
ENSMUSG00000022263	Trio	triple functional domain (PTPRF interacting) [Source:MGI Symbol;Acc:MGI:1927230]	0.00115979	0.0155612	1.80796	0.334449	protein_coding	chr15	27730652	28025848	-	11494	5.778	6.439	6.529	6.283	6.149	7.4	4.735	4.251	6.265	5.017
ENSMUSG00000021773	Comtd1	catechol-O-methyltransferase domain containing 1 [Source:MGI Symbol;Acc:MGI:1916406]	0.00116144	0.0155713	1.80768	-0.407486	protein_coding	chr14	21845861	21848977	-	2464	5.398	4.848	5.394	5.398	4.006	3.854	6.579	7.22	5.259	6.312
ENSMUSG00000028607	Cpt2	carnitine palmitoyltransferase 2 [Source:MGI Symbol;Acc:MGI:109176]	0.00116206	0.0155713	1.80768	0.268661	protein_coding	chr4	107903981	107923610	-	2391	11.253	11.299	12.233	11.601	12.332	12.376	9.485	10.413	9.158	10.085
ENSMUSG00000028788	Ptp4a2	protein tyrosine phosphatase 4a2 [Source:MGI Symbol;Acc:MGI:1277117]	0.00116571	0.01561	1.8066	-0.230461	protein_coding	chr4	129811219	129850003	+	4377	37.388	36.509	36.419	34.807	35.235	33.777	42.746	44.355	37.099	42.361
ENSMUSG00000045382	Cxcr4	chemokine (C-X-C motif) receptor 4 [Source:MGI Symbol;Acc:MGI:109563]	0.0011689	0.0156323	1.80598	-0.475759	protein_coding	chr1	128588199	128592293	-	1808	2.332	2.593	2.325	2.983	2.458	2.038	3.556	3.858	3.243	2.917
ENSMUSG00000042810	Krba1	KRAB-A domain containing 1 [Source:MGI Symbol;Acc:MGI:1925077]	0.0011689	0.0156323	1.80598	0.312012	protein_coding	chr6	48395586	48419855	+	9314	3.108	3.506	3.412	4.053	3.014	3.014	2.587	2.55	3.082	2.49
ENSMUSG00000029600	1110008J03Rik	RBPJ interacting and tubulin associated 1 [Source:MGI Symbol;Acc:MGI:1922021]	0.00117491	0.0157025	1.80403	-0.262677	protein_coding	chr5	120594305	120612589	-	2836	7.51	7.676	7.652	8.136	7.263	7.059	9.387	9.308	9.08	8.233
ENSMUSG00000027134	Lpcat4	lysophosphatidylcholine acyltransferase 4 [Source:MGI Symbol;Acc:MGI:2138993]	0.00117868	0.0157426	1.80292	-0.251932	protein_coding	chr2	112239468	112247111	+	2823	21.001	20.385	22.164	25.741	22.585	20.668	24.91	28.037	25.391	26.221
ENSMUSG00000015468	Notch4	notch 4 [Source:MGI Symbol;Acc:MGI:107471]	0.00118007	0.0157469	1.8028	0.365968	protein_coding	chr17	34564268	34588503	+	8061	1.785	1.939	2.608	2.284	1.898	2.125	1.487	1.61	1.679	1.707
ENSMUSG00000023868	Pde10a	phosphodiesterase 10A [Source:MGI Symbol;Acc:MGI:1345143]	0.00118054	0.0157469	1.8028	0.453663	protein_coding	chr17	8525372	8986648	+	12598	1.425	1.378	1.313	1.313	1.425	1.788	0.936	0.813	1.256	1.177
ENSMUSG00000045991	Onecut2	one cut domain, family member 2 [Source:MGI Symbol;Acc:MGI:1891408]	0.00118408	0.0157839	1.80179	0.430277	protein_coding	chr18	64340364	64398487	+	13390	0.536	0.621	0.598	0.533	0.622	0.692	0.477	0.429	0.407	0.457
ENSMUSG00000087644	Gm14703	predicted gene 14703 [Source:MGI Symbol;Acc:MGI:3705165]	0.00119164	0.0158743	1.79931	-0.777608	antisense	chrX	7651106	7657258	-	1820	1.099	0.828	0.596	0.512	0.751	0.48	1.214	1.455	1.081	1.155
ENSMUSG00000034220	Gpc1	glypican 1 [Source:MGI Symbol;Acc:MGI:1194891]	0.00119499	0.0159041	1.79849	-0.225292	protein_coding	chr1	92831645	92860198	+	3595	27.917	26.084	25.163	28.279	25.188	25.137	31.782	30.55	29.132	30.795
ENSMUSG00000048387	Osr1	odd-skipped related 1 (Drosophila) [Source:MGI Symbol;Acc:MGI:1344424]	0.00119542	0.0159041	1.79849	-1.33703	protein_coding	chr12	9574442	9581499	+	2010	0.368	0.889	1.215	0.625	0.361	0.076	1.413	1.384	1.02	2.148
ENSMUSG00000052117	D630039A03Rik	RIKEN cDNA D630039A03 gene [Source:MGI Symbol;Acc:MGI:2442889]	0.00120116	0.0159701	1.79669	0.686471	protein_coding	chr4	57908483	57916297	-	2830	0.783	0.769	0.99	0.888	1.042	1.128	0.376	0.702	0.551	0.648
ENSMUSG00000028333	Anp32b	acidic (leucine-rich) nuclear phosphoprotein 32 family, member B [Source:MGI Symbol;Acc:MGI:1914878]	0.00120319	0.0159783	1.79647	-0.253856	protein_coding	chr4	46450902	46472657	+	1716	44.225	39.52	41.098	40.055	40.865	37.145	50.563	49.699	41.675	50.151
ENSMUSG00000050410	Tcf19	transcription factor 19 [Source:MGI Symbol;Acc:MGI:103180]	0.00120334	0.0159783	1.79647	-0.564643	protein_coding	chr17	35512734	35516824	-	1782	1.561	1.785	1.7	1.98	1.751	1.322	2.811	3.022	2.094	2.016
ENSMUSG00000054452	Aes	amino-terminal enhancer of split [Source:MGI Symbol;Acc:MGI:95806]	0.00120845	0.0160358	1.79491	-0.234309	protein_coding	chr10	81559494	81566362	+	1411	338.267	322.516	333.632	362.605	331.72	299.098	391.458	421.062	356.727	380.111
ENSMUSG00000071036	Gm10309	predicted gene 10309 [Source:MGI Symbol;Acc:MGI:3641941]	0.00121196	0.016072	1.79393	1.14684	protein_coding	chr17	86497732	86505232	-	2005	0.195	0.362	0.406	0.222	0.256	0.436	0.079	0.176	0.143	0.114
ENSMUSG00000016933	Plcg1	phospholipase C, gamma 1 [Source:MGI Symbol;Acc:MGI:97615]	0.00121342	0.0160749	1.79385	0.244781	protein_coding	chr2	160731300	160775760	+	7857	9.067	9.946	10.363	11.091	9.986	9.723	8.177	7.708	9.086	8.648
ENSMUSG00000036186	Fam69b	family with sequence similarity 69, member B [Source:MGI Symbol;Acc:MGI:1927576]	0.00121375	0.0160749	1.79385	-0.268471	protein_coding	chr2	26628457	26636497	+	2476	17.011	18.215	17.254	18.671	15.826	15.342	21.95	22.517	17.373	19.802
ENSMUSG00000024790	Sac3d1	SAC3 domain containing 1 [Source:MGI Symbol;Acc:MGI:1913656]	0.0012177	0.0161042	1.79306	-0.368968	protein_coding	chr19	6116004	6118586	-	1374	11.452	10.237	12.371	11.776	10.543	8.46	14.438	15.903	11.639	13.572
ENSMUSG00000031844	Hsd17b2	hydroxysteroid (17-beta) dehydrogenase 2 [Source:MGI Symbol;Acc:MGI:1096386]	0.00121781	0.0161042	1.79306	-0.528379	protein_coding	chr8	117701946	117759029	+	1280	2.037	1.57	2.119	1.837	1.602	1.81	2.711	2.552	2.435	2.926
ENSMUSG00000022220	Adcy4	adenylate cyclase 4 [Source:MGI Symbol;Acc:MGI:99674]	0.00121834	0.0161042	1.79306	-0.644416	protein_coding	chr14	55769058	55784042	-	3500	0.571	0.654	0.93	0.591	0.549	0.412	0.901	0.921	0.89	1.136
ENSMUSG00000015605	Srf	serum response factor [Source:MGI Symbol;Acc:MGI:106658]	0.0012191	0.0161042	1.79306	-0.255104	protein_coding	chr17	46546839	46556162	-	4093	6.414	6.246	6.064	6.42	6.149	5.587	6.918	7.161	7.734	7.348
ENSMUSG00000015839	Nfe2l2	nuclear factor, erythroid derived 2, like 2 [Source:MGI Symbol;Acc:MGI:108420]	0.00122017	0.0161063	1.793	0.260342	protein_coding	chr2	75675513	75704641	-	3796	12.584	13.601	14.732	12.168	12.755	14.42	10.951	11.385	10.619	11.456
ENSMUSG00000090862	Rps13	ribosomal protein S13 [Source:MGI Symbol;Acc:MGI:1915302]	0.00122083	0.0161063	1.793	-0.298685	protein_coding	chr7	116331507	116334190	-	582	152.129	140.595	153.025	149.315	137.084	129.819	178.696	211.233	141.124	171.57
ENSMUSG00000039976	Tbc1d16	TBC1 domain family, member 16 [Source:MGI Symbol;Acc:MGI:2652878]	0.00122637	0.016169	1.79132	0.311013	protein_coding	chr11	119143045	119228499	-	7119	11.686	12.372	11.437	11.25	12.161	13.388	9.002	8.135	11.18	10.323
ENSMUSG00000024430	Cabyr	calcium-binding tyrosine-(Y)-phosphorylation regulated (fibrousheathin 2) [Source:MGI Symbol;Acc:MGI:1918382]	0.00122895	0.0161926	1.79068	0.960199	protein_coding	chr18	12741324	12755146	+	2160	0.423	0.491	0.377	0.394	0.415	0.58	0.146	0.368	0.228	0.142
ENSMUSG00000002028	Kmt2a	lysine (K)-specific methyltransferase 2A [Source:MGI Symbol;Acc:MGI:96995]	0.00123354	0.0162353	1.78954	0.352342	protein_coding	chr9	44803355	44881296	-	16670	2.281	2.655	2.951	2.815	2.497	2.429	1.694	1.753	2.583	2.056
ENSMUSG00000032355	Mlip	muscular LMNA-interacting protein [Source:MGI Symbol;Acc:MGI:1916892]	0.00123377	0.0162353	1.78954	-1.02375	protein_coding	chr9	77102081	77352969	-	8916	0.297	1.283	1.405	1.442	0.791	0.49	2.145	2.683	1.545	1.256
ENSMUSG00000037370	Enpp1	ectonucleotide pyrophosphatase/phosphodiesterase 1 [Source:MGI Symbol;Acc:MGI:97370]	0.00124471	0.0163538	1.78638	-0.418313	protein_coding	chr10	24637914	24712159	-	10257	1.144	1.143	1.124	0.969	0.962	0.796	1.603	1.459	1.151	1.222
ENSMUSG00000097767	Miat	myocardial infarction associated transcript (non-protein coding) [Source:MGI Symbol;Acc:MGI:2444886]	0.00124486	0.0163538	1.78638	0.460525	lincRNA	chr5	112213228	112229395	-	9293	10.917	14.613	16.696	19.379	12.797	14.564	8.288	9.847	14.16	10.358
ENSMUSG00000021772	Nkiras1	NFKB inhibitor interacting Ras-like protein 1 [Source:MGI Symbol;Acc:MGI:1916971]	0.00124517	0.0163538	1.78638	-0.234391	protein_coding	chr14	18271136	18283942	+	5430	22.757	20.702	21.78	23.599	22.177	22.75	26.235	28.404	24.407	25.328
ENSMUSG00000059355	BC056474	WD repeat domain 83 opposite strand [Source:MGI Symbol;Acc:MGI:3041257]	0.00125161	0.0164197	1.78464	-0.359797	protein_coding	chr8	85080740	85082339	+	1031	20.489	18.244	19.601	24.464	21.387	20.817	26.663	32.54	21.954	25.241
ENSMUSG00000061477	Rps7	ribosomal protein S7 [Source:MGI Symbol;Acc:MGI:1333818]	0.00125254	0.0164197	1.78464	-0.248684	protein_coding	chr12	28630847	28635953	-	961	154.64	151.302	148.421	147.9	151.5	145.976	183.735	200.503	154.336	170.473
ENSMUSG00000027500	Stmn2	stathmin-like 2 [Source:MGI Symbol;Acc:MGI:98241]	0.00125258	0.0164197	1.78464	-0.243669	protein_coding	chr3	8509527	8561604	+	1904	253.602	247.391	259.521	255.958	267.935	277.315	342.09	304.247	294.727	285.904
ENSMUSG00000028868	Wasf2	WAS protein family, member 2 [Source:MGI Symbol;Acc:MGI:1098641]	0.00125387	0.0164261	1.78447	0.260216	protein_coding	chr4	133130505	133199756	+	6258	6.696	7.733	7.686	6.953	7.184	7.484	5.773	5.467	6.749	6.198
ENSMUSG00000040451	Sgms1	sphingomyelin synthase 1 [Source:MGI Symbol;Acc:MGI:2444110]	0.00125691	0.0164554	1.78369	0.296884	protein_coding	chr19	32122727	32389714	-	10299	3.486	4.401	4.227	3.76	4.108	4.267	2.845	3.236	3.277	3.71
ENSMUSG00000068329	Htra2	HtrA serine peptidase 2 [Source:MGI Symbol;Acc:MGI:1928676]	0.00126184	0.0165089	1.78228	-0.286054	protein_coding	chr6	83051266	83055273	-	2764	8.885	9.289	10.255	11.488	8.967	8.741	12.143	12.649	10.489	11.226
ENSMUSG00000061755	Bod1l	biorientation of chromosomes in cell division 1-like [Source:MGI Symbol;Acc:MGI:2444804]	0.00126261	0.0165089	1.78228	0.295985	protein_coding	chr5	41787542	41844168	-	10389	4.159	4.98	4.595	4.637	4.87	4.878	3.386	3.459	4.468	3.862
ENSMUSG00000026828	Galnt5	UDP-N-acetyl-alpha-D-galactosamine:polypeptide N-acetylgalactosaminyltransferase 5 [Source:MGI Symbol;Acc:MGI:2179403]	0.0012664	0.0165479	1.78126	-1.65535	protein_coding	chr2	57997884	58045860	+	4462	0.01	0.025	0	0	0	0	0.053	0.04	0.037	0.026
ENSMUSG00000019471	Cdc37	cell division cycle 37 [Source:MGI Symbol;Acc:MGI:109531]	0.00126732	0.0165494	1.78122	-0.261177	protein_coding	chr9	21138541	21149906	-	2456	50.845	47.203	52.939	54.85	52.164	44.73	61.68	67.724	52.225	58.799
ENSMUSG00000024845	Tmem134	transmembrane protein 134 [Source:MGI Symbol;Acc:MGI:1914240]	0.00126895	0.0165601	1.78094	-0.324267	processed_transcript	chr19	4125934	4132307	+	4601	8.247	8.856	9.108	9.783	7.904	7.381	10.543	13.374	9.189	9.402
ENSMUSG00000026750	Psmb7	proteasome (prosome, macropain) subunit, beta type 7 [Source:MGI Symbol;Acc:MGI:107637]	0.0012744	0.0166083	1.77967	-0.245749	protein_coding	chr2	38588036	38644087	-	1214	151.449	138.805	152.83	158.096	153.649	150.818	189.302	191.334	154.868	176.686
ENSMUSG00000020641	Rsad2	radical S-adenosyl methionine domain containing 2 [Source:MGI Symbol;Acc:MGI:1929628]	0.00127527	0.0166083	1.77967	-0.928615	protein_coding	chr12	26442753	26456452	-	4328	0.211	0.206	0.23	0.169	0.227	0.307	0.474	0.173	0.587	0.521
ENSMUSG00000036560	Lgi4	leucine-rich repeat LGI family, member 4 [Source:MGI Symbol;Acc:MGI:2180197]	0.0012758	0.0166083	1.77967	0.246261	protein_coding	chr7	31059342	31070935	+	4584	12.526	11.848	11.342	11.686	11.877	10.582	9.559	9.428	10.055	9.995
ENSMUSG00000057335	Cep170	centrosomal protein 170 [Source:MGI Symbol;Acc:MGI:1918348]	0.00127588	0.0166083	1.77967	0.307883	protein_coding	chr1	176733653	176807124	-	6930	8.254	9.029	8.957	8.034	9.25	9.143	6.869	5.803	8.248	7.279
ENSMUSG00000063065	Mapk3	mitogen-activated protein kinase 3 [Source:MGI Symbol;Acc:MGI:1346859]	0.00127755	0.0166123	1.77957	-0.234556	protein_coding	chr7	126759601	126765819	+	2163	110.181	100.51	99.446	110.949	108.127	99.909	126.158	130.245	114.163	120.367
ENSMUSG00000053644	Aldh7a1	aldehyde dehydrogenase family 7, member A1 [Source:MGI Symbol;Acc:MGI:108186]	0.0012781	0.0166123	1.77957	0.229494	protein_coding	chr18	56509687	56572951	-	5181	9.992	10.903	11.23	10.559	10.863	11.144	9.074	9.406	9.023	9.058
ENSMUSG00000087129	Gm16316	predicted gene 16316 [Source:MGI Symbol;Acc:MGI:3826530]	0.00127861	0.0166123	1.77957	0.863938	antisense	chr2	163685004	163692279	-	3393	0.512	0.494	0.506	0.478	0.428	0.907	0.314	0.325	0.205	0.349
ENSMUSG00000040147	Maob	monoamine oxidase B [Source:MGI Symbol;Acc:MGI:96916]	0.00128013	0.0166164	1.77946	0.315232	protein_coding	chrX	16709282	16817366	-	2789	6.92	8.205	7.278	6.819	7.355	6.742	6.406	5.16	5.749	5.755
ENSMUSG00000025558	Dock9	dedicator of cytokinesis 9 [Source:MGI Symbol;Acc:MGI:106321]	0.00128055	0.0166164	1.77946	0.30304	protein_coding	chr14	121542039	121797734	-	8199	9.532	11.58	10.94	10.639	10.752	11.573	7.841	7.866	10.578	8.618
ENSMUSG00000037499	Nenf	neuron derived neurotrophic factor [Source:MGI Symbol;Acc:MGI:1913458]	0.00128205	0.0166253	1.77923	-0.324133	protein_coding	chr1	191306789	191318194	-	742	66.663	63.339	72.077	78.206	61.738	55.29	81.27	99.827	69.577	78.54
ENSMUSG00000032537	Ephb1	Eph receptor B1 [Source:MGI Symbol;Acc:MGI:1096337]	0.00128457	0.0166439	1.77875	-0.295493	protein_coding	chr9	101922128	102354693	-	6487	17.046	13.027	12.976	13.127	13.966	13.609	16.087	16.372	17.219	18.556
ENSMUSG00000021223	Papln	papilin, proteoglycan-like sulfated glycoprotein [Source:MGI Symbol;Acc:MGI:2386139]	0.0012851	0.0166439	1.77875	0.83727	protein_coding	chr12	83763634	83792382	+	5635	0.162	0.238	0.241	0.273	0.273	0.283	0.126	0.102	0.196	0.102
ENSMUSG00000000088	Cox5a	cytochrome c oxidase subunit Va [Source:MGI Symbol;Acc:MGI:88474]	0.0012891	0.016685	1.77767	-0.308687	protein_coding	chr9	57521232	57532424	+	690	403.726	360.459	369.66	356.263	321.861	290.402	453.894	490.753	353.776	426.67
ENSMUSG00000036992	Nxt1	NTF2-related export protein 1 [Source:MGI Symbol;Acc:MGI:1929619]	0.00129772	0.01677	1.77547	-0.433835	protein_coding	chr2	148672601	148676027	+	1116	5.647	6.152	6.319	6.359	5.016	5.208	8.552	9.137	6.687	6.677
ENSMUSG00000071078	Nr2c2ap	nuclear receptor 2C2-associated protein [Source:MGI Symbol;Acc:MGI:1922942]	0.00129809	0.01677	1.77547	-0.397057	protein_coding	chr8	70131333	70133739	+	1175	15.278	12.778	14.659	14.875	13.747	11.703	19.669	21.639	13.331	17.887
ENSMUSG00000026131	Dst	dystonin [Source:MGI Symbol;Acc:MGI:104627]	0.00129813	0.01677	1.77547	0.328674	protein_coding	chr1	33908225	34308652	+	37510	10.21	11.241	10.739	9.783	9.758	10.75	7.925	6.564	10.321	8.139
ENSMUSG00000094952	Mir3070b	microRNA 3070b [Source:MGI Symbol;Acc:MGI:4834244]	0.00129893	0.01677	1.77547	1.87447	miRNA	chr12	109588592	109588680	+	89	0.488	1.881	1.524	1.823	0.96	0.854	0	0	0	0
ENSMUSG00000051469	Zfp191	zinc finger protein 191 [Source:MGI Symbol;Acc:MGI:1929704]	0.00130022	0.0167761	1.77531	0.320964	protein_coding	chr18	24009702	24020810	-	6271	11.09	14.001	13.64	11.213	12.954	15.562	9.861	9.763	11.182	10.829
ENSMUSG00000042608	Stk40	serine/threonine kinase 40 [Source:MGI Symbol;Acc:MGI:1921428]	0.00130601	0.0168402	1.77365	-0.252903	protein_coding	chr4	126103957	126141029	+	4117	7.401	7.063	7.522	6.57	6.674	6.394	8.449	7.591	8.247	8.577
ENSMUSG00000035530	Eif1	eukaryotic translation initiation factor 1 [Source:MGI Symbol;Acc:MGI:105125]	0.00130702	0.0168427	1.77359	-0.268236	protein_coding	chr11	100319885	100322096	+	2098	144.008	139.248	149.739	153.952	150.279	136.338	170.728	204.218	146.842	175.534
ENSMUSG00000036223	Ska1	spindle and kinetochore associated complex subunit 1 [Source:MGI Symbol;Acc:MGI:1913718]	0.00130998	0.0168672	1.77296	-1.14296	protein_coding	chr18	74195299	74207818	-	2669	0.081	0.063	0.068	0.076	0.096	0.085	0.118	0.248	0.184	0.215
ENSMUSG00000031026	Trim66	tripartite motif-containing 66 [Source:MGI Symbol;Acc:MGI:2152406]	0.00131057	0.0168672	1.77296	0.359631	protein_coding	chr7	109449006	109508134	-	10125	2.335	2.266	2.393	2.195	2.33	2.697	1.765	1.495	2.175	1.91
ENSMUSG00000050545	Fam228b	family with sequence similarity 228, member B [Source:MGI Symbol;Acc:MGI:2442121]	0.00131564	0.0169219	1.77155	0.578818	protein_coding	chr12	4746216	4769267	-	2886	0.889	1.064	1.05	1.026	0.933	0.987	0.615	0.52	0.753	0.728
ENSMUSG00000046756	Mrps7	mitchondrial ribosomal protein S7 [Source:MGI Symbol;Acc:MGI:1354367]	0.00131843	0.0169472	1.7709	-0.244942	protein_coding	chr11	115603925	115608036	+	2072	27.418	26.911	27.928	28.554	27.141	24.933	32.549	35.749	28.3	31.353
ENSMUSG00000021252	0610007P14Rik	RIKEN cDNA 0610007P14 gene [Source:MGI Symbol;Acc:MGI:1915571]	0.00131971	0.016953	1.77075	-0.250881	protein_coding	chr12	85815448	85824550	-	4235	14.081	14.234	13.237	12.917	12.906	12.719	16.344	17.615	14.311	14.916
ENSMUSG00000054901	Arhgef33	Rho guanine nucleotide exchange factor (GEF) 33 [Source:MGI Symbol;Acc:MGI:2685787]	0.00132442	0.0170027	1.76948	0.752072	protein_coding	chr17	80307407	80388688	+	3260	0.307	0.445	0.416	0.51	0.393	0.35	0.242	0.217	0.239	0.223
ENSMUSG00000007097	Atp1a2	ATPase, Na+/K+ transporting, alpha 2 polypeptide [Source:MGI Symbol;Acc:MGI:88106]	0.00132907	0.0170518	1.76823	-0.251128	protein_coding	chr1	172271709	172298064	-	6782	202.952	222.631	202.778	229.4	226.992	219.835	232.007	249.249	268.083	279.715
ENSMUSG00000034818	Celf5	CUGBP, Elav-like family member 5 [Source:MGI Symbol;Acc:MGI:2442333]	0.00133094	0.0170652	1.76789	0.403558	protein_coding	chr10	81459227	81482709	-	6668	2.49	2.846	3.024	3.473	2.826	2.883	1.869	1.847	2.773	2.275
ENSMUSG00000014294	Ndufa2	NADH dehydrogenase (ubiquinone) 1 alpha subcomplex, 2 [Source:MGI Symbol;Acc:MGI:1343103]	0.00133444	0.0170994	1.76702	-0.293436	protein_coding	chr18	36742332	36744557	-	572	149.926	150.86	150.721	153.06	145.681	129.166	184.716	215.08	145.383	169.024
ENSMUSG00000040289	Hey1	hairy/enhancer-of-split related with YRPW motif 1 [Source:MGI Symbol;Acc:MGI:1341800]	0.00134068	0.0171686	1.76526	-0.233292	protein_coding	chr3	8663362	8667039	-	2203	27.03	25.767	28.956	26.654	26.012	25.795	31.294	34.405	29.093	30.009
ENSMUSG00000025991	Cps1	carbamoyl-phosphate synthetase 1 [Source:MGI Symbol;Acc:MGI:891996]	0.00134232	0.0171789	1.765	-1.43296	protein_coding	chr1	67123026	67231259	+	5555	0.016	0.03	0.024	0.022	0.031	0.021	0.05	0.04	0.177	0.055
ENSMUSG00000046337	Fam178b	family with sequence similarity 178, member B [Source:MGI Symbol;Acc:MGI:3026913]	0.00134359	0.0171843	1.76487	-0.786112	protein_coding	chr1	36562694	36683183	-	2845	2.781	6.415	7.707	6.856	4.611	2.777	8.844	12.878	6.861	6.756
ENSMUSG00000079304	4933413G19Rik	RIKEN cDNA 4933413G19 gene [Source:MGI Symbol;Acc:MGI:1918399]	0.00134589	0.0171949	1.7646	0.986194	protein_coding	chr6	128375456	128385144	+	1875	0.371	0.327	0.41	0.454	0.365	0.284	0.105	0.235	0.153	0.204
ENSMUSG00000041685	Fcho2	FCH domain only 2 [Source:MGI Symbol;Acc:MGI:3505790]	0.00134643	0.0171949	1.7646	0.26894	protein_coding	chr13	98723407	98815449	-	5229	6.866	7.323	8.179	7.049	7.968	8.311	6.305	5.892	6.407	6.526
ENSMUSG00000045098	Suv420h1	suppressor of variegation 4-20 homolog 1 (Drosophila) [Source:MGI Symbol;Acc:MGI:2444557]	0.00134693	0.0171949	1.7646	0.255657	protein_coding	chr19	3767421	3818303	+	14116	2.978	3.397	3.459	3.177	3.263	3.326	2.64	2.508	3.085	2.639
ENSMUSG00000090086	AI480526	expressed sequence AI480526 [Source:MGI Symbol;Acc:MGI:2140910]	0.00134974	0.0172201	1.76396	0.485607	lincRNA	chr5	123133723	123141666	-	4725	3.164	3.036	4.2	4.78	3.428	3.071	1.87	2.607	3.029	2.709
ENSMUSG00000002617	Zfp40	zinc finger protein 40 [Source:MGI Symbol;Acc:MGI:99185]	0.00135199	0.0172381	1.76351	0.336366	protein_coding	chr17	23173869	23193252	-	4482	4.025	4.097	4.176	4.044	3.671	3.644	3.238	2.718	3.65	2.78
ENSMUSG00000041571	Sepw1	selenoprotein W, muscle 1 [Source:MGI Symbol;Acc:MGI:1100878]	0.00135665	0.0172867	1.76229	-0.285771	protein_coding	chr7	15917208	15922402	-	736	308.157	283.025	280.402	331.793	317.654	299.503	359.99	433.451	313.335	365.631
ENSMUSG00000063550	Nup98	nucleoporin 98 [Source:MGI Symbol;Acc:MGI:109404]	0.00135921	0.0173086	1.76174	0.60681	protein_coding	chr7	102134204	102210120	-	4051	1.62	2.218	2.009	1.772	2.004	2.672	1.344	1.068	1.863	1.075
ENSMUSG00000017210	Med24	mediator complex subunit 24 [Source:MGI Symbol;Acc:MGI:1344385]	0.00136587	0.0173827	1.75988	0.255457	protein_coding	chr11	98704591	98729435	-	6528	8.077	8.755	9.024	9.908	8.916	8.484	7.008	6.735	7.934	7.803
ENSMUSG00000021242	Npc2	Niemann-Pick type C2 [Source:MGI Symbol;Acc:MGI:1915213]	0.00137209	0.017451	1.75818	-0.2636	protein_coding	chr12	84754560	84773112	-	3261	103.326	89.963	90.5	94.744	94.823	91.395	114.738	126.283	96.534	112.287
ENSMUSG00000024164	C3	complement component 3 [Source:MGI Symbol;Acc:MGI:88227]	0.00137382	0.0174622	1.7579	0.52271	protein_coding	chr17	57203970	57228136	-	5143	3.609	2.192	2.479	3.059	2.476	1.883	1.909	1.571	1.794	1.962
ENSMUSG00000038002	Cramp1l	Crm, cramped-like (Drosophila) [Source:MGI Symbol;Acc:MGI:1930190]	0.00137744	0.0174974	1.75703	0.337064	protein_coding	chr17	24961228	25015230	-	7517	2.284	2.361	2.845	2.514	2.433	2.314	1.815	1.715	2.286	1.901
ENSMUSG00000024665	Fads2	fatty acid desaturase 2 [Source:MGI Symbol;Acc:MGI:1930079]	0.0013828	0.0175545	1.75561	-0.285929	protein_coding	chr19	10064164	10101503	-	1508	47.616	61.442	53.213	58.756	51.716	53.805	66.273	55.501	75.566	66.191
ENSMUSG00000027331	Knstrn	kinetochore-localized astrin/SPAG5 binding [Source:MGI Symbol;Acc:MGI:1289298]	0.00138418	0.0175612	1.75545	-0.722993	protein_coding	chr2	118814003	118853957	+	5158	0.421	0.422	0.21	0.22	0.348	0.376	0.604	0.548	0.453	0.608
ENSMUSG00000022678	Nde1	nuclear distribution gene E homolog 1 (A nidulans) [Source:MGI Symbol;Acc:MGI:1914453]	0.0013917	0.0176457	1.75336	0.303086	protein_coding	chr16	14163275	14192928	+	3205	27.693	25.392	26.109	27.62	30.653	32.179	20.341	22.216	23.682	25.039
ENSMUSG00000040618	Pck2	phosphoenolpyruvate carboxykinase 2 (mitochondrial) [Source:MGI Symbol;Acc:MGI:1860456]	0.0013934	0.0176563	1.7531	0.265894	protein_coding	chr14	55540266	55550017	+	3400	8.297	7.847	7.805	9.363	7.78	8.066	6.763	7.102	6.573	6.654
ENSMUSG00000089944	Gm8292		0.00139516	0.0176677	1.75282	-0.473388	pseudogene	chr1	55335367	55335883	+	517	19.169	14.359	18.8	15.06	15.374	12.931	24.03	26.896	17.687	19.588
[truncated: 18,895 more rows]
