# Supplementary material for: In vitro and in vivo effects of 2,4 diaminoquinazoline inhibitors of the decapping scavenger enzyme DcpS: Context-specific modulation of SMN transcript levels
Source: PLoS One. 2017 Sep 25;12(9):e0185079. doi: 10.1371/journal.pone.0185079 (PMC5612656; doi:10.1371/journal.pone.0185079)
Supplement: S7 Table — (XLSX) [file pone.0185079.s012.xlsx]

## Sheet: 2B-Veh_vs_2B-859_all
ENSEMBL	gene	desc	p-value	adjusted p-value	-LOG10 adj P	log2(fold-change)	gene_type	chr	start	end	strand	length	2B-RG-1	2B-RG-2	2B-RG-3	2B-RG-4	2B-RG-5	2B-RG-6	2B-Veh1	2B-Veh2	2B-Veh3	2B-Veh4	2B-Veh5	2B-Veh6
ENSMUSG00000031762	Mt2	metallothionein 2 [Source:MGI Symbol;Acc:MGI:97172]	1.3024e-80	2.67214e-76	75.5731	-1.69614	protein_coding	chr8	94172618	94173567	+	556	245.808	268.862	269.235	230.034	210.312	276.123	645.182	702.622	736.912	901.39	795.636	897.869
ENSMUSG00000031765	Mt1	metallothionein 1 [Source:MGI Symbol;Acc:MGI:97171]	1.25384e-61	1.28625e-57	56.8907	-1.30238	protein_coding	chr8	94179089	94180325	+	540	404.897	423.428	410.368	386.096	360.928	458.072	877.521	880.346	859.628	1129.28	1014.6	1036.95
ENSMUSG00000024222	Fkbp5	FK506 binding protein 5 [Source:MGI Symbol;Acc:MGI:104670]	4.71225e-59	2.55443e-55	54.5927	-1.58307	protein_coding	chr17	28399095	28517524	-	6363	4.104	5.079	4.388	4.3	4.283	4.205	9.714	11.474	14.501	12.153	11.894	16.31
ENSMUSG00000021750	Fam107a	family with sequence similarity 107, member A [Source:MGI Symbol;Acc:MGI:3041256]	4.98013e-59	2.55443e-55	54.5927	-1.65691	protein_coding	chr14	8296274	8318023	-	3870	17.451	18.743	18.177	15.971	12.609	15.507	42.87	45.706	44.589	48.63	53.72	62.476
ENSMUSG00000030880	Polr3e	polymerase (RNA) III (DNA directed) polypeptide E [Source:MGI Symbol;Acc:MGI:1349452]	4.06048e-58	1.66618e-54	53.7783	-1.44336	protein_coding	chr7	120917744	120947432	+	4234	11.708	12.87	11.932	11.807	10.424	10.886	25.223	27.025	36.56	29.642	26.494	37.385
ENSMUSG00000007476	Lrrc8a	leucine rich repeat containing 8A [Source:MGI Symbol;Acc:MGI:2652847]	1.22658e-51	4.19429e-48	47.3773	-0.965169	protein_coding	chr2	30237715	30263790	+	4308	8.804	8.435	8.34	8.898	8.508	8.619	14.246	14.589	15.93	17.301	17.141	17.723
ENSMUSG00000031431	Tsc22d3	TSC22 domain family, member 3 [Source:MGI Symbol;Acc:MGI:1196284]	1.35353e-50	3.96719e-47	46.4015	-1.0087	protein_coding	chrX	140539528	140600659	-	4341	42.749	48.883	44.366	44.255	43.665	46.541	75.507	83.062	88.594	88.398	86.392	101.472
ENSMUSG00000038059	Smim3	small integral membrane protein 3 [Source:MGI Symbol;Acc:MGI:1917088]	2.11884e-46	5.43404e-43	42.2649	-1.39796	protein_coding	chr18	60474193	60501983	-	1984	5.752	6.483	6.306	7.167	6.741	7.628	14.021	17.893	18.252	14.655	16.8	20.238
ENSMUSG00000025509	Pnpla2	patatin-like phospholipase domain containing 2 [Source:MGI Symbol;Acc:MGI:1914103]	5.42396e-46	1.23648e-42	41.9078	-1.09486	protein_coding	chr7	141455198	141460743	+	3020	9.628	9.274	8.959	10.929	9.767	10.531	17.545	17.687	21.017	20.759	21.409	23.031
ENSMUSG00000021903	Galnt15	UDP-N-acetyl-alpha-D-galactosamine:polypeptide N-acetylgalactosaminyltransferase 15 [Source:MGI Symbol;Acc:MGI:1926004]	2.23995e-45	4.5957e-42	41.3376	-1.56754	protein_coding	chr14	32028989	32062197	+	6326	1.12	1.352	0.924	1.273	1.171	1.378	3.903	2.876	3.244	3.327	3.628	3.621
ENSMUSG00000030711	Sult1a1	sulfotransferase family 1A, phenol-preferring, member 1 [Source:MGI Symbol;Acc:MGI:102896]	4.46453e-43	8.32716e-40	39.0795	-1.63698	protein_coding	chr7	126672865	126676432	-	1507	10.067	7.814	7.382	9.755	8.491	7.15	16.152	24.852	27.929	25.832	28.385	28.735
ENSMUSG00000027654	Fam83d	family with sequence similarity 83, member D [Source:MGI Symbol;Acc:MGI:1919128]	8.808e-43	1.50595e-39	38.8222	-1.4639	protein_coding	chr2	158768093	158786637	+	3991	2.442	2.342	2.31	2.72	2.771	3.094	5.609	6.224	7.272	7.478	6.617	8.623
ENSMUSG00000040055	Gjb6	gap junction protein, beta 6 [Source:MGI Symbol;Acc:MGI:107588]	2.62998e-40	4.15072e-37	36.3819	-0.811552	protein_coding	chr14	57123303	57133611	-	2269	41.979	43.56	39.397	38.644	38.504	37.228	58.043	67.944	71.19	67.305	64.768	74.717
ENSMUSG00000019577	Pdk4	pyruvate dehydrogenase kinase, isoenzyme 4 [Source:MGI Symbol;Acc:MGI:1351481]	1.23559e-37	1.81076e-34	33.7421	-1.79884	protein_coding	chr6	5483351	5496309	-	3511	2.502	2.652	2.38	2.521	2.512	2.506	6.103	6.963	9.013	7.854	7.729	12.875
ENSMUSG00000036850	Mrpl41	mitochondrial ribosomal protein L41 [Source:MGI Symbol;Acc:MGI:1333816]	3.03022e-37	4.14474e-34	33.3825	-1.24796	protein_coding	chr2	24974117	24975098	-	776	63.194	62.47	62.368	60.084	60.741	56.793	112.305	123.213	143.257	118.205	156.174	180.435
ENSMUSG00000030168	Adipor2	adiponectin receptor 2 [Source:MGI Symbol;Acc:MGI:93830]	3.88497e-36	4.98175e-33	32.3026	-1.04636	protein_coding	chr6	119353150	119417483	-	4168	29.254	32.049	29.279	33.31	28.229	31.712	52.497	53.593	63.897	58.433	60.224	76.346
ENSMUSG00000030093	Wnt7a	wingless-type MMTV integration site family, member 7A [Source:MGI Symbol;Acc:MGI:98961]	1.92936e-35	2.32851e-32	31.6329	1.47995	protein_coding	chr6	91363981	91411363	-	3172	4.269	4.363	4.367	3.649	4.387	4.237	1.74	1.513	1.368	1.649	1.428	0.97
ENSMUSG00000023153	Tmem52	transmembrane protein 52 [Source:MGI Symbol;Acc:MGI:1916921]	2.95663e-35	3.37007e-32	31.4724	-2.20862	protein_coding	chr4	155469114	155470858	+	1157	1.466	1.566	0.786	1.35	1.437	1.535	3.982	6.127	8.088	6.975	5.245	6.566
ENSMUSG00000022122	Ednrb	endothelin receptor type B [Source:MGI Symbol;Acc:MGI:102720]	3.28811e-35	3.55063e-32	31.4497	0.796586	protein_coding	chr14	103814625	103844173	-	4037	30.063	29.428	28.577	26.264	27.855	26.863	16.322	18.015	16.708	14.465	13.687	14.397
ENSMUSG00000028862	Map3k6	mitogen-activated protein kinase kinase kinase 6 [Source:MGI Symbol;Acc:MGI:1855691]	4.89336e-34	5.01986e-31	30.2993	-2.94155	protein_coding	chr4	133240818	133252929	+	4604	0.275	0.268	0.254	0.357	0.149	0.167	1.057	1.661	1.836	1.797	1.773	3.094
ENSMUSG00000002341	Ncan	neurocan [Source:MGI Symbol;Acc:MGI:104694]	1.33589e-33	1.30516e-30	29.8843	0.79417	protein_coding	chr8	70093085	70120873	-	7195	23.157	24.684	25.131	22.185	26.641	24.036	15.079	13.716	12.918	12.647	13.643	12.771
ENSMUSG00000034930	Rtkn	rhotekin [Source:MGI Symbol;Acc:MGI:107371]	3.10767e-33	2.89818e-30	29.5379	-0.628522	protein_coding	chr6	83135463	83152579	+	3943	22.984	23.33	23.088	24.625	22.808	24.361	34.922	33.691	34.305	38.196	34.464	34.46
ENSMUSG00000061718	Ppp1r1b	protein phosphatase 1, regulatory (inhibitor) subunit 1B [Source:MGI Symbol;Acc:MGI:94860]	2.09249e-31	1.86659e-28	27.729	-1.25205	protein_coding	chr11	98348404	98357796	+	2928	9.703	8.117	9.566	11.163	9.753	10.2	15.617	20.912	21.647	23.696	24.052	28.217
ENSMUSG00000019970	Sgk1	serum/glucocorticoid regulated kinase 1 [Source:MGI Symbol;Acc:MGI:1340062]	3.23715e-31	2.76736e-28	27.5579	-1.81158	protein_coding	chr10	21882184	21999903	+	4903	12.886	15.104	13.756	12.41	12.481	12.076	21.578	40.88	53.147	53.371	38.34	59.416
ENSMUSG00000024665	Fads2	fatty acid desaturase 2 [Source:MGI Symbol;Acc:MGI:1930079]	4.14786e-31	3.40407e-28	27.468	0.732064	protein_coding	chr19	10064164	10101503	-	1508	93.564	91.898	88.072	88.267	103.094	98.381	47.616	61.442	53.213	58.756	51.716	53.805
ENSMUSG00000004951	Hspb1	heat shock protein 1 [Source:MGI Symbol;Acc:MGI:96240]	1.52528e-30	1.20362e-27	26.9195	-1.02102	protein_coding	chr5	135887919	135889563	+	1031	13.521	14.865	14.528	14.22	11.5	13.075	27.825	22.846	24.775	26.195	29.967	27.707
ENSMUSG00000002831	Plin4	perilipin 4 [Source:MGI Symbol;Acc:MGI:1929709]	6.44279e-30	4.8958e-27	26.3102	-3.35644	protein_coding	chr17	56100591	56109802	-	5755	0.11	0.082	0.135	0.139	0.075	0.098	0.566	0.737	0.754	1.452	1.225	1.921
ENSMUSG00000017009	Sdc4	syndecan 4 [Source:MGI Symbol;Acc:MGI:1349164]	1.55946e-29	1.1427e-26	25.9421	-0.718105	protein_coding	chr2	164424247	164443887	-	2547	32.433	33.556	32.99	33.86	34.032	36.999	47.681	51.937	52.308	55.963	54.796	59.985
ENSMUSG00000029311	Hsd17b11	hydroxysteroid (17-beta) dehydrogenase 11 [Source:MGI Symbol;Acc:MGI:2149821]	1.8146e-29	1.2838e-26	25.8915	-0.584854	protein_coding	chr5	103989762	104021919	-	3265	20.501	18.21	18.668	19.372	17.902	17.788	25.121	26.942	29.922	27.411	26.307	26.631
ENSMUSG00000018339	Gpx3	glutathione peroxidase 3 [Source:MGI Symbol;Acc:MGI:105102]	1.93509e-29	1.32341e-26	25.8783	-0.900618	protein_coding	chr11	54902453	54910377	+	1813	22.424	23.061	23.209	25.165	24.543	26.691	36.609	38.145	43.263	44.868	47.777	49.95
ENSMUSG00000039982	Dtx4	deltex 4 homolog (Drosophila) [Source:MGI Symbol;Acc:MGI:2672905]	3.02833e-29	2.00427e-26	25.698	0.63858	protein_coding	chr19	12466341	12501996	-	5765	9.176	9.414	10.055	8.588	10.132	9.542	5.632	5.896	5.944	5.972	6.026	5.693
ENSMUSG00000028364	Tnc	tenascin C [Source:MGI Symbol;Acc:MGI:101922]	4.13781e-28	2.64348e-25	24.5778	1.17518	protein_coding	chr4	63959785	64047015	-	7772	2.226	2.238	2.122	1.912	2.056	2.202	0.884	1.128	1.076	0.924	0.764	0.66
ENSMUSG00000057963	Itpk1	inositol 1,3,4-triphosphate 5/6 kinase [Source:MGI Symbol;Acc:MGI:2446159]	4.25804e-28	2.64348e-25	24.5778	-0.695374	protein_coding	chr12	102568582	102704929	-	3269	26.949	28.827	27.319	27.791	25.321	30.075	43.825	42.003	39.843	43.764	42.537	46.818
ENSMUSG00000022096	Hr	hairless [Source:MGI Symbol;Acc:MGI:96223]	4.38068e-28	2.64348e-25	24.5778	-1.03106	protein_coding	chr14	70552212	70573548	+	6919	9.823	10.934	10.861	11.729	11.504	12.004	16.415	20.894	20.125	23.145	24.507	26.364
ENSMUSG00000048304	Slitrk3	SLIT and NTRK-like family, member 3 [Source:MGI Symbol;Acc:MGI:2679447]	4.63175e-28	2.71513e-25	24.5662	0.826632	protein_coding	chr3	73048126	73056943	-	3731	10.486	10.643	10.651	11.67	11.684	10.698	5.627	5.954	5.319	5.565	6.162	6.974
ENSMUSG00000061353	Cxcl12	chemokine (C-X-C motif) ligand 12 [Source:MGI Symbol;Acc:MGI:103556]	6.6695e-28	3.80106e-25	24.4201	0.910182	protein_coding	chr6	117168535	117181367	+	8176	10.307	8.885	8.117	10.764	10.372	9.749	4.327	5.38	5.679	4.875	5.556	4
ENSMUSG00000058135	Gstm1	glutathione S-transferase, mu 1 [Source:MGI Symbol;Acc:MGI:95860]	1.71014e-27	9.48298e-25	24.0231	-0.926141	protein_coding	chr3	108012255	108017973	-	1394	49.999	57.179	55.059	54.682	60.624	71.54	96.815	96.297	105.238	116.185	122.068	102.486
ENSMUSG00000034614	Pik3ip1	phosphoinositide-3-kinase interacting protein 1 [Source:MGI Symbol;Acc:MGI:1917016]	1.04026e-26	5.6166e-24	23.2505	-0.596688	protein_coding	chr11	3330401	3342971	+	4272	8.87	8.218	8.198	9.105	8.064	8.446	11.874	11.955	12.297	12.454	12.224	13.213
ENSMUSG00000042579	4632404H12Rik	RIKEN cDNA 4632404H12 gene [Source:MGI Symbol;Acc:MGI:1921284]	2.33381e-26	1.22025e-23	22.9136	1.06253	protein_coding	chr3	89767511	89773240	-	2791	4.768	4.582	4.808	5.167	4.403	4.092	2.18	1.74	2.381	2.455	1.99	2.042
ENSMUSG00000002910	Arrdc2	arrestin domain containing 2 [Source:MGI Symbol;Acc:MGI:1918057]	2.379e-26	1.22025e-23	22.9136	-1.41842	protein_coding	chr8	70835155	70839720	-	2329	4.785	5.025	4.554	4.248	4.672	4.956	8.361	9.97	14.209	14.904	9.596	15.984
ENSMUSG00000019232	Etnppl	ethanolamine phosphate phospholyase [Source:MGI Symbol;Acc:MGI:1919010]	3.99526e-26	1.99929e-23	22.6991	-2.76407	protein_coding	chr3	130617448	130635750	+	3726	0.286	0.36	0.232	0.28	0.107	0.282	1.656	1.094	1.092	2.1	1.755	2.712
ENSMUSG00000040740	Slc25a34	solute carrier family 25, member 34 [Source:MGI Symbol;Acc:MGI:2686215]	4.62222e-26	2.25795e-23	22.6463	-1.80876	protein_coding	chr4	141618824	141623821	-	2670	1.47	1.669	1.978	1.8	1.855	2.494	4.542	5.937	5.13	5.954	7.282	9.248
ENSMUSG00000031760	Mt3	metallothionein 3 [Source:MGI Symbol;Acc:MGI:97173]	1.09208e-25	5.21076e-23	22.2831	-0.759169	protein_coding	chr8	94152607	94154148	+	538	226.39	208.764	227.229	237.135	236.766	257.681	366.306	330.644	360.658	446.591	403.582	363.693
ENSMUSG00000015224	Cyp2j9	cytochrome P450, family 2, subfamily j, polypeptide 9 [Source:MGI Symbol;Acc:MGI:1921769]	1.18079e-25	5.50599e-23	22.2592	-0.5787	protein_coding	chr4	96568429	96591578	-	3337	15.553	15.493	15.463	15.365	14.212	15.323	20.033	22.029	22.462	21.193	22.257	23.313
ENSMUSG00000027435	Cd93	CD93 antigen [Source:MGI Symbol;Acc:MGI:106664]	2.03844e-25	9.29393e-23	22.0318	0.988189	protein_coding	chr2	148436640	148443563	-	6677	4.813	4.189	4.175	4.805	5.094	4.727	2.265	2.341	2.783	1.731	2.368	1.986
ENSMUSG00000028037	Ifi44	interferon-induced protein 44 [Source:MGI Symbol;Acc:MGI:2443016]	3.16058e-25	1.40969e-22	21.8509	2.67807	protein_coding	chr3	151730922	151749947	-	6116	0.359	0.563	0.333	0.465	0.29	0.33	0.05	0.037	0.103	0.04	0.042	0.043
ENSMUSG00000030087	Klf15	Kruppel-like factor 15 [Source:MGI Symbol;Acc:MGI:1929988]	4.37246e-25	1.90872e-22	21.7193	-1.06546	protein_coding	chr6	90462576	90475238	+	2527	7.86	8.058	6.938	7.482	6.394	7.235	10.286	14.291	17.461	16.32	12.92	17.512
ENSMUSG00000036181	Hist1h1c	histone cluster 1, H1c [Source:MGI Symbol;Acc:MGI:1931526]	5.29758e-25	2.26438e-22	21.645	-0.909293	protein_coding	chr13	23738807	23740366	+	1560	31.008	28.357	33.522	33.842	34.316	33.632	52.8	62.757	53.091	59.241	49.636	74.146
ENSMUSG00000026255	Efhd1	EF hand domain containing 1 [Source:MGI Symbol;Acc:MGI:1921607]	6.50633e-25	2.72429e-22	21.5647	-0.74319	protein_coding	chr1	87264363	87310839	+	2125	25.222	23.938	19.679	25.787	19.715	24.082	38.516	40.477	37.975	37.441	34.83	33.714
ENSMUSG00000026473	Glul	glutamate-ammonia ligase (glutamine synthetase) [Source:MGI Symbol;Acc:MGI:95739]	7.53032e-25	3.08999e-22	21.51	-0.815772	protein_coding	chr1	153899944	153909723	+	3329	183.315	194.202	191.506	181.016	193.034	201.26	275.652	291.237	294.065	337.846	353.534	383.16
ENSMUSG00000022817	Itgb5	integrin beta 5 [Source:MGI Symbol;Acc:MGI:96614]	9.35866e-25	3.76493e-22	21.4242	-0.659883	protein_coding	chr16	33829665	33949153	+	3362	15.012	13.32	12.876	13.32	13.074	13.877	18.501	19.192	21.3	19.914	22.434	22.394
ENSMUSG00000003526	Prodh	proline dehydrogenase [Source:MGI Symbol;Acc:MGI:97770]	3.03509e-24	1.18546e-21	20.9261	-0.835183	protein_coding	chr16	18060357	18090203	-	3461	6.623	7.035	6.804	5.497	6.277	6.402	8.414	11.644	11.26	12.83	10.742	11.59
ENSMUSG00000081683	Fzd10	frizzled homolog 10 (Drosophila) [Source:MGI Symbol;Acc:MGI:2136761]	3.0623e-24	1.18546e-21	20.9261	1.18646	protein_coding	chr5	128601106	128604093	+	2988	2.706	2.534	2.622	2.467	3.145	2.526	1.222	1.158	0.938	1.099	1.201	1.081
ENSMUSG00000038146	Notch3	notch 3 [Source:MGI Symbol;Acc:MGI:99460]	4.88453e-24	1.85585e-21	20.7315	0.929448	protein_coding	chr17	32120820	32166880	-	8044	3.346	3.13	2.707	3.466	3.586	3.311	1.243	1.915	1.77	1.719	1.668	1.563
ENSMUSG00000020893	Per1	period circadian clock 1 [Source:MGI Symbol;Acc:MGI:1098283]	6.97901e-24	2.60343e-21	20.5845	-0.868386	protein_coding	chr11	69095217	69109960	+	5631	6.18	6.183	5.097	5.086	5.463	5.418	7.402	9.684	11.168	11.501	8.515	10.598
ENSMUSG00000015575	Atp6v0e	ATPase, H+ transporting, lysosomal V0 subunit E [Source:MGI Symbol;Acc:MGI:1328318]	9.79518e-24	3.58871e-21	20.4451	-0.684317	protein_coding	chr17	26676396	26699644	+	3261	11.518	11.421	12.478	10.429	11.439	9.864	15.635	18.041	19.547	16.29	15.607	18.719
ENSMUSG00000000253	Gmpr	guanosine monophosphate reductase [Source:MGI Symbol;Acc:MGI:1913605]	3.60523e-23	1.29769e-20	19.8868	-0.525574	protein_coding	chr13	45507444	45546382	+	1871	41.253	39.058	42.642	39.628	43.739	43.853	56.893	56.532	61.204	58.085	58.013	55.934
ENSMUSG00000004328	Hif3a	hypoxia inducible factor 3, alpha subunit [Source:MGI Symbol;Acc:MGI:1859778]	3.96064e-23	1.40104e-20	19.8535	-1.3266	protein_coding	chr7	17031507	17062427	-	6713	1.08	1.727	1.251	1.426	1.352	1.1	2.15	3.085	3.28	3.775	3.068	3.865
ENSMUSG00000020424	Gatsl3	GATS protein-like 3 [Source:MGI Symbol;Acc:MGI:1919212]	4.77112e-23	1.65914e-20	19.7801	-1.00551	protein_coding	chr11	4218225	4222409	+	1574	6.595	5.685	5.363	6.591	7.027	6.308	9.499	12.802	13.327	11.362	11.864	13.925
ENSMUSG00000068854	Hist2h2be	histone cluster 2, H2be [Source:MGI Symbol;Acc:MGI:2448415]	5.50679e-23	1.88305e-20	19.7251	1.05497	protein_coding	chr3	96221121	96223738	+	2618	3.558	3.626	4.25	3.963	4.142	3.993	1.511	1.599	1.917	2.199	1.861	1.785
ENSMUSG00000031613	Hpgd	hydroxyprostaglandin dehydrogenase 15 (NAD) [Source:MGI Symbol;Acc:MGI:108085]	6.96397e-23	2.34229e-20	19.6304	1.14886	protein_coding	chr8	56294552	56321046	+	1719	8.593	8.136	9.015	8.692	7.633	6.856	3.363	4.254	4.313	3.444	3.406	2.431
ENSMUSG00000020108	Ddit4	DNA-damage-inducible transcript 4 [Source:MGI Symbol;Acc:MGI:1921997]	1.03322e-22	3.41912e-20	19.4661	-0.976999	protein_coding	chr10	59949675	59951770	-	1685	59.292	61.732	65.923	60.476	64.055	69.46	85.022	113.918	133.747	116.648	118.004	154.83
ENSMUSG00000054387	Mdm4	transformed mouse 3T3 cell double minute 4 [Source:MGI Symbol;Acc:MGI:107934]	2.19091e-22	7.13508e-20	19.1466	0.89724	protein_coding	chr1	132989845	133025366	-	3511	5.884	6.584	6.054	6.172	6.579	5.495	2.761	3.482	3.335	2.633	3.067	3.657
ENSMUSG00000029499	Pxmp2	peroxisomal membrane protein 2 [Source:MGI Symbol;Acc:MGI:107487]	2.63391e-22	8.44374e-20	19.0735	-0.923832	protein_coding	chr5	110274282	110286186	-	1200	6.404	5.978	6.71	6.075	6.567	7.87	10.504	11.349	12.583	12.943	12.784	12.377
ENSMUSG00000021453	Gadd45g	growth arrest and DNA-damage-inducible 45 gamma [Source:MGI Symbol;Acc:MGI:1346325]	2.73178e-22	8.62277e-20	19.0644	-0.964381	protein_coding	chr13	51846678	51848468	+	1173	16.535	22.023	18.748	18.372	19.383	22.33	29.718	35.593	49.563	36.299	32.314	37.921
ENSMUSG00000053898	Ech1	enoyl coenzyme A hydratase 1, peroxisomal [Source:MGI Symbol;Acc:MGI:1858208]	3.19783e-22	9.9409e-20	19.0026	-0.45626	protein_coding	chr7	28825217	28832247	+	2284	26.86	26.174	26.516	26.657	24.546	25.657	33.341	33.504	35.965	35.9	33.715	34.078
ENSMUSG00000031610	Scrg1	scrapie responsive gene 1 [Source:MGI Symbol;Acc:MGI:1328308]	5.50369e-22	1.68536e-19	18.7733	-0.800825	protein_coding	chr8	57455923	57477585	+	700	120.054	129.55	135.929	127.321	118.922	134.913	207.952	190.812	188.454	201.829	240.038	252.608
ENSMUSG00000000184	Ccnd2	cyclin D2 [Source:MGI Symbol;Acc:MGI:88314]	8.42502e-22	2.542e-19	18.5948	0.818887	protein_coding	chr6	127125779	127151048	-	5701	4.132	4.442	4.404	4.469	5.212	4.594	2.219	2.81	2.982	2.475	2.264	2.139
ENSMUSG00000032278	Paqr5	progestin and adipoQ receptor family member V [Source:MGI Symbol;Acc:MGI:1921340]	1.34846e-21	4.0096e-19	18.3969	-1.46556	protein_coding	chr9	61953481	62026856	-	3954	0.471	0.476	0.405	0.375	0.329	0.337	0.934	1.256	1.292	0.944	0.94	1.105
ENSMUSG00000024347	Psd2	pleckstrin and Sec7 domain containing 2 [Source:MGI Symbol;Acc:MGI:1921252]	1.45712e-21	4.27082e-19	18.3695	0.572377	protein_coding	chr18	35964830	36014715	+	4785	20.977	22.261	20.953	22.418	23.123	24.645	14.216	15.619	14.276	15.839	13.298	13.789
ENSMUSG00000024661	Fth1	ferritin heavy chain 1 [Source:MGI Symbol;Acc:MGI:95588]	1.53143e-21	4.42542e-19	18.354	-0.666665	protein_coding	chr19	9982703	9985092	+	866	2048.66	2066.48	2220.76	2027.46	1992.98	2203.09	3781.3	2963.67	3157.54	3177.19	3196.06	2884.85
ENSMUSG00000032035	Ets1	E26 avian leukemia oncogene 1, 5' domain [Source:MGI Symbol;Acc:MGI:95455]	1.59514e-21	4.5455e-19	18.3424	0.877496	protein_coding	chr9	32636221	32757820	+	8476	3.721	3.646	3.667	4.178	4.516	4.266	1.759	2.627	1.856	2.038	2.228	2.044
ENSMUSG00000064373	Sepp1	selenoprotein P, plasma, 1 [Source:MGI Symbol;Acc:MGI:894288]	2.35868e-21	6.62919e-19	18.1785	-0.553393	protein_coding	chr15	3268547	3280508	+	2845	393.557	404.114	378.041	387.467	365.58	381.628	485.806	555.16	536.192	523.532	568.869	588.913
ENSMUSG00000019997	Ctgf	connective tissue growth factor [Source:MGI Symbol;Acc:MGI:95537]	2.52784e-21	7.00859e-19	18.1544	-1.44897	protein_coding	chr10	24595442	24598683	+	2861	4.605	3.812	3.919	4.466	3.98	2.624	5.712	9.813	13.89	10.262	10.291	11.724
ENSMUSG00000074637	Sox2	SRY (sex determining region Y)-box 2 [Source:MGI Symbol;Acc:MGI:98364]	4.91007e-21	1.3432e-18	17.8719	0.62824	protein_coding	chr3	34650005	34652461	+	2457	23.723	24.095	24.79	21.259	21.626	21.863	13.852	15.243	13.027	13.765	16.001	13.42
ENSMUSG00000042010	Acacb	acetyl-Coenzyme A carboxylase beta [Source:MGI Symbol;Acc:MGI:2140940]	5.64709e-21	1.52449e-18	17.8169	-0.908125	protein_coding	chr5	114146535	114250761	+	9632	0.984	1.034	0.917	0.973	1.04	1.043	1.665	1.686	1.784	1.756	1.673	2.256
ENSMUSG00000045104	Gm5514	predicted gene 5514 [Source:MGI Symbol;Acc:MGI:3645435]	8.23279e-21	2.19366e-18	17.6588	-0.493385	pseudogene	chr19	21938079	21938384	+	306	132.315	127.754	131.566	132.866	136.907	139.541	184.8	173.468	183.345	192.155	177.357	174.166
ENSMUSG00000031111	Igsf1	immunoglobulin superfamily, member 1 [Source:MGI Symbol;Acc:MGI:2147913]	9.8417e-21	2.58875e-18	17.5869	0.614011	protein_coding	chrX	49782536	49797749	-	5768	8.767	8.379	8.353	7.111	8.084	6.92	5.056	5.39	4.844	5.153	4.586	4.854
ENSMUSG00000027200	Sema6d	sema domain, transmembrane domain (TM), and cytoplasmic domain, (semaphorin) 6D [Source:MGI Symbol;Acc:MGI:2387661]	1.30868e-20	3.39877e-18	17.4687	0.547815	protein_coding	chr2	124089969	124667770	+	10559	13.996	13.787	13.476	14.218	14.7	14.761	8.78	9.795	8.841	8.898	9.64	9.886
ENSMUSG00000028982	Slc25a33	solute carrier family 25, member 33 [Source:MGI Symbol;Acc:MGI:1917806]	1.62932e-20	4.17858e-18	17.379	-0.549688	protein_coding	chr4	149744036	149774277	-	1887	43.424	46.829	43.679	43.24	43.081	44.615	59.198	59.543	63.177	61.439	58.608	70.779
ENSMUSG00000039579	Grin3a	glutamate receptor ionotropic, NMDA3A [Source:MGI Symbol;Acc:MGI:1933206]	3.10522e-20	7.8654e-18	17.1043	0.495777	protein_coding	chr4	49661611	49845744	-	12275	5.768	5.57	5.378	5.104	5.925	5.392	3.814	4.015	3.698	3.763	3.732	3.565
ENSMUSG00000078185	Chml	choroideremia-like [Source:MGI Symbol;Acc:MGI:101913]	3.49291e-20	8.73951e-18	17.0585	1.58496	protein_coding	chr1	175686488	175688353	-	1866	1.783	1.631	1.624	1.717	1.608	1.601	0.349	0.598	0.339	0.543	0.573	0.692
ENSMUSG00000021025	Nfkbia	nuclear factor of kappa light polypeptide gene enhancer in B cells inhibitor, alpha [Source:MGI Symbol;Acc:MGI:104741]	3.57957e-20	8.84843e-18	17.0531	-0.875212	protein_coding	chr12	55489411	55492647	-	1577	13.27	13.578	12.627	12.243	14.028	12.694	15.71	23.82	28.696	25.277	21.597	23.895
ENSMUSG00000038526	Car14	carbonic anhydrase 14 [Source:MGI Symbol;Acc:MGI:1344341]	6.85514e-20	1.67437e-17	16.7761	-0.694528	protein_coding	chr3	95897768	95904691	-	2543	15.503	14.447	16.853	16.445	13.617	16.807	27.211	23.156	21.315	25.705	25.257	23.064
ENSMUSG00000026173	Plcd4	phospholipase C, delta 4 [Source:MGI Symbol;Acc:MGI:107469]	6.99345e-20	1.68805e-17	16.7726	-0.491936	protein_coding	chr1	74542888	74567794	+	5420	7.139	7.059	7.244	7.486	7.516	7.565	9.928	9.248	10.118	10.474	9.556	10.239
ENSMUSG00000032816	Igdcc4	immunoglobulin superfamily, DCC subclass, member 4 [Source:MGI Symbol;Acc:MGI:1858497]	7.8089e-20	1.86297e-17	16.7298	0.541422	protein_coding	chr9	65101486	65137940	+	6366	8.215	8.389	7.691	8.589	9.017	7.956	5.039	6.059	5.71	6.013	4.894	5.281
ENSMUSG00000038393	Txnip	thioredoxin interacting protein [Source:MGI Symbol;Acc:MGI:1889549]	8.68166e-20	2.04738e-17	16.6888	-1.51436	protein_coding	chr3	96557957	96561883	+	3031	12.074	9.407	7.284	8.431	8.455	5.872	11.515	26.002	29.04	26.33	22.896	26.181
ENSMUSG00000022132	Cldn10	claudin 10 [Source:MGI Symbol;Acc:MGI:1913101]	1.08386e-19	2.527e-17	16.5974	-0.503814	protein_coding	chr14	118787908	118875489	+	2591	26.823	25.212	27.05	25.416	26.939	25.997	32.494	37.979	36.519	33.853	36.466	37.385
ENSMUSG00000017697	Ada	adenosine deaminase [Source:MGI Symbol;Acc:MGI:87916]	1.13442e-19	2.61516e-17	16.5825	-2.09741	protein_coding	chr2	163726584	163750239	-	2002	0.449	0.597	0.67	0.44	0.289	0.242	1.172	1.729	2.19	2.208	1.601	2.562
ENSMUSG00000031665	Sall1	sal-like 1 (Drosophila) [Source:MGI Symbol;Acc:MGI:1889585]	1.8268e-19	4.16449e-17	16.3804	0.602008	protein_coding	chr8	89027248	89044162	-	5252	10.56	10.713	10.55	10.8	10.613	11.319	7.399	7.748	6.31	6.571	6.859	6.003
ENSMUSG00000045211	Nudt18	nudix (nucleoside diphosphate linked moiety X)-type motif 18 [Source:MGI Symbol;Acc:MGI:2385853]	2.18074e-19	4.91673e-17	16.3083	-0.543233	protein_coding	chr14	70577847	70582571	+	3716	11.782	11.788	11.405	13.075	11.867	12.544	15.639	16.538	16.655	18.617	15.732	18.451
ENSMUSG00000031647	Mfap3l	microfibrillar-associated protein 3-like [Source:MGI Symbol;Acc:MGI:1918556]	2.28461e-19	5.09492e-17	16.2929	0.481622	protein_coding	chr8	60632827	60676729	+	6837	12.486	12.103	10.947	12.233	11.097	11.151	8.106	8.507	8.351	7.782	7.632	7.828
ENSMUSG00000026839	Upp2	uridine phosphorylase 2 [Source:MGI Symbol;Acc:MGI:1923904]	3.17186e-19	6.99753e-17	16.1551	-0.97096	protein_coding	chr2	58567298	58792971	+	7053	0.887	0.837	0.663	0.841	0.717	0.87	1.763	1.496	1.391	1.524	1.418	1.508
ENSMUSG00000023067	Cdkn1a	cyclin-dependent kinase inhibitor 1A (P21) [Source:MGI Symbol;Acc:MGI:104556]	3.42895e-19	7.48423e-17	16.1259	-0.783853	protein_coding	chr17	29090979	29100722	+	2223	27.432	24.203	23.835	28.146	28.569	23.075	32.516	38.215	49.154	46.133	41.388	50.016
ENSMUSG00000071637	Cebpd	CCAAT/enhancer binding protein (C/EBP), delta [Source:MGI Symbol;Acc:MGI:103573]	3.47166e-19	7.49769e-17	16.1251	-1.40498	pseudogene	chr16	15887286	15888466	+	1180	3.299	4.022	3.375	3.564	3.308	3.01	6.115	9.318	13.256	10.103	6.663	7.694
ENSMUSG00000030235	Slco1c1	solute carrier organic anion transporter family, member 1c1 [Source:MGI Symbol;Acc:MGI:1889679]	4.17984e-19	8.93311e-17	16.049	0.473156	protein_coding	chr6	141524386	141570177	+	3178	30.024	30.325	29.232	30.048	31.335	27.71	19.804	22.744	22.334	19.944	19.605	19.411
ENSMUSG00000014846	Tppp3	tubulin polymerization-promoting protein family member 3 [Source:MGI Symbol;Acc:MGI:1915221]	5.15544e-19	1.09046e-16	15.9624	-0.567948	protein_coding	chr8	105467493	105471526	-	1848	106.774	107.574	110.121	112.105	103.334	120.028	172.874	143.286	150.425	162.337	155.44	156.077
ENSMUSG00000000957	Mmp14	matrix metallopeptidase 14 (membrane-inserted) [Source:MGI Symbol;Acc:MGI:101900]	7.56255e-19	1.58327e-16	15.8004	0.943608	protein_coding	chr14	54431604	54441258	+	2597	12.554	11.83	11.368	10.18	10.328	8.392	4.084	5.889	6.458	6.105	5.562	4.256
ENSMUSG00000074794	Arrdc3	arrestin domain containing 3 [Source:MGI Symbol;Acc:MGI:2145242]	7.64318e-19	1.58399e-16	15.8002	-0.726997	protein_coding	chr13	80883384	80896035	+	6259	11.104	10.205	10.381	10.796	10.401	10.356	14.451	17.372	15.775	16.068	15.212	21.691
ENSMUSG00000040711	Sh3pxd2b	SH3 and PX domains 2B [Source:MGI Symbol;Acc:MGI:2442062]	9.16736e-19	1.88087e-16	15.7256	0.571765	protein_coding	chr11	32347820	32428173	+	9709	3.783	3.687	3.348	3.919	3.797	3.666	2.221	2.794	2.421	2.385	2.355	2.199
ENSMUSG00000019874	Fabp7	fatty acid binding protein 7, brain [Source:MGI Symbol;Acc:MGI:101916]	1.29438e-18	2.62939e-16	15.5801	0.845376	protein_coding	chr10	57784881	57788450	+	1250	98.13	98.982	115.877	99.916	125.992	82.978	57.375	62.47	68.391	48.467	48.511	47.984
ENSMUSG00000037366	Pafah2	platelet-activating factor acetylhydrolase 2 [Source:MGI Symbol;Acc:MGI:2140321]	2.00931e-18	4.04168e-16	15.3934	0.64512	protein_coding	chr4	134396320	134427413	+	3616	5.373	5.641	5.687	5.616	5.998	5.056	3.221	3.226	3.713	3.712	3.262	3.393
ENSMUSG00000006205	Htra1	HtrA serine peptidase 1 [Source:MGI Symbol;Acc:MGI:1929076]	2.14391e-18	4.27054e-16	15.3695	-0.41713	protein_coding	chr7	130936111	130985660	+	2879	58.01	58.392	57.89	55.152	59.888	54.265	68.92	75.533	77.226	74.722	71.41	73.624
ENSMUSG00000015850	Adamtsl4	ADAMTS-like 4 [Source:MGI Symbol;Acc:MGI:2389008]	2.37807e-18	4.69143e-16	15.3287	-0.879233	protein_coding	chr3	95676201	95687917	-	4198	2.053	1.717	1.836	1.994	1.757	1.682	3.8	3.018	3.134	3.584	3.268	2.76
ENSMUSG00000054364	Rhob	ras homolog gene family, member B [Source:MGI Symbol;Acc:MGI:107949]	2.48722e-18	4.86003e-16	15.3134	-0.414197	protein_coding	chr12	8497763	8499985	-	2223	210.42	215.069	213.117	210.407	202.13	209.746	270.218	275.013	284.55	279.7	250.305	257.496
ENSMUSG00000000791	Il12rb1	interleukin 12 receptor, beta 1 [Source:MGI Symbol;Acc:MGI:104579]	2.57537e-18	4.98481e-16	15.3024	-1.30027	protein_coding	chr8	70808449	70821424	+	2873	1.714	1.589	1.748	1.952	1.925	1.981	3.419	3.536	3.619	4.757	4.403	6.188
ENSMUSG00000020431	Adcy1	adenylate cyclase 1 [Source:MGI Symbol;Acc:MGI:99677]	2.93821e-18	5.63395e-16	15.2492	0.530298	protein_coding	chr11	7063489	7178506	+	12522	12.833	11.84	11.367	11.801	13.527	11.683	7.341	8.478	8.12	7.737	8.238	8.697
ENSMUSG00000025810	Nrp1	neuropilin 1 [Source:MGI Symbol;Acc:MGI:106206]	3.47633e-18	6.60407e-16	15.1802	0.561962	protein_coding	chr8	128359073	128505462	+	5907	6.787	6.557	6.632	6.367	7.233	6.641	4.327	5.055	4.592	4.037	4.268	3.916
ENSMUSG00000060548	Tnfrsf19	tumor necrosis factor receptor superfamily, member 19 [Source:MGI Symbol;Acc:MGI:1352474]	4.01724e-18	7.56162e-16	15.1214	0.542527	protein_coding	chr14	60963834	61046855	-	4777	13.595	12.765	11.935	12.469	13.386	12.318	8.589	9.605	9.114	7.767	8.096	7.324
ENSMUSG00000020601	Trib2	tribbles homolog 2 (Drosophila) [Source:MGI Symbol;Acc:MGI:2145021]	4.42503e-18	8.25348e-16	15.0834	0.466182	protein_coding	chr12	15791727	15816877	-	4290	22.063	21.907	21.07	20.271	22.648	19.7	13.384	16.029	15.554	14.689	14.972	14.247
ENSMUSG00000031561	Tenm3	teneurin transmembrane protein 3 [Source:MGI Symbol;Acc:MGI:1345183]	4.66143e-18	8.61608e-16	15.0647	0.542475	protein_coding	chr8	48227682	48674690	-	10851	3.201	3.426	3.263	3.348	3.718	3.463	2.155	2.315	2.125	2.272	2.257	2.352
ENSMUSG00000097061	9330151L19Rik	RIKEN cDNA 9330151L19 gene [Source:MGI Symbol;Acc:MGI:3041168]	5.32397e-18	9.75285e-16	15.0109	0.528625	protein_coding	chr12	69197211	69199868	+	2546	14.426	16.109	15.286	15.009	13.928	13.205	9.646	10.15	10.121	10.655	9.198	8.892
ENSMUSG00000028645	Slc2a1	solute carrier family 2 (facilitated glucose transporter), member 1 [Source:MGI Symbol;Acc:MGI:95755]	5.86397e-18	1.0647e-15	14.9728	-0.6143	protein_coding	chr4	119108711	119137330	+	2853	42.983	44.18	40.831	45.335	42.038	44.857	51.525	57.616	70.292	66.676	65.455	71.965
ENSMUSG00000037235	Mxd4	Max dimerization protein 4 [Source:MGI Symbol;Acc:MGI:104991]	6.2072e-18	1.11713e-15	14.9519	-0.469614	protein_coding	chr5	34173887	34187720	-	3882	26.91	25.722	24.566	25.084	24.777	25.076	29.291	34.68	37.755	33.573	33.134	34.415
ENSMUSG00000030317	Timp4	tissue inhibitor of metalloproteinase 4 [Source:MGI Symbol;Acc:MGI:109125]	6.38456e-18	1.13689e-15	14.9443	-0.529088	protein_coding	chr6	115245616	115251849	-	1416	62.755	60.691	64.078	57.849	64.609	66.581	74.868	87.469	88.757	87.489	92.709	91.585
ENSMUSG00000053907	Mat2a	methionine adenosyltransferase II, alpha [Source:MGI Symbol;Acc:MGI:2443731]	6.4278e-18	1.13689e-15	14.9443	-0.495126	protein_coding	chr6	72432799	72439558	-	2804	77.074	85.77	81.237	82.526	78.21	76.659	95.829	105.88	116.632	112.716	103.267	118.754
ENSMUSG00000036155	Mgat5	mannoside acetylglucosaminyltransferase 5 [Source:MGI Symbol;Acc:MGI:894701]	6.78471e-18	1.18976e-15	14.9245	0.885257	protein_coding	chr1	127204986	127483704	+	3836	5.75	5.61	5.27	5.931	5.588	5.997	2.719	3.361	2.876	2.421	2.596	3.753
ENSMUSG00000024172	St6gal2	beta galactoside alpha 2,6 sialyltransferase 2 [Source:MGI Symbol;Acc:MGI:2445190]	7.52735e-18	1.3088e-15	14.8831	0.807676	protein_coding	chr17	55445382	55514581	+	7375	2.048	2.171	2.131	1.977	2.23	1.981	0.902	1.385	1.128	1.116	1.211	1.138
ENSMUSG00000036698	Ago2	argonaute RISC catalytic subunit 2 [Source:MGI Symbol;Acc:MGI:2446632]	8.43359e-18	1.45405e-15	14.8374	0.5716	protein_coding	chr15	73095844	73184840	-	13705	5.986	5.829	5.594	5.679	6.443	6.084	3.305	4.244	3.826	3.574	3.891	4.199
ENSMUSG00000028268	Gbp3	guanylate binding protein 3 [Source:MGI Symbol;Acc:MGI:1926263]	9.4226e-18	1.61103e-15	14.7929	1.14711	protein_coding	chr3	142560052	142573209	+	3239	2.506	2.483	2.219	2.646	2.5	2.193	0.939	1.155	1.521	1.064	0.858	0.762
ENSMUSG00000041642	Kif21b	kinesin family member 21B [Source:MGI Symbol;Acc:MGI:109234]	1.5387e-17	2.60905e-15	14.5835	0.524565	protein_coding	chr1	136131389	136177998	+	10813	5.674	5.596	5.757	5.994	6.234	5.449	3.268	4.424	3.846	3.986	3.77	3.921
ENSMUSG00000090122	Kcne1l	potassium voltage-gated channel, Isk-related family, member 1-like, pseudogene [Source:MGI Symbol;Acc:MGI:1913490]	1.59531e-17	2.68287e-15	14.5714	0.524145	protein_coding	chrX	142304752	142306294	-	1543	21.303	20.405	22.557	21.521	21.224	21.213	13.268	15.736	13.565	14.454	14.678	14.008
ENSMUSG00000024411	Aqp4	aquaporin 4 [Source:MGI Symbol;Acc:MGI:107387]	1.73604e-17	2.89579e-15	14.5382	0.688275	protein_coding	chr18	15389394	15403684	-	5082	179.864	211.58	205.748	180.41	190.007	197.061	116.627	126.372	112.22	93.191	113.77	131.689
ENSMUSG00000074170	Plekhf1	pleckstrin homology domain containing, family F (with FYVE domain) member 1 [Source:MGI Symbol;Acc:MGI:1919537]	2.29375e-17	3.79523e-15	14.4208	-1.04488	protein_coding	chr7	38220654	38227994	-	1559	5.719	6.972	5.609	6.423	3.849	4.867	8.782	10.812	13.484	12.199	10.855	10.477
ENSMUSG00000033685	Ucp2	uncoupling protein 2 (mitochondrial, proton carrier) [Source:MGI Symbol;Acc:MGI:109354]	2.52813e-17	4.14958e-15	14.382	-0.595888	protein_coding	chr7	100493337	100502020	+	6989	9.492	8.258	7.544	8.757	8.528	7.963	9.864	11.357	13.694	13.38	12.339	12.93
ENSMUSG00000026227	2810459M11Rik	RIKEN cDNA 2810459M11 gene [Source:MGI Symbol;Acc:MGI:1920042]	3.08272e-17	5.01969e-15	14.2993	0.848934	protein_coding	chr1	86045863	86055456	+	3331	3.636	2.882	3.236	3.127	2.865	3.271	1.644	1.81	1.832	1.765	1.693	1.403
ENSMUSG00000037364	Srrt	serrate RNA effector molecule homolog (Arabidopsis) [Source:MGI Symbol;Acc:MGI:1933527]	4.18912e-17	6.76756e-15	14.1696	-0.488262	protein_coding	chr5	137295704	137307674	-	3024	23.83	24.226	24.522	24.77	24.922	22.555	29.983	30.529	37.554	36.931	30.34	30.474
ENSMUSG00000024175	Tekt4	tektin 4 [Source:MGI Symbol;Acc:MGI:1919090]	4.47471e-17	7.17247e-15	14.1443	-1.50672	protein_coding	chr17	25471590	25476594	+	1532	1.542	1.821	1.272	1.49	1.18	1.739	2.298	4.336	4.279	5.188	3.961	5.033
ENSMUSG00000031833	Mast3	microtubule associated serine/threonine kinase 3 [Source:MGI Symbol;Acc:MGI:2683541]	5.01488e-17	7.97599e-15	14.0982	-0.566016	protein_coding	chr8	70778117	70792433	-	5334	13.304	13.333	14.259	14.381	13.784	15.14	20.258	16.921	19.723	22.883	19.476	20.731
ENSMUSG00000066687	Zbtb16	zinc finger and BTB domain containing 16 [Source:MGI Symbol;Acc:MGI:103222]	5.61483e-17	8.86149e-15	14.0525	-1.13551	protein_coding	chr9	48654311	48835945	-	5100	1.024	1.442	1.29	1.382	1.474	1.361	2.097	2.67	3.28	2.831	2.338	3.709
ENSMUSG00000007872	Id3	inhibitor of DNA binding 3 [Source:MGI Symbol;Acc:MGI:96398]	5.98465e-17	9.37305e-15	14.0281	0.763131	protein_coding	chr4	136143497	136145755	+	1791	38.693	36.129	35.023	31.781	34.491	31.413	24.9	19.727	19.714	19.947	18.658	14.486
ENSMUSG00000032679	Cd59a	CD59a antigen [Source:MGI Symbol;Acc:MGI:109177]	6.38e-17	9.91655e-15	14.0036	-0.511649	protein_coding	chr2	104095801	104115354	+	1811	23.11	20.826	23.951	23.445	20.598	23.132	31.153	29.557	29.157	32.49	32.374	30.414
ENSMUSG00000002289	Angptl4	angiopoietin-like 4 [Source:MGI Symbol;Acc:MGI:1888999]	7.04305e-17	1.08648e-14	13.964	-1.6266	protein_coding	chr17	33773750	33781575	-	3286	2.136	1.797	1.647	1.902	2.145	1.891	2.328	5.215	8.915	5.911	5.787	6.404
ENSMUSG00000026888	Grb14	growth factor receptor bound protein 14 [Source:MGI Symbol;Acc:MGI:1355324]	7.18168e-17	1.0996e-14	13.9588	-0.524197	protein_coding	chr2	64912476	65024987	-	7185	7.043	7.892	7.814	6.751	6.741	7.454	10.816	9.982	9.488	10.503	9.522	10.098
ENSMUSG00000040612	Ildr2	immunoglobulin-like domain containing receptor 2 [Source:MGI Symbol;Acc:MGI:1196370]	7.57011e-17	1.15049e-14	13.9391	0.485046	protein_coding	chr1	166254139	166316823	+	8251	5.693	5.432	5.514	6.19	5.787	5.508	3.856	4.363	4.126	3.829	3.584	3.692
ENSMUSG00000060803	Gstp1	glutathione S-transferase, pi 1 [Source:MGI Symbol;Acc:MGI:95865]	1.18035e-16	1.78068e-14	13.7494	-0.512743	protein_coding	chr19	4035411	4037912	-	744	60.546	59.167	59.174	61.484	63.402	68.078	88.392	79.148	88.655	93.257	86.5	74.951
ENSMUSG00000020181	Nav3	neuron navigator 3 [Source:MGI Symbol;Acc:MGI:2183703]	1.28708e-16	1.92752e-14	13.715	0.781607	protein_coding	chr10	109682660	110000219	-	9304	2.364	2.208	2.201	2.17	2.541	2.243	1.084	1.374	1.258	1.072	1.373	1.49
ENSMUSG00000004110	Cacna1e	calcium channel, voltage-dependent, R type, alpha 1E subunit [Source:MGI Symbol;Acc:MGI:106217]	1.84826e-16	2.74788e-14	13.561	0.703342	protein_coding	chr1	154392519	154725920	-	12697	2.156	2.525	2.257	2.262	2.685	2.263	1.116	1.525	1.36	1.322	1.467	1.559
ENSMUSG00000018102	Hist1h2bc	histone cluster 1, H2bc [Source:MGI Symbol;Acc:MGI:1915274]	2.03671e-16	2.98483e-14	13.5251	-0.525449	protein_coding	chr13	23684199	23692488	+	736	60.074	61.238	61.287	53.063	55.398	57.358	88.289	82.511	89.68	75.483	74.26	72.36
ENSMUSG00000031209	Heph	hephaestin [Source:MGI Symbol;Acc:MGI:1332240]	2.03673e-16	2.98483e-14	13.5251	-0.674662	protein_coding	chrX	96455359	96574485	+	7662	2.779	2.97	2.938	3.173	3.062	3.034	3.829	4.648	4.644	4.133	4.863	5.439
ENSMUSG00000028047	Thbs3	thrombospondin 3 [Source:MGI Symbol;Acc:MGI:98739]	2.12017e-16	3.08507e-14	13.5107	-0.590921	protein_coding	chr3	89215180	89226837	+	4823	5.139	4.996	5.071	5.191	4.602	4.619	6.308	6.608	7.011	8.156	6.769	8.089
ENSMUSG00000027525	Phactr3	phosphatase and actin regulator 3 [Source:MGI Symbol;Acc:MGI:1921439]	2.34091e-16	3.38228e-14	13.4708	-0.737562	protein_coding	chr2	178118975	178338492	+	6407	17.608	17.637	17.716	18.187	16.496	18.412	23.697	25.769	27.596	27.399	27.446	37.986
ENSMUSG00000044338	Aplnr	apelin receptor [Source:MGI Symbol;Acc:MGI:1346086]	2.59569e-16	3.70873e-14	13.4308	1.06487	protein_coding	chr2	85136360	85139922	+	3563	24.399	27.689	25.211	26.475	24.013	31.048	17.054	13.942	10.265	10.3	12.857	8.422
ENSMUSG00000030096	Slc6a6	solute carrier family 6 (neurotransmitter transporter, taurine), member 6 [Source:MGI Symbol;Acc:MGI:98488]	2.603e-16	3.70873e-14	13.4308	0.542573	protein_coding	chr6	91684067	91759063	+	6169	21.178	21.184	21.396	22.7	23.742	22.571	13.07	15.01	13.477	14.448	16.528	15.061
ENSMUSG00000067629	Syngap1	synaptic Ras GTPase activating protein 1 homolog (rat) [Source:MGI Symbol;Acc:MGI:3039785]	2.89855e-16	4.10135e-14	13.3871	0.703746	protein_coding	chr17	26941452	26970645	+	4031	7.395	7.163	6.519	6.866	8.151	6.408	3.3	4.791	4.923	4.396	3.668	4.052
ENSMUSG00000025608	Podxl	podocalyxin-like [Source:MGI Symbol;Acc:MGI:1351317]	3.24403e-16	4.55876e-14	13.3412	0.59845	protein_coding	chr6	31519488	31563981	-	5488	6.256	5.671	5.884	6.255	6.343	5.949	4.015	4.384	4.218	3.576	3.792	3.129
ENSMUSG00000021756	Il6st	interleukin 6 signal transducer [Source:MGI Symbol;Acc:MGI:96560]	3.69019e-16	5.15044e-14	13.2882	0.415353	protein_coding	chr13	112464070	112510086	+	11099	11.636	11.291	10.609	11.939	11.441	11.127	7.687	8.645	8.875	7.994	7.847	8.043
ENSMUSG00000020614	Fam20a	family with sequence similarity 20, member A [Source:MGI Symbol;Acc:MGI:2388266]	3.8286e-16	5.30752e-14	13.2751	-0.598442	protein_coding	chr11	109669749	109722279	-	3634	6.015	6.082	6.135	5.776	6.077	6.175	7.511	8.955	9.542	8.693	7.914	10.265
ENSMUSG00000047330	Kcne4	potassium voltage-gated channel, Isk-related subfamily, gene 4 [Source:MGI Symbol;Acc:MGI:1891125]	4.37794e-16	6.02834e-14	13.2198	0.861121	protein_coding	chr1	78816949	78820024	+	2462	5.513	5.886	4.994	4.734	4.698	4.508	2.772	2.698	2.552	2.207	2.916	2.824
ENSMUSG00000075602	Ly6a	lymphocyte antigen 6 complex, locus A [Source:MGI Symbol;Acc:MGI:107527]	4.85864e-16	6.64565e-14	13.1775	-0.669777	protein_coding	chr15	74994878	74997634	-	819	18.889	17.828	18.605	20.199	17.566	17.691	29.667	28.351	33.396	27.628	28.071	22.82
ENSMUSG00000027215	Cd82	CD82 antigen [Source:MGI Symbol;Acc:MGI:104651]	5.19846e-16	7.06336e-14	13.151	-0.570368	protein_coding	chr2	93419111	93463140	-	3005	21.733	21.365	21.047	23.087	19.667	24.538	35.669	29.496	29.758	32.36	31.399	28.998
ENSMUSG00000040724	Kcna2	potassium voltage-gated channel, shaker-related subfamily, member 2 [Source:MGI Symbol;Acc:MGI:96659]	5.80222e-16	7.83185e-14	13.1061	1.18725	protein_coding	chr3	107101567	107106879	+	3456	7.624	6.657	5.298	7.719	8.712	7.24	2.226	3.521	3.009	2.171	3.153	4.122
ENSMUSG00000047459	Dynlrb1	dynein light chain roadblock-type 1 [Source:MGI Symbol;Acc:MGI:1914318]	6.4131e-16	8.59984e-14	13.0655	-0.453061	protein_coding	chr2	155236533	155250277	+	1009	126.449	118.925	129.997	121.319	132.799	127.196	164.514	161.474	158.744	166.787	176.735	167.305
ENSMUSG00000029211	Gabra4	gamma-aminobutyric acid (GABA) A receptor, subunit alpha 4 [Source:MGI Symbol;Acc:MGI:95616]	8.0018e-16	1.06606e-13	12.9722	0.496268	protein_coding	chr5	71569734	71658308	-	4123	7.351	8.058	7.402	7.189	7.198	6.93	4.892	5.483	5.417	4.869	4.716	4.708
ENSMUSG00000073889	Il11ra1	interleukin 11 receptor, alpha chain 1 [Source:MGI Symbol;Acc:MGI:107426]	9.46429e-16	1.25277e-13	12.9021	-0.441567	protein_coding	chr4	41699989	41769474	+	4471	7.248	6.92	6.661	7.203	6.815	7.402	8.497	8.826	9.849	9.641	9.176	9.278
ENSMUSG00000028766	Alpl	alkaline phosphatase, liver/bone/kidney [Source:MGI Symbol;Acc:MGI:87983]	9.89579e-16	1.30149e-13	12.8856	0.99333	protein_coding	chr4	137741733	137796384	-	4033	1.848	1.707	1.642	1.808	1.981	2.011	0.841	0.996	0.785	1.136	0.837	0.706
ENSMUSG00000028756	Pink1	PTEN induced putative kinase 1 [Source:MGI Symbol;Acc:MGI:1916193]	1.10886e-15	1.44907e-13	12.8389	-0.425161	protein_coding	chr4	138313409	138326307	-	2673	134.62	128.468	126.467	126.102	119.487	129.26	165.163	155.88	167.624	183.55	162.811	152.741
ENSMUSG00000047036	Zfp445	zinc finger protein 445 [Source:MGI Symbol;Acc:MGI:2143340]	1.11723e-15	1.45077e-13	12.8384	0.790405	protein_coding	chr9	122851914	122862128	-	2961	13.494	12.982	13.114	11.39	14.527	11.19	5.49	8.37	6.764	6.368	6.898	8.685
ENSMUSG00000061436	Hipk2	homeodomain interacting protein kinase 2 [Source:MGI Symbol;Acc:MGI:1314872]	1.14686e-15	1.47988e-13	12.8298	1.11736	protein_coding	chr6	38694390	38876165	-	8836	4.872	5.269	4.806	6.02	6.32	6.751	1.992	2.944	2.144	1.831	2.616	3.517
ENSMUSG00000073481	2015-03-02	mitochondrial amidoxime reducing component 2 [Source:MGI Symbol;Acc:MGI:1914497]	1.31002e-15	1.67985e-13	12.7747	-0.44685	protein_coding	chr1	184813068	184846451	-	6629	5.124	5.039	4.93	5.154	5.082	5.169	6.767	6.475	7.57	6.399	6.375	6.435
ENSMUSG00000021792	Fam213a	family with sequence similarity 213, member A [Source:MGI Symbol;Acc:MGI:1917814]	1.35958e-15	1.73258e-13	12.7613	-0.400016	protein_coding	chr14	40993740	41013788	-	2948	44.994	43.912	44.831	45.736	42.314	45.671	53.477	55.438	57.829	59.809	54.199	58.861
ENSMUSG00000007659	Bcl2l1	BCL2-like 1 [Source:MGI Symbol;Acc:MGI:88139]	2.09e-15	2.64695e-13	12.5773	-0.476843	protein_coding	chr2	152780668	152831728	-	4586	21.691	22.982	21.503	22.544	21.533	25.002	30.054	27.263	30.5	33.053	30.116	30.2
ENSMUSG00000001666	Ddt	D-dopachrome tautomerase [Source:MGI Symbol;Acc:MGI:1298381]	2.16439e-15	2.72434e-13	12.5647	-0.454616	protein_coding	chr10	75771230	75773414	-	773	57.715	55.775	60.034	55.187	52.7	52.211	75.179	71.63	83.457	72.342	71.977	65.554
ENSMUSG00000035615	Frmpd1	FERM and PDZ domain containing 1 [Source:MGI Symbol;Acc:MGI:2446274]	3.13161e-15	3.91776e-13	12.407	-0.557098	protein_coding	chr4	45184875	45285936	+	5324	4.712	5.546	4.919	4.552	4.895	4.548	5.788	6.993	7.566	7.228	6.269	7.506
ENSMUSG00000028607	Cpt2	carnitine palmitoyltransferase 2 [Source:MGI Symbol;Acc:MGI:109176]	3.19634e-15	3.9745e-13	12.4007	-0.511787	protein_coding	chr4	107903981	107923610	-	2391	8.502	8.228	9.071	9.248	8.118	8.659	11.253	11.299	12.233	11.601	12.332	12.376
ENSMUSG00000032744	Heyl	hairy/enhancer-of-split related with YRPW motif-like [Source:MGI Symbol;Acc:MGI:1860511]	3.37031e-15	4.16271e-13	12.3806	0.729446	protein_coding	chr4	123233556	123249875	+	5113	3.26	2.948	3.073	3.549	3.471	3.236	1.964	2.02	1.538	1.991	1.989	1.79
ENSMUSG00000030107	Usp18	ubiquitin specific peptidase 18 [Source:MGI Symbol;Acc:MGI:1344364]	3.38828e-15	4.16271e-13	12.3806	1.70929	protein_coding	chr6	121245906	121270916	+	1770	1.297	1.433	1.565	1.222	1.144	0.844	0.467	0.315	0.46	0.183	0.314	0.365
ENSMUSG00000035133	Arhgap5	Rho GTPase activating protein 5 [Source:MGI Symbol;Acc:MGI:1332637]	3.53843e-15	4.32131e-13	12.3644	0.775024	protein_coding	chr12	52516077	52567852	+	5197	14	14.996	14.185	14.775	14.689	14.134	6.507	9.279	8.107	6.125	8.461	10.196
ENSMUSG00000019841	Rev3l	REV3-like, catalytic subunit of DNA polymerase zeta RAD54 like (S. cerevisiae) [Source:MGI Symbol;Acc:MGI:1337131]	3.64434e-15	4.42432e-13	12.3542	0.470517	protein_coding	chr10	39732118	39875211	+	13293	4.237	4.225	4.24	4.222	4.326	3.816	2.521	3.04	2.864	2.816	3.009	3.129
ENSMUSG00000053475	Tnfaip6	tumor necrosis factor alpha induced protein 6 [Source:MGI Symbol;Acc:MGI:1195266]	3.71824e-15	4.48747e-13	12.348	-1.08997	protein_coding	chr2	52038009	52056686	+	1710	2.004	1.801	1.772	1.968	1.818	1.959	4.423	3.231	3.199	3.557	4.223	4.598
ENSMUSG00000075224	Lrrc55	leucine rich repeat containing 55 [Source:MGI Symbol;Acc:MGI:2685197]	3.8821e-15	4.65783e-13	12.3318	0.623662	protein_coding	chr2	85162334	85196699	-	4080	7.73	8.241	7.788	6.529	7.548	7.646	5.135	5.267	4.831	4.562	4.766	3.808
ENSMUSG00000075706	Gpx4	glutathione peroxidase 4 [Source:MGI Symbol;Acc:MGI:104767]	4.04973e-15	4.83071e-13	12.316	-0.409761	protein_coding	chr10	80047166	80056439	+	1724	118.429	114.324	116.234	117.729	115.819	119.625	147.818	137.889	153.063	166.086	150.285	142.691
ENSMUSG00000046179	E2f8	E2F transcription factor 8 [Source:MGI Symbol;Acc:MGI:1922038]	4.30031e-15	5.09997e-13	12.2924	1.3649	protein_coding	chr7	48866429	48881596	-	5443	0.52	0.626	0.612	0.508	0.591	0.46	0.144	0.174	0.241	0.164	0.243	0.244
ENSMUSG00000038332	Sesn1	sestrin 1 [Source:MGI Symbol;Acc:MGI:2155278]	4.55446e-15	5.37034e-13	12.27	-0.664973	protein_coding	chr10	41810574	41908424	+	3327	14.93	13.83	12.959	14.688	12.581	11.73	16.017	20.266	23.508	20.855	18.072	24.491
ENSMUSG00000060376	Bckdha	branched chain ketoacid dehydrogenase E1, alpha polypeptide [Source:MGI Symbol;Acc:MGI:107701]	4.83561e-15	5.66927e-13	12.2465	-0.385939	protein_coding	chr7	25629852	25658761	-	1773	37.378	36.026	36.624	34.092	35.372	37.422	43.931	46.246	46.458	47.138	45.457	43.557
ENSMUSG00000050538	B230217C12Rik	RIKEN cDNA B230217C12 gene [Source:MGI Symbol;Acc:MGI:1915377]	5.04447e-15	5.88053e-13	12.2306	0.97356	processed_transcript	chr11	97841293	97844099	+	2200	5.263	4.677	4.762	5.371	4.781	5.467	2.549	2.994	3.165	1.825	2.02	2.262
ENSMUSG00000020661	Dnmt3a	DNA methyltransferase 3A [Source:MGI Symbol;Acc:MGI:1261827]	5.6831e-15	6.58758e-13	12.1813	0.546139	protein_coding	chr12	3806007	3914443	+	16642	11.177	11.051	11.331	11.301	12.98	11.357	6.407	7.751	7.324	7.376	8.284	8.404
ENSMUSG00000036353	P2ry12	purinergic receptor P2Y, G-protein coupled 12 [Source:MGI Symbol;Acc:MGI:1918089]	5.73122e-15	6.60603e-13	12.1801	0.489147	protein_coding	chr3	59216271	59262831	-	2379	23.913	23.286	24.201	21.249	22.35	22.478	15.384	15.79	15.221	14.574	15.43	17.66
ENSMUSG00000031673	Cdh11	cadherin 11 [Source:MGI Symbol;Acc:MGI:99217]	5.85182e-15	6.70736e-13	12.1734	0.44801	protein_coding	chr8	102632995	102785111	-	4216	16.579	15.692	16.141	17.444	16.418	15.699	10.351	12.206	12.235	10.561	11.656	12.037
ENSMUSG00000043085	Tmem82	transmembrane protein 82 [Source:MGI Symbol;Acc:MGI:2384869]	6.29078e-15	7.17045e-13	12.1445	-2.07529	protein_coding	chr4	141613376	141618633	-	3991	0.025	0.091	0.065	0.08	0.045	0.071	0.218	0.266	0.317	0.234	0.289	0.371
ENSMUSG00000029597	Sds	serine dehydratase [Source:MGI Symbol;Acc:MGI:98270]	6.3798e-15	7.23173e-13	12.1408	-2.35588	protein_coding	chr5	120476531	120483932	+	1613	0.227	0.112	0.107	0.248	0.157	0.075	0.377	1.142	0.981	0.779	0.742	1.13
ENSMUSG00000031231	Cox7b	cytochrome c oxidase subunit VIIb [Source:MGI Symbol;Acc:MGI:1913392]	6.92373e-15	7.80518e-13	12.1076	-0.385078	protein_coding	chrX	106015700	106022450	+	1214	142.887	144.087	149.659	152.338	143.424	142.552	190.403	178.161	188.021	186.289	178.677	177.384
ENSMUSG00000069808	Fam57a	family with sequence similarity 57, member A [Source:MGI Symbol;Acc:MGI:2151840]	7.11497e-15	7.97693e-13	12.0982	-0.498213	protein_coding	chr11	76179671	76214827	+	6615	8.645	8.572	8.599	7.945	7.098	8.035	11.308	11.062	11.618	9.925	10.775	11.663
ENSMUSG00000022114	Spry2	sprouty homolog 2 (Drosophila) [Source:MGI Symbol;Acc:MGI:1345138]	7.74399e-15	8.63497e-13	12.0637	0.497458	protein_coding	chr14	105891949	105896819	-	2085	13.579	14.023	12.976	14.063	12.933	13.434	8.964	10.333	8.847	9.122	9.284	8.581
ENSMUSG00000036833	Pnpla7	patatin-like phospholipase domain containing 7 [Source:MGI Symbol;Acc:MGI:2385325]	8.36973e-15	9.28226e-13	12.0323	-0.626038	protein_coding	chr2	24976033	25054057	+	7496	2.144	1.808	2.223	2.073	2.503	2.127	2.725	3.254	3.444	3.451	3.09	3.203
ENSMUSG00000037010	Apln	apelin [Source:MGI Symbol;Acc:MGI:1353624]	9.57245e-15	1.0559e-12	11.9764	0.547014	protein_coding	chrX	48025146	48034853	-	3149	18.806	17.81	18.366	17.376	20.765	20.468	13.292	12.088	13.466	11.384	11.141	13.366
ENSMUSG00000027962	Vcam1	vascular cell adhesion molecule 1 [Source:MGI Symbol;Acc:MGI:98926]	1.31508e-14	1.44286e-12	11.8408	0.66699	protein_coding	chr3	116110020	116129688	-	3398	13.139	12.262	11.3	11.069	12.467	10.998	5.424	8.689	8.608	7.304	6.955	6.271
ENSMUSG00000035342	Lzts2	leucine zipper, putative tumor suppressor 2 [Source:MGI Symbol;Acc:MGI:2385095]	1.40062e-14	1.52854e-12	11.8157	-0.434434	protein_coding	chr19	45015176	45027104	+	2921	18.622	17.911	17.31	17.745	16.681	16.718	22.202	21.803	26.388	24.85	20.745	20.703
ENSMUSG00000033105	Lss	lanosterol synthase [Source:MGI Symbol;Acc:MGI:1336155]	1.41376e-14	1.53471e-12	11.814	0.558185	protein_coding	chr10	76531588	76557138	+	10787	17.891	19.155	18.22	19.536	18.772	21.034	13.611	13.138	10.851	11.556	12.665	12.91
ENSMUSG00000022762	Ncam2	neural cell adhesion molecule 2 [Source:MGI Symbol;Acc:MGI:97282]	1.53845e-14	1.66129e-12	11.7796	0.794484	protein_coding	chr16	81200697	81624285	+	6162	4.622	4.892	4.7	5.278	5.514	5.96	2.688	3.143	2.612	2.264	2.933	3.495
ENSMUSG00000042675	Ypel3	yippee-like 3 (Drosophila) [Source:MGI Symbol;Acc:MGI:1913340]	1.73289e-14	1.86145e-12	11.7301	-0.483885	protein_coding	chr7	126776955	126780514	+	1848	85.243	86.773	83.627	81.976	78.787	77.092	117.719	108.823	118.011	122.729	107.388	89.765
ENSMUSG00000052040	Klf13	Kruppel-like factor 13 [Source:MGI Symbol;Acc:MGI:1354948]	1.79493e-14	1.91805e-12	11.7171	-0.449149	protein_coding	chr7	63886347	63938915	-	7535	15.846	16.098	15.035	16.092	15.351	16.636	19.14	19.838	20.357	21.172	21.324	22.938
ENSMUSG00000055980	Irs1	insulin receptor substrate 1 [Source:MGI Symbol;Acc:MGI:99454]	1.8347e-14	1.95039e-12	11.7099	0.436742	protein_coding	chr1	82233101	82291416	-	9144	5.77	5.63	5.577	5.743	5.91	5.345	3.651	4.23	3.901	3.889	4.201	4.241
ENSMUSG00000050332	Amer1	APC membrane recruitment 1 [Source:MGI Symbol;Acc:MGI:1919595]	1.85973e-14	1.96681e-12	11.7062	0.598249	protein_coding	chrX	95420318	95444872	-	8496	3.301	3.249	2.853	3.258	3.374	3.045	1.796	2.148	1.963	1.814	2.067	2.303
ENSMUSG00000011148	Adssl1	adenylosuccinate synthetase like 1 [Source:MGI Symbol;Acc:MGI:87947]	1.98172e-14	2.08508e-12	11.6809	-0.507781	protein_coding	chr12	112620045	112641354	+	1861	20.791	20.442	22.424	22.622	21.229	23.682	33.352	28.763	27.888	31.051	29.874	28.474
ENSMUSG00000087165	2010001A14Rik	RIKEN cDNA 2010001A14 gene [Source:MGI Symbol;Acc:MGI:1923766]	2.02632e-14	2.12112e-12	11.6734	-0.798474	processed_transcript	chr11	57795499	57801417	-	714	8.434	9.286	9.943	9.481	9.568	10.853	17.289	13.29	15.576	16.982	16.219	17.078
ENSMUSG00000019054	Fis1	fission 1 (mitochondrial outer membrane) homolog (yeast) [Source:MGI Symbol;Acc:MGI:1913687]	2.20602e-14	2.2975e-12	11.6387	-0.437136	protein_coding	chr5	136953275	136966234	+	1714	74.904	68.318	74.835	72.423	73.727	77.068	99.154	88.511	96.193	104.123	98.431	88.494
ENSMUSG00000049532	Sall2	sal-like 2 (Drosophila) [Source:MGI Symbol;Acc:MGI:1354373]	2.2951e-14	2.37821e-12	11.6237	0.378277	protein_coding	chr14	52311172	52328762	-	5433	21.947	20.933	21.234	21.86	22.514	22.464	15.913	16.047	16.659	17.145	16.132	15.074
ENSMUSG00000022090	Pdlim2	PDZ and LIM domain 2 [Source:MGI Symbol;Acc:MGI:2384850]	2.39859e-14	2.47296e-12	11.6068	-0.517634	protein_coding	chr14	70164218	70177681	-	4486	22.656	21.758	23.594	21.644	19.999	22.977	35.52	28.841	29.014	31.078	28.435	29.595
ENSMUSG00000029238	Clock	circadian locomotor output cycles kaput [Source:MGI Symbol;Acc:MGI:99698]	2.43307e-14	2.49597e-12	11.6028	0.556381	protein_coding	chr5	76212177	76304548	-	7478	6.562	6.87	6.281	6.589	6.588	6.158	3.958	4.396	4.504	3.503	4.206	4.922
ENSMUSG00000026384	Ptpn4	protein tyrosine phosphatase, non-receptor type 4 [Source:MGI Symbol;Acc:MGI:1099792]	2.74579e-14	2.80275e-12	11.5524	0.938529	protein_coding	chr1	119658044	119837613	-	5744	1.981	2.05	1.877	2.085	2.102	2.087	0.817	1.108	0.929	0.847	1.012	1.376
ENSMUSG00000041801	Phlda3	pleckstrin homology-like domain, family A, member 3 [Source:MGI Symbol;Acc:MGI:1351485]	2.92154e-14	2.96739e-12	11.5276	-0.434597	protein_coding	chr1	135766119	135769136	+	1559	72.321	70.579	69.335	75.641	71.829	74.013	102.293	90.867	93.723	100.247	92.374	84.403
ENSMUSG00000050714	Zbtb26	zinc finger and BTB domain containing 26 [Source:MGI Symbol;Acc:MGI:2444402]	3.15322e-14	3.18693e-12	11.4966	0.765313	protein_coding	chr2	37432168	37443121	-	5267	2.432	2.731	2.63	2.365	2.656	2.46	1.469	1.356	1.571	1.147	1.412	1.652
ENSMUSG00000024381	Bin1	bridging integrator 1 [Source:MGI Symbol;Acc:MGI:108092]	3.79335e-14	3.81511e-12	11.4185	-0.454009	protein_coding	chr18	32377217	32435736	+	2451	85.093	85.913	87.886	89.575	85.713	93.265	121.565	108.695	107.109	128.09	115.803	113.602
ENSMUSG00000006675	P4htm	prolyl 4-hydroxylase, transmembrane (endoplasmic reticulum) [Source:MGI Symbol;Acc:MGI:1921693]	4.56425e-14	4.56803e-12	11.3403	-0.435819	protein_coding	chr9	108578826	108597600	-	1810	25.071	23.8	22.625	24.211	22.766	24.55	32.275	28.802	30.946	35.398	29.701	29.109
ENSMUSG00000097059	Fam120aos	family with sequence similarity 120A, opposite strand [Source:MGI Symbol;Acc:MGI:1915378]	4.66068e-14	4.6419e-12	11.3333	0.696041	lincRNA	chr13	48968287	48972031	+	1780	10.934	10.157	9.655	9.676	8.57	7.958	5.665	6.397	6.146	5.194	5.186	5.143
ENSMUSG00000018593	Sparc	secreted acidic cysteine rich glycoprotein [Source:MGI Symbol;Acc:MGI:98373]	4.8969e-14	4.85361e-12	11.3139	-0.430718	protein_coding	chr11	55394500	55420080	-	3367	632.853	593.205	592.462	682.5	642.895	659.38	729	819.621	851.037	883.709	850.361	802.505
ENSMUSG00000030000	Add2	adducin 2 (beta) [Source:MGI Symbol;Acc:MGI:87919]	5.2225e-14	5.15144e-12	11.2881	0.774315	protein_coding	chr6	86078084	86119555	+	3119	11.819	11.918	10.285	12.791	12.771	12.37	5.24	6.765	5.972	6.332	7.207	8.854
ENSMUSG00000039960	Rhou	ras homolog gene family, member U [Source:MGI Symbol;Acc:MGI:1916831]	5.52989e-14	5.42855e-12	11.2653	-0.578042	protein_coding	chr8	123653929	123663884	+	3806	31.005	34.079	31.938	29.711	25.025	31.165	46.195	41.195	40.398	40.935	45.113	48.226
ENSMUSG00000008393	Carhsp1	calcium regulated heat stable protein 1 [Source:MGI Symbol;Acc:MGI:1196368]	5.82847e-14	5.69441e-12	11.2446	-0.455442	protein_coding	chr16	8658587	8672153	-	2849	47.107	48.998	49.929	49.87	46.981	51.918	68.837	63.496	61.219	62.087	64.377	68.359
ENSMUSG00000008540	Mgst1	microsomal glutathione S-transferase 1 [Source:MGI Symbol;Acc:MGI:1913850]	6.59444e-14	6.41223e-12	11.193	-0.52252	protein_coding	chr6	138140316	138156755	+	2013	14.593	17.458	16.387	16.755	13.413	16.38	19.52	21.822	23.559	21.333	22.439	22.682
ENSMUSG00000030077	Chl1	cell adhesion molecule with homology to L1CAM [Source:MGI Symbol;Acc:MGI:1098266]	6.88043e-14	6.65876e-12	11.1766	0.443536	protein_coding	chr6	103510876	103733035	+	7751	14.053	13.883	14.007	12.77	14.177	13.653	8.602	10.766	9.875	9.192	9.56	10.37
ENSMUSG00000030246	Ldhb	lactate dehydrogenase B [Source:MGI Symbol;Acc:MGI:96763]	7.03851e-14	6.77977e-12	11.1688	-0.391074	protein_coding	chr6	142490249	142507957	-	1570	334.619	327.368	329.579	357.035	343.828	357.136	440.608	414.889	443.79	461.561	417.914	408.291
ENSMUSG00000001768	Rin2	Ras and Rab interactor 2 [Source:MGI Symbol;Acc:MGI:1921280]	7.91843e-14	7.5917e-12	11.1197	-0.596336	protein_coding	chr2	145784734	145887616	+	5399	7.524	8.18	7.208	7.263	6.708	6.93	8.888	9.625	10.659	10.44	11.136	12.875
ENSMUSG00000054619	Mettl7a1	methyltransferase like 7A1 [Source:MGI Symbol;Acc:MGI:1916523]	8.03409e-14	7.66676e-12	11.1154	-0.598749	protein_coding	chr15	100304817	100314348	+	1883	10.371	9.313	10.713	10.402	11.307	11.681	14.635	13.487	14.933	18.241	15.546	16.239
ENSMUSG00000039621	Prex1	phosphatidylinositol-3,4,5-trisphosphate-dependent Rac exchange factor 1 [Source:MGI Symbol;Acc:MGI:3040696]	8.10886e-14	7.70229e-12	11.1134	0.40388	protein_coding	chr2	166566342	166713832	-	10266	15.235	15.97	15.206	14.928	16.397	16.555	11.207	11.978	11.26	11.084	11.422	11.571
ENSMUSG00000031808	Slc27a1	solute carrier family 27 (fatty acid transporter), member 1 [Source:MGI Symbol;Acc:MGI:1347098]	8.21339e-14	7.76563e-12	11.1098	-0.491986	protein_coding	chr8	71568927	71586708	+	2795	23.747	22.724	22.318	22.529	25.205	22.425	25.053	32.431	33.271	36.329	31.924	29.397
ENSMUSG00000025147	Mob2	MOB kinase activator 2 [Source:MGI Symbol;Acc:MGI:1919891]	8.27837e-14	7.7726e-12	11.1094	-0.381631	protein_coding	chr7	142008553	142061034	-	1456	26.391	26.924	26.164	25.64	24.776	25.224	31.196	32.393	36.297	33.644	30.905	30.264
ENSMUSG00000025326	Ube3a	ubiquitin protein ligase E3A [Source:MGI Symbol;Acc:MGI:105098]	8.29653e-14	7.7726e-12	11.1094	0.570234	protein_coding	chr7	59228752	59306727	+	5097	7.748	8.388	7.61	7.851	7.921	8.219	4.878	4.72	5.162	4.583	5.307	6.201
ENSMUSG00000021466	Ptch1	patched homolog 1 [Source:MGI Symbol;Acc:MGI:105373]	8.56343e-14	7.98618e-12	11.0977	0.931395	protein_coding	chr13	63511533	63565520	-	4305	8.493	8.811	8.447	8.914	9.715	9.534	3.17	5.42	3.507	3.909	5.37	5.718
ENSMUSG00000017670	Elmo2	engulfment and cell motility 2 [Source:MGI Symbol;Acc:MGI:2153045]	1.15984e-13	1.07676e-11	10.9679	0.364029	protein_coding	chr2	165288031	165326479	-	6652	20.611	21.078	19.647	19.137	20.274	19.488	14.787	15.087	16.114	15.886	13.773	14.271
ENSMUSG00000019852	D10Bwg1379e	DNA segment, Chr 10, Brigham & Women's Genetics 1379 expressed [Source:MGI Symbol;Acc:MGI:106387]	1.17061e-13	1.08186e-11	10.9658	0.984956	protein_coding	chr10	18588011	18743758	-	8216	1.126	1.111	1.006	1.272	1.399	1.248	0.466	0.693	0.523	0.523	0.52	0.74
ENSMUSG00000039239	Tgfb2	transforming growth factor, beta 2 [Source:MGI Symbol;Acc:MGI:98726]	1.25516e-13	1.15481e-11	10.9375	0.633872	protein_coding	chr1	186623186	186705992	-	4725	3.887	3.734	3.326	3.289	3.733	3.63	1.941	2.433	2.038	2.42	2.297	2.243
ENSMUSG00000041560	Gltscr2	glioma tumor suppressor candidate region gene 2 [Source:MGI Symbol;Acc:MGI:2154441]	1.30857e-13	1.19857e-11	10.9213	-0.35975	protein_coding	chr7	15937838	15946108	-	1555	40.351	39.096	39.169	39.361	40.772	39.943	48.525	46.735	50.354	53.851	48.119	47.269
ENSMUSG00000064368	mt-Nd6	mitochondrially encoded NADH dehydrogenase 6 [Source:MGI Symbol;Acc:MGI:102495]	1.33554e-13	1.21783e-11	10.9144	-0.601584	protein_coding	chrM	13552	14070	-	519	213.14	190.926	216.614	184.999	188.114	181.109	260.207	303.709	356.615	294.094	288.511	216.134
ENSMUSG00000026421	Csrp1	cysteine and glycine-rich protein 1 [Source:MGI Symbol;Acc:MGI:88549]	1.3815e-13	1.25417e-11	10.9016	-0.4257	protein_coding	chr1	135720061	135752232	+	1956	217.218	215.661	222.777	228.971	215.234	234.291	282.193	276.598	269.008	297.998	294.872	302.025
ENSMUSG00000062960	Kdr	kinase insert domain protein receptor [Source:MGI Symbol;Acc:MGI:96683]	1.41422e-13	1.27821e-11	10.8934	0.78684	protein_coding	chr5	75932827	75978458	-	7278	5.847	5.561	5.823	7.237	7.494	7.497	3.386	3.712	3.64	2.981	4.633	3.607
ENSMUSG00000044258	Ctla2a	cytotoxic T lymphocyte-associated protein 2 alpha [Source:MGI Symbol;Acc:MGI:88554]	1.48856e-13	1.33951e-11	10.8731	-0.833253	protein_coding	chr13	60934155	60936625	-	1373	9.038	9.658	8.891	8.198	9.609	8.995	12.251	13.293	17.649	13.261	17.523	19.284
ENSMUSG00000020137	Thap2	THAP domain containing, apoptosis associated protein 2 [Source:MGI Symbol;Acc:MGI:1914066]	1.62352e-13	1.45457e-11	10.8373	0.664235	protein_coding	chr10	115369966	115384435	-	3408	4.334	4.89	4.077	3.984	4.54	4.512	2.589	2.637	2.905	2.32	2.809	2.697
ENSMUSG00000039087	Rreb1	ras responsive element binding protein 1 [Source:MGI Symbol;Acc:MGI:2443664]	1.63559e-13	1.45902e-11	10.8359	0.772621	protein_coding	chr13	37778400	37952002	+	13991	0.911	0.948	0.938	0.905	1.103	0.785	0.41	0.618	0.543	0.51	0.525	0.532
ENSMUSG00000000560	Gabra2	gamma-aminobutyric acid (GABA) A receptor, subunit alpha 2 [Source:MGI Symbol;Acc:MGI:95614]	1.68067e-13	1.49274e-11	10.826	0.725032	protein_coding	chr5	70961057	71095849	-	2392	42.017	43.531	40.828	38.03	41.496	42.822	17.299	27.161	25.288	20.699	23.51	30.697
ENSMUSG00000071528	Usmg5	upregulated during skeletal muscle growth 5 [Source:MGI Symbol;Acc:MGI:1891435]	2.13282e-13	1.88617e-11	10.7244	-0.406473	protein_coding	chr19	47083471	47090625	-	341	244.201	243.202	276.621	254.902	252.813	242.389	335.998	307.726	315.663	337.491	324.196	308.68
ENSMUSG00000020604	Arsg	arylsulfatase G [Source:MGI Symbol;Acc:MGI:1921258]	2.20001e-13	1.93724e-11	10.7128	-0.448282	protein_coding	chr11	109473374	109573330	+	3906	9.88	9.674	10.163	9.763	9.365	10.405	14.233	13.004	12.558	13.548	11.498	12.934
ENSMUSG00000051111	Sv2c	synaptic vesicle glycoprotein 2c [Source:MGI Symbol;Acc:MGI:1922459]	2.38355e-13	2.08988e-11	10.6799	1.05293	protein_coding	chr13	95959443	96132577	-	4454	8.747	7.898	6.366	9.83	10.323	10.294	3.289	4.236	3.471	3.396	4.269	6.013
ENSMUSG00000022678	Nde1	nuclear distribution gene E homolog 1 (A nidulans) [Source:MGI Symbol;Acc:MGI:1914453]	2.44693e-13	2.13632e-11	10.6703	-0.525265	protein_coding	chr16	14163275	14192928	+	3205	19.474	21.004	20.463	20.409	19.41	21.974	27.693	25.392	26.109	27.62	30.653	32.179
ENSMUSG00000000295	Hddc2	HD domain containing 2 [Source:MGI Symbol;Acc:MGI:1916942]	2.5568e-13	2.22279e-11	10.6531	-0.523176	protein_coding	chr10	31313382	31328204	+	3509	6.883	6.525	7.895	6.164	6.397	6.234	8.423	8.78	9.199	10.551	8.951	9.591
ENSMUSG00000038630	Zkscan16	zinc finger with KRAB and SCAN domains 16 [Source:MGI Symbol;Acc:MGI:3510405]	2.86123e-13	2.47696e-11	10.6061	1.11939	protein_coding	chr4	58943628	58958355	+	2794	4.584	4.188	3.393	3.914	4.761	3.683	1.167	2.018	1.602	1.451	2.065	2.461
ENSMUSG00000036570	Fxyd1	FXYD domain-containing ion transport regulator 1 [Source:MGI Symbol;Acc:MGI:1889273]	3.03178e-13	2.61358e-11	10.5828	-0.7179	protein_coding	chr7	31051681	31055656	-	709	18.113	20.083	19.05	20.339	21.82	25.217	33.105	28.656	32.073	38.035	36.766	29.039
ENSMUSG00000026655	Fam107b	family with sequence similarity 107, member B [Source:MGI Symbol;Acc:MGI:1913790]	3.34254e-13	2.86941e-11	10.5422	0.505216	protein_coding	chr2	3613758	3782142	+	3762	12.319	13.781	14.154	13.033	12.606	14.279	9.59	9.867	9.001	7.869	8.974	8.987
ENSMUSG00000018387	Shroom1	shroom family member 1 [Source:MGI Symbol;Acc:MGI:1919024]	3.37263e-13	2.88318e-11	10.5401	-0.661433	protein_coding	chr11	53457205	53467766	+	4600	1.512	1.504	1.6	1.446	1.312	1.483	2.258	2.075	2.457	2.415	2.016	2.296
ENSMUSG00000045671	Spred2	sprouty-related, EVH1 domain containing 2 [Source:MGI Symbol;Acc:MGI:2150019]	3.74618e-13	3.18923e-11	10.4963	0.528438	protein_coding	chr11	19924375	20024026	+	4619	9.688	9.718	9.606	9.973	10.838	9.454	6.747	6.646	6.695	5.373	6.994	6.974
ENSMUSG00000076431	Sox4	SRY (sex determining region Y)-box 4 [Source:MGI Symbol;Acc:MGI:98366]	4.22797e-13	3.58452e-11	10.4456	0.459432	protein_coding	chr13	28948919	28953713	-	4795	9.339	9.898	9.597	8.83	9.385	8.274	6.055	6.786	6.232	6.047	6.96	6.559
ENSMUSG00000046138	9930021J03Rik	RIKEN cDNA 9930021J03 gene [Source:MGI Symbol;Acc:MGI:2444398]	4.31407e-13	3.64246e-11	10.4386	0.578503	protein_coding	chr19	29714402	29806009	-	8154	4.207	4.648	4.401	4.711	4.38	4.163	2.601	3.546	2.844	2.397	2.951	2.721
ENSMUSG00000031875	Cmtm3	CKLF-like MARVEL transmembrane domain containing 3 [Source:MGI Symbol;Acc:MGI:2447162]	4.62075e-13	3.88541e-11	10.4106	-0.706499	protein_coding	chr8	104340594	104347672	+	1616	11.22	10.582	8.545	11.154	10.491	10.015	11.297	17.339	18.016	17.992	15.602	17.395
ENSMUSG00000015829	Tnr	tenascin R [Source:MGI Symbol;Acc:MGI:99516]	4.94857e-13	4.14407e-11	10.3826	1.2086	protein_coding	chr1	159737510	159924397	+	4424	4.873	5.004	4.824	5.451	6.332	7.125	1.729	2.536	1.942	1.659	2.415	3.632
ENSMUSG00000021263	Degs2	degenerative spermatocyte homolog 2 (Drosophila), lipid desaturase [Source:MGI Symbol;Acc:MGI:1917309]	5.66847e-13	4.72764e-11	10.3254	-1.2418	protein_coding	chr12	108686792	108702306	-	3574	0.4	0.375	0.4	0.448	0.425	0.316	0.985	0.953	0.645	0.828	1.124	0.925
ENSMUSG00000028184	Lphn2	latrophilin 2 [Source:MGI Symbol;Acc:MGI:2139714]	5.79323e-13	4.81213e-11	10.3177	0.438698	protein_coding	chr3	148815586	148989316	-	8403	7.233	7.17	6.986	6.788	8.048	6.979	4.516	5.898	5.219	5.053	5.065	4.918
ENSMUSG00000069763	Tmem100	transmembrane protein 100 [Source:MGI Symbol;Acc:MGI:1915138]	5.9172e-13	4.89529e-11	10.3102	0.536003	protein_coding	chr11	90030348	90036508	+	1767	17.171	17.162	17.296	16.344	16.426	16.742	12.25	12.604	11.181	9.639	11.391	9.91
ENSMUSG00000039601	Rcan2	regulator of calcineurin 2 [Source:MGI Symbol;Acc:MGI:1858219]	5.94687e-13	4.90008e-11	10.3098	-0.478607	protein_coding	chr17	43801851	44039516	+	3744	70.581	68.823	68.125	74.132	69.367	72.396	95.313	85.826	87.676	93.482	96.412	107.81
ENSMUSG00000079018	Ly6c1	lymphocyte antigen 6 complex, locus C1 [Source:MGI Symbol;Acc:MGI:96882]	6.23821e-13	5.11957e-11	10.2908	-0.466482	protein_coding	chr15	75045017	75048837	-	862	37.167	33.078	37.112	37.036	33.505	34.459	48.508	52.708	51.03	45.444	43.229	41.6
ENSMUSG00000021256	Vash1	vasohibin 1 [Source:MGI Symbol;Acc:MGI:2442543]	6.46091e-13	5.28122e-11	10.2773	0.562701	protein_coding	chr12	86678700	86692091	+	2599	12.878	13.536	13.908	15.011	15.688	15.202	10.185	9.535	8.645	8.457	9.093	10.129
ENSMUSG00000042680	Garem	GRB2 associated, regulator of MAPK1 [Source:MGI Symbol;Acc:MGI:2685790]	6.78807e-13	5.52662e-11	10.2575	0.623916	protein_coding	chr18	21127201	21300138	-	4923	3.014	3.165	2.849	3.238	2.937	3.173	1.607	2.109	2.094	1.787	1.884	1.998
ENSMUSG00000007653	Gabrb2	gamma-aminobutyric acid (GABA) A receptor, subunit beta 2 [Source:MGI Symbol;Acc:MGI:95620]	7.04262e-13	5.71121e-11	10.2433	1.20307	protein_coding	chr11	42419757	42629028	+	6246	1.545	1.908	1.49	1.834	1.927	1.874	0.494	0.706	0.557	0.636	0.889	1.101
ENSMUSG00000038384	Setd1b	SET domain containing 1B [Source:MGI Symbol;Acc:MGI:2652820]	7.74707e-13	6.25733e-11	10.2036	0.620026	protein_coding	chr5	123142193	123167435	+	10874	1.961	1.886	1.927	2.151	2.197	1.956	0.995	1.283	1.322	1.219	1.379	1.362
ENSMUSG00000036501	Fam13b	family with sequence similarity 13, member B [Source:MGI Symbol;Acc:MGI:2447834]	7.77706e-13	6.25733e-11	10.2036	0.505191	protein_coding	chr18	34442352	34506823	-	3343	17.804	18.077	16.044	18.404	16.586	16.407	10.155	12.623	11.63	10.65	11.313	13.545
ENSMUSG00000053024	Cntn2	contactin 2 [Source:MGI Symbol;Acc:MGI:104518]	7.98809e-13	6.40201e-11	10.1937	-0.469004	protein_coding	chr1	132509425	132542940	-	9535	13.018	12.611	12.739	14.027	12.537	14.463	19.296	16.841	16.675	19.78	16.533	16.633
ENSMUSG00000067925	Cxx1a	CAAX box 1A [Source:MGI Symbol;Acc:MGI:1913408]	8.28001e-13	6.61015e-11	10.1798	-0.37231	protein_coding	chrX	53642488	53643763	-	1276	64.113	62.892	66.563	57.227	61.387	60.475	76.201	75.938	82.835	83.359	74.415	71.715
ENSMUSG00000040298	Btbd16	BTB (POZ) domain containing 16 [Source:MGI Symbol;Acc:MGI:3045247]	8.57326e-13	6.81774e-11	10.1664	-0.847784	protein_coding	chr7	130774069	130825897	+	3432	1.299	1.341	1.564	1.634	1.506	1.658	2.292	2.553	3.425	2.836	2.304	2.302
ENSMUSG00000047146	Tet1	tet methylcytosine dioxygenase 1 [Source:MGI Symbol;Acc:MGI:1098693]	9.01668e-13	7.14267e-11	10.1461	0.554172	protein_coding	chr10	62804570	62899118	-	14710	2.44	2.337	2.313	2.364	2.742	2.368	1.398	1.662	1.537	1.42	1.691	1.815
ENSMUSG00000029108	Pcdh7	protocadherin 7 [Source:MGI Symbol;Acc:MGI:1860487]	9.17896e-13	7.24326e-11	10.1401	0.630708	protein_coding	chr5	57718021	58129351	+	6204	7.373	6.459	6.524	6.896	7.79	7.37	3.951	4.57	3.848	3.837	4.842	5.217
ENSMUSG00000008090	Fgfrl1	fibroblast growth factor receptor-like 1 [Source:MGI Symbol;Acc:MGI:2150920]	9.24584e-13	7.26808e-11	10.1386	0.598484	protein_coding	chr5	108694229	108706950	+	2656	20.818	21.757	23.063	20.39	21.816	21.289	16.791	14.311	13.957	13.939	12.791	10.255
ENSMUSG00000041992	Rapgef5	Rap guanine nucleotide exchange factor (GEF) 5 [Source:MGI Symbol;Acc:MGI:2444365]	9.39039e-13	7.33103e-11	10.1348	0.650444	protein_coding	chr12	117516479	117756978	+	3987	6.208	6.606	6.515	6.812	6.854	7.44	4.012	4.62	4.059	3.295	3.944	4.783
ENSMUSG00000097141	Gm10524	predicted gene 10524 [Source:MGI Symbol;Acc:MGI:3642791]	9.39738e-13	7.33103e-11	10.1348	0.914531	lincRNA	chr18	82692949	82706174	+	1984	4.192	2.995	3.273	3.715	3.99	3.885	1.95	2.054	1.458	1.88	1.96	1.895
ENSMUSG00000047617	BC029214	cDNA sequence BC029214 [Source:MGI Symbol;Acc:MGI:2442831]	9.9269e-13	7.71478e-11	10.1127	-0.432421	protein_coding	chr2	25455141	25461094	-	2066	10.837	10.329	10.016	11.652	10.34	10.236	12.623	13.995	14.333	14.917	13.052	13.514
ENSMUSG00000021733	Slc4a7	solute carrier family 4, sodium bicarbonate cotransporter, member 7 [Source:MGI Symbol;Acc:MGI:2443878]	1.04075e-12	8.05779e-11	10.0938	0.547584	protein_coding	chr14	14703025	14799943	+	7389	2.985	3.447	3.281	3.41	3.116	3.113	1.812	2.191	2.362	1.954	2.175	2.236
ENSMUSG00000031616	Ednra	endothelin receptor type A [Source:MGI Symbol;Acc:MGI:105923]	1.14563e-12	8.83643e-11	10.0537	0.679311	protein_coding	chr8	77663031	77724464	-	5476	1.774	1.747	1.613	1.924	1.782	1.673	0.913	1.172	1.189	1.022	1.054	0.95
ENSMUSG00000041530	Ago1	argonaute RISC catalytic subunit 1 [Source:MGI Symbol;Acc:MGI:2446630]	1.15281e-12	8.8585e-11	10.0526	0.379455	protein_coding	chr4	126435012	126468583	-	8120	14.795	14.666	14.426	14.533	15.883	15.169	10.385	11.837	11.263	10.622	10.71	11.344
ENSMUSG00000024187	Itfg3	integrin alpha FG-GAP repeat containing 3 [Source:MGI Symbol;Acc:MGI:2146854]	1.17848e-12	9.02197e-11	10.0447	-0.407583	protein_coding	chr17	26211822	26244223	-	3981	13.998	12.414	12.897	13.583	12.712	14.345	17.404	16.376	18.76	16.97	16.499	16.107
ENSMUSG00000032038	St3gal4	ST3 beta-galactoside alpha-2,3-sialyltransferase 4 [Source:MGI Symbol;Acc:MGI:1316743]	1.19615e-12	9.12318e-11	10.0399	-0.411845	protein_coding	chr9	35046579	35116810	-	2029	13.232	13.357	13.868	13.563	12.47	13.983	17.373	16.313	17.624	17.707	16.343	17.673
ENSMUSG00000047238	Mageh1	melanoma antigen, family H, 1 [Source:MGI Symbol;Acc:MGI:1922875]	1.26418e-12	9.6064e-11	10.0174	0.40098	protein_coding	chrX	153036166	153037563	-	1398	34.887	35.298	34.464	35.157	35.94	36.317	25.837	23.556	26.905	28.63	23.506	26.139
ENSMUSG00000043460	Elfn2	leucine rich repeat and fibronectin type III, extracellular 2 [Source:MGI Symbol;Acc:MGI:3608416]	1.27808e-12	9.64772e-11	10.0156	0.502517	protein_coding	chr15	78670022	78718113	-	4846	10.078	10.183	9.121	10.506	10.614	10.685	6.009	7.498	6.409	6.653	7.31	7.611
ENSMUSG00000060147	Serpinb6a	serine (or cysteine) peptidase inhibitor, clade B, member 6a [Source:MGI Symbol;Acc:MGI:103123]	1.27903e-12	9.64772e-11	10.0156	-0.388572	protein_coding	chr13	33917918	34002794	-	5409	7.885	7.167	7.451	6.976	6.729	6.835	8.462	8.998	10.18	9.094	8.604	8.905
ENSMUSG00000059495	Arhgef12	Rho guanine nucleotide exchange factor (GEF) 12 [Source:MGI Symbol;Acc:MGI:1916882]	1.34895e-12	1.01379e-10	9.99405	0.436878	protein_coding	chr9	42963842	43105718	-	10483	16.195	16.451	15.118	16.939	17.623	17.309	10.71	12.699	11.812	10.99	12.115	12.443
ENSMUSG00000019478	Rab4a	RAB4A, member RAS oncogene family [Source:MGI Symbol;Acc:MGI:105069]	1.38671e-12	1.03836e-10	9.98365	-0.421064	protein_coding	chr8	123805985	123835287	+	1757	27.456	26.889	28.556	27.95	29.419	29.425	36.687	32.689	36.82	36.051	38.89	37.381
ENSMUSG00000030685	Kctd13	potassium channel tetramerisation domain containing 13 [Source:MGI Symbol;Acc:MGI:1923739]	1.46069e-12	1.08978e-10	9.96266	-0.553307	protein_coding	chr7	126928879	126945631	+	2487	12.695	12.878	13.142	14.318	13.924	15.287	20.85	18.224	16.415	21.784	20.258	18.558
ENSMUSG00000025825	Iscu	IscU iron-sulfur cluster scaffold homolog (E. coli) [Source:MGI Symbol;Acc:MGI:1913633]	1.5302e-12	1.13751e-10	9.94405	-0.36399	protein_coding	chr5	113772748	113778288	+	2176	48.39	44.389	46.194	46.352	46.014	47.073	58.587	55.893	59.544	63.268	54.418	53.261
ENSMUSG00000097848	Gm807	predicted gene 807 [Source:MGI Symbol;Acc:MGI:2685653]	1.54747e-12	1.14619e-10	9.94074	-1.6695	lincRNA	chr13	99100706	99107580	+	1723	0.463	0.273	0.578	0.465	0.462	0.422	0.782	1.199	1.286	1.6	1.414	2.094
ENSMUSG00000049288	Lix1l	Lix1-like [Source:MGI Symbol;Acc:MGI:3036267]	1.60228e-12	1.18252e-10	9.92719	0.435603	protein_coding	chr3	96601133	96625352	+	2509	12.676	12.491	11.439	11.878	12.88	11.855	7.9	9.099	9.081	8.21	8.976	8.751
ENSMUSG00000028772	Zcchc17	zinc finger, CCHC domain containing 17 [Source:MGI Symbol;Acc:MGI:1919955]	1.63637e-12	1.20335e-10	9.91961	-0.352884	protein_coding	chr4	130315383	130359943	-	4560	16.452	16.224	15.721	15.812	15.973	16.347	20.446	19.352	19.551	20.943	19.558	18.743
ENSMUSG00000039382	Wdr45	WD repeat domain 45 [Source:MGI Symbol;Acc:MGI:1859606]	1.68206e-12	1.23253e-10	9.9092	-0.44906	protein_coding	chrX	7721973	7728201	+	2717	11.216	10.028	10.579	11.632	10.284	11.007	14.958	13.024	14.06	15.582	14.344	13.086
ENSMUSG00000048707	Tprn	taperin [Source:MGI Symbol;Acc:MGI:2139535]	1.72987e-12	1.25935e-10	9.89985	-0.432519	protein_coding	chr2	25262618	25269885	+	2932	24.532	26.716	27.122	27.146	25.322	27.929	36.943	31.963	33.29	34.369	35.868	33.542
ENSMUSG00000028128	F3	coagulation factor III [Source:MGI Symbol;Acc:MGI:88381]	1.73094e-12	1.25935e-10	9.89985	-0.495292	protein_coding	chr3	121723537	121735052	+	1876	19.366	20.954	21.668	20.306	20.154	19.857	23.216	28.563	31.665	26.609	24.806	31.183
ENSMUSG00000002489	Tiam1	T cell lymphoma invasion and metastasis 1 [Source:MGI Symbol;Acc:MGI:103306]	1.77162e-12	1.28439e-10	9.8913	0.515874	protein_coding	chr16	89787111	89980080	-	9911	3.481	3.542	2.865	3.363	3.684	3.518	1.912	2.41	2.358	2.365	2.277	2.438
ENSMUSG00000053141	Ptprt	protein tyrosine phosphatase, receptor type, T [Source:MGI Symbol;Acc:MGI:1321152]	1.82516e-12	1.31855e-10	9.8799	0.442403	protein_coding	chr2	161521990	162661147	-	12611	7.627	7.516	7.473	7.344	7.73	7.677	4.932	5.847	4.868	5.106	5.408	5.91
ENSMUSG00000040253	Gbp7	guanylate binding protein 7 [Source:MGI Symbol;Acc:MGI:2444421]	1.89211e-12	1.36212e-10	9.86578	0.702921	protein_coding	chr3	142530338	142550083	+	5552	1.798	1.736	1.63	1.623	1.738	1.716	0.83	0.995	1.205	1.001	0.901	1.108
ENSMUSG00000074578	1500012F01Rik	RIKEN cDNA 1500012F01 gene [Source:MGI Symbol;Acc:MGI:1916199]	2.01559e-12	1.44594e-10	9.83985	-0.470969	protein_coding	chr2	167062934	167065862	+	1901	8.96	8.615	8.335	8.176	7.796	8.428	11.295	10.6	11.653	11.988	10.768	10.85
ENSMUSG00000037419	Endod1	endonuclease domain containing 1 [Source:MGI Symbol;Acc:MGI:1919196]	2.06539e-12	1.4765e-10	9.83077	-0.478231	protein_coding	chr9	14353990	14381242	-	4470	80.97	84.643	83.092	88.096	76.457	89.412	119.03	106.4	104.414	105.869	114.978	121.692
ENSMUSG00000072294	Klf12	Kruppel-like factor 12 [Source:MGI Symbol;Acc:MGI:1333796]	2.1351e-12	1.52104e-10	9.81786	1.49558	protein_coding	chr14	99874486	100149764	-	1856	1.757	1.894	1.283	1.683	2.181	1.87	0.445	0.481	0.536	0.415	0.645	1.023
ENSMUSG00000094410	Zbed6	zinc finger, BED domain containing 6 [Source:MGI Symbol;Acc:MGI:3828086]	2.44484e-12	1.73567e-10	9.76053	1.23109	protein_coding	chr1	133619940	133661318	-	10156	0.862	0.863	0.767	0.97	1.068	0.862	0.227	0.434	0.352	0.232	0.433	0.509
ENSMUSG00000022272	Myo10	myosin X [Source:MGI Symbol;Acc:MGI:107716]	2.91431e-12	2.06183e-10	9.68575	0.47912	protein_coding	chr15	25622525	25813673	+	10122	4.224	4.152	4.238	4.12	4.846	4.661	2.77	3.551	3.122	3.125	2.82	2.747
ENSMUSG00000039450	Dcxr	dicarbonyl L-xylulose reductase [Source:MGI Symbol;Acc:MGI:1915130]	2.95028e-12	2.0801e-10	9.68192	-0.645512	protein_coding	chr11	120725399	120727281	-	1144	15.035	12.826	13.925	13.901	15.103	15.699	26.444	17.906	21.695	22.899	20.283	20.985
ENSMUSG00000039704	Lmbrd2	LMBR1 domain containing 2 [Source:MGI Symbol;Acc:MGI:2444173]	3.00375e-12	2.11054e-10	9.67561	1.24744	protein_coding	chr15	9140621	9198318	+	3863	4.082	3.77	3.541	4.023	3.958	4.169	1.215	1.806	1.112	1.029	1.693	2.586
ENSMUSG00000031170	Slc38a5	solute carrier family 38, member 5 [Source:MGI Symbol;Acc:MGI:2148066]	3.31878e-12	2.32394e-10	9.63378	1.05722	protein_coding	chrX	8271133	8280179	+	2241	4.765	4.543	3.844	3.843	4.613	3.458	2.308	2.416	2.32	1.647	1.697	1.136
ENSMUSG00000034342	Cbl	Casitas B-lineage lymphoma [Source:MGI Symbol;Acc:MGI:88279]	3.37985e-12	2.35865e-10	9.62734	1.15557	protein_coding	chr9	44149262	44234046	-	5083	1.964	2.138	1.84	2.293	2.34	2.168	0.727	1.208	0.747	0.574	0.908	1.293
ENSMUSG00000032517	Mobp	myelin-associated oligodendrocytic basic protein [Source:MGI Symbol;Acc:MGI:108511]	3.66211e-12	2.54696e-10	9.59398	-0.580878	protein_coding	chr9	120149742	120181484	+	6481	648.164	711.989	755.998	743.309	701.957	830.944	1204.31	982.309	931.211	974.068	1088.86	1126.24
ENSMUSG00000005580	Adcy9	adenylate cyclase 9 [Source:MGI Symbol;Acc:MGI:108450]	3.7052e-12	2.56823e-10	9.59037	0.684336	protein_coding	chr16	4287529	4420498	-	5197	3.726	3.806	3.14	4.324	3.978	3.735	2.116	2.545	2.105	2.021	2.138	2.631
ENSMUSG00000024521	Pmaip1	phorbol-12-myristate-13-acetate-induced protein 1 [Source:MGI Symbol;Acc:MGI:1930146]	3.92901e-12	2.71419e-10	9.56636	-0.933359	protein_coding	chr18	66458604	66465550	+	2646	3.571	3.505	3.845	3.785	4.003	3.859	4.468	6.497	8.304	6.713	6.185	9.418
ENSMUSG00000063060	Sox7	SRY (sex determining region Y)-box 7 [Source:MGI Symbol;Acc:MGI:98369]	3.97443e-12	2.73635e-10	9.56283	0.981331	protein_coding	chr14	63943674	63950732	+	3298	1.332	1.197	1.365	1.591	1.545	1.554	0.738	0.762	0.685	0.566	0.79	0.599
ENSMUSG00000040618	Pck2	phosphoenolpyruvate carboxykinase 2 (mitochondrial) [Source:MGI Symbol;Acc:MGI:1860456]	4.10927e-12	2.81973e-10	9.54979	-0.484536	protein_coding	chr14	55540266	55550017	+	3400	6.272	5.573	6.061	5.714	6.219	6.635	8.297	7.847	7.805	9.363	7.78	8.066
ENSMUSG00000030259	Rassf8	Ras association (RalGDS/AF-6) domain family (N-terminal) member 8 [Source:MGI Symbol;Acc:MGI:1918573]	4.33289e-12	2.96327e-10	9.52823	0.461007	protein_coding	chr6	145746748	145821079	+	5559	8.732	9.607	8.426	9.202	8.355	8.422	5.747	6.767	6.083	5.573	5.804	6.833
ENSMUSG00000041444	Arhgap32	Rho GTPase activating protein 32 [Source:MGI Symbol;Acc:MGI:2450166]	4.36342e-12	2.97423e-10	9.52663	0.398104	protein_coding	chr9	32116136	32268446	+	17179	4.57	4.8	4.566	4.598	4.68	4.746	3.148	3.629	3.324	3.191	3.435	3.662
ENSMUSG00000028917	Plekhm2	pleckstrin homology domain containing, family M (with RUN domain) member 2 [Source:MGI Symbol;Acc:MGI:1916832]	4.39366e-12	2.98492e-10	9.52507	-0.344502	protein_coding	chr4	141625734	141664899	-	5186	16.339	15.307	15.802	14.729	15.292	15.938	18.942	19.05	19.937	20.237	17.675	18.334
ENSMUSG00000031540	Kat6a	K(lysine) acetyltransferase 6A [Source:MGI Symbol;Acc:MGI:2442415]	4.42169e-12	2.99406e-10	9.52374	0.530802	protein_coding	chr8	22859535	22943259	+	9180	5.98	5.829	5.583	5.799	6.139	5.821	3.172	4.238	3.822	3.441	4.259	4.436
ENSMUSG00000028630	Dyrk2	dual-specificity tyrosine-(Y)-phosphorylation regulated kinase 2 [Source:MGI Symbol;Acc:MGI:1330301]	4.43894e-12	2.99584e-10	9.52348	0.992732	protein_coding	chr10	118859349	118868903	-	2137	2.631	2.306	2.066	2.662	2.639	2.871	0.915	1.358	1.1	1.101	1.38	1.422
ENSMUSG00000029765	Plxna4	plexin A4 [Source:MGI Symbol;Acc:MGI:2179061]	4.55869e-12	3.06658e-10	9.51335	0.637016	protein_coding	chr6	32145926	32588192	-	11219	3.019	2.864	2.682	3.317	3.328	3.31	1.484	2.169	1.894	1.76	1.908	2.238
ENSMUSG00000036800	Fam135b	family with sequence similarity 135, member B [Source:MGI Symbol;Acc:MGI:1917613]	4.67164e-12	3.13229e-10	9.50414	1.07195	protein_coding	chr15	71445678	71727838	-	4623	0.741	0.807	0.749	0.849	0.907	0.856	0.273	0.459	0.372	0.289	0.351	0.46
ENSMUSG00000028789	Adc	antizyme inhibitor 2 [Source:MGI Symbol;Acc:MGI:2442093]	4.82194e-12	3.21805e-10	9.49241	-0.418113	protein_coding	chr4	128930233	128962442	-	4024	8.218	6.969	7.294	8.033	8.12	8.204	9.581	9.668	10.066	10.783	9.866	10.271
ENSMUSG00000024782	Ak3	adenylate kinase 3 [Source:MGI Symbol;Acc:MGI:1860835]	4.83092e-12	3.21805e-10	9.49241	-0.376256	protein_coding	chr19	29020833	29047961	-	3120	47.206	45.706	44.164	44.318	41.545	44.408	53.259	57.069	56.902	51.794	56.074	58.404
ENSMUSG00000019966	Kitl	kit ligand [Source:MGI Symbol;Acc:MGI:96974]	5.03975e-12	3.34629e-10	9.47544	0.42235	protein_coding	chr10	100015630	100100413	+	5765	6.567	6.907	6.308	6.642	6.226	6.07	4.162	4.793	4.972	4.277	4.84	4.718
ENSMUSG00000035284	Vps13c	vacuolar protein sorting 13C (yeast) [Source:MGI Symbol;Acc:MGI:2444207]	5.7019e-12	3.77374e-10	9.42323	0.746207	protein_coding	chr9	67840396	67995634	+	11523	2.073	2.232	2.239	2.256	2.654	2.182	0.924	1.526	1.291	1.126	1.398	1.543
ENSMUSG00000026159	Agfg1	ArfGAP with FG repeats 1 [Source:MGI Symbol;Acc:MGI:1333754]	5.97533e-12	3.94199e-10	9.40428	0.37774	protein_coding	chr1	82839483	82896275	+	3143	18.386	19.055	18.553	17.384	18.631	18.504	13.345	15.024	14.01	12.683	12.876	13.838
ENSMUSG00000021488	Nsd1	nuclear receptor-binding SET-domain protein 1 [Source:MGI Symbol;Acc:MGI:1276545]	6.38111e-12	4.19219e-10	9.37756	0.332488	protein_coding	chr13	55209782	55318325	+	12784	10.993	10.962	10.585	11.205	11.033	10.364	7.803	8.558	8.554	8.25	8.049	8.537
ENSMUSG00000063856	Gpx1	glutathione peroxidase 1 [Source:MGI Symbol;Acc:MGI:104887]	6.39546e-12	4.19219e-10	9.37756	-0.372333	protein_coding	chr9	108339080	108340338	+	1041	72.802	75.907	74.686	77.265	76.39	80.407	97.411	89.864	102.967	100.385	92.814	86.883
ENSMUSG00000057455	Rit2	Ras-like without CAAX 2 [Source:MGI Symbol;Acc:MGI:108054]	6.58674e-12	4.30383e-10	9.36615	-0.387135	protein_coding	chr18	30973489	31317290	-	4496	18.995	18.18	18.872	19.191	17.567	18.68	24.053	22.619	22.323	22.684	24.009	24.384
ENSMUSG00000017144	Rnd3	Rho family GTPase 3 [Source:MGI Symbol;Acc:MGI:1921444]	6.92514e-12	4.51058e-10	9.34577	0.504923	protein_coding	chr2	51130438	51149111	-	4432	5.765	5.583	5.235	6.272	5.407	5.045	3.638	3.816	4.386	3.587	3.741	3.394
ENSMUSG00000053877	Srcap	Snf2-related CREBBP activator protein [Source:MGI Symbol;Acc:MGI:2444036]	7.43761e-12	4.82903e-10	9.31614	0.766713	protein_coding	chr7	127512027	127536376	+	4914	1.814	1.593	1.471	1.899	1.787	1.684	0.77	0.977	1.122	0.891	0.965	1.051
ENSMUSG00000021774	Ube2e1	ubiquitin-conjugating enzyme E2E 1 [Source:MGI Symbol;Acc:MGI:107411]	7.53349e-12	4.87586e-10	9.31195	-0.346302	protein_coding	chr14	18282722	18331859	-	4457	15.317	15.981	15.579	16.303	15.531	15.575	17.847	18.848	19.911	19.288	19.483	19.918
ENSMUSG00000024608	Rps14	ribosomal protein S14 [Source:MGI Symbol;Acc:MGI:98107]	7.569e-12	4.88344e-10	9.31127	-0.357791	protein_coding	chr18	60774510	60778546	+	1384	137.427	125.839	129.712	116.261	118.834	123.263	148.643	152.97	165.775	159.949	154.939	144.232
ENSMUSG00000022623	Shank3	SH3/ankyrin domain gene 3 [Source:MGI Symbol;Acc:MGI:1930016]	8.51214e-12	5.47472e-10	9.26164	0.390086	protein_coding	chr15	89499623	89560261	+	8896	9.862	10.043	9.372	9.163	10.321	9.35	6.205	7.824	7.806	6.956	7.09	6.802
ENSMUSG00000027602	Map1lc3a	microtubule-associated protein 1 light chain 3 alpha [Source:MGI Symbol;Acc:MGI:1915661]	8.59171e-12	5.50863e-10	9.25896	-0.363738	protein_coding	chr2	155276297	155278073	+	1181	97.976	96.973	94.203	97.003	104.43	99.752	123.993	118.107	123.605	132.847	121.94	110.614
ENSMUSG00000075702	Selm	selenoprotein M [Source:MGI Symbol;Acc:MGI:2149786]	8.68495e-12	5.55106e-10	9.25562	-0.384893	protein_coding	chr11	3514684	3517351	+	1481	60.518	61.966	60.886	62.883	68.363	66.547	78.273	75.113	80.587	89.289	79.609	76.357
ENSMUSG00000015755	Tab2	TGF-beta activated kinase 1/MAP3K7 binding protein 2 [Source:MGI Symbol;Acc:MGI:1915902]	8.90023e-12	5.67099e-10	9.24634	0.383784	protein_coding	chr10	7905653	7956230	-	6135	15.211	14.711	14.141	13.352	14.223	13.644	9.933	11.836	10.398	10.126	10.706	9.832
ENSMUSG00000044894	Uqcrq	ubiquinol-cytochrome c reductase, complex III subunit VII [Source:MGI Symbol;Acc:MGI:107807]	9.0631e-12	5.75689e-10	9.23981	-0.348865	protein_coding	chr11	53427922	53430831	-	1831	66.683	62.271	67.003	65.105	65.679	68.132	82.824	78.374	83.207	85.443	79.678	74.52
ENSMUSG00000045534	Kcna5	potassium voltage-gated channel, shaker-related subfamily, member 5 [Source:MGI Symbol;Acc:MGI:96662]	9.09705e-12	5.76063e-10	9.23953	-1.0224	protein_coding	chr6	126532553	126698192	-	2834	1.397	1.406	1.298	1.371	1.569	1.709	1.825	2.757	3.238	2.604	3.182	3.606
ENSMUSG00000026608	Kctd3	potassium channel tetramerisation domain containing 3 [Source:MGI Symbol;Acc:MGI:2444629]	9.42941e-12	5.95271e-10	9.22529	-0.377064	protein_coding	chr1	188971098	189007840	-	3703	29.226	28.579	31.015	31.446	30.28	31.64	39.334	37.909	38.091	36.894	36.305	38.992
ENSMUSG00000081225	Cyp2j12	cytochrome P450, family 2, subfamily j, polypeptide 12 [Source:MGI Symbol;Acc:MGI:3717097]	9.59426e-12	6.0382e-10	9.21909	-0.839874	protein_coding	chr4	96099318	96141152	-	1944	4.381	4.137	4.209	3.688	2.826	4.609	7.624	6.489	6.139	6.905	6.001	7.933
ENSMUSG00000075705	Msrb1	methionine sulfoxide reductase B1 [Source:MGI Symbol;Acc:MGI:1351642]	1.00782e-11	6.32338e-10	9.19905	-0.481019	protein_coding	chr17	24736642	24742778	+	1258	18.697	19.267	18.376	20.474	21.033	20.34	27.33	23.693	24.437	29.14	26.19	27.871
ENSMUSG00000020444	Guk1	guanylate kinase 1 [Source:MGI Symbol;Acc:MGI:95871]	1.0139e-11	6.34213e-10	9.19776	-0.378582	protein_coding	chr11	59183875	59192212	-	1835	54.137	52.026	56.076	52.106	50.644	55.798	71.511	67.01	65.952	69.147	66.044	61.502
ENSMUSG00000025789	St8sia2	ST8 alpha-N-acetyl-neuraminide alpha-2,8-sialyltransferase 2 [Source:MGI Symbol;Acc:MGI:106020]	1.02896e-11	6.41679e-10	9.19268	0.868853	protein_coding	chr7	73939119	74013682	-	5376	0.86	0.748	0.862	0.753	0.827	0.833	0.396	0.446	0.471	0.468	0.35	0.424
ENSMUSG00000036199	Ndufa13	NADH dehydrogenase (ubiquinone) 1 alpha subcomplex, 13 [Source:MGI Symbol;Acc:MGI:1914434]	1.04566e-11	6.50118e-10	9.18701	-0.35509	protein_coding	chr8	69894188	69902558	-	1243	123.468	117.261	119.769	112.885	111.173	116.66	144.489	141.359	156.138	156.594	135.007	130.156
ENSMUSG00000003233	Dvl3	dishevelled 3, dsh homolog (Drosophila) [Source:MGI Symbol;Acc:MGI:108100]	1.07009e-11	6.63297e-10	9.17829	0.52225	protein_coding	chr16	20516982	20532520	+	4899	6.146	6.538	5.505	6.492	7.127	6.945	3.815	4.341	4.365	4.279	4.327	4.815
ENSMUSG00000026668	Ucma	upper zone of growth plate and cartilage matrix associated [Source:MGI Symbol;Acc:MGI:1915777]	1.09112e-11	6.74292e-10	9.17115	-1.26939	protein_coding	chr2	4976122	4985748	+	884	1.054	1.107	1.175	1.223	1.308	0.959	2.409	2.147	2.762	2.202	3.336	3.223
ENSMUSG00000051951	Xkr4	X Kell blood group precursor related family member 4 [Source:MGI Symbol;Acc:MGI:3528744]	1.10733e-11	6.82258e-10	9.16605	0.726487	protein_coding	chr1	3205901	3671498	-	6094	1.583	1.694	1.513	1.9	1.661	1.828	0.906	1.117	1.105	0.852	0.863	1.066
ENSMUSG00000034269	Setd5	SET domain containing 5 [Source:MGI Symbol;Acc:MGI:1920145]	1.1481e-11	7.05257e-10	9.15165	0.367231	protein_coding	chr6	113077365	113153435	+	12481	9.052	8.947	8.959	8.556	9.311	8.388	5.973	6.99	6.491	6.609	6.588	7.012
ENSMUSG00000044080	S100a1	S100 calcium binding protein A1 [Source:MGI Symbol;Acc:MGI:1338917]	1.15221e-11	7.05666e-10	9.1514	-0.357994	protein_coding	chr3	90511034	90514392	-	694	92.569	97.468	95.873	88.193	96.251	93.221	120.251	111.472	120.773	117.271	117.793	107.281
ENSMUSG00000033763	Mtss1l	metastasis suppressor 1-like [Source:MGI Symbol;Acc:MGI:3039591]	1.16467e-11	7.11177e-10	9.14802	0.380582	protein_coding	chr8	110721476	110741400	+	5311	48.021	49.294	48.172	46.799	51.106	51.613	33.964	37.729	34.415	39.643	37.769	34.539
ENSMUSG00000052572	Dlg2	discs, large homolog 2 (Drosophila) [Source:MGI Symbol;Acc:MGI:1344351]	1.21709e-11	7.4098e-10	9.13019	0.622703	protein_coding	chr7	91090706	92447003	+	10345	7.886	7.824	7.315	7.461	8.159	8.419	4.34	5.579	4.532	3.865	5.04	5.978
ENSMUSG00000042616	Oscp1	organic solute carrier partner 1 [Source:MGI Symbol;Acc:MGI:1916308]	1.22804e-11	7.45433e-10	9.12759	-0.513962	protein_coding	chr4	126058565	126092195	+	5254	5.465	5.455	5.595	5.23	6.075	5.538	6.271	7.065	7.52	8.498	7.67	8.821
ENSMUSG00000020107	Anapc16	anaphase promoting complex subunit 16 [Source:MGI Symbol;Acc:MGI:1289325]	1.23702e-11	7.47042e-10	9.12665	-0.393513	protein_coding	chr10	59987409	60003135	-	4890	11.294	10.536	10.65	11.534	10.807	11.579	13.422	13.229	14.57	13.384	14.367	14.899
ENSMUSG00000021367	Edn1	endothelin 1 [Source:MGI Symbol;Acc:MGI:95283]	1.23797e-11	7.47042e-10	9.12665	-1.28185	protein_coding	chr13	42301270	42307989	+	2344	0.781	1.051	0.831	0.701	0.709	0.981	1.131	2.095	2.257	1.765	2.06	2.625
ENSMUSG00000053465	Hs6st3	heparan sulfate 6-O-sulfotransferase 3 [Source:MGI Symbol;Acc:MGI:1354960]	1.29356e-11	7.78297e-10	9.10885	1.40939	protein_coding	chr14	119138415	119869594	+	1413	1.13	1.359	1.011	1.446	1.253	1.085	0.338	0.593	0.352	0.373	0.302	0.565
ENSMUSG00000030703	Gdpd3	glycerophosphodiester phosphodiesterase domain containing 3 [Source:MGI Symbol;Acc:MGI:1915866]	1.41892e-11	8.51226e-10	9.06995	-0.707897	protein_coding	chr7	126766414	126775643	+	1066	11.86	11.828	11.046	13.189	11.834	13.024	14.597	16.441	20.908	23.699	21.727	17.496
ENSMUSG00000031958	Ldhd	lactate dehydrogenase D [Source:MGI Symbol;Acc:MGI:106428]	1.4314e-11	8.56214e-10	9.06742	-0.528458	protein_coding	chr8	111623785	111630374	-	5328	2.454	2.264	2.535	2.488	2.442	2.825	3.638	3.551	3.487	3.486	3.337	3.358
ENSMUSG00000068267	Cenpb	centromere protein B [Source:MGI Symbol;Acc:MGI:88376]	1.43619e-11	8.56579e-10	9.06723	-0.347594	protein_coding	chr2	131177291	131180012	-	2722	60.415	55.983	56.585	55.493	56.464	57.158	74.045	70.601	70.237	73.147	65.654	65.032
ENSMUSG00000020256	Aldh1l2	aldehyde dehydrogenase 1 family, member L2 [Source:MGI Symbol;Acc:MGI:2444680]	1.44587e-11	8.59854e-10	9.06558	0.625861	protein_coding	chr10	83487450	83534140	-	7503	1.654	1.965	1.858	1.692	1.734	1.705	1.211	1.004	1.109	1.07	1.002	1.195
ENSMUSG00000050121	Opalin	oligodendrocytic myelin paranodal and inner loop protein [Source:MGI Symbol;Acc:MGI:2657025]	1.46046e-11	8.65402e-10	9.06278	-0.413587	protein_coding	chr19	41062474	41077113	-	1838	54.664	57.086	57.892	57.382	51.82	56.476	78.323	73.885	68.255	66.585	69.726	72.294
ENSMUSG00000039304	Tnfsf10	tumor necrosis factor (ligand) superfamily, member 10 [Source:MGI Symbol;Acc:MGI:107414]	1.46364e-11	8.65402e-10	9.06278	1.31626	protein_coding	chr3	27317028	27342427	+	5266	0.436	0.399	0.444	0.525	0.625	0.506	0.239	0.212	0.112	0.169	0.211	0.151
ENSMUSG00000034936	Arl4d	ADP-ribosylation factor-like 4D [Source:MGI Symbol;Acc:MGI:1933155]	1.48016e-11	8.72658e-10	9.05916	-1.31272	protein_coding	chr11	101665541	101667832	+	1382	3.105	2.674	2.944	3.304	2.694	2.95	3.648	5.816	8.669	7.512	5.813	11.105
ENSMUSG00000037239	Spred3	sprouty-related, EVH1 domain containing 3 [Source:MGI Symbol;Acc:MGI:2142186]	1.53609e-11	9.03035e-10	9.0443	0.470964	protein_coding	chr7	29158829	29169841	-	5997	3.795	3.867	3.732	4.308	4.322	3.728	2.493	2.811	2.978	2.928	2.644	2.641
ENSMUSG00000027674	Pex5l	peroxisomal biogenesis factor 5-like [Source:MGI Symbol;Acc:MGI:1916672]	1.59391e-11	9.34352e-10	9.02949	-0.410212	protein_coding	chr3	32949408	33143247	-	5262	21.718	21.923	20.987	22.829	19.612	22.212	27.821	27.972	25.654	26.664	27.262	29.663
ENSMUSG00000067336	Bmpr2	bone morphogenetic protein receptor, type II (serine/threonine kinase) [Source:MGI Symbol;Acc:MGI:1095407]	1.64327e-11	9.6054e-10	9.01748	1.13331	protein_coding	chr1	59764279	59870549	+	3555	3.257	3.435	3.117	3.797	4.27	4.405	1.051	1.884	1.513	1.255	1.587	2.436
ENSMUSG00000017390	Aldoc	aldolase C, fructose-bisphosphate [Source:MGI Symbol;Acc:MGI:101863]	1.65976e-11	9.67423e-10	9.01438	-0.349923	protein_coding	chr11	78322968	78327781	+	3263	412.443	413.726	413.896	434.295	432.051	456.426	515.686	516.937	521.482	563.691	514.055	512.04
ENSMUSG00000057894	Zfp329	zinc finger protein 329 [Source:MGI Symbol;Acc:MGI:1921283]	1.67153e-11	9.71525e-10	9.01255	0.504302	protein_coding	chr7	12804977	12818858	-	6732	3.617	4.284	4.103	4.314	4.048	3.777	2.382	2.943	2.982	2.536	2.59	2.934
ENSMUSG00000053550	Shisa7	shisa family member 7 [Source:MGI Symbol;Acc:MGI:3605641]	1.68559e-11	9.75279e-10	9.01087	0.487133	protein_coding	chr7	4825552	4844696	-	6639	3.683	4.104	4.447	3.837	4.416	3.696	2.56	2.741	3.057	3.066	2.562	2.626
ENSMUSG00000098178	Gm26924	YY1 associated myogenesis RNA 1 [Source:MGI Symbol;Acc:MGI:5504039]	1.6875e-11	9.75279e-10	9.01087	-0.794227	lincRNA	chr17	39846958	39848788	+	1831	1073.57	1017.47	1412.21	1018.71	1053.46	1009.61	1654.09	1912.05	2761.78	1667.69	1645.85	1392.88
ENSMUSG00000028822	Tmem50a	transmembrane protein 50A [Source:MGI Symbol;Acc:MGI:1919067]	1.74215e-11	1.00404e-09	8.99825	-0.331078	protein_coding	chr4	134897849	134915024	-	1270	52.733	54.118	50.891	56.646	54.447	51.1	64	64.255	65.356	68.362	63.225	62.064
ENSMUSG00000038695	Josd2	Josephin domain containing 2 [Source:MGI Symbol;Acc:MGI:1913374]	1.80656e-11	1.03824e-09	8.9837	-0.466281	protein_coding	chr7	44467980	44471652	+	2466	34.78	36.524	37.654	38.302	36.014	39.279	57.337	46.514	51.166	51.487	47.811	41.606
ENSMUSG00000056679	Gpr173	G-protein coupled receptor 173 [Source:MGI Symbol;Acc:MGI:1918021]	1.84731e-11	1.05869e-09	8.97523	0.552621	protein_coding	chrX	152343598	152368704	-	5109	3.412	3.007	3.11	3.403	3.141	3.318	1.787	2.283	2.133	2.222	1.999	2.29
ENSMUSG00000031309	Rps6ka3	ribosomal protein S6 kinase polypeptide 3 [Source:MGI Symbol;Acc:MGI:104557]	1.87063e-11	1.06907e-09	8.97099	0.431343	protein_coding	chrX	159210307	159368244	+	8322	4.338	4.297	4.349	4.65	4.648	4.049	2.836	3.32	3.276	2.846	3.24	3.25
ENSMUSG00000038056	Kmt2c	lysine (K)-specific methyltransferase 2C [Source:MGI Symbol;Acc:MGI:2444959]	1.8847e-11	1.07412e-09	8.96895	0.354027	protein_coding	chr5	25271798	25498783	-	20291	2.909	2.835	2.985	2.939	3.148	2.757	2.114	2.294	2.342	2.102	2.14	2.232
ENSMUSG00000054976	Nyap2	neuronal tyrosine-phophorylated phosphoinositide 3-kinase adaptor 2 [Source:MGI Symbol;Acc:MGI:2443135]	2.06555e-11	1.17393e-09	8.93036	0.496185	protein_coding	chr1	81076950	81341764	+	12508	1.968	1.877	1.9	1.777	1.991	1.762	1.248	1.316	1.193	1.216	1.268	1.43
ENSMUSG00000004032	Gstm5	glutathione S-transferase, mu 5 [Source:MGI Symbol;Acc:MGI:1309466]	2.09671e-11	1.18835e-09	8.92506	-0.343927	protein_coding	chr3	107895821	107898686	+	1278	104.936	105.12	109.138	95.721	97.635	105.792	124.377	125.084	126.463	129.65	123.451	125.907
ENSMUSG00000073982	Rhog	ras homolog gene family, member G [Source:MGI Symbol;Acc:MGI:1928370]	2.2894e-11	1.29398e-09	8.88807	-0.464741	protein_coding	chr7	102239123	102250123	-	1356	70.734	69.282	68.414	68.119	63.683	77.086	103.471	86.565	83.815	96.055	96.276	87.206
ENSMUSG00000049100	Pcdh10	protocadherin 10 [Source:MGI Symbol;Acc:MGI:1338042]	2.39343e-11	1.34907e-09	8.86997	0.424868	protein_coding	chr3	45378398	45434566	+	10628	9.551	9.988	10.02	9.264	9.924	10.173	6.699	7.19	6.534	6.551	7.475	7.706
ENSMUSG00000009418	Nav1	neuron navigator 1 [Source:MGI Symbol;Acc:MGI:2183683]	2.55583e-11	1.43491e-09	8.84317	0.38035	protein_coding	chr1	135434580	135585355	-	12776	7.2	7.024	7.129	7.678	7.483	7.405	5.022	5.797	5.223	5.164	5.646	5.575
ENSMUSG00000039477	Tnrc18	trinucleotide repeat containing 18 [Source:MGI Symbol;Acc:MGI:3648294]	2.55972e-11	1.43491e-09	8.84317	0.612329	protein_coding	chr5	142750380	142817662	-	6880	4.173	3.239	3.083	3.301	3.452	3.191	1.87	2.523	1.945	2.087	2.317	2.093
ENSMUSG00000033938	Ndufb7	NADH dehydrogenase (ubiquinone) 1 beta subcomplex, 7 [Source:MGI Symbol;Acc:MGI:1914166]	2.56696e-11	1.43505e-09	8.84313	-0.36217	protein_coding	chr8	83566671	83571626	+	4522	15.053	15.215	15.269	14.979	14.812	16.074	19.705	18.7	18.905	20.464	18.286	17.036
ENSMUSG00000031059	Ndufb11	NADH dehydrogenase (ubiquinone) 1 beta subcomplex, 11 [Source:MGI Symbol;Acc:MGI:1349919]	2.63629e-11	1.46922e-09	8.83291	-0.316719	protein_coding	chrX	20615326	20617619	-	908	145.461	149.83	149.32	152.46	150.079	153.745	179.942	177.469	186.908	183.954	177.569	173.95
ENSMUSG00000063428	Ddo	D-aspartate oxidase [Source:MGI Symbol;Acc:MGI:1925528]	2.64241e-11	1.46922e-09	8.83291	-0.695063	protein_coding	chr10	40630011	40649931	+	3000	2.129	2.44	2.467	2.07	2.301	2.744	3.506	3.833	4.325	3.393	3.262	3.786
ENSMUSG00000038143	Stox2	storkhead box 2 [Source:MGI Symbol;Acc:MGI:1918319]	2.67238e-11	1.48187e-09	8.82919	0.451601	protein_coding	chr8	47180048	47352348	-	10839	11.857	12.351	11.97	12.247	13.233	12.883	7.808	9.439	8.321	8.077	8.827	9.907
ENSMUSG00000030583	Sipa1l3	signal-induced proliferation-associated 1 like 3 [Source:MGI Symbol;Acc:MGI:1921456]	2.94425e-11	1.62823e-09	8.78828	0.392099	protein_coding	chr7	29320372	29518641	-	16555	3.065	2.926	2.806	3.16	3.26	3.294	2.058	2.333	2.247	2.452	2.238	2.246
ENSMUSG00000040524	Zfp609	zinc finger protein 609 [Source:MGI Symbol;Acc:MGI:2674092]	2.9576e-11	1.63121e-09	8.78749	0.495557	protein_coding	chr9	65692391	65827564	-	8268	4.366	4.684	4.189	4.879	4.984	4.579	2.497	3.288	3.193	3.149	3.287	3.464
ENSMUSG00000025498	Irf7	interferon regulatory factor 7 [Source:MGI Symbol;Acc:MGI:1859212]	3.01294e-11	1.65728e-09	8.7806	1.18999	protein_coding	chr7	141262706	141266481	-	3020	1.388	1.524	1.247	1.26	1.065	0.882	0.604	0.333	0.599	0.564	0.58	0.39
ENSMUSG00000034832	Tet3	tet methylcytosine dioxygenase 3 [Source:MGI Symbol;Acc:MGI:2446229]	3.52042e-11	1.93124e-09	8.71416	0.445618	protein_coding	chr6	83362373	83441678	-	11086	5.702	5.539	5.24	5.828	6.306	5.595	3.623	4.35	3.784	3.822	4.028	4.523
ENSMUSG00000016494	Cd34	CD34 antigen [Source:MGI Symbol;Acc:MGI:88329]	3.66289e-11	2.00404e-09	8.69809	0.43333	protein_coding	chr1	194938821	194961292	+	2621	15.638	15.095	15.228	16.016	16.604	16.384	12.653	11.819	11.608	10.381	10.826	10.305
ENSMUSG00000040957	Cables1	CDK5 and Abl enzyme substrate 1 [Source:MGI Symbol;Acc:MGI:1927065]	3.79905e-11	2.07301e-09	8.6834	-0.470284	protein_coding	chr18	11839220	11945627	+	3397	4.779	4.949	4.893	4.917	4.767	4.907	6.756	6.293	6.721	7.473	5.912	5.848
ENSMUSG00000029093	Sorcs2	sortilin-related VPS10 domain containing receptor 2 [Source:MGI Symbol;Acc:MGI:1932289]	3.80972e-11	2.07331e-09	8.68333	0.517657	protein_coding	chr5	36017180	36398139	-	8803	2.373	2.49	2.178	2.312	2.722	2.352	1.417	1.731	1.582	1.797	1.631	1.532
ENSMUSG00000026664	Phyh	phytanoyl-CoA hydroxylase [Source:MGI Symbol;Acc:MGI:891978]	3.86024e-11	2.09525e-09	8.67876	-0.325398	protein_coding	chr2	4919019	4938730	+	1893	54.658	53.896	56.324	56.095	53.255	53.705	66.312	67.434	66.511	64.629	63.637	66.601
ENSMUSG00000062393	Dgkk	diacylglycerol kinase kappa [Source:MGI Symbol;Acc:MGI:3580254]	3.9832e-11	2.15574e-09	8.6664	0.551274	protein_coding	chrX	6779306	6948363	+	7158	5.15	5.406	5.28	5.562	6.332	5.926	3.413	4.125	3.518	3.059	3.904	4.028
ENSMUSG00000029632	Ndufa4	NADH dehydrogenase (ubiquinone) 1 alpha subcomplex, 4 [Source:MGI Symbol;Acc:MGI:107686]	3.9927e-11	2.15574e-09	8.6664	-0.320631	protein_coding	chr6	11900373	11907446	-	492	536.43	511.647	556.955	522.194	525.372	506.535	647.831	629.18	634.663	651.128	618.328	612.875
ENSMUSG00000048027	Rgmb	repulsive guidance molecule family member B [Source:MGI Symbol;Acc:MGI:1916049]	4.04635e-11	2.17898e-09	8.66175	0.456477	protein_coding	chr17	15806253	15826586	-	2633	14.152	13.678	12.89	13.235	13.865	12.477	8.32	10.175	9.049	8.486	10.014	10.128
ENSMUSG00000032060	Cryab	crystallin, alpha B [Source:MGI Symbol;Acc:MGI:88516]	4.15235e-11	2.22466e-09	8.65274	-0.406817	protein_coding	chr9	50752758	50756633	+	1185	195.515	195.34	182.875	197.914	171.032	190.895	264.681	227.834	245.804	258.262	238.08	210.96
ENSMUSG00000084910	C630043F03Rik	RIKEN cDNA C630043F03 gene [Source:MGI Symbol;Acc:MGI:1915535]	4.15287e-11	2.22466e-09	8.65274	0.701644	processed_transcript	chr4	72201348	72215352	+	2581	4.55	5.334	5.736	6.223	5.686	5.942	3.974	3.309	3.188	3.079	3.096	3.105
ENSMUSG00000044034	Npb	neuropeptide B [Source:MGI Symbol;Acc:MGI:2387153]	4.28731e-11	2.29068e-09	8.64004	-1.078	protein_coding	chr11	120608477	120609093	+	542	9.023	11.096	9.584	13.229	9.47	13.701	33.441	20.596	19.768	21.847	21.445	17.171
ENSMUSG00000036887	C1qa	complement component 1, q subcomponent, alpha polypeptide [Source:MGI Symbol;Acc:MGI:88223]	4.29844e-11	2.29068e-09	8.64004	-0.37734	protein_coding	chr4	136895917	136898803	-	1040	41.33	42.397	38.711	35.819	36.529	38.418	45.722	49.161	53.511	53.224	45.116	45.109
ENSMUSG00000027712	Anxa5	annexin A5 [Source:MGI Symbol;Acc:MGI:106008]	4.33153e-11	2.30233e-09	8.63783	-0.346361	protein_coding	chr3	36448925	36475843	-	1678	35.153	34.46	34.853	34.9	35.974	34.153	45.538	42.178	44.454	44.249	41.231	38.575
ENSMUSG00000004558	Ndrg2	N-myc downstream regulated gene 2 [Source:MGI Symbol;Acc:MGI:1352498]	4.57492e-11	2.42373e-09	8.61552	-0.485919	protein_coding	chr14	51905271	51913488	-	2157	394.355	398.688	424.967	454.284	480.511	504.044	528.297	591.647	574.043	629.118	636.619	622.273
ENSMUSG00000054958	Nt5c1a	5'-nucleotidase, cytosolic IA [Source:MGI Symbol;Acc:MGI:2155700]	4.58356e-11	2.42373e-09	8.61552	1.11402	protein_coding	chr4	123201504	123216275	+	1220	1.909	2.019	1.703	1.839	1.837	1.687	0.855	0.778	0.704	0.698	0.771	0.934
ENSMUSG00000024978	Gpam	glycerol-3-phosphate acyltransferase, mitochondrial [Source:MGI Symbol;Acc:MGI:109162]	4.77209e-11	2.51694e-09	8.59913	0.681666	protein_coding	chr19	55069734	55099451	-	3832	24.934	26.766	23.949	25.077	28.298	26.867	12.08	18.703	14.157	13.08	15.122	20.202
ENSMUSG00000041552	Ptchd1	patched domain containing 1 [Source:MGI Symbol;Acc:MGI:2685233]	4.90787e-11	2.58192e-09	8.58806	1.11718	protein_coding	chrX	155573455	155623814	-	3005	0.996	0.868	1.152	0.933	0.914	0.86	0.304	0.502	0.421	0.351	0.356	0.544
ENSMUSG00000078350	Smim1	small integral membrane protein 1 [Source:MGI Symbol;Acc:MGI:1916109]	4.96893e-11	2.60735e-09	8.5838	-0.35501	protein_coding	chr4	154020470	154026230	-	5761	12.283	11.635	12.586	12.446	11.369	12.652	14.856	14.649	14.4	16.042	14.961	14.875
ENSMUSG00000057531	Dtnbp1	dystrobrevin binding protein 1 [Source:MGI Symbol;Acc:MGI:2137586]	5.46167e-11	2.8586e-09	8.54385	-0.36203	protein_coding	chr13	44922079	45002096	-	1334	28.655	29.957	30.212	29.066	28.803	27.834	37.047	34.896	37.515	40.338	33.668	32.547
ENSMUSG00000004285	Atp6v1f	ATPase, H+ transporting, lysosomal V1 subunit F [Source:MGI Symbol;Acc:MGI:1913394]	5.57686e-11	2.91146e-09	8.53589	-0.378249	protein_coding	chr6	29467718	29470512	+	1063	76.021	70.893	77.253	79.472	76.135	80.224	102.101	88.896	97.306	102.809	95.034	89.194
ENSMUSG00000097785	B230217O12Rik	RIKEN cDNA B230217O12 gene [Source:MGI Symbol;Acc:MGI:2444948]	5.69145e-11	2.96035e-09	8.52866	-0.907206	lincRNA	chr19	57323385	57360775	-	1642	1.094	1.125	1.292	1.439	1.145	1.426	2.25	2.108	2.395	2.544	2.42	1.99
ENSMUSG00000040998	Npnt	nephronectin [Source:MGI Symbol;Acc:MGI:2148811]	5.69937e-11	2.96035e-09	8.52866	0.639361	protein_coding	chr3	132881745	132950291	-	5026	3.31	3.1	2.73	3.347	3.215	2.706	1.47	2.043	2.213	1.767	2.007	1.852
ENSMUSG00000042834	Nrep	neuronal regeneration related protein [Source:MGI Symbol;Acc:MGI:99444]	5.76497e-11	2.98687e-09	8.52478	0.340154	protein_coding	chr18	33437019	33464029	-	2513	91.03	83.981	85.011	85.356	94.3	81.328	61.852	69.631	66.418	66.192	65.69	65.951
ENSMUSG00000045312	Lhfpl2	lipoma HMGIC fusion partner-like 2 [Source:MGI Symbol;Acc:MGI:2145236]	5.82658e-11	3.01118e-09	8.52126	0.345445	protein_coding	chr13	94057796	94195409	+	8276	6.778	6.816	6.701	6.728	6.534	6.032	4.496	5.213	5.534	5.12	4.73	4.893
ENSMUSG00000046546	Fam43a	family with sequence similarity 43, member A [Source:MGI Symbol;Acc:MGI:2676309]	5.87712e-11	3.02967e-09	8.5186	-0.405456	protein_coding	chr16	30599723	30602797	+	3075	11.49	12.525	11.305	11.411	10.626	12.075	14.856	14.431	14.246	14.084	15.078	15.664
ENSMUSG00000024944	Arl2	ADP-ribosylation factor-like 2 [Source:MGI Symbol;Acc:MGI:1928393]	5.9792e-11	3.06756e-09	8.51321	-0.409098	protein_coding	chr19	6134374	6141406	-	2891	28.758	26.694	29.678	28.514	27.507	30.866	39.887	35.949	37.64	38.756	36.229	31.403
ENSMUSG00000037341	Slc9a7	solute carrier family 9 (sodium/hydrogen exchanger), member 7 [Source:MGI Symbol;Acc:MGI:2444530]	5.98053e-11	3.06756e-09	8.51321	0.984418	protein_coding	chrX	20105755	20291807	-	3819	1.821	1.66	1.621	1.794	2.025	1.976	0.649	1.155	0.746	0.701	0.862	1.144
ENSMUSG00000073514	Dok6	docking protein 6 [Source:MGI Symbol;Acc:MGI:3639495]	6.13209e-11	3.13746e-09	8.50342	1.33065	protein_coding	chr18	89301082	89769528	-	5146	0.446	0.324	0.387	0.451	0.52	0.486	0.16	0.141	0.132	0.142	0.158	0.244
ENSMUSG00000003380	Rabac1	Rab acceptor 1 (prenylated) [Source:MGI Symbol;Acc:MGI:1201692]	6.22683e-11	3.17329e-09	8.49849	-0.36177	protein_coding	chr7	24969750	24972728	-	875	130.111	126.372	120.666	134.085	125.459	129.286	164.97	149.46	157.17	172.169	159.212	143.957
ENSMUSG00000022474	Pmm1	phosphomannomutase 1 [Source:MGI Symbol;Acc:MGI:1353418]	6.23305e-11	3.17329e-09	8.49849	-0.394348	protein_coding	chr15	81951108	81960930	-	2776	34.935	35.186	35.913	39.609	37.448	39.603	50.48	43.25	48.221	49.433	44.981	45.334
ENSMUSG00000030647	Ndufc2	NADH dehydrogenase (ubiquinone) 1, subcomplex unknown, 2 [Source:MGI Symbol;Acc:MGI:1344370]	6.29752e-11	3.19817e-09	8.4951	-0.332182	protein_coding	chr7	97400003	97407802	+	754	123.237	123.395	124.931	121.018	118.602	115.402	153.571	143.39	143.24	149.351	147.016	142.574
ENSMUSG00000027375	Mal	myelin and lymphocyte protein, T cell differentiation protein [Source:MGI Symbol;Acc:MGI:892970]	6.37411e-11	3.22907e-09	8.49092	-0.492359	protein_coding	chr2	127633226	127656695	-	2778	917.654	965.21	953.629	1004.85	808.727	1015.11	1486.51	1259.94	1241.28	1154.67	1233.4	1278.06
ENSMUSG00000041789	2700046A07Rik	RIKEN cDNA 2700046A07 gene [Source:MGI Symbol;Acc:MGI:1919803]	6.44195e-11	3.25541e-09	8.48739	-0.783913	protein_coding	chr18	62751675	62756347	-	2466	3.346	4.055	4.792	3.85	3.254	4.468	7.121	5.613	5.848	6.298	6.706	7.779
ENSMUSG00000063894	Zkscan8	zinc finger with KRAB and SCAN domains 8 [Source:MGI Symbol;Acc:MGI:1913815]	6.46239e-11	3.25686e-09	8.4872	0.446187	protein_coding	chr13	21513222	21531120	-	8901	3.035	3.053	3.079	3.083	3.131	2.779	1.851	2.377	2.189	2.027	2.108	2.258
ENSMUSG00000027111	Itga6	integrin alpha 6 [Source:MGI Symbol;Acc:MGI:96605]	6.47657e-11	3.25686e-09	8.4872	0.688467	protein_coding	chr2	71745616	71858416	+	9025	9.135	7.503	6.792	7.798	7.233	5.344	3.391	5.461	4.964	4.498	4.219	3.632
ENSMUSG00000021215	Net1	neuroepithelial cell transforming gene 1 [Source:MGI Symbol;Acc:MGI:1927138]	6.61452e-11	3.3181e-09	8.47911	-0.661189	protein_coding	chr13	3882565	3918220	-	3734	4.829	4.017	4.22	4.731	4.046	4.604	4.645	6.682	7.482	7.2	6.477	7.843
ENSMUSG00000033998	Kcnk1	potassium channel, subfamily K, member 1 [Source:MGI Symbol;Acc:MGI:109322]	6.73469e-11	3.37014e-09	8.47235	-0.354305	protein_coding	chr8	125995102	126030683	+	2301	46.383	46.56	43.609	44.53	42.791	43.954	49.831	53.9	54.364	56.624	54.916	59.579
ENSMUSG00000068284	Gm608	predicted gene 608 [Source:MGI Symbol;Acc:MGI:2685454]	6.7661e-11	3.37762e-09	8.47139	0.406273	protein_coding	chr16	44173246	44227465	+	13050	2.565	2.385	2.382	2.707	2.612	2.403	1.629	1.95	1.933	1.771	1.778	1.86
ENSMUSG00000030002	Dusp11	dual specificity phosphatase 11 (RNA/RNP complex 1-interacting) [Source:MGI Symbol;Acc:MGI:1919352]	6.83068e-11	3.40158e-09	8.46832	0.375094	protein_coding	chr6	85942268	85961667	-	7639	10.121	11.283	10.795	10.382	11.106	9.246	7.061	7.95	8.901	7.75	7.608	7.434
ENSMUSG00000022323	Hrsp12	heat-responsive protein 12 [Source:MGI Symbol;Acc:MGI:1095401]	7.00387e-11	3.47938e-09	8.4585	-0.402469	protein_coding	chr15	34484021	34495255	-	3192	15.884	18.093	17.807	16.452	15.106	17.284	22.713	22.19	21.655	20.212	20.496	20.659
ENSMUSG00000091890	A830073O21Rik	RIKEN cDNA A830073O21 gene [Source:MGI Symbol;Acc:MGI:2443692]	7.54901e-11	3.74114e-09	8.427	1.69032	protein_coding	chr7	73738893	73740917	-	2025	0.46	0.501	0.428	0.495	0.482	0.419	0.043	0.221	0.067	0.14	0.127	0.15
ENSMUSG00000023236	Scg5	secretogranin V [Source:MGI Symbol;Acc:MGI:98289]	7.85312e-11	3.88247e-09	8.41089	-0.34056	protein_coding	chr2	113776362	113829121	-	1569	229.215	225.881	229.387	235.333	233.097	234.821	283.62	258.27	282.314	302.08	277.561	286.313
ENSMUSG00000074480	Mex3a	mex3 homolog A (C. elegans) [Source:MGI Symbol;Acc:MGI:1919890]	7.90425e-11	3.89836e-09	8.40912	0.930378	protein_coding	chr3	88532395	88541396	+	5778	0.76	0.897	0.622	0.679	0.845	0.65	0.308	0.377	0.383	0.442	0.362	0.355
ENSMUSG00000024414	Mrpl27	mitochondrial ribosomal protein L27 [Source:MGI Symbol;Acc:MGI:2137224]	8.01977e-11	3.94584e-09	8.40386	-0.342429	protein_coding	chr11	94653767	94660089	+	985	38.572	37.775	40.565	38.185	37.467	38.064	48.584	45.9	46.539	50.473	45.38	44.542
ENSMUSG00000038128	Camk4	calcium/calmodulin-dependent protein kinase IV [Source:MGI Symbol;Acc:MGI:88258]	8.26053e-11	4.05458e-09	8.39205	0.427987	protein_coding	chr18	32939041	33195767	+	12331	6.653	6.355	6.302	6.162	6.39	5.881	3.743	4.816	4.546	4.272	4.457	5.126
ENSMUSG00000037541	Shank2	SH3/ankyrin domain gene 2 [Source:MGI Symbol;Acc:MGI:2671987]	8.36632e-11	4.0967e-09	8.38757	0.534784	protein_coding	chr7	144001928	144424494	+	10660	2.89	2.967	3.009	2.867	3.723	3.453	1.79	2.398	2.129	2.069	2.073	2.11
ENSMUSG00000015468	Notch4	notch 4 [Source:MGI Symbol;Acc:MGI:107471]	8.43657e-11	4.11583e-09	8.38554	-0.595697	protein_coding	chr17	34564268	34588503	+	8061	1.568	1.321	1.439	1.55	1.412	1.372	1.785	1.939	2.608	2.284	1.898	2.125
ENSMUSG00000033965	Slc16a2	solute carrier family 16 (monocarboxylic acid transporters), member 2 [Source:MGI Symbol;Acc:MGI:1203732]	8.44718e-11	4.11583e-09	8.38554	0.442689	protein_coding	chrX	103697414	103821965	-	4244	6.005	6.573	5.834	6.597	6.584	6.295	4.568	4.537	4.794	4.453	4.612	3.849
ENSMUSG00000026502	Desi2	desumoylating isopeptidase 2 [Source:MGI Symbol;Acc:MGI:1926075]	8.46557e-11	4.11583e-09	8.38554	0.446054	protein_coding	chr1	178187417	178252598	+	4453	9.825	10.276	9.012	8.959	9.327	7.994	6.393	7.37	6.772	5.746	6.42	6.347
ENSMUSG00000030653	Pde2a	phosphodiesterase 2A, cGMP-stimulated [Source:MGI Symbol;Acc:MGI:2446107]	8.50615e-11	4.12578e-09	8.38449	-0.395709	protein_coding	chr7	101421691	101512829	+	4220	10.107	9.779	9.212	10.678	11.049	10.903	11.618	13.848	13.445	14.241	12.83	12.269
ENSMUSG00000029202	Pds5a	PDS5, regulator of cohesion maintenance, homolog A (S. cerevisiae) [Source:MGI Symbol;Acc:MGI:1918771]	8.57345e-11	4.14862e-09	8.3821	0.590328	protein_coding	chr5	65615260	65697856	-	4146	5.802	5.427	5.701	6.212	5.824	5.87	2.956	4.241	3.773	3.198	3.793	4.27
ENSMUSG00000053080	2700081O15Rik	RIKEN cDNA 2700081O15 gene [Source:MGI Symbol;Acc:MGI:1919667]	8.62547e-11	4.16397e-09	8.38049	0.370322	protein_coding	chr19	7417625	7425904	+	5216	6.059	5.96	5.843	6.259	6.119	5.625	4.408	4.452	4.923	4.587	4.236	4.093
ENSMUSG00000001323	Srr	serine racemase [Source:MGI Symbol;Acc:MGI:1351636]	8.71211e-11	4.19592e-09	8.37717	0.420274	protein_coding	chr11	74906359	74925948	-	4560	14.198	14.81	14.354	14.635	15.83	15.303	9.665	11.641	10.281	9.72	11.068	11.621
ENSMUSG00000050854	Tmem125	transmembrane protein 125 [Source:MGI Symbol;Acc:MGI:1923409]	8.81803e-11	4.23699e-09	8.37294	-0.55807	protein_coding	chr4	118540941	118544044	-	2339	24.977	24.489	28.039	26.441	26.055	31.369	39.526	35.914	30.538	40.777	39.463	42.063
ENSMUSG00000031189	Aff2	AF4/FMR2 family, member 2 [Source:MGI Symbol;Acc:MGI:1202294]	9.73629e-11	4.66026e-09	8.33159	1.18882	protein_coding	chrX	69360294	69868037	+	7267	0.682	0.748	0.542	0.816	0.975	0.789	0.239	0.3	0.311	0.251	0.318	0.481
ENSMUSG00000034957	Cebpa	CCAAT/enhancer binding protein (C/EBP), alpha [Source:MGI Symbol;Acc:MGI:99480]	9.74437e-11	4.66026e-09	8.33159	-0.662327	protein_coding	chr7	35119293	35121926	+	2634	2.804	2.806	2.334	3.011	3.005	2.758	4.043	4.598	5.166	4.28	3.569	3.879
ENSMUSG00000045954	Sdpr	serum deprivation response [Source:MGI Symbol;Acc:MGI:99513]	9.97524e-11	4.75958e-09	8.32243	-0.767245	protein_coding	chr1	51289126	51302959	+	3054	3.29	3.844	2.835	4.145	3.361	3.251	4.099	5.721	7.076	5.205	5.611	6.319
ENSMUSG00000038776	Ephx1	epoxide hydrolase 1, microsomal [Source:MGI Symbol;Acc:MGI:95405]	1.00237e-10	4.77115e-09	8.32138	-0.400287	protein_coding	chr1	180976155	181020904	-	2005	17.688	16.769	17.165	19.718	20.173	19.706	22.611	23.162	25.051	23.866	22.464	24.213
ENSMUSG00000030688	Stard10	START domain containing 10 [Source:MGI Symbol;Acc:MGI:1860093]	1.0046e-10	4.77115e-09	8.32138	-0.402363	protein_coding	chr7	101317086	101346626	+	2383	21.989	20.981	20.201	22.911	20.811	23.287	29.494	26.023	28.21	30.903	26.755	24.293
ENSMUSG00000049892	Rasd1	RAS, dexamethasone-induced 1 [Source:MGI Symbol;Acc:MGI:1270848]	1.01022e-10	4.78678e-09	8.31996	-0.801454	protein_coding	chr11	59963181	59964944	-	1611	1.941	2.271	1.827	1.89	1.952	1.653	2.968	3.915	3.199	3.096	2.971	3.254
ENSMUSG00000037386	Rims2	regulating synaptic membrane exocytosis 2 [Source:MGI Symbol;Acc:MGI:2152972]	1.03279e-10	4.88242e-09	8.31136	0.460075	protein_coding	chr15	39198332	39681940	+	5046	9.158	9.521	9.308	9.224	9.893	10.182	6.03	6.703	6.442	6.092	7.004	7.724
ENSMUSG00000055762	Eef1d	eukaryotic translation elongation factor 1 delta (guanine nucleotide exchange protein) [Source:MGI Symbol;Acc:MGI:1913906]	1.04367e-10	4.92255e-09	8.30781	-0.347046	protein_coding	chr15	75894796	75909556	-	5897	13.433	12.81	13.691	14.353	13.534	13.661	15.958	15.371	17.096	18.14	16.116	17.077
ENSMUSG00000070394	Tmem256	transmembrane protein 256 [Source:MGI Symbol;Acc:MGI:1916436]	1.08444e-10	5.10307e-09	8.29217	-0.37487	protein_coding	chr11	69838514	69839618	+	1105	33.028	30.755	31.497	31.211	31.927	32.981	43.151	38.844	40.626	40.221	39.949	35.924
ENSMUSG00000022197	Pdzd2	PDZ domain containing 2 [Source:MGI Symbol;Acc:MGI:1922394]	1.08805e-10	5.10837e-09	8.29172	0.474657	protein_coding	chr15	12357054	12592556	-	13413	2.694	2.288	2.188	2.225	2.797	2.425	1.594	1.756	1.685	1.723	1.81	1.546
ENSMUSG00000048489	8430408G22Rik	RIKEN cDNA 8430408G22 gene [Source:MGI Symbol;Acc:MGI:1918730]	1.13086e-10	5.29721e-09	8.27595	-1.91981	protein_coding	chr6	116650684	116652847	+	1317	1.339	2.751	3.188	3.346	3.568	7.079	6.667	10.595	15.687	10.099	17.294	18.085
ENSMUSG00000074415	2610203C20Rik	RIKEN cDNA 2610203C20 gene [Source:MGI Symbol;Acc:MGI:1917705]	1.15888e-10	5.41609e-09	8.26631	0.413965	processed_transcript	chr9	41580741	41617772	+	10209	10.559	11.108	11.042	10.256	10.526	8.199	6.701	7.709	7.741	8.008	7.346	7.029
ENSMUSG00000032839	Trpc1	transient receptor potential cation channel, subfamily C, member 1 [Source:MGI Symbol;Acc:MGI:109528]	1.17639e-10	5.48543e-09	8.26079	0.645486	protein_coding	chr9	95706627	95750358	-	3014	4.04	4.075	3.648	3.801	3.922	3.964	2.048	2.704	2.4	2.005	2.566	2.647
ENSMUSG00000070493	Chchd2	coiled-coil-helix-coiled-coil-helix domain containing 2 [Source:MGI Symbol;Acc:MGI:1261428]	1.30522e-10	6.0724e-09	8.21664	-0.318441	protein_coding	chr5	129881156	129887470	-	2269	84.69	84.916	80.932	84.349	82.377	80.611	105.168	97.365	103.188	99.314	97.859	94.02
ENSMUSG00000074305	C230081A13Rik	pseudopodium-enriched atypical kinase 1 [Source:MGI Symbol;Acc:MGI:2442366]	1.3651e-10	6.33658e-09	8.19814	0.458485	protein_coding	chr9	56201131	56418050	-	10977	2.734	2.624	2.895	2.646	3.092	3.188	1.944	2.044	2.03	1.903	2.02	2.076
ENSMUSG00000031433	Rbm41	RNA binding motif protein 41 [Source:MGI Symbol;Acc:MGI:2444923]	1.38509e-10	6.41489e-09	8.19281	0.80172	protein_coding	chrX	139889511	139998595	-	6638	1.128	1.266	1.193	1.147	1.002	0.997	0.432	0.732	0.64	0.55	0.657	0.675
ENSMUSG00000072568	Fam84b	family with sequence similarity 84, member B [Source:MGI Symbol;Acc:MGI:3026924]	1.408e-10	6.50631e-09	8.18667	0.788496	protein_coding	chr15	60818996	60825080	-	5563	1.429	1.244	1.393	1.08	1.332	1.386	0.789	0.732	0.618	0.663	0.86	0.683
ENSMUSG00000022048	Dpysl2	dihydropyrimidinase-like 2 [Source:MGI Symbol;Acc:MGI:1349763]	1.41325e-10	6.51589e-09	8.18603	-0.386729	protein_coding	chr14	66802864	66868688	-	4520	70.424	72.229	75.45	71.037	66.847	70.967	100.904	85.799	87.506	90.02	88.756	83.477
ENSMUSG00000039057	Myo16	myosin XVI [Source:MGI Symbol;Acc:MGI:2685951]	1.52795e-10	7.02892e-09	8.15311	0.438531	protein_coding	chr8	10272572	10634741	+	6725	4.393	4.428	4.409	4.67	5.133	4.807	3.161	3.561	3.294	3.184	3.037	3.525
ENSMUSG00000058690	Ccser2	coiled-coil serine rich 2 [Source:MGI Symbol;Acc:MGI:101859]	1.57699e-10	7.22375e-09	8.14124	0.329004	protein_coding	chr14	36874936	36968777	-	8715	15.163	15.112	14.847	14.63	14.678	14.467	10.469	11.797	11.625	10.809	11.616	11.716
ENSMUSG00000098702	RP24-390G17.1	RIKEN cDNA 1500015A07 gene [Source:MGI Symbol;Acc:MGI:1916232]	1.57735e-10	7.22375e-09	8.14124	0.859922	antisense	chr18	61726390	61735917	+	2296	3.637	3.472	3.488	2.669	3.259	2.654	2.026	1.483	1.93	1.943	1.321	1.423
ENSMUSG00000014361	Mertk	c-mer proto-oncogene tyrosine kinase [Source:MGI Symbol;Acc:MGI:96965]	1.63433e-10	7.46805e-09	8.12679	-0.640401	protein_coding	chr2	128698956	128802894	+	4336	3.391	4.587	3.534	4.046	4.018	3.165	4.501	5.96	6.454	5.63	5.066	6.544
ENSMUSG00000027673	Ndufb5	NADH dehydrogenase (ubiquinone) 1 beta subcomplex, 5 [Source:MGI Symbol;Acc:MGI:1913296]	1.65375e-10	7.54001e-09	8.12263	-0.32149	protein_coding	chr3	32736990	32751566	+	2023	62.197	61.913	64.303	61.52	63.127	63.6	78.96	72.481	75.601	77.795	74.904	72.949
ENSMUSG00000021417	Eci2	enoyl-Coenzyme A delta isomerase 2 [Source:MGI Symbol;Acc:MGI:1346064]	1.67204e-10	7.60648e-09	8.11882	-0.3229	protein_coding	chr13	34977748	35027094	-	2615	21.323	19.826	21.057	19.178	20.223	20.249	23.37	24.909	26.364	23.912	23.238	24.869
ENSMUSG00000020734	Grin2c	glutamate receptor, ionotropic, NMDA2C (epsilon 3) [Source:MGI Symbol;Acc:MGI:95822]	1.69278e-10	7.68381e-09	8.11442	-0.444348	protein_coding	chr11	115249169	115267243	-	5037	4.617	5.172	4.667	4.827	4.686	4.183	6.498	6.926	5.735	6.094	5.727	5.83
ENSMUSG00000056313	1810011O10Rik	RIKEN cDNA 1810011O10 gene [Source:MGI Symbol;Acc:MGI:1916318]	1.70696e-10	7.73105e-09	8.11176	-1.64422	protein_coding	chr8	24437616	24438946	-	1331	3.199	2.722	2.504	2.949	1.575	1.698	2.319	8.513	11.175	9.11	6.068	7.563
ENSMUSG00000020183	Cpm	carboxypeptidase M [Source:MGI Symbol;Acc:MGI:1917824]	1.72905e-10	7.81387e-09	8.10713	-0.515493	protein_coding	chr10	117629500	117687352	+	5964	8.061	8.414	7.984	7.851	7.14	8.303	10.998	10.276	9.036	10.675	11.686	12.815
ENSMUSG00000091537	Tma7	translational machinery associated 7 homolog (S. cerevisiae) [Source:MGI Symbol;Acc:MGI:1913417]	1.77171e-10	7.98906e-09	8.0975	-0.369664	protein_coding	chr9	109077988	109082381	-	637	54.526	49.824	54.027	50.557	51.184	55.184	64.687	65.455	66.429	64.997	69.701	60.706
ENSMUSG00000034813	Grip1	glutamate receptor interacting protein 1 [Source:MGI Symbol;Acc:MGI:1921303]	1.78637e-10	8.03747e-09	8.09488	0.520761	protein_coding	chr10	119454034	120087261	+	7860	2.489	2.245	2.214	2.191	2.433	2.259	1.294	1.47	1.547	1.708	1.658	1.59
ENSMUSG00000095930	Nim1	NIM1 serine/threonine protein kinase [Source:MGI Symbol;Acc:MGI:2442399]	1.7978e-10	8.06905e-09	8.09318	0.444905	protein_coding	chr13	119710094	119755882	-	8466	2.641	2.666	2.679	2.512	2.784	2.96	1.838	1.919	1.976	1.969	1.969	1.813
ENSMUSG00000000402	Egfl6	EGF-like-domain, multiple 6 [Source:MGI Symbol;Acc:MGI:1858599]	1.80125e-10	8.06905e-09	8.09318	0.863138	protein_coding	chrX	166523007	166585720	-	2704	3.716	2.975	3.666	2.652	3.115	2.537	1.447	1.982	1.404	1.815	1.312	1.854
ENSMUSG00000041881	Ndufa7	NADH dehydrogenase (ubiquinone) 1 alpha subcomplex, 7 (B14.5a) [Source:MGI Symbol;Acc:MGI:1913666]	1.92533e-10	8.60611e-09	8.06519	-0.373547	protein_coding	chr17	33824591	33838316	+	1701	31.489	30.799	32.881	32.167	31.875	34.19	40.067	36.358	40.052	45.438	40.246	39.058
ENSMUSG00000039349	C130074G19Rik	RIKEN cDNA C130074G19 gene [Source:MGI Symbol;Acc:MGI:2444831]	1.93931e-10	8.64974e-09	8.063	0.558046	protein_coding	chr1	184871926	184883218	-	3035	7.805	6.637	7.06	7.642	7.944	6.223	4.053	5.021	4.722	5.491	4.97	4.055
ENSMUSG00000051910	Sox6	SRY (sex determining region Y)-box 6 [Source:MGI Symbol;Acc:MGI:98368]	1.95802e-10	8.71427e-09	8.05977	0.526563	protein_coding	chr7	115471344	116038744	-	8852	2.999	3.192	3.003	2.797	3.328	3.182	1.768	2.333	2.145	1.745	2.139	2.21
ENSMUSG00000000732	Icosl	icos ligand [Source:MGI Symbol;Acc:MGI:1354701]	1.97392e-10	8.7565e-09	8.05767	-0.715397	protein_coding	chr10	78069360	78079525	+	2756	1.811	1.472	1.382	1.57	1.377	1.596	2.397	2.511	2.559	2.281	2.155	2.688
ENSMUSG00000031010	Usp9x	ubiquitin specific peptidase 9, X chromosome [Source:MGI Symbol;Acc:MGI:894681]	1.97605e-10	8.7565e-09	8.05767	0.538574	protein_coding	chrX	13071498	13173328	+	15051	6.18	5.801	5.885	6.989	6.453	6.551	3.373	4.409	4.202	3.694	4.284	5.088
ENSMUSG00000030739	Myh14	myosin, heavy polypeptide 14 [Source:MGI Symbol;Acc:MGI:1919210]	2.0259e-10	8.95052e-09	8.04815	-0.407508	protein_coding	chr7	44605803	44670843	-	7273	9.286	8.703	9.095	10.15	8.454	9.922	12.49	11.565	12.351	13.002	11.393	10.237
ENSMUSG00000063802	Hspbp1	HSPA (heat shock 70kDa) binding protein, cytoplasmic cochaperone 1 [Source:MGI Symbol;Acc:MGI:1913495]	2.02856e-10	8.95052e-09	8.04815	-0.332676	protein_coding	chr7	4660521	4684963	-	1488	33.739	33.309	33.049	32.599	32.065	34.093	42.239	39.461	42.109	41.887	39.086	36.225
ENSMUSG00000027610	Gss	glutathione synthetase [Source:MGI Symbol;Acc:MGI:95852]	2.04795e-10	9.01669e-09	8.04495	-0.380728	protein_coding	chr2	155563181	155592810	-	5915	6.209	5.647	6.016	5.959	5.665	5.752	8.171	7.087	7.161	7.617	7.174	6.91
ENSMUSG00000026676	Ccdc3	coiled-coil domain containing 3 [Source:MGI Symbol;Acc:MGI:1921436]	2.0676e-10	9.08373e-09	8.04174	-0.679574	protein_coding	chr2	5137776	5230878	+	2670	5.819	6.676	6.031	6.841	4.562	7.089	10.305	8.153	8.381	10.297	9.299	10.571
ENSMUSG00000046743	Fat4	FAT tumor suppressor homolog 4 (Drosophila) [Source:MGI Symbol;Acc:MGI:3045256]	2.13663e-10	9.36689e-09	8.0284	0.654066	protein_coding	chr3	38886940	39011985	+	17165	0.946	0.895	0.91	0.929	1.087	0.955	0.428	0.66	0.595	0.576	0.548	0.688
ENSMUSG00000001985	Grik3	glutamate receptor, ionotropic, kainate 3 [Source:MGI Symbol;Acc:MGI:95816]	2.14119e-10	9.36689e-09	8.0284	0.460129	protein_coding	chr4	125490700	125714173	+	8973	5.61	5.564	4.993	5.272	6.175	5.726	3.352	4.174	3.814	3.593	4.019	4.335
ENSMUSG00000063882	Uqcrh	ubiquinol-cytochrome c reductase hinge protein [Source:MGI Symbol;Acc:MGI:1913826]	2.27083e-10	9.91288e-09	8.0038	-0.334001	protein_coding	chr4	116066965	116075071	-	1237	195.795	199.312	205.423	201.187	206.885	211.777	256.647	230.981	256.302	249.503	244.93	241.337
ENSMUSG00000056854	Pou3f4	POU domain, class 3, transcription factor 4 [Source:MGI Symbol;Acc:MGI:101894]	2.28268e-10	9.94349e-09	8.00246	1.28226	protein_coding	chrX	110814390	110815571	+	1182	1.52	1.563	1.318	2.067	1.957	1.4	0.478	0.897	0.497	0.618	0.578	0.675
ENSMUSG00000061740	Cyp2d22	cytochrome P450, family 2, subfamily d, polypeptide 22 [Source:MGI Symbol;Acc:MGI:1929474]	2.34487e-10	1.01927e-08	7.99171	-0.363419	protein_coding	chr15	82370528	82380260	-	2771	23.112	24.332	22.371	24.3	21.745	24.775	27.199	28.462	28.208	29.532	30.165	30.392
ENSMUSG00000059554	Ccdc28a	coiled-coil domain containing 28A [Source:MGI Symbol;Acc:MGI:2443508]	2.42757e-10	1.05299e-08	7.97758	-0.440072	protein_coding	chr10	18213676	18234998	-	2964	8.407	8.373	9.041	8.5	7.866	8.497	12.142	10.357	11.256	12.559	9.775	10.137
ENSMUSG00000034566	Atp5h	ATP synthase, H+ transporting, mitochondrial F0 complex, subunit D [Source:MGI Symbol;Acc:MGI:1918929]	2.47826e-10	1.07271e-08	7.96952	-0.321605	protein_coding	chr11	115415689	115419962	-	1465	107.914	106.614	111.814	108.548	111.622	108.073	137.755	124.739	137.014	132.449	130.446	124.408
ENSMUSG00000075595	Zfp652	zinc finger protein 652 [Source:MGI Symbol;Acc:MGI:2442221]	2.48935e-10	1.07322e-08	7.96931	0.387955	protein_coding	chr11	95712673	95835115	+	15444	3.772	3.505	3.156	3.613	3.553	3.429	2.415	2.721	2.377	2.534	2.654	2.733
ENSMUSG00000036473	Tbc1d24	TBC1 domain family, member 24 [Source:MGI Symbol;Acc:MGI:2443456]	2.4899e-10	1.07322e-08	7.96931	0.398307	protein_coding	chr17	24175431	24205562	-	8053	6.383	6.506	6.144	6.511	6.962	6.32	4.421	4.796	4.609	4.351	4.824	5.288
ENSMUSG00000021318	Gli3	GLI-Kruppel family member GLI3 [Source:MGI Symbol;Acc:MGI:95729]	2.60045e-10	1.11852e-08	7.95136	0.642557	protein_coding	chr13	15463235	15730026	+	9589	0.708	0.68	0.686	0.673	0.739	0.673	0.431	0.466	0.443	0.423	0.406	0.388
ENSMUSG00000051527	Usp29	ubiquitin specific peptidase 29 [Source:MGI Symbol;Acc:MGI:1888998]	2.70166e-10	1.15734e-08	7.93654	0.863885	protein_coding	chr7	6961160	6963769	+	2610	5.519	5.483	4.959	6.185	6.204	5.953	2.365	2.93	2.979	2.222	3.34	4.206
ENSMUSG00000032942	Ucp3	uncoupling protein 3 (mitochondrial, proton carrier) [Source:MGI Symbol;Acc:MGI:1099787]	2.70198e-10	1.15734e-08	7.93654	-0.721766	protein_coding	chr7	100472990	100486432	+	3135	1.602	1.202	1.422	1.61	1.476	1.674	2.01	2.279	2.596	2.768	2.208	2.448
ENSMUSG00000032330	Cox7a2	cytochrome c oxidase subunit VIIa 2 [Source:MGI Symbol;Acc:MGI:1316715]	2.7372e-10	1.16998e-08	7.93182	-0.349518	protein_coding	chr9	79755241	79759853	-	754	218.985	217.576	219.433	204.955	201.538	211.054	282.007	262.795	277.366	257.721	246.424	234.567
ENSMUSG00000044037	Als2cl	ALS2 C-terminal like [Source:MGI Symbol;Acc:MGI:2447532]	2.75397e-10	1.1747e-08	7.93007	0.436864	protein_coding	chr9	110879870	110900530	+	5848	3.982	4.225	4.02	4.651	4.191	3.989	2.854	3.245	2.922	3.079	3.025	2.663
ENSMUSG00000024298	Zfp871	zinc finger protein 871 [Source:MGI Symbol;Acc:MGI:1921793]	2.78512e-10	1.18553e-08	7.92609	1.22649	protein_coding	chr17	32771236	32788287	-	5376	1.887	1.84	1.441	1.848	2.105	1.689	0.461	1.028	0.513	0.558	0.676	1.159
ENSMUSG00000032338	Hcn4	hyperpolarization-activated, cyclic nucleotide-gated K+ 4 [Source:MGI Symbol;Acc:MGI:1298209]	2.87429e-10	1.22095e-08	7.9133	0.730336	protein_coding	chr9	58823512	58860955	+	3798	2.015	2.089	1.744	2.225	2.284	2.178	1.076	1.572	1.167	1.174	1.103	1.16
ENSMUSG00000002504	Slc9a3r2	solute carrier family 9 (sodium/hydrogen exchanger), member 3 regulator 2 [Source:MGI Symbol;Acc:MGI:1890662]	2.90381e-10	1.23094e-08	7.90976	-0.320401	protein_coding	chr17	24639282	24650305	-	2257	55.689	56.248	52.515	54.84	53.699	55.755	66.017	63.384	64.558	70.358	67.839	62.609
ENSMUSG00000084786	Ubl5	ubiquitin-like 5 [Source:MGI Symbol;Acc:MGI:1913427]	3.02887e-10	1.28131e-08	7.89235	-0.323375	protein_coding	chr9	20642878	20647140	+	3468	22.956	23.339	23.779	22.223	23.837	23.892	28.939	26.733	30.256	28.695	26.936	27.066
ENSMUSG00000038042	Ptpdc1	protein tyrosine phosphatase domain containing 1 [Source:MGI Symbol;Acc:MGI:2145430]	3.04524e-10	1.28558e-08	7.8909	-0.358451	protein_coding	chr13	48577873	48625573	-	4310	19.22	18.216	17.527	19.303	16.237	16.368	20.845	21.549	24.461	21.875	20.603	22.466
ENSMUSG00000069874	Irgm2	immunity-related GTPase family M member 2 [Source:MGI Symbol;Acc:MGI:1926262]	3.22673e-10	1.3594e-08	7.86665	1.10245	protein_coding	chr11	58199618	58222779	+	3621	1.047	0.931	0.765	1.084	0.858	0.914	0.456	0.324	0.649	0.381	0.295	0.367
ENSMUSG00000005871	Apc	adenomatosis polyposis coli [Source:MGI Symbol;Acc:MGI:88039]	3.35416e-10	1.41019e-08	7.85072	0.391664	protein_coding	chr18	34220924	34322189	+	15753	15.153	15.568	16.136	16.663	16.617	16.484	11.702	12.277	11.505	10.534	12.229	12.51
ENSMUSG00000003279	Dlgap1	discs, large (Drosophila) homolog-associated protein 1 [Source:MGI Symbol;Acc:MGI:1346065]	3.37566e-10	1.41633e-08	7.84884	0.40242	protein_coding	chr17	69969073	70821413	+	16992	5.259	5.318	4.889	4.722	5.342	5.275	3.238	3.781	3.57	3.723	4.052	4.033
ENSMUSG00000038178	Slc43a2	solute carrier family 43, member 2 [Source:MGI Symbol;Acc:MGI:2442746]	3.50681e-10	1.46646e-08	7.83373	-0.462211	protein_coding	chr11	75531694	75577575	+	10042	11.211	10.705	11.053	12.585	13.041	12.909	14.721	16.441	15.977	14.23	15.396	17.968
ENSMUSG00000063445	Nmral1	NmrA-like family domain containing 1 [Source:MGI Symbol;Acc:MGI:1915074]	3.50945e-10	1.46646e-08	7.83373	-0.598708	protein_coding	chr16	4710059	4719356	-	3891	5.387	5.429	5.897	5.837	4.821	5.477	10.489	7.488	7.877	7.754	6.776	7.41
ENSMUSG00000001240	Ramp2	receptor (calcitonin) activity modifying protein 2 [Source:MGI Symbol;Acc:MGI:1859650]	3.52213e-10	1.46877e-08	7.83305	-0.417451	protein_coding	chr11	101246028	101259546	+	3301	9.04	8.341	8.052	8.822	9.297	8.717	9.533	11.853	12.983	11.535	11.314	10.092
ENSMUSG00000035885	Cox8a	cytochrome c oxidase subunit VIIIa [Source:MGI Symbol;Acc:MGI:105959]	3.58805e-10	1.49323e-08	7.82587	-0.326779	protein_coding	chr19	7215158	7217616	-	545	601.773	595.046	612.168	603.413	630.274	598.346	760.129	723.87	778.164	780.295	705.45	648.345
ENSMUSG00000033209	Ttc28	tetratricopeptide repeat domain 28 [Source:MGI Symbol;Acc:MGI:2140873]	3.64177e-10	1.51198e-08	7.82045	0.425547	protein_coding	chr5	110879803	111289780	+	12315	2.204	2.171	1.923	1.978	2.31	2.032	1.472	1.632	1.487	1.531	1.378	1.533
ENSMUSG00000003847	Nfat5	nuclear factor of activated T cells 5 [Source:MGI Symbol;Acc:MGI:1859333]	3.64786e-10	1.51198e-08	7.82045	0.330812	protein_coding	chr8	107293470	107379517	+	18378	4.142	4.191	4.106	4.207	4.355	3.718	2.942	3.286	3.301	3.036	3.146	3.179
ENSMUSG00000040339	Fam102b	family with sequence similarity 102, member B [Source:MGI Symbol;Acc:MGI:3036259]	3.82989e-10	1.58423e-08	7.80018	0.387202	protein_coding	chr3	108970997	109027607	-	5702	8.484	8.775	8.252	8.163	8.323	7.46	5.931	6.559	6.343	5.334	5.793	6.362
ENSMUSG00000054404	Slfn5	schlafen 5 [Source:MGI Symbol;Acc:MGI:1329004]	3.93045e-10	1.62255e-08	7.7898	1.03754	protein_coding	chr11	82951349	82962941	+	4427	1.781	1.719	1.447	2.172	1.813	1.577	0.619	1.059	1.164	0.55	0.637	0.867
ENSMUSG00000020805	Slc13a5	solute carrier family 13 (sodium-dependent citrate transporter), member 5 [Source:MGI Symbol;Acc:MGI:3037150]	3.96737e-10	1.63451e-08	7.78661	0.856186	protein_coding	chr11	72241994	72267222	-	3544	2.112	1.779	1.783	1.537	2.213	1.64	0.736	1.102	0.867	1.156	1.085	0.9
ENSMUSG00000026017	Carf	calcium response factor [Source:MGI Symbol;Acc:MGI:2182269]	4.29538e-10	1.7661e-08	7.75299	0.876953	protein_coding	chr1	60098247	60151032	+	3314	1.737	1.618	1.528	1.535	1.538	1.632	0.643	0.977	0.696	0.697	0.928	1.043
ENSMUSG00000052713	Zfp608	zinc finger protein 608 [Source:MGI Symbol;Acc:MGI:2442338]	4.33084e-10	1.77712e-08	7.75028	0.406269	protein_coding	chr18	54888045	54990180	-	6112	4.888	4.481	4.15	4.581	4.554	4.655	3.136	3.342	3.188	3.317	3.573	3.238
ENSMUSG00000004035	Gstm7	glutathione S-transferase, mu 7 [Source:MGI Symbol;Acc:MGI:1915562]	4.6316e-10	1.89321e-08	7.7228	-0.502315	protein_coding	chr3	107926334	107931817	-	1601	19.035	20.91	21.685	21.317	21.087	25.587	31.411	27.612	25.866	30.09	31.469	30.062
ENSMUSG00000023089	Ndufa5	NADH dehydrogenase (ubiquinone) 1 alpha subcomplex, 5 [Source:MGI Symbol;Acc:MGI:1915452]	4.63221e-10	1.89321e-08	7.7228	-0.37102	protein_coding	chr6	24518666	24528013	-	1032	51	53.679	54.867	49.333	48.51	46.968	68.694	61.387	67.068	63.774	62.319	55.249
ENSMUSG00000018171	Vmp1	vacuole membrane protein 1 [Source:MGI Symbol;Acc:MGI:1923159]	4.66998e-10	1.90485e-08	7.72014	-0.38123	protein_coding	chr11	86583865	86683836	-	3862	33.278	32.647	34.838	34.123	30.84	33.618	45.379	40.41	39.508	39.806	40.675	43.583
ENSMUSG00000041313	Slc7a1	solute carrier family 7 (cationic amino acid transporter, y+ system), member 1 [Source:MGI Symbol;Acc:MGI:88117]	4.6878e-10	1.90833e-08	7.71935	0.454866	protein_coding	chr5	148327410	148399904	-	7527	7.748	6.898	7.477	7.142	8.188	7.523	4.672	5.25	4.949	4.935	5.626	6.081
ENSMUSG00000006575	Rundc3a	RUN domain containing 3A [Source:MGI Symbol;Acc:MGI:1858752]	4.71707e-10	1.91644e-08	7.7175	-0.333665	protein_coding	chr11	102393403	102402555	+	2941	67.658	69.283	68.607	62.515	66.799	66.501	81.093	78.192	86.236	91.264	76.748	73.583
ENSMUSG00000056222	Spock1	sparc/osteonectin, cwcv and kazal-like domains proteoglycan 1 [Source:MGI Symbol;Acc:MGI:105371]	4.73521e-10	1.92001e-08	7.7167	0.560271	protein_coding	chr13	57429295	57907587	-	1320	25.683	25.828	22.596	25.703	28.725	28.985	14.159	18.056	14.658	17.941	17.87	19.914
ENSMUSG00000063455	D630045J12Rik	RIKEN cDNA D630045J12 gene [Source:MGI Symbol;Acc:MGI:2669829]	4.76417e-10	1.92794e-08	7.71491	0.35048	protein_coding	chr6	38123174	38254009	-	13450	3.359	3.238	3.225	3.112	3.228	3.376	2.22	2.602	2.595	2.379	2.558	2.389
ENSMUSG00000028246	Faxc	failed axon connections homolog (Drosophila) [Source:MGI Symbol;Acc:MGI:1923382]	4.88431e-10	1.97267e-08	7.70495	0.841567	protein_coding	chr4	21931329	21996839	+	8362	2.435	2.496	2.236	2.74	2.823	2.934	1.076	1.555	1.189	1.081	1.554	1.917
ENSMUSG00000056665	Them6	thioesterase superfamily member 6 [Source:MGI Symbol;Acc:MGI:1925301]	4.95971e-10	1.99918e-08	7.69915	-0.335597	protein_coding	chr15	74721234	74724373	+	1488	41.765	39.664	39.158	42.506	38.746	39.545	50.914	47.639	47.852	53.796	45.72	47.1
ENSMUSG00000022772	Senp5	SUMO/sentrin specific peptidase 5 [Source:MGI Symbol;Acc:MGI:2443596]	5.00289e-10	2.01263e-08	7.69624	0.60903	protein_coding	chr16	31962506	32003287	-	4426	5.893	6.033	5.849	6.217	6.207	6.419	3.408	3.998	3.616	2.987	4.345	4.652
ENSMUSG00000025986	Slc39a10	solute carrier family 39 (zinc transporter), member 10 [Source:MGI Symbol;Acc:MGI:1914515]	5.06373e-10	2.03312e-08	7.69184	0.371448	protein_coding	chr1	46807544	46854046	-	5959	13.762	13.631	13.541	13.995	14.849	13.81	9.468	11.811	9.832	9.983	10.699	10.327
ENSMUSG00000020150	Gamt	guanidinoacetate methyltransferase [Source:MGI Symbol;Acc:MGI:1098221]	5.24823e-10	2.10309e-08	7.67714	-0.398381	protein_coding	chr10	80258151	80261012	-	1444	33.2	32.291	34.656	34.896	34.294	33.623	47.318	45.534	39.448	43.191	44.006	37.618
ENSMUSG00000015542	Nat9	N-acetyltransferase 9 (GCN5-related, putative) [Source:MGI Symbol;Acc:MGI:1913426]	5.29417e-10	2.11736e-08	7.67421	-0.491709	protein_coding	chr11	115182832	115187859	-	2066	7.826	8.207	8.046	7.872	7.768	9.24	10.898	9.888	12.473	12.719	10.177	10.241
ENSMUSG00000018567	Gabarap	gamma-aminobutyric acid receptor associated protein [Source:MGI Symbol;Acc:MGI:1861742]	5.31284e-10	2.12069e-08	7.67352	-0.316969	protein_coding	chr11	69991143	69994951	+	1844	98.707	94.486	101.251	97.555	97.05	99.715	121.039	112.964	123.122	121.5	118.907	108.191
ENSMUSG00000030878	Cdr2	cerebellar degeneration-related 2 [Source:MGI Symbol;Acc:MGI:1100885]	5.39614e-10	2.14976e-08	7.66761	-0.341879	protein_coding	chr7	120957036	120982312	-	2782	24.264	24.158	24.975	25.298	22.66	24.444	31.576	28.008	29.901	30.275	27.895	30.039
ENSMUSG00000005054	Cstb	cystatin B [Source:MGI Symbol;Acc:MGI:109514]	5.46048e-10	2.17118e-08	7.66331	-0.364842	protein_coding	chr10	78425670	78427619	+	599	44.433	46.332	42.278	43.467	39.465	41.369	52.536	50.225	55.397	57.611	50.224	53.016
ENSMUSG00000067924	Cxx1b	CAAX box 1B [Source:MGI Symbol;Acc:MGI:3576504]	5.53428e-10	2.19626e-08	7.65832	-0.352879	protein_coding	chrX	53669178	53670408	-	1231	94.51	95.065	93.542	82.357	89.823	92.16	116.202	111.768	116.344	122.576	107.753	98.406
ENSMUSG00000044066	Cep68	centrosomal protein 68 [Source:MGI Symbol;Acc:MGI:2667663]	5.54542e-10	2.19643e-08	7.65828	0.380756	protein_coding	chr11	20227037	20249429	-	5865	5.644	6.085	5.491	5.587	5.836	5.312	3.839	4.625	4.394	4.017	4.306	3.899
ENSMUSG00000031529	Tnks	tankyrase, TRF1-interacting ankyrin-related ADP-ribose polymerase [Source:MGI Symbol;Acc:MGI:1341087]	5.73339e-10	2.26651e-08	7.64464	0.857341	protein_coding	chr8	34829179	34965690	-	6444	8.142	8.158	7.927	8.845	9.11	9.2	3.319	5.154	3.957	3.146	5.04	6.555
ENSMUSG00000015968	Cacna1d	calcium channel, voltage-dependent, L type, alpha 1D subunit [Source:MGI Symbol;Acc:MGI:88293]	5.81377e-10	2.29387e-08	7.63943	0.52809	protein_coding	chr14	30039949	30491156	-	9242	2.171	2.419	2.361	1.963	2.335	2.013	1.199	1.606	1.56	1.68	1.387	1.418
ENSMUSG00000004151	Etv1	ets variant 1 [Source:MGI Symbol;Acc:MGI:99254]	5.82663e-10	2.29453e-08	7.63931	-0.436151	protein_coding	chr12	38779380	38868215	+	5889	3.892	4.768	4.153	4.312	3.977	4.311	5.978	5.289	5.236	5.467	5.312	5.767
ENSMUSG00000052336	Cx3cr1	chemokine (C-X3-C motif) receptor 1 [Source:MGI Symbol;Acc:MGI:1333815]	5.89742e-10	2.31536e-08	7.63538	0.393777	protein_coding	chr9	119901616	120068283	-	3742	14.741	14.756	13.952	12.76	14.847	14.172	10.698	11.679	9.351	10.284	10.358	9.938
ENSMUSG00000028041	Adam15	a disintegrin and metallopeptidase domain 15 (metargidin) [Source:MGI Symbol;Acc:MGI:1333882]	5.90209e-10	2.31536e-08	7.63538	-0.348405	protein_coding	chr3	89338542	89349996	-	6145	15.343	14.522	14.589	15.54	15.764	14.817	16.7	17.258	19.562	21.421	17.976	18.168
ENSMUSG00000025337	Sbds	Shwachman-Bodian-Diamond syndrome homolog (human) [Source:MGI Symbol;Acc:MGI:1913961]	6.02841e-10	2.3604e-08	7.62701	-0.330143	protein_coding	chr5	130245731	130255530	-	2033	37.393	38.957	40.053	38.697	38.44	39.029	46.202	44.285	50.056	45.697	45.277	49.739
ENSMUSG00000059534	Uqcr10	ubiquinol-cytochrome c reductase, complex III subunit X [Source:MGI Symbol;Acc:MGI:1913402]	6.45034e-10	2.52079e-08	7.59846	-0.304183	protein_coding	chr11	4701973	4704342	-	584	202.406	203.983	203.772	190.335	195.463	190.253	239.954	231.484	249.188	242.058	230.496	216.014
ENSMUSG00000031376	Atp2b3	ATPase, Ca++ transporting, plasma membrane 3 [Source:MGI Symbol;Acc:MGI:1347353]	6.46778e-10	2.5228e-08	7.59812	0.517068	protein_coding	chrX	73503086	73571005	+	4820	11.106	10.802	10.194	12.424	11.939	12.208	6.177	8.407	7.156	7.294	8.201	8.882
ENSMUSG00000034353	Ramp1	receptor (calcitonin) activity modifying protein 1 [Source:MGI Symbol;Acc:MGI:1858418]	6.58331e-10	2.56299e-08	7.59125	-0.319717	protein_coding	chr1	91179822	91225196	+	3022	31.398	30.752	31.643	28.63	30.034	31.357	35.828	38.307	38.686	39.317	35.847	32.958
ENSMUSG00000030826	Bcat2	branched chain aminotransferase 2, mitochondrial [Source:MGI Symbol;Acc:MGI:1276534]	6.62405e-10	2.57397e-08	7.5894	-0.478808	protein_coding	chr7	45570153	45589710	+	3899	2.935	2.741	2.809	3	3.004	2.96	3.813	3.507	4.012	4.202	4.121	3.79
ENSMUSG00000024778	Fas	Fas (TNF receptor superfamily member 6) [Source:MGI Symbol;Acc:MGI:95484]	7.22044e-10	2.80041e-08	7.55278	-0.865591	protein_coding	chr19	34290659	34327770	+	1801	1.238	0.966	1.394	1.379	1.264	1.098	1.786	2.138	2.36	2.364	1.922	2.404
ENSMUSG00000087150	BC064078	cDNA sequence BC064078 [Source:MGI Symbol;Acc:MGI:3040692]	7.3924e-10	2.85917e-08	7.54376	-0.687737	pseudogene	chr6	128992961	129008040	+	2489	3.97	3.974	4.105	4.522	4.763	4.475	7.806	6.301	5.776	5.572	7.623	6.837
ENSMUSG00000003039	Fam32a	family with sequence similarity 32, member A [Source:MGI Symbol;Acc:MGI:1915172]	7.39982e-10	2.85917e-08	7.54376	-0.336347	protein_coding	chr8	72219730	72223764	+	1910	48.197	44.198	47.505	44.418	46.233	47.099	53.729	50.965	58.581	61.188	58.238	54.692
ENSMUSG00000046727	Cystm1	cysteine-rich transmembrane module containing 1 [Source:MGI Symbol;Acc:MGI:1913310]	7.42463e-10	2.86337e-08	7.54312	-0.349107	protein_coding	chr18	36345619	36402980	+	2840	16.81	16.419	16.432	16.135	15.4	16.2	21.304	19.811	18.29	20.961	20.027	18.819
ENSMUSG00000040631	Dok4	docking protein 4 [Source:MGI Symbol;Acc:MGI:2148865]	7.55192e-10	2.90699e-08	7.53656	0.405041	protein_coding	chr8	94863828	94876312	-	2604	10.719	10.56	10.141	11.029	12.34	11.283	7.728	8.059	8.16	8.176	8.337	7.513
ENSMUSG00000024143	Rhoq	ras homolog gene family, member Q [Source:MGI Symbol;Acc:MGI:1931553]	7.82004e-10	3.00457e-08	7.52222	0.348609	protein_coding	chr17	86963082	87000069	+	4151	32.203	31.901	33.393	30.213	32.35	30.306	24.89	26.207	23.982	22.195	23.801	22.594
ENSMUSG00000048732	Klhl11	kelch-like 11 [Source:MGI Symbol;Acc:MGI:2388648]	7.91557e-10	3.03558e-08	7.51776	0.962058	protein_coding	chr11	100462614	100472741	-	2393	3.559	3.891	3.69	3.984	4.864	4.503	1.435	2.099	1.965	1.542	2.018	2.953
ENSMUSG00000019210	Atp6v1e1	ATPase, H+ transporting, lysosomal V1 subunit E1 [Source:MGI Symbol;Acc:MGI:894326]	8.13631e-10	3.11442e-08	7.50662	-0.31884	protein_coding	chr6	120795245	120822685	-	1203	196.323	186.092	184.925	184.731	189.145	192.668	237.597	210.691	229.086	234.644	220.522	227.286
ENSMUSG00000006386	Tek	endothelial-specific receptor tyrosine kinase [Source:MGI Symbol;Acc:MGI:98664]	8.63506e-10	3.29917e-08	7.48159	0.53705	protein_coding	chr4	94739289	94874976	+	4712	3.968	3.229	3.565	4.08	3.767	3.537	2.269	2.606	2.638	2.289	2.675	2.193
ENSMUSG00000027371	Fahd2a	fumarylacetoacetate hydrolase domain containing 2A [Source:MGI Symbol;Acc:MGI:1915376]	9.30596e-10	3.54889e-08	7.44991	-0.390382	protein_coding	chr2	127436215	127444565	-	1463	14.872	13.15	13.167	13.416	14.182	12.331	17.053	16.978	18.293	18.377	16.094	15.605
ENSMUSG00000019362	D8Ertd738e	DNA segment, Chr 8, ERATO Doi 738, expressed [Source:MGI Symbol;Acc:MGI:1289231]	9.33951e-10	3.55508e-08	7.44915	-0.351283	protein_coding	chr8	84246237	84249761	-	659	84.561	82.577	86.513	88.743	81.837	91.864	106.125	106.889	101.462	112.916	109.524	96.608
ENSMUSG00000022231	Sema5a	sema domain, seven thrombospondin repeats (type 1 and type 1-like), transmembrane domain (TM) and short cytoplasmic domain, (semaphorin) 5A [Source:MGI Symbol;Acc:MGI:107556]	9.50004e-10	3.60303e-08	7.44333	0.433249	protein_coding	chr15	32244813	32696341	+	10809	17.501	17.121	16.372	16.613	16.951	16.511	11.883	13.343	10.887	10.189	12.378	13.137
ENSMUSG00000020163	Uqcr11	ubiquinol-cytochrome c reductase, complex III subunit XI [Source:MGI Symbol;Acc:MGI:1913844]	9.5006e-10	3.60303e-08	7.44333	-0.34869	protein_coding	chr10	80402997	80406830	-	641	184.2	179.57	185.989	192.969	199.736	207.712	240.383	226.748	236.198	247.862	240.066	218.258
ENSMUSG00000060675	Pla2g16	phospholipase A2, group XVI [Source:MGI Symbol;Acc:MGI:2179715]	9.59446e-10	3.63191e-08	7.43986	-0.365623	protein_coding	chr19	7557459	7588545	+	6396	11.792	11.771	11.337	12.312	10.342	11.528	15.535	14.556	14.264	13.485	13.463	14.224
ENSMUSG00000047466	8030462N17Rik	RIKEN cDNA 8030462N17 gene [Source:MGI Symbol;Acc:MGI:2444951]	9.79778e-10	3.69625e-08	7.43224	0.576898	protein_coding	chr18	77633281	77714010	-	3418	4.623	4.95	3.774	4.699	4.42	4.428	2.645	2.956	3.214	2.48	2.826	3.19
ENSMUSG00000022376	Adcy8	adenylate cyclase 8 [Source:MGI Symbol;Acc:MGI:1341110]	9.80047e-10	3.69625e-08	7.43224	0.369387	protein_coding	chr15	64699042	64922296	-	5032	8.602	9.886	8.629	8.884	9.482	9.207	7.282	6.855	7.241	6.882	6.403	6.062
ENSMUSG00000037892	Pcdh18	protocadherin 18 [Source:MGI Symbol;Acc:MGI:1920423]	9.90822e-10	3.73004e-08	7.42829	0.602758	protein_coding	chr3	49743296	49757316	-	5168	2.491	2.271	1.86	2.341	2.574	2.116	1.278	1.501	1.417	1.577	1.48	1.375
ENSMUSG00000007989	Fzd3	frizzled homolog 3 (Drosophila) [Source:MGI Symbol;Acc:MGI:108476]	9.94263e-10	3.73613e-08	7.42758	0.609386	protein_coding	chr14	65201026	65262463	-	4227	2.149	2.1	1.915	2.094	2.001	1.919	1.183	1.241	1.487	1.113	1.233	1.393
ENSMUSG00000036377	C530008M17Rik	RIKEN cDNA C530008M17 gene [Source:MGI Symbol;Acc:MGI:2444817]	1.07486e-09	4.03159e-08	7.39452	0.343566	protein_coding	chr5	76657683	76873554	+	9879	6.85	7.203	6.485	7.124	6.839	6.708	4.884	5.418	4.97	5.094	5.143	5.695
ENSMUSG00000042622	Maff	v-maf musculoaponeurotic fibrosarcoma oncogene family, protein F (avian) [Source:MGI Symbol;Acc:MGI:96910]	1.08127e-09	4.04824e-08	7.39273	-1.18161	protein_coding	chr15	79347541	79359072	+	2119	0.738	0.787	0.899	0.926	1.262	0.876	1.374	1.528	2.582	1.837	2.037	2.743
ENSMUSG00000040666	Sh3bgr	SH3-binding domain glutamic acid-rich protein [Source:MGI Symbol;Acc:MGI:1354740]	1.09578e-09	4.0951e-08	7.38774	-0.456389	protein_coding	chr16	96200470	96228933	+	1542	11.456	9.328	10.022	9.741	9.119	9.161	13.53	12.56	13.31	12.86	12.498	12.884
ENSMUSG00000032601	Prkar2a	protein kinase, cAMP dependent regulatory, type II alpha [Source:MGI Symbol;Acc:MGI:108025]	1.11537e-09	4.16073e-08	7.38083	0.410421	protein_coding	chr9	108692143	108749512	+	4041	13.354	13.198	12.448	13.521	14.41	13.812	8.401	10.677	10.248	8.771	9.676	10.641
ENSMUSG00000028030	Tbck	TBC1 domain containing kinase [Source:MGI Symbol;Acc:MGI:2445052]	1.11758e-09	4.16143e-08	7.38076	0.798159	protein_coding	chr3	132684144	132838506	+	4108	1.814	2.037	1.928	2.106	2.138	2.102	0.751	1.345	1.189	0.948	1.363	1.082
ENSMUSG00000034997	Htr2a	5-hydroxytryptamine (serotonin) receptor 2A [Source:MGI Symbol;Acc:MGI:109521]	1.14675e-09	4.2623e-08	7.37036	1.04505	protein_coding	chr14	74640840	74706859	+	2971	1.265	1.305	1.005	1.2	1.545	1.304	0.424	0.676	0.548	0.45	0.575	0.818
ENSMUSG00000020629	Adi1	acireductone dioxygenase 1 [Source:MGI Symbol;Acc:MGI:2144929]	1.18543e-09	4.39811e-08	7.35673	-0.412069	protein_coding	chr12	28675231	28682175	+	1886	55.584	61.492	60.963	58.958	54.852	62.207	80.524	72.241	68.124	72.653	78.08	80.746
ENSMUSG00000025204	Ndufb8	NADH dehydrogenase (ubiquinone) 1 beta subcomplex 8 [Source:MGI Symbol;Acc:MGI:1914514]	1.2143e-09	4.49708e-08	7.34707	-0.295844	protein_coding	chr19	44548572	44555440	-	3146	60.034	60.07	61.412	60.377	60.355	61.321	71.706	67.437	76.305	75.341	68.419	70.37
ENSMUSG00000023845	Lnpep	leucyl/cystinyl aminopeptidase [Source:MGI Symbol;Acc:MGI:2387123]	1.22318e-09	4.52179e-08	7.34469	1.05267	protein_coding	chr17	17527723	17624489	-	5181	2.845	2.441	2.323	2.977	2.979	2.843	0.831	1.25	1.257	0.853	1.344	2.031
ENSMUSG00000029059	Fam213b	family with sequence similarity 213, member B [Source:MGI Symbol;Acc:MGI:1913719]	1.22774e-09	4.5305e-08	7.34385	-0.388837	protein_coding	chr4	154895504	154899135	-	1027	29.9	29.528	30.686	27.302	27.875	29.395	41.095	37.501	34.732	37.156	34.869	34.546
ENSMUSG00000024486	Hbegf	heparin-binding EGF-like growth factor [Source:MGI Symbol;Acc:MGI:96070]	1.24856e-09	4.59906e-08	7.33733	0.48211	protein_coding	chr18	36504929	36515805	-	2373	10.164	9.68	8.921	9.959	9.947	8.725	6.979	7.527	6.954	5.93	6.357	5.731
ENSMUSG00000087260	Lamtor5	late endosomal/lysosomal adaptor, MAPK and MTOR activator 5 [Source:MGI Symbol;Acc:MGI:1915826]	1.25191e-09	4.60312e-08	7.33695	-0.322275	protein_coding	chr3	107278858	107284079	+	881	53.17	55.312	49.235	52.287	50.465	51.078	65.667	63.292	62.861	61.54	63.154	58.036
ENSMUSG00000042524	Sun2	Sad1 and UNC84 domain containing 2 [Source:MGI Symbol;Acc:MGI:2443011]	1.25661e-09	4.61214e-08	7.3361	-0.350238	protein_coding	chr15	79724070	79742536	-	4969	11.416	10.033	9.304	9.617	9.566	9.958	11.87	12.154	11.891	13.702	11.636	12.193
ENSMUSG00000048001	Hes5	hairy and enhancer of split 5 (Drosophila) [Source:MGI Symbol;Acc:MGI:104876]	1.26321e-09	4.62808e-08	7.3346	1.01073	protein_coding	chr4	154960923	154962371	+	1363	2.978	2.685	2.414	3.027	2.705	2.398	1.818	1.31	1.161	1.339	1.254	0.808
ENSMUSG00000032525	Nktr	natural killer tumor recognition sequence [Source:MGI Symbol;Acc:MGI:97346]	1.35539e-09	4.95695e-08	7.30479	0.397261	protein_coding	chr9	121719169	121756843	+	17457	4.662	4.964	5.031	4.903	5.168	4.161	2.881	3.728	3.923	3.786	3.278	3.536
ENSMUSG00000024431	Nr3c1	nuclear receptor subfamily 3, group C, member 1 [Source:MGI Symbol;Acc:MGI:95824]	1.37931e-09	5.03545e-08	7.29796	0.357135	protein_coding	chr18	39410545	39491301	-	7425	10.973	10.706	10.384	10.304	10.16	10.012	7.159	8.472	7.678	7.171	8.265	8.15
ENSMUSG00000031818	Cox4i1	cytochrome c oxidase subunit IV isoform 1 [Source:MGI Symbol;Acc:MGI:88473]	1.40731e-09	5.12854e-08	7.29001	-0.32177	protein_coding	chr8	120668222	120674207	+	1550	314.768	315.159	312.661	300.731	293.112	312.325	386.367	362.049	383.6	405.722	352.535	333.96
ENSMUSG00000037169	Mycn	v-myc myelocytomatosis viral related oncogene, neuroblastoma derived (avian) [Source:MGI Symbol;Acc:MGI:97357]	1.41824e-09	5.15923e-08	7.28741	0.987378	protein_coding	chr12	12936096	12941914	-	3292	1.253	0.957	0.947	1.594	1.197	1.116	0.515	0.593	0.604	0.591	0.636	0.462
ENSMUSG00000029310	Nudt9	nudix (nucleoside diphosphate linked moiety X)-type motif 9 [Source:MGI Symbol;Acc:MGI:1921417]	1.42403e-09	5.16502e-08	7.28693	-0.325439	protein_coding	chr5	104046306	104065379	+	2392	25.703	25.416	23.581	26.425	25.825	26.034	28.547	30.988	29.975	34.279	30.728	29.998
ENSMUSG00000073557	Ppp1r12b	protein phosphatase 1, regulatory (inhibitor) subunit 12B [Source:MGI Symbol;Acc:MGI:1916417]	1.42487e-09	5.16502e-08	7.28693	0.338448	protein_coding	chr1	134754658	134955942	-	13853	3.607	3.669	3.35	3.528	3.786	3.525	2.447	2.7	2.702	2.807	2.786	2.879
ENSMUSG00000070583	Fv1	Friend virus susceptibility 1 [Source:MGI Symbol;Acc:MGI:95595]	1.43205e-09	5.1819e-08	7.28551	0.84293	protein_coding	chr4	147868979	147870358	+	1380	3.592	3.754	3.764	4.296	2.803	3.743	1.827	2.184	2.097	1.587	1.889	2.12
ENSMUSG00000030172	Erc1	ELKS/RAB6-interacting/CAST family member 1 [Source:MGI Symbol;Acc:MGI:2151013]	1.43775e-09	5.19336e-08	7.28455	0.378036	protein_coding	chr6	119570796	119848167	-	11598	3.434	3.727	3.43	3.585	3.615	3.8	2.428	2.835	2.877	2.413	2.73	2.699
ENSMUSG00000040430	Pitpnc1	phosphatidylinositol transfer protein, cytoplasmic 1 [Source:MGI Symbol;Acc:MGI:1919045]	1.44092e-09	5.19566e-08	7.28436	0.345987	protein_coding	chr11	107207892	107470699	-	6612	9.238	9.814	9.69	9.123	10.704	9.754	7.422	8.096	7.501	7.323	7.006	6.814
ENSMUSG00000003200	Sh3gl1	SH3-domain GRB2-like 1 [Source:MGI Symbol;Acc:MGI:700010]	1.45082e-09	5.22219e-08	7.28215	-0.289381	protein_coding	chr17	56016753	56036637	-	2072	24.021	24.672	24.632	24.764	23.848	24.192	27.166	28.447	30.983	30.374	27.966	27.041
ENSMUSG00000028278	Rragd	Ras-related GTP binding D [Source:MGI Symbol;Acc:MGI:1098604]	1.46003e-09	5.24613e-08	7.28016	0.308204	protein_coding	chr4	32983037	33022180	+	5173	11.409	11.171	11.197	10.972	11.005	11.25	8.394	9.225	8.722	8.247	8.525	8.915
ENSMUSG00000035078	Mtmr9	myotubularin related protein 9 [Source:MGI Symbol;Acc:MGI:2442842]	1.48602e-09	5.33017e-08	7.27326	0.57477	protein_coding	chr14	63523616	63543953	-	2402	18.2	18.628	16.508	18.527	19.849	19.743	11.093	12.618	10.446	9.792	12.863	14.929
ENSMUSG00000029622	Arpc1b	actin related protein 2/3 complex, subunit 1B [Source:MGI Symbol;Acc:MGI:1343142]	1.54351e-09	5.52675e-08	7.25753	-0.338551	protein_coding	chr5	145114215	145130705	+	5103	22.069	21.782	22.48	22.693	21.987	24.272	27.044	26.973	26.604	27.336	29.083	27.453
ENSMUSG00000008036	Ap2s1	adaptor-related protein complex 2, sigma 1 subunit [Source:MGI Symbol;Acc:MGI:2141861]	1.5975e-09	5.71007e-08	7.24336	-0.337692	protein_coding	chr7	16738410	16749294	+	1333	112.735	109.562	112.364	100.275	105.131	108.633	139.038	130.308	143.765	134.765	125.218	116.039
ENSMUSG00000044786	Zfp36	zinc finger protein 36 [Source:MGI Symbol;Acc:MGI:99180]	1.60633e-09	5.73166e-08	7.24172	-0.808174	protein_coding	chr7	28376784	28379255	-	1792	2.413	2.669	2.585	3.286	2.824	3.468	3.638	4.828	6.257	4.707	4.483	5.363
ENSMUSG00000018585	Atox1	ATX1 (antioxidant protein 1) homolog 1 (yeast) [Source:MGI Symbol;Acc:MGI:1333855]	1.62215e-09	5.77807e-08	7.23822	-0.308548	protein_coding	chr11	55446641	55461239	-	541	84.31	83.779	78.097	86.702	82.315	82.359	99.866	96.879	105.96	105.238	93.681	91.701
ENSMUSG00000024079	Eif2ak2	eukaryotic translation initiation factor 2-alpha kinase 2 [Source:MGI Symbol;Acc:MGI:1353449]	1.64098e-09	5.83502e-08	7.23396	0.492923	protein_coding	chr17	78852564	78882573	-	5113	2.922	3.125	2.938	3.22	3.231	2.913	1.862	2.14	2.449	1.991	1.956	2.147
ENSMUSG00000074384	AI429214	expressed sequence AI429214 [Source:MGI Symbol;Acc:MGI:2142538]	1.68493e-09	5.98091e-08	7.22323	-0.78637	protein_coding	chr8	36993575	36995531	+	1957	3.451	4.628	3.937	3.541	3.897	3.815	6.374	5.362	6.006	5.346	6.966	8.502
ENSMUSG00000060534	Dcc	deleted in colorectal carcinoma [Source:MGI Symbol;Acc:MGI:94869]	1.71654e-09	6.08261e-08	7.21591	1.25765	protein_coding	chr18	71258738	72351069	-	8067	0.342	0.436	0.279	0.323	0.381	0.4	0.102	0.145	0.129	0.085	0.17	0.221
ENSMUSG00000034903	Cobll1	Cobl-like 1 [Source:MGI Symbol;Acc:MGI:2442894]	1.75757e-09	6.21725e-08	7.2064	0.444851	protein_coding	chr2	65088339	65239403	-	8342	2.106	2.063	1.972	1.993	1.859	1.926	1.381	1.505	1.393	1.39	1.352	1.389
ENSMUSG00000030413	Pglyrp1	peptidoglycan recognition protein 1 [Source:MGI Symbol;Acc:MGI:1345092]	1.7844e-09	6.30131e-08	7.20057	-0.629955	protein_coding	chr7	18884690	18890438	+	681	15.34	13.939	14.748	17.822	17.038	19.498	25.786	24.589	29.21	21.615	24.222	21.587
ENSMUSG00000002580	Mien1	migration and invasion enhancer 1 [Source:MGI Symbol;Acc:MGI:1913678]	1.81522e-09	6.39913e-08	7.19388	-0.343121	protein_coding	chr11	98437708	98438991	-	747	80.3	83.423	85.246	80.863	82.212	86.823	107.297	94.671	97.134	109.277	99.768	100.483
ENSMUSG00000041710	Trpc5	transient receptor potential cation channel, subfamily C, member 5 [Source:MGI Symbol;Acc:MGI:109524]	1.81994e-09	6.40475e-08	7.1935	1.16719	protein_coding	chrX	144381671	144688180	-	5014	0.982	0.751	0.673	0.879	1.031	1.054	0.26	0.468	0.298	0.299	0.375	0.568
ENSMUSG00000020708	Psmc5	protease (prosome, macropain) 26S subunit, ATPase 5 [Source:MGI Symbol;Acc:MGI:105047]	1.83382e-09	6.44254e-08	7.19094	-0.343704	protein_coding	chr11	106256154	106263120	+	1394	97.946	101.337	96.734	106.117	107.195	106.542	125.439	113.634	125.766	138.642	125.778	122.815
ENSMUSG00000031028	Tub	tubby candidate gene [Source:MGI Symbol;Acc:MGI:2651573]	1.86419e-09	6.53803e-08	7.18455	0.376283	protein_coding	chr7	109010825	109034460	+	6919	14.324	14.51	14.609	13.339	15.647	14.448	9.184	10.729	10.676	11.141	10.648	12.007
ENSMUSG00000037679	Inf2	inverted formin, FH2 and WH2 domain containing [Source:MGI Symbol;Acc:MGI:1917685]	1.86756e-09	6.5387e-08	7.18451	-0.380592	protein_coding	chr12	112588784	112615556	+	4600	22.789	23.503	23.602	24.643	21.876	24.259	33.223	27.678	29.189	31.586	28.185	26.318
ENSMUSG00000053414	Hunk	hormonally upregulated Neu-associated kinase [Source:MGI Symbol;Acc:MGI:1347352]	1.87707e-09	6.56077e-08	7.18304	0.605273	protein_coding	chr16	90386397	90499553	+	5009	2.325	2.228	2.005	2.599	2.266	2.377	1.276	1.605	1.408	1.328	1.553	1.547
ENSMUSG00000041741	Pde3a	phosphodiesterase 3A, cGMP inhibited [Source:MGI Symbol;Acc:MGI:1860764]	1.91225e-09	6.6724e-08	7.17572	1.11103	protein_coding	chr6	141249269	141499351	+	4205	0.601	0.551	0.535	0.753	0.713	0.489	0.196	0.265	0.344	0.231	0.244	0.325
ENSMUSG00000022548	Apod	apolipoprotein D [Source:MGI Symbol;Acc:MGI:88056]	1.92539e-09	6.70683e-08	7.17348	-0.463108	protein_coding	chr16	31296192	31314808	-	2577	297.537	248.412	226.022	285.071	219.782	232.912	335.277	333.814	385.174	352.75	318.965	277.755
ENSMUSG00000029621	Arpc1a	actin related protein 2/3 complex, subunit 1A [Source:MGI Symbol;Acc:MGI:1928896]	1.94324e-09	6.75754e-08	7.17021	-0.289677	protein_coding	chr5	145083830	145108761	+	2567	85.629	86.956	88.282	86.479	84.698	89.05	103.237	98.804	107.658	103.708	99.816	99.664
ENSMUSG00000020267	Hint1	histidine triad nucleotide binding protein 1 [Source:MGI Symbol;Acc:MGI:1321133]	2.00323e-09	6.95437e-08	7.15774	-0.290899	protein_coding	chr11	54866383	54870501	+	872	187.825	194.199	197.831	193.62	192.712	184.391	219.023	220	247.868	239.308	210.725	218.551
ENSMUSG00000029864	Gstk1	glutathione S-transferase kappa 1 [Source:MGI Symbol;Acc:MGI:1923513]	2.0142e-09	6.98062e-08	7.15611	-0.514205	protein_coding	chr6	42245935	42250441	+	930	11.125	10.635	12.568	12.491	10.961	11.5	16.779	15.364	14.778	17.311	16.358	14.704
ENSMUSG00000032114	Slc37a4	solute carrier family 37 (glucose-6-phosphate transporter), member 4 [Source:MGI Symbol;Acc:MGI:1316650]	2.04466e-09	7.07426e-08	7.15032	-0.485727	protein_coding	chr9	44398176	44402963	+	2083	15.988	15.254	15.649	15.346	16.086	16.798	17.132	20.981	21.052	20.675	22.177	26.096
ENSMUSG00000052656	Rnf103	ring finger protein 103 [Source:MGI Symbol;Acc:MGI:109483]	2.10895e-09	7.28439e-08	7.13761	-0.303479	protein_coding	chr6	71493894	71525020	+	4348	13.842	14.591	13.56	13.57	13.227	12.837	15.515	16.444	17.53	15.612	15.774	16.04
ENSMUSG00000047888	Tnrc6b	trinucleotide repeat containing 6b [Source:MGI Symbol;Acc:MGI:2443730]	2.11681e-09	7.29926e-08	7.13672	0.366372	protein_coding	chr15	80711319	80941086	+	17327	3.631	3.678	3.58	3.826	3.77	3.762	2.559	2.886	2.648	2.602	2.767	3.115
ENSMUSG00000036760	Kcnk9	potassium channel, subfamily K, member 9 [Source:MGI Symbol;Acc:MGI:3521816]	2.19971e-09	7.5724e-08	7.12077	1.06286	protein_coding	chr15	72512119	72546279	-	1209	8.063	7.821	7.018	9.873	9.926	9.881	2.948	4.709	3.066	2.75	4.666	5.844
ENSMUSG00000085622	3110056K07Rik	RIKEN cDNA 3110056K07 gene [Source:MGI Symbol;Acc:MGI:1920454]	2.20383e-09	7.57386e-08	7.12068	0.751046	antisense	chr12	70991615	71015832	-	1504	4.734	4.36	5.152	4.235	4.182	3.623	2.948	2.227	2.946	2.292	2.245	2.298
ENSMUSG00000032171	Pin1	protein (peptidyl-prolyl cis/trans isomerase) NIMA-interacting 1 [Source:MGI Symbol;Acc:MGI:1346036]	2.27286e-09	7.79803e-08	7.10802	-0.320647	protein_coding	chr9	20652130	20666584	+	3808	17.831	17.288	17.177	17.156	16.07	17.138	21.299	20.359	20.479	21.064	21.423	18.644
ENSMUSG00000086765	Gm11827	predicted gene 11827 [Source:MGI Symbol;Acc:MGI:3649801]	2.28169e-09	7.81525e-08	7.10706	-2.19265	lincRNA	chr4	11122805	11126998	+	1368	0.17	0.212	0.285	0.029	0.132	0.266	0.222	0.775	0.958	1.156	0.843	1.472
ENSMUSG00000021814	Anxa7	annexin A7 [Source:MGI Symbol;Acc:MGI:88031]	2.35985e-09	8.06952e-08	7.09315	-0.358031	protein_coding	chr14	20455261	20480133	-	2965	11.142	10.374	10.906	11.861	11.313	9.896	13.897	13.479	14.942	13.772	12.568	12.158
ENSMUSG00000032519	Slc25a38	solute carrier family 25, member 38 [Source:MGI Symbol;Acc:MGI:2384782]	2.36967e-09	8.08961e-08	7.09207	-0.340275	protein_coding	chr9	120110374	120124504	+	2747	14.957	16.091	15.128	15.034	14.264	15.853	18.972	18.003	18.251	18.438	17.828	19.65
ENSMUSG00000021374	Nup153	nucleoporin 153 [Source:MGI Symbol;Acc:MGI:2385621]	2.3841e-09	8.12536e-08	7.09016	0.379301	protein_coding	chr13	46679905	46727940	-	6914	5.202	5.198	5.147	5.811	5.312	4.985	3.47	3.932	4.132	3.76	3.838	4.274
ENSMUSG00000040865	Ino80d	INO80 complex subunit D [Source:MGI Symbol;Acc:MGI:3027003]	2.40228e-09	8.17373e-08	7.08758	0.403873	protein_coding	chr1	62958418	63114667	-	14662	1.802	1.747	1.686	1.795	1.829	1.528	1.135	1.283	1.329	1.22	1.233	1.345
ENSMUSG00000027273	Snap25	synaptosomal-associated protein 25 [Source:MGI Symbol;Acc:MGI:98331]	2.41851e-09	8.21532e-08	7.08538	-0.3338	protein_coding	chr2	136713453	136782428	+	6791	221.64	217.309	216.294	232.999	216.495	229.613	287.189	255.484	261.051	271.534	268.021	272.901
ENSMUSG00000019578	Ubxn6	UBX domain protein 6 [Source:MGI Symbol;Acc:MGI:1913780]	2.47575e-09	8.39585e-08	7.07594	-0.316873	protein_coding	chr17	56067045	56075028	-	5685	11.529	11.197	10.874	10.336	10.542	9.932	12.661	12.931	13.741	14.159	12.08	11.666
ENSMUSG00000039313	AF529169	cDNA sequence AF529169 [Source:MGI Symbol;Acc:MGI:2667167]	2.49e-09	8.43025e-08	7.07416	0.829509	protein_coding	chr9	89590038	89622986	-	4241	1.734	1.563	1.919	1.908	1.977	1.865	0.676	1	1.002	0.937	0.927	1.352
ENSMUSG00000026463	Atp2b4	ATPase, Ca++ transporting, plasma membrane 4 [Source:MGI Symbol;Acc:MGI:88111]	2.58107e-09	8.72419e-08	7.05927	0.380068	protein_coding	chr1	133702674	133801041	-	9031	7.091	6.944	6.505	6.711	7.285	7.441	4.356	5.754	5.026	5.366	5.054	5.485
ENSMUSG00000035898	Uba6	ubiquitin-like modifier activating enzyme 6 [Source:MGI Symbol;Acc:MGI:1913894]	2.59283e-09	8.74952e-08	7.05802	0.484508	protein_coding	chr5	86110720	86172803	-	6726	2.162	2.338	2.156	2.311	2.295	2.202	1.538	1.668	1.647	1.344	1.557	1.491
ENSMUSG00000021699	Pde4d	phosphodiesterase 4D, cAMP specific [Source:MGI Symbol;Acc:MGI:99555]	2.697e-09	9.0861e-08	7.04162	0.697639	protein_coding	chr13	108449948	109953461	+	12006	1.967	1.783	1.752	1.808	2.038	1.919	0.778	1.176	1.069	0.952	1.235	1.452
ENSMUSG00000021448	Shc3	src homology 2 domain-containing transforming protein C3 [Source:MGI Symbol;Acc:MGI:106179]	2.84407e-09	9.56586e-08	7.01928	0.982004	protein_coding	chr13	51431041	51567084	-	1537	2.814	2.64	3.239	2.684	3.786	3.912	1.442	1.453	1.412	1.187	1.752	1.928
ENSMUSG00000097793	Gm17259	predicted gene, 17259 [Source:MGI Symbol;Acc:MGI:4936893]	2.87958e-09	9.66944e-08	7.0146	0.915018	lincRNA	chr13	81778773	81783749	-	4608	0.722	0.558	0.667	0.739	0.643	0.604	0.274	0.375	0.324	0.343	0.297	0.379
ENSMUSG00000057182	Scn3a	sodium channel, voltage-gated, type III, alpha [Source:MGI Symbol;Acc:MGI:98249]	2.90271e-09	9.73118e-08	7.01183	0.455223	protein_coding	chr2	65457118	65567627	-	12459	1.864	1.992	1.838	1.611	1.993	1.752	1.127	1.331	1.332	1.269	1.29	1.393
ENSMUSG00000030268	Bcat1	branched chain aminotransferase 1, cytosolic [Source:MGI Symbol;Acc:MGI:104861]	2.92197e-09	9.77977e-08	7.00967	-0.440163	protein_coding	chr6	144993835	145076184	-	9322	20.639	21.19	21.227	22.718	21.299	23.63	28.764	25.777	25.485	27.98	29.178	33.104
ENSMUSG00000054640	Slc8a1	solute carrier family 8 (sodium/calcium exchanger), member 1 [Source:MGI Symbol;Acc:MGI:107956]	3.04554e-09	1.01768e-07	6.99239	0.751923	protein_coding	chr17	81388691	81649607	-	2934	3.288	3.235	2.892	4.137	3.647	4.072	1.63	1.921	2.126	1.921	2.025	2.512
ENSMUSG00000032289	Thsd4	thrombospondin, type I, domain containing 4 [Source:MGI Symbol;Acc:MGI:2672033]	3.06391e-09	1.02132e-07	6.99084	0.58136	protein_coding	chr9	59966931	60522046	-	13986	1.032	0.816	0.839	0.876	0.938	0.799	0.566	0.595	0.588	0.481	0.608	0.559
ENSMUSG00000042460	C1galt1	core 1 synthase, glycoprotein-N-acetylgalactosamine 3-beta-galactosyltransferase, 1 [Source:MGI Symbol;Acc:MGI:2151071]	3.0664e-09	1.02132e-07	6.99084	0.76804	protein_coding	chr6	7844842	7872047	+	2452	2.741	3.31	2.789	3.137	3.214	3.144	1.276	1.798	1.53	1.588	1.987	2.107
ENSMUSG00000030035	Wbp1	WW domain binding protein 1 [Source:MGI Symbol;Acc:MGI:104710]	3.12184e-09	1.0381e-07	6.98376	-0.365381	protein_coding	chr6	83119044	83121559	-	2079	20.275	20.86	19.739	19.44	21.89	22.169	27.514	25.452	25.746	26.995	25.94	22.529
ENSMUSG00000005674	Tomm40l	translocase of outer mitochondrial membrane 40 homolog-like (yeast) [Source:MGI Symbol;Acc:MGI:3589112]	3.193e-09	1.06005e-07	6.97468	-0.383437	protein_coding	chr1	171217802	171222514	-	3344	14.376	15.212	14.641	16.147	15.036	17.259	20.745	18.11	18.494	21.112	19.424	18.436
ENSMUSG00000029776	Hibadh	3-hydroxyisobutyrate dehydrogenase [Source:MGI Symbol;Acc:MGI:1889802]	3.21837e-09	1.06674e-07	6.97194	-0.30631	protein_coding	chr6	52546228	52640389	-	2226	44.15	46.306	45.798	47.218	44.996	47.158	50.905	55.039	56.785	53.34	55.288	56.553
ENSMUSG00000023019	Gpd1	glycerol-3-phosphate dehydrogenase 1 (soluble) [Source:MGI Symbol;Acc:MGI:95679]	3.3504e-09	1.10702e-07	6.95584	-0.543272	protein_coding	chr15	99717515	99725005	+	2961	73.223	83.266	83.479	88.391	79.275	98.396	124.07	104.073	99.7	115.381	129.917	134.793
ENSMUSG00000009076	Zmat5	zinc finger, matrin type 5 [Source:MGI Symbol;Acc:MGI:1914428]	3.35069e-09	1.10702e-07	6.95584	-0.455274	protein_coding	chr11	4704678	4737669	+	1248	9.25	9.029	9.47	9.372	9.761	9.378	13.27	12.478	13.331	12.802	11.402	11.049
ENSMUSG00000063659	Zbtb18	zinc finger and BTB domain containing 18 [Source:MGI Symbol;Acc:MGI:1353609]	3.38004e-09	1.11482e-07	6.9528	0.341475	protein_coding	chr1	177444661	177450760	+	5102	13.179	13.13	12.837	12.805	12.611	11.85	9.048	9.868	9.118	9.267	10.101	10.491
ENSMUSG00000037487	Ubr5	ubiquitin protein ligase E3 component n-recognin 5 [Source:MGI Symbol;Acc:MGI:1918040]	3.38516e-09	1.11482e-07	6.9528	0.28187	protein_coding	chr15	37967328	38078853	-	9790	11.221	11.55	11.214	11.751	11.446	11.44	8.511	9.407	9.217	9.216	8.926	9.025
ENSMUSG00000021764	Ndufs4	NADH dehydrogenase (ubiquinone) Fe-S protein 4 [Source:MGI Symbol;Acc:MGI:1343135]	3.39212e-09	1.11532e-07	6.9526	-0.304721	protein_coding	chr13	114287795	114388094	-	1534	55.456	55.125	55.904	58.073	54.644	54.171	68.258	62.802	67.813	65.294	68.055	63.591
ENSMUSG00000034192	Lsm3	LSM3 homolog, U6 small nuclear RNA associated (S. cerevisiae) [Source:MGI Symbol;Acc:MGI:1914928]	3.43801e-09	1.1286e-07	6.94746	-0.392599	protein_coding	chr6	91515928	91522625	+	1257	18.5	16.689	18.804	17.24	16.305	16.664	23.583	21.714	20.932	21.808	21.282	22.091
ENSMUSG00000052688	5430435G22Rik	RIKEN cDNA 5430435G22 gene [Source:MGI Symbol;Acc:MGI:2442295]	3.44716e-09	1.1298e-07	6.947	0.472626	protein_coding	chr1	131688695	131713542	+	2727	9.601	10.323	10.81	11.325	9.517	11.529	8.065	8.023	6.814	7.272	7.067	6.477
ENSMUSG00000011256	Adam19	a disintegrin and metallopeptidase domain 19 (meltrin beta) [Source:MGI Symbol;Acc:MGI:105377]	3.4922e-09	1.14274e-07	6.94205	0.398476	protein_coding	chr11	46055992	46147343	+	7115	9.198	9.207	9.51	9.886	9.922	9.569	6.958	7.374	6.265	6.207	7.387	7.528
ENSMUSG00000006390	Elovl1	elongation of very long chain fatty acids (FEN1/Elo2, SUR4/Elo3, yeast)-like 1 [Source:MGI Symbol;Acc:MGI:1858959]	3.5656e-09	1.1649e-07	6.93371	-0.369833	protein_coding	chr4	118428093	118432953	+	2726	61.705	61.669	62.6	63.287	58.29	65.32	83.487	78.073	73.02	70.779	79.055	78.313
ENSMUSG00000038034	Igsf8	immunoglobulin superfamily, member 8 [Source:MGI Symbol;Acc:MGI:2154090]	3.62799e-09	1.18254e-07	6.92718	-0.333026	protein_coding	chr1	172261641	172319841	+	5217	37.886	37.696	36.834	36.547	36.541	40.807	45.948	44.668	42.799	50.065	45.453	45.289
ENSMUSG00000067006	Serpinb5	serine (or cysteine) peptidase inhibitor, clade B, member 5 [Source:MGI Symbol;Acc:MGI:109579]	3.63113e-09	1.18254e-07	6.92718	-1.29278	protein_coding	chr1	106861173	106883348	+	2750	0.278	0.356	0.236	0.32	0.25	0.279	0.68	0.67	0.559	0.472	0.777	0.967
ENSMUSG00000068699	Flnc	filamin C, gamma [Source:MGI Symbol;Acc:MGI:95557]	3.654e-09	1.1881e-07	6.92515	0.63831	protein_coding	chr6	29433153	29461888	+	9543	2.182	2.141	2.214	2.657	2.379	2.58	1.571	1.632	1.502	1.589	1.496	0.963
ENSMUSG00000031386	Hcfc1	host cell factor C1 [Source:MGI Symbol;Acc:MGI:105942]	3.72057e-09	1.20783e-07	6.91799	0.311894	protein_coding	chrX	73942792	73966357	-	8360	9.42	9.963	9.321	10.527	10.122	9.916	7.003	8.072	7.879	7.78	7.504	7.706
ENSMUSG00000006412	Pfdn2	prefoldin 2 [Source:MGI Symbol;Acc:MGI:1276111]	3.80018e-09	1.23173e-07	6.90949	-0.321694	protein_coding	chr1	171345670	171359254	+	1937	26.141	25.85	26.841	26.077	25.398	27.42	32.852	30.17	30.224	34.271	31.349	30.75
ENSMUSG00000025262	Fam120c	family with sequence similarity 120, member C [Source:MGI Symbol;Acc:MGI:2387687]	3.82282e-09	1.23711e-07	6.90759	0.631066	protein_coding	chrX	151344175	151471842	+	5823	4.788	4.766	4.587	5.221	5.382	4.997	2.433	3.384	2.966	2.444	3.185	4.005
ENSMUSG00000015806	Qdpr	quinoid dihydropteridine reductase [Source:MGI Symbol;Acc:MGI:97836]	3.95883e-09	1.27884e-07	6.89318	-0.34754	protein_coding	chr5	45434032	45450235	-	1914	68.693	68.164	72.375	70.067	66.023	72.81	95.356	82.995	83.803	85.319	83.77	80.319
ENSMUSG00000022203	Efs	embryonal Fyn-associated substrate [Source:MGI Symbol;Acc:MGI:105311]	3.96423e-09	1.27884e-07	6.89318	0.448881	protein_coding	chr14	54916543	54926788	-	3571	5.664	5.611	5.419	5.362	5.598	5.38	4.09	3.673	3.937	4.531	3.71	3.351
ENSMUSG00000035095	Fam167a	family with sequence similarity 167, member A [Source:MGI Symbol;Acc:MGI:3606565]	3.97374e-09	1.27989e-07	6.89283	0.641582	protein_coding	chr14	63436394	63465498	+	4274	2.592	2.552	2.593	2.746	2.021	2.757	1.597	1.698	1.766	1.746	1.33	1.289
ENSMUSG00000044576	Gareml	GRB2 associated, regulator of MAPK1-like [Source:MGI Symbol;Acc:MGI:2685290]	3.98365e-09	1.28108e-07	6.89243	0.467548	protein_coding	chr5	30105161	30118378	+	3865	8.195	8.118	7.549	8.115	8.398	7.936	6.275	6.426	5.673	5.592	5.329	4.295
ENSMUSG00000025969	Nrp2	neuropilin 2 [Source:MGI Symbol;Acc:MGI:1100492]	4.00721e-09	1.28663e-07	6.89054	0.514998	protein_coding	chr1	62703285	62818695	+	9509	3.198	2.591	2.372	3.134	2.965	2.602	1.655	2.242	1.826	1.808	1.829	1.973
ENSMUSG00000053641	Dennd4a	DENN/MADD domain containing 4A [Source:MGI Symbol;Acc:MGI:2142979]	4.12204e-09	1.32144e-07	6.87895	0.330925	protein_coding	chr9	64811340	64919667	+	8645	9.328	8.902	8.598	9.179	9.061	8.725	6.199	7.057	6.783	6.684	6.846	7.536
ENSMUSG00000031285	Dcx	doublecortin [Source:MGI Symbol;Acc:MGI:1277171]	4.23611e-09	1.35589e-07	6.86778	0.470831	protein_coding	chrX	143855842	143933311	-	12647	2.128	2.212	2.386	2.166	2.464	2.368	1.698	1.642	1.448	1.398	1.568	1.748
ENSMUSG00000036398	Ppp1r11	protein phosphatase 1, regulatory (inhibitor) subunit 11 [Source:MGI Symbol;Acc:MGI:1923747]	4.35126e-09	1.39057e-07	6.85681	-0.396232	protein_coding	chr17	36948356	36951741	-	1975	25.672	23.683	23.124	27.177	26.538	28.67	33.518	29.081	32.138	36.773	32.196	32.466
ENSMUSG00000039385	Cdh6	cadherin 6 [Source:MGI Symbol;Acc:MGI:107435]	4.44539e-09	1.41845e-07	6.84819	1.00196	protein_coding	chr15	13034200	13173639	-	2632	1.833	1.514	1.694	1.994	2.362	2.055	0.793	0.827	0.704	0.955	0.861	1.328
ENSMUSG00000028176	Lrrc7	leucine rich repeat containing 7 [Source:MGI Symbol;Acc:MGI:2676665]	4.49015e-09	1.4305e-07	6.84451	0.742882	protein_coding	chr3	158084439	158562221	-	5918	0.72	0.9	0.951	0.846	0.886	0.771	0.448	0.509	0.466	0.452	0.477	0.539
ENSMUSG00000070639	Lrrc8b	leucine rich repeat containing 8 family, member B [Source:MGI Symbol;Acc:MGI:2141353]	4.58278e-09	1.45775e-07	6.83632	0.615745	protein_coding	chr5	105415775	105486189	+	2841	10.692	10.113	9.996	10.208	10.802	11.45	5.875	7.328	5.569	5.267	7.16	8.37
ENSMUSG00000071847	Apcdd1	adenomatosis polyposis coli down-regulated 1 [Source:MGI Symbol;Acc:MGI:3513977]	4.71536e-09	1.4976e-07	6.8246	0.406622	protein_coding	chr18	62922327	62953195	+	2799	26.946	23.351	24.73	25.087	28.772	27.396	16.538	19.902	18.122	18.37	20.138	20.289
ENSMUSG00000049148	Plcxd3	phosphatidylinositol-specific phospholipase C, X domain containing 3 [Source:MGI Symbol;Acc:MGI:2442605]	4.76019e-09	1.5095e-07	6.82117	1.31694	protein_coding	chr15	4375491	4575553	+	5042	0.429	0.338	0.292	0.35	0.538	0.368	0.069	0.177	0.134	0.129	0.161	0.196
ENSMUSG00000043391	2510009E07Rik	RIKEN cDNA 2510009E07 gene [Source:MGI Symbol;Acc:MGI:1919440]	4.88404e-09	1.54639e-07	6.81068	0.309693	protein_coding	chr16	21649045	21694665	-	5164	16.3	16.586	15.768	15.707	16.113	15.779	12.213	13.695	12.817	11.606	11.883	12.454
ENSMUSG00000034653	Ythdc2	YTH domain containing 2 [Source:MGI Symbol;Acc:MGI:2448561]	4.91663e-09	1.55431e-07	6.80846	0.423278	protein_coding	chr18	44828665	44889720	+	6299	3.618	3.969	4.062	3.911	3.569	3.485	2.595	2.844	2.562	2.614	2.659	2.919
ENSMUSG00000027434	Nkx2-2	NK2 homeobox 2 [Source:MGI Symbol;Acc:MGI:97347]	5.00385e-09	1.57944e-07	6.8015	0.474486	protein_coding	chr2	147177546	147194243	-	2875	9.651	10.22	10.118	8.875	9.392	9.812	7.378	7.183	6.007	6.502	7.402	5.642
ENSMUSG00000062619	2310039H08Rik	RIKEN cDNA 2310039H08 gene [Source:MGI Symbol;Acc:MGI:1914351]	5.04747e-09	1.59024e-07	6.79854	0.542119	protein_coding	chr17	46772635	46773407	+	773	14.074	16.03	14.728	16.582	14.215	14.515	10.852	8.954	10.352	10.23	10.006	9.042
ENSMUSG00000063260	Syt10	synaptotagmin X [Source:MGI Symbol;Acc:MGI:1859546]	5.05353e-09	1.59024e-07	6.79854	1.20474	protein_coding	chr15	89782393	89841860	-	1845	1.082	1.276	1.079	0.912	1.43	1.378	0.353	0.424	0.392	0.506	0.51	0.741
ENSMUSG00000030657	Xylt1	xylosyltransferase 1 [Source:MGI Symbol;Acc:MGI:2451073]	5.09342e-09	1.60033e-07	6.79579	1.12705	protein_coding	chr7	117380979	117667751	+	3822	0.958	1.175	0.77	1.017	1.4	1.151	0.318	0.54	0.414	0.361	0.503	0.666
ENSMUSG00000049939	Lrrc4	leucine rich repeat containing 4 [Source:MGI Symbol;Acc:MGI:2182081]	5.16859e-09	1.62147e-07	6.79009	0.353978	protein_coding	chr6	28661831	28831747	-	4001	10.835	11.202	11.848	11.153	12.784	12.468	8.886	8.942	8.712	8.939	8.94	8.469
ENSMUSG00000073016	Uprt	uracil phosphoribosyltransferase (FUR1) homolog (S. cerevisiae) [Source:MGI Symbol;Acc:MGI:2685620]	5.24312e-09	1.64234e-07	6.78454	1.19825	protein_coding	chrX	104482818	104507490	+	2304	1.617	1.573	1.184	1.93	1.757	1.734	0.66	0.727	0.412	0.422	0.779	1.006
ENSMUSG00000057335	Cep170	centrosomal protein 170 [Source:MGI Symbol;Acc:MGI:1918348]	5.2804e-09	1.65149e-07	6.78212	0.324404	protein_coding	chr1	176733653	176807124	-	6930	11.133	11.46	11.525	11.549	11.47	11.479	8.254	9.029	8.957	8.034	9.25	9.143
ENSMUSG00000061911	Myt1l	myelin transcription factor 1-like [Source:MGI Symbol;Acc:MGI:1100511]	5.38318e-09	1.68108e-07	6.77441	0.372964	protein_coding	chr12	29528384	29923209	+	7523	10.162	9.362	8.712	9.563	10.345	9.437	6.061	7.716	7.055	7.007	7.294	7.614
ENSMUSG00000047045	Tmem164	transmembrane protein 164 [Source:MGI Symbol;Acc:MGI:2148020]	5.42293e-09	1.69092e-07	6.77188	0.465328	protein_coding	chrX	142681406	142843494	+	6851	4.128	3.956	3.526	3.876	4.358	3.605	2.119	2.957	2.923	3.102	2.638	2.617
ENSMUSG00000030494	Rhpn2	rhophilin, Rho GTPase binding protein 2 [Source:MGI Symbol;Acc:MGI:1289234]	5.44971e-09	1.69669e-07	6.7704	-0.641891	protein_coding	chr7	35334175	35392285	+	3873	2.551	3.031	2.817	2.648	2.371	2.522	4.422	3.185	3.782	3.581	4.248	4.639
ENSMUSG00000068373	D430041D05Rik	RIKEN cDNA D430041D05 gene [Source:MGI Symbol;Acc:MGI:2181743]	5.56999e-09	1.73151e-07	6.76158	0.39191	protein_coding	chr2	104143073	104410334	-	15851	5.272	4.786	4.891	5.122	5.259	5.189	3.307	3.824	3.465	3.525	3.998	4.22
ENSMUSG00000031292	Cdkl5	cyclin-dependent kinase-like 5 [Source:MGI Symbol;Acc:MGI:1278336]	5.64849e-09	1.75083e-07	6.75676	1.06627	protein_coding	chrX	160784308	160994702	-	3484	0.859	0.957	0.882	1.046	1.11	0.88	0.212	0.561	0.415	0.372	0.466	0.567
ENSMUSG00000035696	Rnf38	ring finger protein 38 [Source:MGI Symbol;Acc:MGI:1920719]	5.6492e-09	1.75083e-07	6.75676	0.342431	protein_coding	chr4	44126210	44233789	-	8336	3.911	3.825	3.729	3.748	4.05	3.631	2.79	3.006	2.809	2.821	2.989	2.93
ENSMUSG00000034275	Igsf9b	immunoglobulin superfamily, member 9B [Source:MGI Symbol;Acc:MGI:2685354]	5.76548e-09	1.78417e-07	6.74856	0.897902	protein_coding	chr9	27299228	27334763	+	4751	0.742	0.854	0.82	0.835	1.134	0.782	0.375	0.493	0.476	0.358	0.459	0.488
ENSMUSG00000025499	Hras	Harvey rat sarcoma virus oncogene [Source:MGI Symbol;Acc:MGI:96224]	5.79992e-09	1.79212e-07	6.74663	-0.32973	protein_coding	chr7	141189105	141194005	-	3733	24.722	24.118	23.054	23.907	25.088	24.78	31.426	27.781	31.584	31.633	27.542	26.284
ENSMUSG00000012296	Tjap1	tight junction associated protein 1 [Source:MGI Symbol;Acc:MGI:1921344]	5.82238e-09	1.79636e-07	6.74561	-0.593197	protein_coding	chr17	46257851	46283026	-	2595	19.128	22.213	22.737	21.348	21.34	21.96	43.097	28.865	32.473	30.691	26.842	24.797
ENSMUSG00000033491	Prss35	protease, serine 35 [Source:MGI Symbol;Acc:MGI:2444800]	5.90544e-09	1.81925e-07	6.74011	0.595726	protein_coding	chr9	86743633	86758272	+	3227	5.382	4.3	5.084	5.251	5.903	5.841	3.408	4.099	3.278	3.129	2.913	3.367
ENSMUSG00000073478	D730003I15Rik	RIKEN cDNA D730003I15 gene [Source:MGI Symbol;Acc:MGI:1925971]	6.02907e-09	1.85455e-07	6.73176	0.799166	processed_transcript	chr1	191224474	191225686	+	547	12.407	15.367	16.936	12.156	13.481	12.174	8.264	6.837	8.43	8.748	8.047	5.208
ENSMUSG00000036309	Skp1a	S-phase kinase-associated protein 1A [Source:MGI Symbol;Acc:MGI:103575]	6.1071e-09	1.87574e-07	6.72683	-0.297394	protein_coding	chr11	52231995	52246858	+	2211	189.759	189.461	194.46	183.577	174.47	180.145	230.381	214.656	225.387	217.851	213.299	212.094
ENSMUSG00000022883	Robo1	roundabout homolog 1 (Drosophila) [Source:MGI Symbol;Acc:MGI:1274781]	6.1184e-09	1.8764e-07	6.72667	0.343399	protein_coding	chr16	72663149	73046095	+	7563	6.453	6.266	6.01	6.414	6.271	6.185	4.167	5.085	4.704	4.708	4.599	5.224
ENSMUSG00000054178	Gm9938	predicted gene 9938 [Source:MGI Symbol;Acc:MGI:3641836]	6.25406e-09	1.91514e-07	6.7178	1.16479	protein_coding	chr19	23723279	23725034	+	1756	2.236	2.125	1.75	1.711	2.141	1.471	0.421	0.89	0.695	0.647	0.998	1.168
ENSMUSG00000034998	Foxn2	forkhead box N2 [Source:MGI Symbol;Acc:MGI:1347478]	6.2647e-09	1.91554e-07	6.71771	0.389575	protein_coding	chr17	88440711	88490533	+	7357	5.001	4.875	4.937	4.933	4.284	4.542	3.628	3.634	3.576	3.07	3.369	3.666
ENSMUSG00000024953	Prdx5	peroxiredoxin 5 [Source:MGI Symbol;Acc:MGI:1859821]	6.29433e-09	1.92174e-07	6.71631	-0.299901	protein_coding	chr19	6906697	6910106	-	2139	110.446	103.475	106.696	103.202	108.034	107.68	133.485	121.053	131.25	132.668	122.825	116.232
ENSMUSG00000074505	Fat3	FAT tumor suppressor homolog 3 (Drosophila) [Source:MGI Symbol;Acc:MGI:2444314]	6.30665e-09	1.92264e-07	6.7161	0.362422	protein_coding	chr9	15910205	16378231	-	18456	1.511	1.508	1.621	1.662	1.537	1.472	1.09	1.24	1.288	1.158	1.13	1.062
ENSMUSG00000028851	Nudc	nuclear distribution gene C homolog (Aspergillus) [Source:MGI Symbol;Acc:MGI:106014]	6.39135e-09	1.94557e-07	6.71095	-0.305103	protein_coding	chr4	133532542	133545996	-	1425	69.246	70.809	71.268	68.137	67.752	69.729	85.589	76.184	84.674	90.123	80.758	78.318
ENSMUSG00000042390	Gatad2b	GATA zinc finger domain containing 2B [Source:MGI Symbol;Acc:MGI:2443225]	6.60086e-09	2.00637e-07	6.69759	0.941583	protein_coding	chr3	90341654	90358120	+	1906	4.119	3.536	3.725	3.489	4.343	4.256	1.414	2.108	2.111	1.213	2.197	2.631
ENSMUSG00000020427	Igfbp3	insulin-like growth factor binding protein 3 [Source:MGI Symbol;Acc:MGI:96438]	6.64957e-09	2.01693e-07	6.69531	-0.78756	protein_coding	chr11	7206086	7213923	-	3130	11.086	9.48	7.8	10.238	9.793	6.318	9.762	15.586	20.264	13.033	16.902	15.34
ENSMUSG00000014294	Ndufa2	NADH dehydrogenase (ubiquinone) 1 alpha subcomplex, 2 [Source:MGI Symbol;Acc:MGI:1343103]	6.65528e-09	2.01693e-07	6.69531	-0.307666	protein_coding	chr18	36742332	36744557	-	572	128.83	118.573	123.738	124.58	117.729	124.816	149.926	150.86	150.721	153.06	145.681	129.166
ENSMUSG00000051980	Casr	calcium-sensing receptor [Source:MGI Symbol;Acc:MGI:1351351]	6.68478e-09	2.02289e-07	6.69403	0.800138	protein_coding	chr16	36493696	36562141	-	4718	1.883	1.82	1.707	2.063	2.107	2.156	0.783	1.325	0.968	0.86	1.187	1.32
ENSMUSG00000010376	Nedd8	neural precursor cell expressed, developmentally down-regulated gene 8 [Source:MGI Symbol;Acc:MGI:97301]	6.70864e-09	2.02712e-07	6.69312	-0.347657	protein_coding	chr14	55662265	55671906	-	604	123.492	117.27	122.486	133.167	136.267	133.772	157.671	144.346	152.99	167.24	163.009	152.951
ENSMUSG00000058897	Col25a1	collagen, type XXV, alpha 1 [Source:MGI Symbol;Acc:MGI:1924268]	6.77973e-09	2.04558e-07	6.68918	0.398599	protein_coding	chr3	130180891	130599877	+	9252	3.866	3.955	3.846	3.827	4.262	3.603	2.612	2.829	2.99	2.639	2.67	3.28
ENSMUSG00000036278	Macrod1	MACRO domain containing 1 [Source:MGI Symbol;Acc:MGI:2147583]	6.8982e-09	2.07827e-07	6.6823	-0.69664	protein_coding	chr19	7056768	7198061	+	1274	5.745	6.057	4.791	4.622	4.965	4.974	8.563	7.273	8.516	10.599	7.581	6.232
ENSMUSG00000040263	Klhdc4	kelch domain containing 4 [Source:MGI Symbol;Acc:MGI:2384569]	6.98881e-09	2.10249e-07	6.67727	-0.394836	protein_coding	chr8	121796313	121829569	-	3708	4.648	4.368	5.067	4.807	5.02	4.865	5.955	5.871	6.328	6.813	5.762	5.727
ENSMUSG00000053930	Shisa6	shisa family member 6 [Source:MGI Symbol;Acc:MGI:2685725]	7.0925e-09	2.13055e-07	6.67151	0.444056	protein_coding	chr11	66211725	66525964	-	7449	2.13	2.13	2.168	2.027	2.31	2.015	1.383	1.604	1.487	1.568	1.589	1.397
ENSMUSG00000043219	Hoxa6	homeobox A6 [Source:MGI Symbol;Acc:MGI:96178]	7.11223e-09	2.13336e-07	6.67094	0.706772	protein_coding	chr6	52205431	52208722	-	1731	3.825	3.558	4.151	4.443	4.865	4.22	2.637	2.386	2.246	2.155	2.444	2.787
ENSMUSG00000027245	Hypk	huntingtin interacting protein K [Source:MGI Symbol;Acc:MGI:1914943]	7.14016e-09	2.13861e-07	6.66987	-0.367021	protein_coding	chr2	121453290	121458672	+	5278	4.412	4.517	4.856	4.144	4.691	4.359	5.822	5.309	5.747	5.539	5.773	5.268
ENSMUSG00000036499	Eea1	early endosome antigen 1 [Source:MGI Symbol;Acc:MGI:2442192]	7.1809e-09	2.14767e-07	6.66803	0.307253	protein_coding	chr10	95940663	96045518	+	7836	6.632	6.334	6.458	6.303	6.094	6.067	4.449	5.093	5.187	4.844	4.685	5.187
ENSMUSG00000029722	Agfg2	ArfGAP with FG repeats 2 [Source:MGI Symbol;Acc:MGI:2443267]	7.24679e-09	2.16423e-07	6.6647	-0.335897	protein_coding	chr5	137650483	137684726	-	3802	10.002	9.434	8.972	10.293	9.251	9.405	10.975	11.789	11.046	11.7	11.802	12.269
ENSMUSG00000087370	Tmem170b	transmembrane protein 170B [Source:MGI Symbol;Acc:MGI:3647046]	7.33195e-09	2.18648e-07	6.66025	0.325791	protein_coding	chr13	41606216	41641347	+	7160	9.762	10.297	9.891	10.104	9.673	9.599	7.254	7.585	7.526	7.164	7.663	8.282
ENSMUSG00000025352	Gdf11	growth differentiation factor 11 [Source:MGI Symbol;Acc:MGI:1338027]	7.37112e-09	2.19497e-07	6.65857	0.383747	protein_coding	chr10	128882295	128891718	-	4062	9.034	8.304	8.345	9.279	8.952	9.34	6.934	6.527	6.6	5.86	6.733	6.555
ENSMUSG00000029178	Klf3	Kruppel-like factor 3 (basic) [Source:MGI Symbol;Acc:MGI:1342773]	7.38861e-09	2.19699e-07	6.65817	0.742008	protein_coding	chr5	64803523	64830129	+	2479	4.617	4.341	3.702	4.767	4.885	4.64	2.122	2.747	2.024	2.388	2.793	3.34
ENSMUSG00000030201	Lrp6	low density lipoprotein receptor-related protein 6 [Source:MGI Symbol;Acc:MGI:1298218]	7.53507e-09	2.2373e-07	6.65028	0.361593	protein_coding	chr6	134446476	134566965	-	9822	5.508	5.887	5.448	5.97	5.428	5.44	3.554	4.131	4.557	4.05	4.486	4.428
ENSMUSG00000042272	Sestd1	SEC14 and spectrin domains 1 [Source:MGI Symbol;Acc:MGI:1916262]	7.64112e-09	2.2655e-07	6.64484	0.338945	protein_coding	chr2	77180340	77280592	-	9857	3.827	3.841	3.557	4.019	3.729	3.353	2.571	2.786	3.013	2.872	2.805	2.925
ENSMUSG00000024197	Plin3	perilipin 3 [Source:MGI Symbol;Acc:MGI:1914155]	7.75334e-09	2.29546e-07	6.63913	-0.408905	protein_coding	chr17	56278962	56290511	-	2159	15.718	14.298	15.439	16.512	13.009	15.142	21.34	18.019	19.202	21.168	17.774	17.63
ENSMUSG00000020121	Srgap1	SLIT-ROBO Rho GTPase activating protein 1 [Source:MGI Symbol;Acc:MGI:2152936]	7.78828e-09	2.30248e-07	6.6378	0.442343	protein_coding	chr10	121780991	122047315	-	9132	2.364	2.496	2.508	2.491	2.723	2.669	1.985	1.938	1.668	1.838	1.68	1.676
ENSMUSG00000059146	Ntrk3	neurotrophic tyrosine kinase, receptor, type 3 [Source:MGI Symbol;Acc:MGI:97385]	7.80312e-09	2.30355e-07	6.6376	0.522069	protein_coding	chr7	78192362	78578408	-	5241	6.113	6.394	6.021	6.756	7.035	5.259	3.044	4.548	4.442	4.48	3.93	4.74
ENSMUSG00000033379	Atp6v0b	ATPase, H+ transporting, lysosomal V0 subunit B [Source:MGI Symbol;Acc:MGI:1890510]	7.97807e-09	2.34916e-07	6.62909	-0.301421	protein_coding	chr4	117884326	117887333	-	2051	99.077	99.753	99.58	100.541	101.971	106.495	123.34	116.286	121.033	128.732	119.99	111.032
ENSMUSG00000018377	Vezf1	vascular endothelial zinc finger 1 [Source:MGI Symbol;Acc:MGI:1313291]	7.98051e-09	2.34916e-07	6.62909	0.295209	protein_coding	chr11	88068279	88084729	+	4601	13.956	14.402	13.718	13.755	13.206	12.131	10.259	10.676	10.661	10.708	10.57	10.708
ENSMUSG00000040296	Ddx58	DEAD (Asp-Glu-Ala-Asp) box polypeptide 58 [Source:MGI Symbol;Acc:MGI:2442858]	7.99707e-09	2.3492e-07	6.62908	0.569138	protein_coding	chr4	40203773	40239828	-	7050	1.284	1.223	1.173	1.125	1.236	1.099	0.752	0.823	0.808	0.661	0.746	0.819
ENSMUSG00000029723	Tsc22d4	TSC22 domain family, member 4 [Source:MGI Symbol;Acc:MGI:1926079]	8.00533e-09	2.3492e-07	6.62908	-0.315783	protein_coding	chr5	137745730	137768450	+	7509	45.32	46.667	46.258	45.583	45.302	48.802	52.982	54.887	53.041	56.158	58.013	57.508
ENSMUSG00000039623	Ap5z1	adaptor-related protein complex 5, zeta 1 subunit [Source:MGI Symbol;Acc:MGI:1924908]	8.015e-09	2.3492e-07	6.62908	-0.356018	protein_coding	chr5	142463931	142478715	+	3817	8.385	8.562	9.617	9.088	9.347	9.326	11.706	11.187	11.986	11.028	9.886	11.146
ENSMUSG00000055485	Soga1	suppressor of glucose, autophagy associated 1 [Source:MGI Symbol;Acc:MGI:2444575]	8.12047e-09	2.37672e-07	6.62402	0.668135	protein_coding	chr2	157015799	157079254	-	7984	5.6	5.146	4.658	5.323	5.944	6.081	2.847	3.922	2.854	2.494	3.329	4.311
ENSMUSG00000022516	Nudt16l1	nudix (nucleoside diphosphate linked moiety X)-type motif 16-like 1 [Source:MGI Symbol;Acc:MGI:1914161]	8.14694e-09	2.38107e-07	6.62323	-0.277566	protein_coding	chr16	4939111	4941020	+	1269	40.452	43.511	42.232	43.812	40.846	42.394	48.843	49.394	50.338	51.448	47.986	47.475
ENSMUSG00000021745	Ptprg	protein tyrosine phosphatase, receptor type, G [Source:MGI Symbol;Acc:MGI:97814]	8.24947e-09	2.40508e-07	6.61887	0.357711	protein_coding	chr14	11553532	12242041	+	10917	7.664	7.822	7.602	7.456	8.079	7.512	4.909	6.376	5.698	5.546	5.801	6.291
ENSMUSG00000035530	Eif1	eukaryotic translation initiation factor 1 [Source:MGI Symbol;Acc:MGI:105125]	8.25255e-09	2.40508e-07	6.61887	-0.28652	protein_coding	chr11	100319885	100322096	+	2098	123.482	121.851	122.007	125.648	124.083	127.213	144.008	139.248	149.739	153.952	150.279	136.338
ENSMUSG00000063919	Srrm4	serine/arginine repetitive matrix 4 [Source:MGI Symbol;Acc:MGI:1916205]	8.27235e-09	2.40743e-07	6.61845	0.495365	protein_coding	chr5	116439272	116591817	-	7896	2.01	1.872	1.864	1.71	2.078	1.876	1.15	1.195	1.368	1.33	1.445	1.284
ENSMUSG00000056708	Ier5	immediate early response 5 [Source:MGI Symbol;Acc:MGI:1337072]	8.44486e-09	2.45415e-07	6.6101	0.648698	protein_coding	chr1	155096367	155099636	-	3270	6.929	6.471	5.348	5.586	5.505	4.789	4.081	3.926	3.553	3.708	3.463	2.463
ENSMUSG00000030213	Atf7ip	activating transcription factor 7 interacting protein [Source:MGI Symbol;Acc:MGI:1858965]	8.53747e-09	2.47756e-07	6.60598	0.526086	protein_coding	chr6	136518851	136607377	+	4525	4.823	4.932	4.946	4.957	5.496	4.825	3.045	3.725	2.757	3.065	3.626	3.736
ENSMUSG00000039252	Lgi2	leucine-rich repeat LGI family, member 2 [Source:MGI Symbol;Acc:MGI:2180196]	8.61557e-09	2.49669e-07	6.60264	0.496051	protein_coding	chr5	52537864	52566303	-	1950	13.581	12.077	10.833	13.106	12.494	13.432	7.289	8.501	8.787	8.318	8.349	10.227
ENSMUSG00000010663	Fads1	fatty acid desaturase 1 [Source:MGI Symbol;Acc:MGI:1923517]	8.81215e-09	2.55005e-07	6.59345	0.291792	protein_coding	chr19	10182888	10196870	+	3456	81.459	79.915	76.207	76.67	82.239	79.223	61.878	64.861	60.042	67.14	61.491	58.408
ENSMUSG00000048406	B330016D10Rik	RIKEN cDNA B330016D10 gene [Source:MGI Symbol;Acc:MGI:2444063]	8.87502e-09	2.56463e-07	6.59098	0.673499	pseudogene	chr4	141546189	141547892	+	1701	3.892	3.664	3.334	3.462	3.23	3.725	2.223	1.772	2.445	2.265	2.286	1.787
ENSMUSG00000041035	Dpcd	deleted in primary ciliary dyskinesia [Source:MGI Symbol;Acc:MGI:1924407]	9.06741e-09	2.61489e-07	6.58255	-0.344978	protein_coding	chr19	45560615	45578279	+	1345	30.251	32.863	31.606	30.764	31.39	34.297	41.365	36.395	38.419	41.184	39.874	36.433
ENSMUSG00000055373	Fut9	fucosyltransferase 9 [Source:MGI Symbol;Acc:MGI:1330859]	9.07443e-09	2.61489e-07	6.58255	0.355984	protein_coding	chr4	25609332	25800244	-	13824	6.325	6.702	6.344	6.404	5.967	6.043	4.336	4.829	4.729	4.359	4.739	5.367
ENSMUSG00000040321	Zfp770	zinc finger protein 770 [Source:MGI Symbol;Acc:MGI:2445100]	9.1315e-09	2.62764e-07	6.58043	0.335252	protein_coding	chr2	114193461	114201469	-	6793	5.157	5.094	4.932	4.9	4.949	4.717	3.647	3.928	3.78	3.576	3.668	4.049
ENSMUSG00000021109	Hif1a	hypoxia inducible factor 1, alpha subunit [Source:MGI Symbol;Acc:MGI:106918]	9.18579e-09	2.63956e-07	6.57847	0.348651	protein_coding	chr12	73901375	73947530	+	5896	22.063	21.679	21.358	21.597	21.929	20.145	14.486	18.186	16.286	14.732	16.264	17.228
ENSMUSG00000026986	Hnmt	histamine N-methyltransferase [Source:MGI Symbol;Acc:MGI:2153181]	9.21064e-09	2.643e-07	6.5779	-0.445382	protein_coding	chr2	24002910	24049394	-	1769	12.149	11.633	12.456	12.341	11.667	11.042	16.634	14.419	14.567	14.098	15.992	17.458
ENSMUSG00000024248	Cox7a2l	cytochrome c oxidase subunit VIIa polypeptide 2-like [Source:MGI Symbol;Acc:MGI:106015]	9.44535e-09	2.70657e-07	6.56758	-0.272455	protein_coding	chr17	83501919	83514333	-	1147	101.373	98.205	101.864	102.288	93.533	97.396	113.117	116.693	119.623	118.825	112.813	110.018
ENSMUSG00000024754	Tmem2	transmembrane protein 2 [Source:MGI Symbol;Acc:MGI:1890373]	9.6403e-09	2.75858e-07	6.55931	0.375382	protein_coding	chr19	21778342	21858327	+	6667	7.001	7.418	7.149	6.507	7.092	6.465	4.355	5.442	5.357	4.823	5.25	5.624
ENSMUSG00000014313	Cox6c	cytochrome c oxidase subunit VIc [Source:MGI Symbol;Acc:MGI:104614]	9.80998e-09	2.80322e-07	6.55234	-0.309051	protein_coding	chr15	35925886	35938246	-	3567	78.159	78.728	76.87	72.936	71.492	72.888	96.801	87.707	95.474	90.152	83.418	83.917
ENSMUSG00000031618	Nr3c2	nuclear receptor subfamily 3, group C, member 2 [Source:MGI Symbol;Acc:MGI:99459]	9.90226e-09	2.82566e-07	6.54888	0.354222	protein_coding	chr8	76899442	77245012	+	6474	4.841	4.208	4.687	4.807	4.684	4.694	3.256	3.587	3.701	3.401	3.446	3.62
ENSMUSG00000015790	Surf1	surfeit gene 1 [Source:MGI Symbol;Acc:MGI:98443]	1.00464e-08	2.86282e-07	6.54321	-0.293621	protein_coding	chr2	26913383	26916530	-	1724	28.194	25.849	26.842	29.647	27.948	26.196	31.288	31.049	33.539	34.483	32.62	31.244
ENSMUSG00000037112	Sik2	salt inducible kinase 2 [Source:MGI Symbol;Acc:MGI:2445031]	1.01506e-08	2.88848e-07	6.53933	0.486347	protein_coding	chr9	50892801	51009073	-	9539	1.716	1.929	1.802	1.932	1.804	1.659	1.062	1.322	1.336	1.139	1.232	1.35
ENSMUSG00000022708	Zbtb20	zinc finger and BTB domain containing 20 [Source:MGI Symbol;Acc:MGI:1929213]	1.01647e-08	2.88848e-07	6.53933	0.437775	protein_coding	chr16	42875881	43642602	+	30730	1.606	1.739	1.633	1.744	1.723	1.831	0.999	1.395	1.252	1.082	1.207	1.363
ENSMUSG00000019122	Ccl9	chemokine (C-C motif) ligand 9 [Source:MGI Symbol;Acc:MGI:104533]	1.02296e-08	2.90292e-07	6.53716	-0.632123	protein_coding	chr11	83572919	83578636	-	3045	1.377	1.368	1.621	1.539	1.377	1.339	2.17	2.291	2.509	1.971	2.091	1.884
ENSMUSG00000061411	8430427H17Rik	nucleolar protein 4-like [Source:MGI Symbol;Acc:MGI:1918765]	1.037e-08	2.9387e-07	6.53184	0.361824	protein_coding	chr2	153407462	153529971	-	9083	7.307	7.048	7.159	7.422	7.74	7.238	6.015	5.776	5.271	4.835	5.519	5.399
ENSMUSG00000000563	Atp5f1	ATP synthase, H+ transporting, mitochondrial F0 complex, subunit B1 [Source:MGI Symbol;Acc:MGI:1100495]	1.04504e-08	2.9574e-07	6.52909	-0.280093	protein_coding	chr3	105942698	105960099	-	4105	85.997	81.72	86.473	84.123	83.282	83.126	100.929	97.627	100.02	96.059	97.053	97.506
ENSMUSG00000079002	C030006K11Rik		1.05145e-08	2.97142e-07	6.52704	-0.396006	protein_coding	chr15	76721466	76723845	-	1758	11.979	11.562	13.026	10.686	11.206	11.364	14.637	15.684	13.578	16.054	14.39	14.067
ENSMUSG00000024127	Prepl	prolyl endopeptidase-like [Source:MGI Symbol;Acc:MGI:2441932]	1.06007e-08	2.99167e-07	6.52409	0.390677	protein_coding	chr17	85063477	85090267	-	3830	85.518	85.676	79.311	87.548	90.715	86.808	56.187	64.531	59.892	59.133	64.736	73.295
ENSMUSG00000029001	Fbxo44	F-box protein 44 [Source:MGI Symbol;Acc:MGI:1354744]	1.0696e-08	3.01428e-07	6.52082	-0.311796	protein_coding	chr4	148152800	148160482	-	3024	35.282	34.745	34.829	36.493	33.553	35.834	44.27	39.795	42.682	46.17	40.303	38.539
ENSMUSG00000063297	Luzp2	leucine zipper protein 2 [Source:MGI Symbol;Acc:MGI:1889615]	1.07102e-08	3.01428e-07	6.52082	0.962316	protein_coding	chr7	54835959	55265366	+	1038	20.352	21.361	19.434	19.719	22.252	22.901	7.454	13.389	8.449	6.563	10.128	15.919
ENSMUSG00000037003	Tenc1	tensin like C1 domain-containing phosphatase [Source:MGI Symbol;Acc:MGI:2387586]	1.07914e-08	3.03298e-07	6.51813	-0.473948	protein_coding	chr15	102102988	102116401	+	4728	5.397	5.31	4.743	5.422	5.367	4.447	5.36	6.635	8.328	7.856	6.643	6.307
ENSMUSG00000052428	Tmco1	transmembrane and coiled-coil domains 1 [Source:MGI Symbol;Acc:MGI:1921173]	1.09426e-08	3.07128e-07	6.51268	-0.333462	protein_coding	chr1	167308670	167333978	+	4474	15.177	16.666	16.671	15.48	14.502	14.668	20.12	18.838	19.694	17.584	18.262	18.331
ENSMUSG00000027737	Slc7a11	solute carrier family 7 (cationic amino acid transporter, y+ system), member 11 [Source:MGI Symbol;Acc:MGI:1347355]	1.11399e-08	3.12237e-07	6.50552	0.566212	protein_coding	chr3	50364936	50443613	-	11245	3.154	2.468	2.306	2.561	2.568	2.114	1.442	1.876	2.091	1.5	1.368	1.584
ENSMUSG00000051851	Cxx1c	CAAX box 1C [Source:MGI Symbol;Acc:MGI:1920115]	1.12202e-08	3.13759e-07	6.5034	-0.324443	protein_coding	chrX	53607922	53609132	+	1141	125.554	126.728	127.174	124.662	126.813	136.533	146.587	144.506	153.098	173.187	161.982	145.653
ENSMUSG00000026933	Camsap1	calmodulin regulated spectrin-associated protein 1 [Source:MGI Symbol;Acc:MGI:3036242]	1.12248e-08	3.13759e-07	6.5034	0.290715	protein_coding	chr2	25926838	25983282	-	8368	9.057	9.062	8.882	8.54	9.14	9.014	6.846	7.551	6.942	6.91	6.955	7.004
ENSMUSG00000068748	Ptprz1	protein tyrosine phosphatase, receptor type Z, polypeptide 1 [Source:MGI Symbol;Acc:MGI:97816]	1.12568e-08	3.14227e-07	6.50276	0.5158	protein_coding	chr6	22875502	23052916	+	8068	17.843	18.856	18.769	18.722	20.578	18.744	9.891	14.715	11.661	11.435	13.014	15.561
ENSMUSG00000028538	St3gal3	ST3 beta-galactoside alpha-2,3-sialyltransferase 3 [Source:MGI Symbol;Acc:MGI:1316659]	1.1369e-08	3.16925e-07	6.49904	-0.288984	protein_coding	chr4	117932154	118134914	-	2768	19.243	17.971	18.032	17.828	16.78	18.648	21.105	21.314	22.653	22.048	20.471	19.995
ENSMUSG00000029516	Cit	citron [Source:MGI Symbol;Acc:MGI:105313]	1.14245e-08	3.1804e-07	6.49752	0.307303	protein_coding	chr5	115845278	116008947	+	15387	7.983	8.255	7.779	8.244	8.835	8.614	5.884	6.5	6.511	6.91	6.327	6.54
ENSMUSG00000022450	Ndufa6	NADH dehydrogenase (ubiquinone) 1 alpha subcomplex, 6 (B14) [Source:MGI Symbol;Acc:MGI:1914380]	1.17077e-08	3.25483e-07	6.48747	-0.322207	protein_coding	chr15	82350139	82354291	-	560	189.04	179.794	188.309	169.308	175.052	168.714	225.71	195.357	232.581	229.332	204.432	199.97
ENSMUSG00000042182	Bend6	BEN domain containing 6 [Source:MGI Symbol;Acc:MGI:2444572]	1.18688e-08	3.29515e-07	6.48212	-0.288357	protein_coding	chr1	33852052	33907816	-	3405	94.668	93.934	91.702	87.053	89.575	87.604	104.419	105.452	103.933	107.791	105.584	111.872
ENSMUSG00000019278	Dpep1	dipeptidase 1 (renal) [Source:MGI Symbol;Acc:MGI:94917]	1.19025e-08	3.30004e-07	6.48148	-2.38543	protein_coding	chr8	123186235	123201810	+	2241	0.193	0.113	0.077	0.179	0.032	0.036	0.116	0.797	1.13	0.579	0.61	0.407
ENSMUSG00000075703	Ept1	ethanolaminephosphotransferase 1 (CDP-ethanolamine-specific) [Source:MGI Symbol;Acc:MGI:107898]	1.21616e-08	3.36544e-07	6.47296	0.296681	protein_coding	chr5	30232581	30272012	+	10855	7.969	7.82	7.481	7.675	7.789	7.707	5.942	6.34	6.01	5.712	6.09	6.236
ENSMUSG00000002010	Idh3g	isocitrate dehydrogenase 3 (NAD+), gamma [Source:MGI Symbol;Acc:MGI:1099463]	1.21712e-08	3.36544e-07	6.47296	-0.265346	protein_coding	chrX	73778963	73786897	-	2701	51.215	49.779	51.095	50.971	52.246	51.386	55.664	58.606	62.415	61.33	57.969	58.829
ENSMUSG00000037762	Slc16a9	solute carrier family 16 (monocarboxylic acid transporters), member 9 [Source:MGI Symbol;Acc:MGI:1914109]	1.22054e-08	3.37037e-07	6.47232	-0.693105	protein_coding	chr10	70245100	70285968	+	3869	1.479	1.554	1.32	1.76	1.775	1.606	2.011	3.087	2.641	2.117	2.308	2.651
ENSMUSG00000033342	4833424O15Rik	lipid phosphate phosphatase-related protein type 5 [Source:MGI Symbol;Acc:MGI:1923019]	1.27115e-08	3.50541e-07	6.45526	0.357894	protein_coding	chr3	117575227	117689507	+	4294	6.841	6.986	6.795	6.306	6.541	5.874	4.889	5.069	5.285	4.618	4.807	4.839
ENSMUSG00000006134	Crkl	v-crk sarcoma virus CT10 oncogene homolog (avian)-like [Source:MGI Symbol;Acc:MGI:104686]	1.28335e-08	3.53429e-07	6.4517	0.409873	protein_coding	chr16	17451987	17486255	+	3863	14.486	13.477	12.753	13.853	13.97	13.927	9.564	11.053	8.836	8.776	10.443	10.886
ENSMUSG00000043456	Zfp536	zinc finger protein 536 [Source:MGI Symbol;Acc:MGI:1926102]	1.29392e-08	3.55569e-07	6.44908	-0.403073	protein_coding	chr7	37472135	37773641	-	8336	2.642	2.664	2.617	2.556	2.732	2.813	3.264	3.448	3.314	3.079	3.44	3.814
ENSMUSG00000026688	Mgst3	microsomal glutathione S-transferase 3 [Source:MGI Symbol;Acc:MGI:1913697]	1.29459e-08	3.55569e-07	6.44908	-0.28857	protein_coding	chr1	167371966	167393841	-	1097	77.638	77.878	79.436	74.379	72.787	71.594	88.912	83.953	92.848	96.111	87.882	83.556
ENSMUSG00000038173	Enpp6	ectonucleotide pyrophosphatase/phosphodiesterase 6 [Source:MGI Symbol;Acc:MGI:2445171]	1.31656e-08	3.61121e-07	6.44235	0.62589	protein_coding	chr8	46986925	47094895	+	4413	16.096	18.415	17.392	17.718	17.414	19.452	12.016	12.319	9.558	7.471	11.794	12.938
ENSMUSG00000022801	Lrch3	leucine-rich repeats and calponin homology (CH) domain containing 3 [Source:MGI Symbol;Acc:MGI:1917394]	1.33876e-08	3.6672e-07	6.43567	0.372667	protein_coding	chr16	32914100	33015647	+	6610	5.285	6.029	5.58	5.399	5.704	5.385	3.518	4.509	4.603	4.043	4.338	3.816
ENSMUSG00000042099	Kank3	KN motif and ankyrin repeat domains 3 [Source:MGI Symbol;Acc:MGI:1098615]	1.34868e-08	3.68945e-07	6.43304	-0.447002	protein_coding	chr17	33810520	33822918	+	3118	6.423	6.217	6.15	6.179	5.715	5.475	7.193	7.733	9.424	9.26	7.236	6.737
ENSMUSG00000061410	Zcchc14	zinc finger, CCHC domain containing 14 [Source:MGI Symbol;Acc:MGI:2159407]	1.36449e-08	3.72746e-07	6.42859	0.319332	protein_coding	chr8	121598703	121652901	-	7780	7.197	7.218	6.699	6.94	7.271	6.676	4.609	5.653	5.59	5.478	5.679	5.366
ENSMUSG00000023048	Prr13	proline rich 13 [Source:MGI Symbol;Acc:MGI:1913401]	1.36621e-08	3.72746e-07	6.42859	-0.386889	protein_coding	chr15	102459028	102462806	+	1562	21.193	20.551	22.144	22.951	23.558	22.867	28.912	25.514	25.469	30.141	30.258	27.262
ENSMUSG00000035202	Lars2	leucyl-tRNA synthetase, mitochondrial [Source:MGI Symbol;Acc:MGI:2142973]	1.38238e-08	3.76658e-07	6.42405	-0.5535	protein_coding	chr9	123366940	123462664	+	3881	207.99	206.956	285.402	248.841	242.863	218.942	296.318	356.988	431.628	351.545	310.22	253.816
ENSMUSG00000055839	Tceb2	transcription elongation factor B (SIII), polypeptide 2 [Source:MGI Symbol;Acc:MGI:1914923]	1.4317e-08	3.8948e-07	6.40951	-0.319209	protein_coding	chr17	23824740	23829109	-	508	275.845	264.669	281.126	255.791	258.361	262.014	341.307	309.406	339.419	341.972	307.797	278.765
ENSMUSG00000023064	Sncg	synuclein, gamma [Source:MGI Symbol;Acc:MGI:1298397]	1.43367e-08	3.8948e-07	6.40951	-0.330894	protein_coding	chr14	34370274	34374789	-	852	99.924	86.877	92.219	102.162	90.621	91.186	115.755	105.016	113.339	127.698	111.648	107.851
ENSMUSG00000026355	Mcm6	minichromosome maintenance deficient 6 (MIS5 homolog, S. pombe) (S. cerevisiae) [Source:MGI Symbol;Acc:MGI:1298227]	1.43514e-08	3.8948e-07	6.40951	0.84445	protein_coding	chr1	128331591	128359656	-	2901	1.64	1.736	1.447	1.339	1.62	1.391	0.854	0.924	0.951	1.006	0.589	0.576
ENSMUSG00000002028	Kmt2a	lysine (K)-specific methyltransferase 2A [Source:MGI Symbol;Acc:MGI:96995]	1.48866e-08	4.03472e-07	6.39419	0.324921	protein_coding	chr9	44803355	44881296	-	16670	3.427	3.256	3.415	3.4	3.688	3.135	2.281	2.655	2.951	2.815	2.497	2.429
ENSMUSG00000070509	Rgma	repulsive guidance molecule family member A [Source:MGI Symbol;Acc:MGI:2679262]	1.49689e-08	4.05167e-07	6.39237	0.345298	protein_coding	chr7	73375520	73419899	+	3782	17.312	17.675	17.078	18.365	17.653	19.23	13.619	14.64	12.336	14.421	14	12.244
ENSMUSG00000047959	Kcna3	potassium voltage-gated channel, shaker-related subfamily, member 3 [Source:MGI Symbol;Acc:MGI:96660]	1.50676e-08	4.07303e-07	6.39008	1.38565	protein_coding	chr3	107036162	107038129	+	1968	0.423	0.608	0.462	0.509	0.661	0.595	0.265	0.17	0.138	0.144	0.152	0.232
ENSMUSG00000098496	RP23-32A8.1	RIKEN cDNA 1810026B05 gene [Source:MGI Symbol;Acc:MGI:1916420]	1.52e-08	4.10341e-07	6.38685	-0.488476	processed_transcript	chr7	73539801	73558395	-	5335	2.644	2.71	2.832	2.515	2.297	2.118	3.438	3.024	3.822	3.284	3.46	3.382
ENSMUSG00000070871	Ccnyl1	cyclin Y-like 1 [Source:MGI Symbol;Acc:MGI:2138614]	1.54579e-08	4.16754e-07	6.38012	0.337779	protein_coding	chr1	64690455	64725644	+	3281	10.982	11.771	10.595	10.731	10.136	9.988	8.174	8.557	8.97	7.935	7.45	7.78
ENSMUSG00000032648	Pygm	muscle glycogen phosphorylase [Source:MGI Symbol;Acc:MGI:97830]	1.58813e-08	4.27607e-07	6.36896	-0.394742	protein_coding	chr19	6384399	6398459	+	3218	36.371	37.705	38.07	39.297	41.864	43.77	44.371	50.89	45.742	51.64	55.189	52.022
ENSMUSG00000042988	Notum	notum pectinacetylesterase homolog (Drosophila) [Source:MGI Symbol;Acc:MGI:1924833]	1.60416e-08	4.31357e-07	6.36516	0.882705	protein_coding	chr11	120653788	120661175	-	2408	2.501	1.971	1.96	2.029	2.147	1.86	0.776	1.252	0.976	1.229	1.455	0.773
ENSMUSG00000026857	Ntmt1	N-terminal Xaa-Pro-Lys N-methyltransferase 1 [Source:MGI Symbol;Acc:MGI:1913867]	1.61039e-08	4.32271e-07	6.36424	-0.324536	protein_coding	chr2	30807826	30823033	+	2798	10.202	9.686	10.505	9.234	9.444	9.621	11.278	11.79	12.732	12.87	11.149	10.97
ENSMUSG00000029223	Uchl1	ubiquitin carboxy-terminal hydrolase L1 [Source:MGI Symbol;Acc:MGI:103149]	1.61177e-08	4.32271e-07	6.36424	-0.325893	protein_coding	chr5	66676098	66687231	+	1616	293.987	295.181	293.677	317.003	308.944	311.232	388.527	330.062	372.913	398.612	354.981	349.915
ENSMUSG00000087305	A430035B10Rik	RIKEN cDNA A430035B10 gene [Source:MGI Symbol;Acc:MGI:2443789]	1.62271e-08	4.34636e-07	6.36187	0.703459	processed_transcript	chr6	8488795	8510430	-	5056	1.152	1.075	1.344	1.165	1.015	1.054	0.731	0.662	0.662	0.561	0.727	0.646
ENSMUSG00000059336	Slc14a1	solute carrier family 14 (urea transporter), member 1 [Source:MGI Symbol;Acc:MGI:1351654]	1.65208e-08	4.41925e-07	6.35465	0.428714	protein_coding	chr18	78100091	78142119	-	3995	8.644	8.951	8.864	8.783	8.469	9.557	6.822	7.531	5.975	6.496	6.022	5.23
ENSMUSG00000038007	Acer2	alkaline ceramidase 2 [Source:MGI Symbol;Acc:MGI:1920932]	1.65944e-08	4.43317e-07	6.35329	-1.14389	protein_coding	chr4	86874396	86934822	+	7159	0.706	0.845	0.568	1.231	1.01	0.806	1.196	1.45	2.204	1.32	2.226	2.605
ENSMUSG00000024818	Slc25a45	solute carrier family 25, member 45 [Source:MGI Symbol;Acc:MGI:2147731]	1.66812e-08	4.45057e-07	6.35158	-0.540317	protein_coding	chr19	5877808	5885766	+	2650	3.704	4.129	3.316	3.552	3.369	4.173	5.708	4.655	5.766	5.004	4.822	5.203
ENSMUSG00000030757	Zkscan2	zinc finger with KRAB and SCAN domains 2 [Source:MGI Symbol;Acc:MGI:2444060]	1.67039e-08	4.45082e-07	6.35156	0.657501	protein_coding	chr7	123479516	123500449	-	4695	1.658	1.559	1.816	1.681	1.863	1.427	0.796	1.213	0.934	1.071	0.947	1.117
ENSMUSG00000078349	AW011738	expressed sequence AW011738 [Source:MGI Symbol;Acc:MGI:2140540]	1.68426e-08	4.48195e-07	6.34853	0.728984	protein_coding	chr4	156203304	156205151	+	1848	2.97	2.686	2.46	2.883	2.777	2.249	1.482	1.359	1.835	1.558	1.249	1.747
ENSMUSG00000028527	Ak4	adenylate kinase 4 [Source:MGI Symbol;Acc:MGI:87979]	1.74403e-08	4.62384e-07	6.335	0.423595	protein_coding	chr4	101419277	101466995	+	4646	6.488	6.566	6.597	6.768	6.854	7.749	5.361	4.649	5.177	4.347	5.031	4.816
ENSMUSG00000068036	Mllt4	myeloid/lymphoid or mixed-lineage leukemia (trithorax homolog, Drosophila); translocated to, 4 [Source:MGI Symbol;Acc:MGI:1314653]	1.74411e-08	4.62384e-07	6.335	0.28064	protein_coding	chr17	13760539	13906150	+	10223	4.628	4.696	4.306	4.608	4.657	4.477	3.563	3.702	3.83	3.562	3.549	3.467
ENSMUSG00000030088	Aldh1l1	aldehyde dehydrogenase 1 family, member L1 [Source:MGI Symbol;Acc:MGI:1340024]	1.74433e-08	4.62384e-07	6.335	-0.385356	protein_coding	chr6	90486427	90600203	+	4512	16.458	16.028	17.394	16.717	19.411	19.741	20.269	22.329	20.881	23.682	22.219	23.581
ENSMUSG00000032393	Dpp8	dipeptidylpeptidase 8 [Source:MGI Symbol;Acc:MGI:1921638]	1.75125e-08	4.63619e-07	6.33384	0.367814	protein_coding	chr9	65032458	65082650	+	4968	29.331	30.426	28.546	29.816	30.151	30.448	21.094	24.324	21.048	19.557	22.837	24.154
ENSMUSG00000052776	Oas1a	2'-5' oligoadenylate synthetase 1A [Source:MGI Symbol;Acc:MGI:2180860]	1.76184e-08	4.65822e-07	6.33178	1.71234	protein_coding	chr5	120896256	120907521	-	1885	0.582	0.999	0.758	0.829	0.575	0.792	0.115	0.059	0.552	0.215	0.136	0.161
ENSMUSG00000038690	Atp5j2	ATP synthase, H+ transporting, mitochondrial F0 complex, subunit F2 [Source:MGI Symbol;Acc:MGI:1927558]	1.80754e-08	4.77287e-07	6.32122	-0.310304	protein_coding	chr5	145183698	145192062	-	1231	112.888	111.135	117.595	110.341	118.364	118.519	146.286	131.311	140.326	147.315	131.358	125.469
ENSMUSG00000044667	D3Bwg0562e	lipid phosphate phosphatase-related protein type 4 [Source:MGI Symbol;Acc:MGI:106530]	1.82817e-08	4.82114e-07	6.31685	0.373381	protein_coding	chr3	117319145	117360876	-	7138	6.39	6.045	5.858	5.679	6.553	6.321	3.806	4.762	4.75	4.511	4.532	5.008
ENSMUSG00000024501	Dpysl3	dihydropyrimidinase-like 3 [Source:MGI Symbol;Acc:MGI:1349762]	1.86495e-08	4.91185e-07	6.30876	0.29982	protein_coding	chr18	43320979	43438286	-	6265	25.208	24.381	25.186	26.661	26.73	24.061	19.19	20.26	19.887	18.913	19.931	20.664
ENSMUSG00000056073	Grik2	glutamate receptor, ionotropic, kainate 2 (beta 2) [Source:MGI Symbol;Acc:MGI:95815]	1.87572e-08	4.93388e-07	6.30681	0.302411	protein_coding	chr10	49099460	49788766	-	8272	4.251	4.235	4.495	4.14	4.121	4.035	3.116	3.428	3.361	3.329	3.229	3.247
ENSMUSG00000032352	Lrrc1	leucine rich repeat containing 1 [Source:MGI Symbol;Acc:MGI:2442313]	1.88137e-08	4.94239e-07	6.30606	-0.430308	protein_coding	chr9	77430823	77544870	-	8247	1.775	1.705	1.674	1.598	1.587	1.635	2.398	2.118	2.242	2.114	2.083	1.976
ENSMUSG00000000263	Glra1	glycine receptor, alpha 1 subunit [Source:MGI Symbol;Acc:MGI:95747]	1.88379e-08	4.94241e-07	6.30606	0.809178	protein_coding	chr11	55514238	55608198	-	2414	9.413	8.9	7.101	10.271	11.066	10.717	3.943	5.526	4.644	4.149	5.806	7.349
ENSMUSG00000024181	Mrpl28	mitochondrial ribosomal protein L28 [Source:MGI Symbol;Acc:MGI:1915861]	1.90054e-08	4.97999e-07	6.30277	-0.297848	protein_coding	chr17	26123520	26126613	+	1274	37.238	37.681	35.304	37.604	36.544	37.603	46.127	42.804	44.073	47.076	42.934	39.537
ENSMUSG00000041309	Nkx6-2	NK6 homeobox 2 [Source:MGI Symbol;Acc:MGI:1352738]	1.93766e-08	5.0708e-07	6.29492	-0.450934	protein_coding	chr7	139579377	139582797	-	1906	30.284	33.341	32.16	28.666	27.309	29.708	49.737	37.396	38.425	40.977	36.769	34.997
ENSMUSG00000022829	Stxbp5l	syntaxin binding protein 5-like [Source:MGI Symbol;Acc:MGI:2443815]	1.94938e-08	5.09496e-07	6.29286	0.78774	protein_coding	chr16	37114942	37384962	-	8521	0.886	0.77	0.757	0.79	0.878	0.938	0.383	0.517	0.414	0.357	0.491	0.611
ENSMUSG00000021277	Traf3	TNF receptor-associated factor 3 [Source:MGI Symbol;Acc:MGI:108041]	1.96738e-08	5.13547e-07	6.28942	0.398864	protein_coding	chr12	111166370	111267153	+	7350	37.18	38.084	37.235	38.95	41.482	40.315	24.01	29.958	28.263	26.185	28.803	32.859
ENSMUSG00000069895	Atxn1l	ataxin 1-like [Source:MGI Symbol;Acc:MGI:3694797]	1.98571e-08	5.17673e-07	6.28594	0.410723	protein_coding	chr8	109726451	109737739	-	7526	5.782	5.363	5.556	5.413	6.023	6.028	3.806	4.131	3.959	3.809	4.1	4.881
ENSMUSG00000037152	Ndufc1	NADH dehydrogenase (ubiquinone) 1, subcomplex unknown, 1 [Source:MGI Symbol;Acc:MGI:1913627]	1.99954e-08	5.20616e-07	6.28348	-0.335484	protein_coding	chr3	51404677	51408988	-	1489	35.57	37.228	37.795	37.608	33.816	33.04	48.049	43.708	45.421	42.43	42.791	38.573
ENSMUSG00000041598	Cdc42ep4	CDC42 effector protein (Rho GTPase binding) 4 [Source:MGI Symbol;Acc:MGI:1929760]	2.00591e-08	5.21612e-07	6.28265	0.382178	protein_coding	chr11	113726850	113751881	-	3643	13.589	13.257	13.261	13.854	14.834	13.35	9.569	10.633	11.256	10.998	10.416	7.862
ENSMUSG00000039372	2015-03-04	membrane-associated ring finger (C3HC4) 4 [Source:MGI Symbol;Acc:MGI:2683550]	2.01229e-08	5.2261e-07	6.28182	0.405865	protein_coding	chr1	72427112	72536930	-	4553	4.574	4.162	3.898	4.188	4.525	4.21	2.912	3.065	3.048	3.376	3.154	2.995
ENSMUSG00000026918	Brd3	bromodomain containing 3 [Source:MGI Symbol;Acc:MGI:1914632]	2.02422e-08	5.25042e-07	6.27981	0.297017	protein_coding	chr2	27445579	27507662	-	7336	6.689	6.588	6.202	6.285	6.696	6.552	4.651	5.265	5.244	5.052	5.324	5.002
ENSMUSG00000066233	Tmem42	transmembrane protein 42 [Source:MGI Symbol;Acc:MGI:1277176]	2.09408e-08	5.42478e-07	6.26562	-0.44982	protein_coding	chr9	123021326	123023490	+	1044	10.548	9.752	10.242	9.554	10.422	8.891	12.865	13.473	14.16	13.362	11.42	12.88
ENSMUSG00000028082	Sh3d19	SH3 domain protein D19 [Source:MGI Symbol;Acc:MGI:1350923]	2.112e-08	5.4643e-07	6.26247	0.433599	protein_coding	chr3	85971109	86130526	+	8888	5.371	4.602	4.647	5.07	5.019	4.137	2.866	3.636	4.257	3.221	3.418	3.163
ENSMUSG00000025135	Anapc11	anaphase promoting complex subunit 11 [Source:MGI Symbol;Acc:MGI:1913406]	2.21002e-08	5.71071e-07	6.24331	-0.31662	protein_coding	chr11	120598421	120608198	+	5057	11.204	11.055	11.257	10.669	11.008	10.622	14.173	13.377	13.553	13.552	12.878	11.328
ENSMUSG00000024866	Acy3	aspartoacylase (aminoacylase) 3 [Source:MGI Symbol;Acc:MGI:1918920]	2.21528e-08	5.7171e-07	6.24282	-0.482796	protein_coding	chr19	3986661	3990007	+	1505	18.502	16.057	18.265	20.627	14.939	19.013	23.798	22.512	20.757	28.345	24.902	24.104
ENSMUSG00000036644	Tbc1d9b	TBC1 domain family, member 9B [Source:MGI Symbol;Acc:MGI:1924045]	2.23827e-08	5.76918e-07	6.23889	-0.314868	protein_coding	chr11	50131396	50172785	+	6429	30.506	30.578	30.301	31.059	30.108	34.521	38.618	36.412	36.777	38.085	36.532	37.407
ENSMUSG00000074228	Gm10645	predicted gene 10645 [Source:MGI Symbol;Acc:MGI:3704313]	2.29224e-08	5.90087e-07	6.22908	1.45943	protein_coding	chr8	83165081	83166170	-	1090	0.855	1.13	0.993	0.919	0.696	0.629	0.439	0.102	0.249	0.298	0.314	0.244
ENSMUSG00000056749	Nfil3	nuclear factor, interleukin 3, regulated [Source:MGI Symbol;Acc:MGI:109495]	2.3043e-08	5.92447e-07	6.22735	-0.482811	protein_coding	chr13	52967209	52981073	-	2026	5.731	6.223	6.111	6.267	6.155	6.375	7.273	7.852	8.435	8.827	7.572	9.656
ENSMUSG00000006498	Ptbp1	polypyrimidine tract binding protein 1 [Source:MGI Symbol;Acc:MGI:97791]	2.3451e-08	6.00994e-07	6.22113	0.35756	protein_coding	chr10	79854427	79864771	+	4740	8.542	8.049	7.306	7.682	8.381	7.263	5.282	6.583	6.59	5.826	5.833	5.361
ENSMUSG00000035566	Pcdh17	protocadherin 17 [Source:MGI Symbol;Acc:MGI:2684924]	2.3468e-08	6.00994e-07	6.22113	0.466129	protein_coding	chr14	84443563	84537060	+	9509	9.975	10.341	10.548	10.784	11.145	11.294	6.207	7.889	7.07	6.491	7.788	9.116
ENSMUSG00000027875	Hmgcs2	3-hydroxy-3-methylglutaryl-Coenzyme A synthase 2 [Source:MGI Symbol;Acc:MGI:101939]	2.34866e-08	6.00994e-07	6.22113	-0.931659	protein_coding	chr3	98280435	98310738	+	3290	5.825	4.394	4.539	4.298	4.746	2.932	4.399	8.296	11.35	9.528	9.3	6.408
ENSMUSG00000020689	Itgb3	integrin beta 3 [Source:MGI Symbol;Acc:MGI:96612]	2.34926e-08	6.00994e-07	6.22113	0.563136	protein_coding	chr11	104608000	104670476	+	5901	2.368	2.278	2.23	2.6	1.997	2.271	1.679	1.296	1.417	1.697	1.557	1.287
ENSMUSG00000096188	Cmtm4	CKLF-like MARVEL transmembrane domain containing 4 [Source:MGI Symbol;Acc:MGI:2142888]	2.35426e-08	6.01524e-07	6.22075	0.340373	protein_coding	chr8	104348191	104395807	-	7734	12.384	12.733	11.995	11.643	13.245	13.009	8.458	10.118	9.446	9.118	9.47	10.363
ENSMUSG00000035236	Scai	suppressor of cancer cell invasion [Source:MGI Symbol;Acc:MGI:2443716]	2.36029e-08	6.02314e-07	6.22018	0.453905	protein_coding	chr2	39066214	39190730	-	11668	3.943	4.034	4.051	3.701	4.027	3.417	2.067	2.698	2.898	2.589	2.809	3.194
ENSMUSG00000031812	Map1lc3b	microtubule-associated protein 1 light chain 3 beta [Source:MGI Symbol;Acc:MGI:1914693]	2.3972e-08	6.10972e-07	6.21398	-0.269135	protein_coding	chr8	121590361	121598760	+	7517	40.74	40.376	39.886	40.935	39.7	41.298	46.553	46.327	46.477	47.737	47.014	47.411
ENSMUSG00000005716	Pvalb	parvalbumin [Source:MGI Symbol;Acc:MGI:97821]	2.41174e-08	6.13917e-07	6.21189	-0.471445	protein_coding	chr15	78191114	78206400	-	1041	42.026	43.957	42.707	47.867	42.015	43.964	72.985	49.382	52.374	62.132	58.168	54.407
ENSMUSG00000034612	Chst11	carbohydrate sulfotransferase 11 [Source:MGI Symbol;Acc:MGI:1927166]	2.42249e-08	6.15889e-07	6.2105	0.397749	protein_coding	chr10	82985498	83195900	+	5527	7.572	7.971	7.386	7.566	9.012	8.186	4.884	6.241	5.971	5.51	5.984	6.22
ENSMUSG00000040170	Fmo2	flavin containing monooxygenase 2 [Source:MGI Symbol;Acc:MGI:1916776]	2.43417e-08	6.18091e-07	6.20895	-2.11839	protein_coding	chr1	162874317	162898726	-	5545	0.072	0.039	0.016	0.043	0.026	0.044	0.031	0.252	0.22	0.256	0.247	0.137
ENSMUSG00000052539	Magi3	membrane associated guanylate kinase, WW and PDZ domain containing 3 [Source:MGI Symbol;Acc:MGI:1923484]	2.44121e-08	6.19115e-07	6.20823	0.357572	protein_coding	chr3	104013259	104220374	-	6773	7.329	7.077	6.979	7.156	7.002	6.132	4.364	5.348	5.674	5.113	5.054	5.721
ENSMUSG00000026509	Capn2	calpain 2 [Source:MGI Symbol;Acc:MGI:88264]	2.44815e-08	6.20107e-07	6.20753	-0.306524	protein_coding	chr1	182467256	182517495	-	3200	49.529	50.077	51.609	52.937	49.735	51.344	59.33	60.508	57.923	59.103	61.295	64.636
ENSMUSG00000027508	Pag1	phosphoprotein associated with glycosphingolipid microdomains 1 [Source:MGI Symbol;Acc:MGI:2443160]	2.50978e-08	6.34933e-07	6.19727	0.393842	protein_coding	chr3	9687479	9833679	-	9580	2.966	3.506	3.028	3.558	3.535	3.294	2.228	2.534	2.506	2.303	2.355	2.625
ENSMUSG00000031788	Kifc3	kinesin family member C3 [Source:MGI Symbol;Acc:MGI:109202]	2.53599e-08	6.40237e-07	6.19366	0.282952	protein_coding	chr8	95099832	95142540	-	3758	20.601	19.089	19.629	19.165	20.997	20.083	15.846	15.551	16.361	16.456	15.647	14.697
ENSMUSG00000026596	Abl2	v-abl Abelson murine leukemia viral oncogene 2 (arg, Abelson-related gene) [Source:MGI Symbol;Acc:MGI:87860]	2.53698e-08	6.40237e-07	6.19366	0.363852	protein_coding	chr1	156558786	156649568	+	10664	4.021	3.863	3.759	3.621	4.257	4.118	2.702	3.046	2.806	2.871	3.198	3.028
ENSMUSG00000049420	Tmem200a	transmembrane protein 200A [Source:MGI Symbol;Acc:MGI:1924470]	2.56052e-08	6.45383e-07	6.19018	0.643856	protein_coding	chr10	25991186	26079052	-	4115	1.714	1.418	1.494	1.373	1.695	1.53	0.813	1.072	1.077	1.015	0.883	0.812
ENSMUSG00000053332	Gas5	growth arrest specific 5 [Source:MGI Symbol;Acc:MGI:95659]	2.60331e-08	6.55363e-07	6.18352	-0.359786	processed_transcript	chr1	161034422	161038539	+	3760	21.528	21.228	21.426	20.667	18.765	18	26.137	24.524	28.315	26.833	23.492	20.943
ENSMUSG00000041702	Btbd7	BTB (POZ) domain containing 7 [Source:MGI Symbol;Acc:MGI:1917858]	2.65371e-08	6.67233e-07	6.17572	0.798766	protein_coding	chr12	102784656	102878406	-	4298	1.757	1.905	1.833	2.116	2.338	2.075	0.849	1.247	0.936	0.925	1.143	1.502
ENSMUSG00000026556	Vangl2	vang-like 2 (van gogh, Drosophila) [Source:MGI Symbol;Acc:MGI:2135272]	2.67561e-08	6.71917e-07	6.17268	0.386308	protein_coding	chr1	172000960	172028444	-	6990	4.279	4.235	3.902	4.367	4.411	4.428	3.202	3.282	2.729	3.185	3.277	3.157
ENSMUSG00000022354	Ndufb9	NADH dehydrogenase (ubiquinone) 1 beta subcomplex, 9 [Source:MGI Symbol;Acc:MGI:1913468]	2.69781e-08	6.76662e-07	6.16963	-0.291087	protein_coding	chr15	58933810	58939489	+	651	242.798	242.539	252.688	247.597	230.648	241.098	301.121	274.022	295.208	307.903	268.674	268.996
ENSMUSG00000020075	Ddx21	DEAD (Asp-Glu-Ala-Asp) box polypeptide 21 [Source:MGI Symbol;Acc:MGI:1860494]	2.73135e-08	6.84144e-07	6.16485	0.316624	protein_coding	chr10	62580248	62602298	-	4742	7.388	7.174	6.984	7.053	7.287	6.656	5.124	5.52	6.225	5.336	5.218	5.447
ENSMUSG00000025993	Slc40a1	solute carrier family 40 (iron-regulated transporter), member 1 [Source:MGI Symbol;Acc:MGI:1315204]	2.73431e-08	6.84144e-07	6.16485	0.548573	protein_coding	chr1	45908070	45925594	-	3380	7.136	6.796	6.724	7.478	8.01	7.546	4.887	5.961	3.986	4.007	5.171	4.642
ENSMUSG00000079557	2015-03-02	membrane-associated ring finger (C3HC4) 2 [Source:MGI Symbol;Acc:MGI:1925915]	2.74811e-08	6.86759e-07	6.1632	-0.291085	protein_coding	chr17	33685692	33718670	-	5997	16.166	14.439	15.108	15.149	14.279	15.243	18.308	18.28	17.67	18.108	17.586	16.418
ENSMUSG00000047721	Bola2	bolA-like 2 (E. coli) [Source:MGI Symbol;Acc:MGI:1913412]	2.76244e-08	6.89502e-07	6.16146	-0.381192	protein_coding	chr7	126695401	126697058	+	1658	16.915	15.471	14.987	14.496	16.155	16.674	20.343	19.627	21.923	21.792	18.635	16.565
ENSMUSG00000031731	Ap1g1	adaptor protein complex AP-1, gamma 1 subunit [Source:MGI Symbol;Acc:MGI:101919]	2.7715e-08	6.90089e-07	6.16109	0.349199	protein_coding	chr8	109778554	109861358	+	4835	10.59	10.206	9.347	10.712	11.057	10.442	6.778	8.693	7.985	7.666	7.672	8.304
ENSMUSG00000007682	Dio2	deiodinase, iodothyronine, type II [Source:MGI Symbol;Acc:MGI:1338833]	2.77152e-08	6.90089e-07	6.16109	-0.46699	protein_coding	chr12	90724554	90738438	-	5813	5.368	6.077	5.131	4.417	4.72	4.659	5.855	7.403	6.595	6.257	6.432	7.789
ENSMUSG00000033981	Gria2	glutamate receptor, ionotropic, AMPA2 (alpha 2) [Source:MGI Symbol;Acc:MGI:95809]	2.79061e-08	6.93998e-07	6.15864	0.339985	protein_coding	chr3	80684936	80802791	-	6956	21.537	22.751	21.508	20.224	22.88	19.814	14.028	17.083	16.137	16.142	16.642	17.704
ENSMUSG00000001383	Zmat2	zinc finger, matrin type 2 [Source:MGI Symbol;Acc:MGI:1913742]	2.83429e-08	7.0401e-07	6.15242	-0.301139	protein_coding	chr18	36793923	36799660	+	2257	53.39	50.1	55.181	54.928	55.285	52.894	64.861	58.982	64.518	63.621	63.257	65.891
ENSMUSG00000036334	Igsf10	immunoglobulin superfamily, member 10 [Source:MGI Symbol;Acc:MGI:1923481]	2.86749e-08	7.11394e-07	6.14789	0.514437	protein_coding	chr3	59316735	59344256	-	10084	1.125	1.046	1.017	0.933	1.111	0.961	0.634	0.692	0.767	0.635	0.733	0.697
ENSMUSG00000038267	Slc22a23	solute carrier family 22, member 23 [Source:MGI Symbol;Acc:MGI:1920352]	2.90954e-08	7.20954e-07	6.14209	0.327068	protein_coding	chr13	34179158	34345182	-	6386	38.744	39.85	39.717	40.784	39.373	40.656	32.289	33.065	30.158	27.496	30.153	30.027
ENSMUSG00000023456	Tpi1	triosephosphate isomerase 1 [Source:MGI Symbol;Acc:MGI:98797]	3.06069e-08	7.57493e-07	6.12062	-0.374337	protein_coding	chr6	124810586	124814296	-	2209	237.914	234.408	240.434	281.045	263.464	286.257	310.516	291.563	323.11	343.043	326.718	330.802
ENSMUSG00000046718	Bst2	bone marrow stromal cell antigen 2 [Source:MGI Symbol;Acc:MGI:1916800]	3.06875e-08	7.58572e-07	6.12	1.09311	protein_coding	chr8	71534264	71537437	-	764	5.487	7.303	4.25	4.456	4.542	4.807	2.048	2.265	3.846	2.282	1.902	1.492
ENSMUSG00000034361	Cpne2	copine II [Source:MGI Symbol;Acc:MGI:2387578]	3.09843e-08	7.64987e-07	6.11635	0.503773	protein_coding	chr8	94532990	94570529	+	3198	7.501	6.933	6.335	6.839	8.839	7.421	4.349	5.114	5.259	5.884	4.971	4.252
ENSMUSG00000020275	Rel	reticuloendotheliosis oncogene [Source:MGI Symbol;Acc:MGI:97897]	3.15141e-08	7.7599e-07	6.11014	1.16202	protein_coding	chr11	23741514	23770970	-	2799	0.689	0.725	0.464	0.787	0.568	0.692	0.326	0.279	0.178	0.203	0.29	0.353
ENSMUSG00000020091	Eif4ebp2	eukaryotic translation initiation factor 4E binding protein 2 [Source:MGI Symbol;Acc:MGI:109198]	3.15586e-08	7.7599e-07	6.11014	0.565867	protein_coding	chr10	61432497	61452669	-	1786	8.792	7.668	7.223	8.523	8.662	8.474	4.356	6.219	4.987	4.904	5.336	6.189
ENSMUSG00000097566	A930024N18Rik	RIKEN cDNA A930024N18 gene [Source:MGI Symbol;Acc:MGI:4360907]	3.15742e-08	7.7599e-07	6.11014	0.739291	lincRNA	chr17	15375000	15379475	+	3955	1.178	1.063	0.963	1.195	0.95	1.082	0.626	0.593	0.72	0.687	0.486	0.576
ENSMUSG00000001228	Uhrf1	ubiquitin-like, containing PHD and RING finger domains, 1 [Source:MGI Symbol;Acc:MGI:1338889]	3.15812e-08	7.7599e-07	6.11014	0.823355	protein_coding	chr17	56303321	56323486	+	4259	0.726	0.868	0.772	0.705	0.764	0.711	0.316	0.485	0.478	0.457	0.391	0.348
ENSMUSG00000016344	Ppdpf	pancreatic progenitor cell differentiation and proliferation factor homolog (zebrafish)RIKEN cDNA 2700038C09 gene [Source:MGI Symbol;Acc:MGI:1913746]	3.16804e-08	7.77496e-07	6.1093	-0.326317	protein_coding	chr2	181187247	181188771	+	1336	40.341	44.42	42.026	41.855	45.21	47.669	53.714	51.346	56.307	50.78	53.033	50.354
ENSMUSG00000030307	Slc6a11	solute carrier family 6 (neurotransmitter transporter, GABA), member 11 [Source:MGI Symbol;Acc:MGI:95630]	3.27572e-08	8.02961e-07	6.09531	0.485275	protein_coding	chr6	114131241	114249886	+	4066	163.768	161.514	158.891	160.924	203.872	174.487	89.368	123.411	110.497	123.479	119.35	137.352
ENSMUSG00000040813	Tex264	testis expressed gene 264 [Source:MGI Symbol;Acc:MGI:1096570]	3.28193e-08	8.03525e-07	6.095	-0.302795	protein_coding	chr9	106658747	106685948	-	2268	27.651	28.451	25.596	26.474	26.616	26.906	33.117	30.098	33.268	34.562	32.238	28.657
ENSMUSG00000089940	Gm4117	predicted gene 4117 [Source:MGI Symbol;Acc:MGI:3782293]	3.29565e-08	8.05922e-07	6.09371	1.14828	processed_transcript	chr13	89739460	89887166	+	52997	0.026	0.031	0.027	0.029	0.025	0.026	0.015	0.008	0.015	0.014	0.01	0.007
ENSMUSG00000031229	Atrx	alpha thalassemia/mental retardation syndrome X-linked homolog (human) [Source:MGI Symbol;Acc:MGI:103067]	3.33374e-08	8.14257e-07	6.08924	0.34269	protein_coding	chrX	105797615	105929397	-	15190	5.638	5.67	5.908	5.907	6.227	5.476	3.708	4.784	4.565	4.189	4.563	4.606
ENSMUSG00000022519	Srl	sarcalumenin [Source:MGI Symbol;Acc:MGI:2146620]	3.33767e-08	8.14257e-07	6.08924	0.559996	protein_coding	chr16	4480216	4541816	-	5325	1.424	1.606	1.431	1.617	1.588	1.622	0.996	1.111	1.002	0.891	0.995	1.049
ENSMUSG00000052229	Gpr17	G protein-coupled receptor 17 [Source:MGI Symbol;Acc:MGI:3584514]	3.38938e-08	8.2589e-07	6.08308	0.389829	protein_coding	chr18	31942997	31949636	-	5195	102.567	111.621	114.936	103.621	118.563	115.809	76.95	84.729	81.053	70.682	86.478	89.31
ENSMUSG00000038023	Atp6v0a2	ATPase, H+ transporting, lysosomal V0 subunit A2 [Source:MGI Symbol;Acc:MGI:104855]	3.43873e-08	8.3692e-07	6.07732	0.419319	protein_coding	chr5	124629067	124722144	+	3019	18.613	19.969	17.881	19.305	20.725	20.387	12.698	14.532	14.391	11.605	14.608	16.105
ENSMUSG00000031820	Babam1	BRISC and BRCA1 A complex member 1 [Source:MGI Symbol;Acc:MGI:1915501]	3.45898e-08	8.40853e-07	6.07528	-0.285919	protein_coding	chr8	71396855	71404772	+	1592	35.066	32.635	33.256	32.91	32.604	33.844	38.633	37.304	39.614	44.372	37.311	37.843
ENSMUSG00000041134	Cyyr1	cysteine and tyrosine-rich protein 1 [Source:MGI Symbol;Acc:MGI:2152187]	3.4837e-08	8.4586e-07	6.0727	0.769342	protein_coding	chr16	85421533	85553397	-	8894	0.516	0.664	0.535	0.482	0.634	0.486	0.249	0.345	0.305	0.283	0.322	0.354
ENSMUSG00000034858	Fam214a	family with sequence similarity 214, member A [Source:MGI Symbol;Acc:MGI:2387648]	3.61096e-08	8.75722e-07	6.05763	-0.470656	protein_coding	chr9	74953053	75032468	+	4521	12.186	11.724	12.055	12.262	12.441	11.81	13.739	15.852	14.249	15.015	17.004	20.56
ENSMUSG00000041697	Cox6a1	cytochrome c oxidase subunit VIa polypeptide 1 [Source:MGI Symbol;Acc:MGI:103099]	3.65313e-08	8.84902e-07	6.0531	-0.335945	protein_coding	chr5	115345642	115348981	-	702	414.584	404.007	413.531	437.364	456.155	463.551	533.66	491.851	513.392	584.816	535.199	486.678
ENSMUSG00000026586	Prrx1	paired related homeobox 1 [Source:MGI Symbol;Acc:MGI:97712]	3.71424e-08	8.98644e-07	6.04641	0.580346	protein_coding	chr1	163245116	163313710	-	11069	1.217	1.208	1.119	1.372	1.123	0.941	0.605	0.772	0.837	0.718	0.849	0.697
ENSMUSG00000033499	Larp4b	La ribonucleoprotein domain family, member 4B [Source:MGI Symbol;Acc:MGI:106330]	3.75699e-08	9.07917e-07	6.04195	0.426832	protein_coding	chr13	9093905	9173086	+	4684	10.079	9.916	8.992	10.826	9.731	9.995	6.394	6.888	6.447	6.735	7.554	8.483
ENSMUSG00000055128	Cgrrf1	cell growth regulator with ring finger domain 1 [Source:MGI Symbol;Acc:MGI:1916368]	3.81098e-08	9.19882e-07	6.03627	-0.322165	protein_coding	chr14	46832134	46854193	+	3291	7.592	7.882	7.129	7.327	8.271	7.64	8.968	9.006	9.987	9.636	8.882	8.703
ENSMUSG00000060424	2610017I09Rik	POU domain, class 3, transcription factor 3 adjacent noncoding transcript 1 [Source:MGI Symbol;Acc:MGI:1913547]	3.90665e-08	9.41864e-07	6.02601	-0.411846	antisense	chr1	42590771	42694825	-	4425	2.91	2.71	2.974	2.517	2.859	2.882	3.517	3.671	3.729	3.666	3.573	3.434
ENSMUSG00000052613	Pcdh15	protocadherin 15 [Source:MGI Symbol;Acc:MGI:1891428]	3.92174e-08	9.44394e-07	6.02485	0.705257	protein_coding	chr10	73099342	74646314	+	18453	0.281	0.385	0.331	0.308	0.337	0.359	0.165	0.221	0.198	0.169	0.201	0.222
ENSMUSG00000039997	Ifi203	interferon activated gene 203 [Source:MGI Symbol;Acc:MGI:96428]	3.96587e-08	9.539e-07	6.0205	1.19058	protein_coding	chr1	173920407	173942672	-	6706	0.422	0.259	0.297	0.323	0.21	0.301	0.123	0.158	0.142	0.145	0.115	0.062
ENSMUSG00000034525	BC018507	interactor of little elongation complex ELL subunit 1 [Source:MGI Symbol;Acc:MGI:2385865]	3.99092e-08	9.58803e-07	6.01827	0.305898	protein_coding	chr13	70588689	70637634	-	7675	9.411	8.634	9.357	9.326	9.994	8.424	6.745	7.832	7.239	7.27	6.759	7.063
ENSMUSG00000020400	Tnip1	TNFAIP3 interacting protein 1 [Source:MGI Symbol;Acc:MGI:1926194]	4.05941e-08	9.74117e-07	6.01139	-0.289178	protein_coding	chr11	54910785	54962917	-	3539	10.491	10.514	10.813	11.432	11.031	10.971	12.245	12.223	13.4	14.071	12.558	12.279
ENSMUSG00000052479	A330008L17Rik	RIKEN cDNA A330008L17 gene [Source:MGI Symbol;Acc:MGI:2443215]	4.07184e-08	9.75958e-07	6.01057	0.674995	protein_coding	chr8	99416642	99733438	+	5730	1.138	1.176	0.922	0.923	0.915	0.965	0.607	0.526	0.592	0.637	0.694	0.557
ENSMUSG00000047804	Akap10	A kinase (PRKA) anchor protein 10 [Source:MGI Symbol;Acc:MGI:1890218]	4.12574e-08	9.86824e-07	6.00576	0.437826	protein_coding	chr11	61871307	61930252	-	6451	3.192	3.1	3.06	3.539	3.138	3.147	2.129	2.302	2.376	1.986	2.279	2.514
ENSMUSG00000059811	Atl2	atlastin GTPase 2 [Source:MGI Symbol;Acc:MGI:1929492]	4.1268e-08	9.86824e-07	6.00576	0.287285	protein_coding	chr17	79848392	79896123	-	3616	15.337	15.65	14.581	14.855	14.495	14.03	11.335	12.549	11.29	11.999	11.026	11.85
ENSMUSG00000050721	Plekho2	pleckstrin homology domain containing, family O member 2 [Source:MGI Symbol;Acc:MGI:2143132]	4.26097e-08	1.01686e-06	5.99274	0.536562	protein_coding	chr9	65554386	65580040	-	3271	7.954	7.299	7.094	8.89	8.487	8.513	4.505	5.443	4.685	6.459	6.297	4.599
ENSMUSG00000090223	Pcp4	Purkinje cell protein 4 [Source:MGI Symbol;Acc:MGI:97509]	4.26232e-08	1.01686e-06	5.99274	-0.378733	protein_coding	chr16	96467606	96525793	+	641	71.469	69.974	77.192	76.988	83.909	72.029	76.76	90.124	96.059	106.85	100.133	95.588
ENSMUSG00000028613	Lrp8	low density lipoprotein receptor-related protein 8, apolipoprotein e receptor [Source:MGI Symbol;Acc:MGI:1340044]	4.29399e-08	1.02323e-06	5.99003	0.351665	protein_coding	chr4	107802261	107876840	+	10514	5.306	5.551	5.064	5.311	5.944	5.213	3.601	4.247	4.7	3.814	3.76	4.31
ENSMUSG00000022151	Ttc33	tetratricopeptide repeat domain 33 [Source:MGI Symbol;Acc:MGI:1914765]	4.31879e-08	1.02794e-06	5.98803	-0.306269	protein_coding	chr15	5185525	5218336	+	2163	20.734	21.876	20.034	20.704	18.633	20.375	24.978	23.405	24.914	23.491	23.747	24.903
ENSMUSG00000022797	Tfrc	transferrin receptor [Source:MGI Symbol;Acc:MGI:98822]	4.35154e-08	1.03454e-06	5.98525	0.315983	protein_coding	chr16	32608920	32632794	+	6185	32.425	34.169	34.842	32.181	31.95	32.959	26.775	25.945	23.777	24.763	26.752	25.156
ENSMUSG00000035637	Grhpr	glyoxylate reductase/hydroxypyruvate reductase [Source:MGI Symbol;Acc:MGI:1923488]	4.41593e-08	1.04863e-06	5.97938	-0.35384	protein_coding	chr4	44981395	44990734	+	1603	26.13	26.806	28.464	27.112	27.578	31.194	36.849	31.233	34.238	37.693	32.017	33.792
ENSMUSG00000038970	Lmtk2	lemur tyrosine kinase 2 [Source:MGI Symbol;Acc:MGI:3036247]	4.46706e-08	1.05955e-06	5.97488	0.321928	protein_coding	chr5	144100436	144188204	+	8114	11.079	10.716	10.564	11.557	11.93	11.206	8.217	8.853	8.101	8.291	8.969	9.096
ENSMUSG00000033991	Ttc37	tetratricopeptide repeat domain 37 [Source:MGI Symbol;Acc:MGI:2679923]	4.51854e-08	1.06969e-06	5.97074	0.464257	protein_coding	chr13	76098734	76187983	+	5381	3.005	2.808	2.8	2.933	2.841	2.813	1.729	2.158	1.815	2.05	2.271	1.948
ENSMUSG00000048988	Elfn1	leucine rich repeat and fibronectin type III, extracellular 1 [Source:MGI Symbol;Acc:MGI:2442479]	4.52025e-08	1.06969e-06	5.97074	0.411799	protein_coding	chr5	139907943	139974711	+	3821	6.112	6.609	5.835	5.965	7.369	6.538	4.744	4.923	4.39	4.691	4.462	4.553
ENSMUSG00000001105	Ift20	intraflagellar transport 20 [Source:MGI Symbol;Acc:MGI:1915585]	4.59935e-08	1.08715e-06	5.96371	-0.30895	protein_coding	chr11	78536361	78541737	+	1525	30.389	33.498	29.55	30.232	27.803	29.905	36.055	33.783	39.398	37.573	36.652	32.83
ENSMUSG00000092035	Peg10	paternally expressed 10 [Source:MGI Symbol;Acc:MGI:2157785]	4.64509e-08	1.0967e-06	5.95991	0.397421	protein_coding	chr6	4747306	4760517	+	6667	11.857	12.738	13.96	13.17	13.43	14.28	9.734	9.728	8.781	8.771	10.268	10.62
ENSMUSG00000021606	Ndufs6	NADH dehydrogenase (ubiquinone) Fe-S protein 6 [Source:MGI Symbol;Acc:MGI:107932]	4.66934e-08	1.10116e-06	5.95815	-0.311901	protein_coding	chr13	73319874	73328542	-	629	80.184	76.263	84.858	75.718	85.912	82.129	100.544	91.223	102.923	104.376	91.445	89.259
ENSMUSG00000060012	Kif13b	kinesin family member 13B [Source:MGI Symbol;Acc:MGI:1098265]	4.70708e-08	1.10878e-06	5.95515	0.433099	protein_coding	chr14	64652531	64806296	+	5603	4.228	3.964	3.531	3.918	3.716	3.537	2.405	2.869	2.703	2.642	2.57	3.092
ENSMUSG00000005667	Mthfd2	methylenetetrahydrofolate dehydrogenase (NAD+ dependent), methenyltetrahydrofolate cyclohydrolase [Source:MGI Symbol;Acc:MGI:1338850]	4.75566e-08	1.11894e-06	5.95119	-0.422226	protein_coding	chr6	83305691	83317606	-	2722	7.113	8.638	6.95	7.52	7.038	7.473	10.204	9.207	11.393	9.207	8.776	8.959
ENSMUSG00000024099	Ndufv2	NADH dehydrogenase (ubiquinone) flavoprotein 2 [Source:MGI Symbol;Acc:MGI:1920150]	4.78215e-08	1.12389e-06	5.94928	-0.262757	protein_coding	chr17	66078795	66101559	-	1990	83.925	82.893	83.403	81.984	76.452	76.621	94.03	91.606	95.415	97.364	91.028	90.48
ENSMUSG00000020485	Supt4a	suppressor of Ty 4A [Source:MGI Symbol;Acc:MGI:107416]	4.81898e-08	1.13125e-06	5.94644	-0.40755	protein_coding	chr11	87737552	87743623	+	942	22.356	21.461	22.84	26.491	24.405	26.092	28.193	29.626	29.899	33.319	33.57	28.913
ENSMUSG00000027581	Stmn3	stathmin-like 3 [Source:MGI Symbol;Acc:MGI:1277137]	4.85177e-08	1.13764e-06	5.94399	-0.282232	protein_coding	chr2	181306459	181314500	-	1136	430.711	418.853	414.603	401.301	407.824	402.77	514.546	456.111	491.442	508.104	471.569	453.561
ENSMUSG00000061517	Sox21	SRY (sex determining region Y)-box 21 [Source:MGI Symbol;Acc:MGI:2654070]	4.93491e-08	1.15582e-06	5.93711	0.580507	protein_coding	chr14	118233232	118237030	-	3799	2.767	2.995	2.313	2.689	2.398	2.603	1.762	1.925	1.559	1.633	1.845	1.38
ENSMUSG00000020866	Cacna1g	calcium channel, voltage-dependent, T type, alpha 1G subunit [Source:MGI Symbol;Acc:MGI:1201678]	4.96206e-08	1.16085e-06	5.93522	0.344245	protein_coding	chr11	94408391	94474198	-	10137	6.774	6.626	6.5	6.35	7.264	6.107	4.524	5.418	5.575	5.696	4.536	4.339
ENSMUSG00000021366	Hivep1	human immunodeficiency virus type I enhancer binding protein 1 [Source:MGI Symbol;Acc:MGI:96100]	5.60684e-08	1.30878e-06	5.88313	0.35128	protein_coding	chr13	42052021	42185026	+	8753	4.352	4.392	3.783	4.361	4.431	4.316	2.94	3.501	3.006	3.34	3.085	3.45
ENSMUSG00000002395	Use1	unconventional SNARE in the ER 1 homolog (S. cerevisiae) [Source:MGI Symbol;Acc:MGI:1914273]	5.60712e-08	1.30878e-06	5.88313	-0.346218	protein_coding	chr8	71366848	71369732	+	2203	21.082	18.683	19.67	21.074	18.853	18.521	23.893	21.308	25.898	27.353	24.499	21.347
ENSMUSG00000034579	Pla2g3	phospholipase A2, group III [Source:MGI Symbol;Acc:MGI:2444945]	5.86865e-08	1.36826e-06	5.86383	-0.727571	protein_coding	chr11	3488284	3499350	+	4696	1.573	1.937	1.807	2.005	1.978	2.286	2.656	2.639	2.339	3.523	3.503	3.81
ENSMUSG00000024785	Rcl1	RNA terminal phosphate cyclase-like 1 [Source:MGI Symbol;Acc:MGI:1913275]	5.97919e-08	1.39233e-06	5.85626	-0.367894	protein_coding	chr19	29101375	29143843	+	1803	10.296	11.896	10.564	11.308	10.926	10.991	13.452	12.847	13.991	13.675	12.941	14.98
ENSMUSG00000074971	Fibin	fin bud initiation factor homolog (zebrafish) [Source:MGI Symbol;Acc:MGI:1914856]	5.98545e-08	1.39233e-06	5.85626	-0.713126	protein_coding	chr2	110360925	110362993	-	2069	7.557	6.742	6.026	6.079	5.818	5.949	6.218	8.956	11.34	11.701	9.17	12.962
ENSMUSG00000039770	Ypel5	yippee-like 5 (Drosophila) [Source:MGI Symbol;Acc:MGI:1916937]	6.01218e-08	1.39696e-06	5.85481	-0.302104	protein_coding	chr17	72836704	72851195	+	2869	42.407	42.608	41.599	44.524	41.602	42.75	53.828	48.735	48.407	49.244	51.164	51.213
ENSMUSG00000021719	Rgs7bp	regulator of G-protein signalling 7 binding protein [Source:MGI Symbol;Acc:MGI:106334]	6.05184e-08	1.40459e-06	5.85245	0.366374	protein_coding	chr13	104947153	105054930	-	5828	12.758	12.607	11.751	13.334	13.558	12.486	8.838	9.865	9.239	8.544	9.576	10.924
ENSMUSG00000021986	Amer2	APC membrane recruitment 2 [Source:MGI Symbol;Acc:MGI:1919375]	6.07495e-08	1.40836e-06	5.85129	0.505465	protein_coding	chr14	60378286	60381003	+	2718	3.929	3.559	3.313	3.39	3.657	3.653	2.575	2.341	2.428	2.327	2.61	2.25
ENSMUSG00000037486	Asxl2	additional sex combs like 2 (Drosophila) [Source:MGI Symbol;Acc:MGI:1922552]	6.12789e-08	1.41903e-06	5.84801	0.386826	protein_coding	chr12	3426857	3506852	+	14574	1.813	2.009	1.761	1.995	1.892	1.714	1.324	1.486	1.449	1.202	1.322	1.436
ENSMUSG00000036834	Plch1	phospholipase C, eta 1 [Source:MGI Symbol;Acc:MGI:2683547]	6.28474e-08	1.45371e-06	5.83752	0.428135	protein_coding	chr3	63696234	63899472	-	8637	2.585	2.609	2.586	2.467	2.724	2.36	1.731	1.777	1.79	1.648	1.89	2.089
ENSMUSG00000020948	Klhl28	kelch-like 28 [Source:MGI Symbol;Acc:MGI:1913939]	6.30161e-08	1.45597e-06	5.83685	0.825971	protein_coding	chr12	64942440	64965536	-	2854	2.949	2.704	2.609	3.088	3.483	3.139	1.142	2.171	1.584	1.137	1.707	1.97
ENSMUSG00000040836	Gpr161	G protein-coupled receptor 161 [Source:MGI Symbol;Acc:MGI:2685054]	6.35056e-08	1.46563e-06	5.83398	0.889731	protein_coding	chr1	165301863	165322930	+	3088	0.991	1.044	1.051	1.336	0.972	1.085	0.535	0.56	0.439	0.433	0.692	0.652
ENSMUSG00000007880	Arid1a	AT rich interactive domain 1A (SWI-like) [Source:MGI Symbol;Acc:MGI:1935147]	6.39515e-08	1.47426e-06	5.83143	0.272299	protein_coding	chr4	133679008	133756769	-	11476	6.772	6.431	6.843	6.935	7.059	7.097	5.2	5.603	5.535	5.608	5.321	5.508
ENSMUSG00000041879	Ipo9	importin 9 [Source:MGI Symbol;Acc:MGI:1918944]	6.41636e-08	1.47749e-06	5.83047	0.253945	protein_coding	chr1	135382312	135430499	-	8233	20.261	19.948	19.586	19.758	20.42	19.893	15.11	16.237	16.495	16.781	15.571	16.522
ENSMUSG00000073676	Hspe1	heat shock protein 1 (chaperonin 10) [Source:MGI Symbol;Acc:MGI:104680]	6.45338e-08	1.48435e-06	5.82846	-0.271716	protein_coding	chr1	55088132	55091307	+	1474	43.787	42.72	44.376	43.562	43.601	41.098	51.693	49.53	52.937	51.446	49.894	45.511
ENSMUSG00000031770	Herpud1	homocysteine-inducible, endoplasmic reticulum stress-inducible, ubiquitin-like domain member 1 [Source:MGI Symbol;Acc:MGI:1927406]	6.50625e-08	1.49484e-06	5.82541	-0.309007	protein_coding	chr8	94386438	94395377	+	2333	20.635	22.751	20.132	20.689	20.575	20.655	24.183	22.633	28.524	26.941	23.281	24.098
ENSMUSG00000030538	Cib1	calcium and integrin binding 1 (calmyrin) [Source:MGI Symbol;Acc:MGI:1344418]	6.53154e-08	1.49897e-06	5.82421	-0.381491	protein_coding	chr7	80227156	80232813	-	2052	10.701	9.375	9.979	8.94	8.72	9.126	12.836	12.376	11.897	12.015	11.246	10.848
ENSMUSG00000029544	Cabp1	calcium binding protein 1 [Source:MGI Symbol;Acc:MGI:1352750]	6.55995e-08	1.5038e-06	5.82281	-0.353028	protein_coding	chr5	115168689	115194381	-	2413	31.242	32.777	31.395	26.544	28.851	27.263	37.521	38.121	38.876	40.585	31.665	32.24
ENSMUSG00000027194	Ttc17	tetratricopeptide repeat domain 17 [Source:MGI Symbol;Acc:MGI:1921819]	6.6121e-08	1.51407e-06	5.81985	0.28354	protein_coding	chr2	94300767	94406689	-	8984	5.107	4.956	4.958	5.243	5.247	5.283	3.808	4.225	4.157	3.999	4.114	4.029
ENSMUSG00000030532	Hddc3	HD domain containing 3 [Source:MGI Symbol;Acc:MGI:1915945]	6.65258e-08	1.52164e-06	5.81769	-0.320625	protein_coding	chr7	80343137	80346097	+	860	43.327	44.698	43.289	41.966	44.006	48.29	51.805	50.754	51.674	60.733	52.075	52.386
ENSMUSG00000026170	Cyp27a1	cytochrome P450, family 27, subfamily a, polypeptide 1 [Source:MGI Symbol;Acc:MGI:88594]	6.80319e-08	1.55435e-06	5.80845	-0.515612	protein_coding	chr1	74713574	74737890	+	1890	9.312	10.85	9.711	9.41	9.563	11.681	16.351	12.256	15.285	15.598	12.662	11.275
ENSMUSG00000036093	Arl5a	ADP-ribosylation factor-like 5A [Source:MGI Symbol;Acc:MGI:1922673]	6.83592e-08	1.56009e-06	5.80685	0.351949	protein_coding	chr2	52397951	52424901	-	5409	25.365	26.552	24.434	24.764	24.017	24.884	17.582	20.308	19.157	16.126	19.032	20.703
ENSMUSG00000040209	Zfp704	zinc finger protein 704 [Source:MGI Symbol;Acc:MGI:2180715]	6.87776e-08	1.5679e-06	5.80468	0.308911	protein_coding	chr3	9427011	9610085	-	13843	4.948	5.08	4.753	4.844	4.951	4.557	3.422	4.089	3.726	3.553	3.714	4.094
ENSMUSG00000021994	Wnt5a	wingless-type MMTV integration site family, member 5A [Source:MGI Symbol;Acc:MGI:98958]	6.89728e-08	1.5706e-06	5.80393	0.58142	protein_coding	chr14	28504750	28527447	+	7822	2.952	2.256	2.059	2.407	2.334	1.945	1.278	1.727	1.751	1.405	1.568	1.238
ENSMUSG00000038967	Pdk2	pyruvate dehydrogenase kinase, isoenzyme 2 [Source:MGI Symbol;Acc:MGI:1343087]	6.94422e-08	1.57802e-06	5.80189	-0.361417	protein_coding	chr11	95026258	95041354	-	3163	34.068	35.268	34.708	36.953	37.563	41.009	42.902	43.075	41.349	50.154	47.232	46.705
ENSMUSG00000020153	Ndufs7	NADH dehydrogenase (ubiquinone) Fe-S protein 7 [Source:MGI Symbol;Acc:MGI:1922656]	6.94524e-08	1.57802e-06	5.80189	-0.305471	protein_coding	chr10	80249121	80256794	+	1718	46.689	44.645	46.036	47.307	48.034	48.628	58.62	51.625	56.892	62.196	53.951	51.43
ENSMUSG00000040125	Gpr26	G protein-coupled receptor 26 [Source:MGI Symbol;Acc:MGI:2441758]	7.00008e-08	1.58872e-06	5.79895	0.35554	protein_coding	chr7	131966460	131994405	+	11571	2.645	2.727	2.492	2.236	2.633	2.599	1.882	2.05	2.047	1.815	1.946	1.779
ENSMUSG00000021990	Spata13	spermatogenesis associated 13 [Source:MGI Symbol;Acc:MGI:104838]	7.01716e-08	1.59084e-06	5.79837	0.471886	protein_coding	chr14	60634001	60764556	+	9102	3.779	3.503	3.367	3.433	3.991	3.937	2.564	2.625	1.972	2.575	2.643	2.846
ENSMUSG00000026469	Xpr1	xenotropic and polytropic retrovirus receptor 1 [Source:MGI Symbol;Acc:MGI:97932]	7.05006e-08	1.59653e-06	5.79682	0.313481	protein_coding	chr1	155275701	155417415	-	12695	8.082	8.137	7.87	8.169	8.536	8.498	6.026	6.599	6.05	6.047	6.746	6.649
ENSMUSG00000043671	Dpy19l3	dpy-19-like 3 (C. elegans) [Source:MGI Symbol;Acc:MGI:2443952]	7.08256e-08	1.60213e-06	5.7953	0.332313	protein_coding	chr7	35685165	35754454	-	11173	3.183	2.909	2.906	2.933	3.167	2.929	2.081	2.593	2.31	2.21	2.245	2.325
ENSMUSG00000013698	Pea15a	phosphoprotein enriched in astrocytes 15A [Source:MGI Symbol;Acc:MGI:104799]	7.1217e-08	1.60921e-06	5.79339	-0.357187	protein_coding	chr1	172196728	172206804	-	3861	244.516	251.428	262.203	268.555	238.121	285.281	343.784	305.392	300.815	309.244	327.455	321.383
ENSMUSG00000032228	Tcf12	transcription factor 12 [Source:MGI Symbol;Acc:MGI:101877]	7.14209e-08	1.61204e-06	5.79262	0.310012	protein_coding	chr9	71842688	72111871	-	15529	6.014	6.281	5.84	5.657	5.742	5.51	4.252	4.899	4.827	4.066	4.461	4.67
ENSMUSG00000070527	Mkrn3	makorin, ring finger protein, 3 [Source:MGI Symbol;Acc:MGI:2181178]	7.19668e-08	1.62257e-06	5.7898	0.574236	protein_coding	chr7	62417593	62420139	-	2547	3.736	3.826	3.297	2.799	3.633	3.28	2.304	1.885	2.361	2.42	2.181	2.103
ENSMUSG00000015501	Hivep2	human immunodeficiency virus type I enhancer binding protein 2 [Source:MGI Symbol;Acc:MGI:1338076]	7.24794e-08	1.63234e-06	5.78719	0.326036	protein_coding	chr10	13966379	14151376	+	9766	7.508	7.182	6.871	7.116	7.636	7.195	4.611	5.841	5.708	5.626	5.636	5.967
ENSMUSG00000024208	Uqcc2	ubiquinol-cytochrome c reductase complex assembly factor 2 [Source:MGI Symbol;Acc:MGI:1914517]	7.27271e-08	1.63612e-06	5.78618	-0.325996	protein_coding	chr17	27122663	27133916	-	837	53.7	48.394	56.478	52.93	55.709	57.524	65.12	61.885	67.623	73.69	64.891	58.863
ENSMUSG00000044676	Zfp612	zinc finger protein 612 [Source:MGI Symbol;Acc:MGI:2443465]	7.34123e-08	1.64973e-06	5.78259	0.572342	protein_coding	chr8	110079764	110090181	+	2301	11.885	10.864	10.291	11.524	12.08	10.717	6.196	8.296	6.562	5.886	7.001	9.492
ENSMUSG00000050919	Zfp366	zinc finger protein 366 [Source:MGI Symbol;Acc:MGI:2178429]	7.47137e-08	1.67713e-06	5.77543	1.25546	protein_coding	chr13	99184823	99247037	+	2763	1.108	0.826	0.768	1.479	1.164	1.373	0.283	0.525	0.425	0.25	0.588	0.591
ENSMUSG00000067879	3110035E14Rik	RIKEN cDNA 3110035E14 gene [Source:MGI Symbol;Acc:MGI:1924232]	7.48407e-08	1.67815e-06	5.77517	0.409773	protein_coding	chr1	9601199	9627143	+	3256	38.817	38.578	39.846	35.283	40.509	34.892	26.392	29.022	25.631	22.991	29.11	31.406
ENSMUSG00000045092	S1pr1	sphingosine-1-phosphate receptor 1 [Source:MGI Symbol;Acc:MGI:1096355]	7.52871e-08	1.68632e-06	5.77306	0.287147	protein_coding	chr3	115710433	115715055	-	3029	40.299	40.656	40.302	40.135	42.698	41.211	29.259	34.238	34.417	30.738	31.503	33.283
ENSMUSG00000058571	Gpc6	glypican 6 [Source:MGI Symbol;Acc:MGI:1346322]	7.73362e-08	1.73032e-06	5.76187	0.500832	protein_coding	chr14	116925297	117979529	+	9428	1.846	1.879	1.763	2.014	1.702	1.507	0.987	1.285	1.472	1.26	1.12	1.16
ENSMUSG00000052812	Atad2b	ATPase family, AAA domain containing 2B [Source:MGI Symbol;Acc:MGI:2444798]	7.74392e-08	1.73074e-06	5.76177	0.791135	protein_coding	chr12	4917404	5044047	+	4688	1.412	1.476	1.496	1.418	1.558	1.36	0.695	1.024	0.781	0.519	0.747	1.045
ENSMUSG00000020828	Pld2	phospholipase D2 [Source:MGI Symbol;Acc:MGI:892877]	7.77015e-08	1.73471e-06	5.76077	0.367258	protein_coding	chr11	70540064	70558110	+	6252	6.237	6.682	6.308	5.926	5.915	5.868	4.005	4.892	5.344	4.975	4.573	3.816
ENSMUSG00000028837	Psmb2	proteasome (prosome, macropain) subunit, beta type 2 [Source:MGI Symbol;Acc:MGI:1347045]	7.8273e-08	1.74557e-06	5.75806	-0.262089	protein_coding	chr4	126677630	126709714	+	1204	66.096	66.142	65.114	61.215	62.085	63.186	71.263	71.3	78.439	80.025	71.447	70.672
ENSMUSG00000066640	Fbxl18	F-box and leucine-rich repeat protein 18 [Source:MGI Symbol;Acc:MGI:2444450]	8.14746e-08	1.815e-06	5.74112	0.307624	protein_coding	chr5	142866946	142895421	-	12563	4.187	3.844	3.811	3.925	4.155	4.07	2.733	3.137	3.059	3.392	3.048	3.281
ENSMUSG00000040481	Bptf	bromodomain PHD finger transcription factor [Source:MGI Symbol;Acc:MGI:2444008]	8.28214e-08	1.843e-06	5.73447	0.280207	protein_coding	chr11	107033081	107132127	-	13907	5.129	5.171	4.912	5.323	5.344	5.137	3.732	4.395	4.161	4.187	3.896	4.206
ENSMUSG00000053398	Phgdh	3-phosphoglycerate dehydrogenase [Source:MGI Symbol;Acc:MGI:1355330]	8.37112e-08	1.86078e-06	5.7303	-0.324155	protein_coding	chr3	98313170	98339990	-	2486	35.062	33.782	34.461	34.368	30.141	36.479	42.609	41.918	39.516	44.988	40.206	36.901
ENSMUSG00000027332	Ivd	isovaleryl coenzyme A dehydrogenase [Source:MGI Symbol;Acc:MGI:1929242]	8.40156e-08	1.86553e-06	5.7292	-0.358373	protein_coding	chr2	118861954	118882909	+	5505	13.241	12.959	13.486	14.356	15.089	15.997	16.415	17.764	16.605	17.546	17.901	18.762
ENSMUSG00000065037	Rn7sk	RNA, 7SK, nuclear [Source:MGI Symbol;Acc:MGI:103186]	8.42826e-08	1.86943e-06	5.72829	-1.05913	misc_RNA	chr9	78175303	78175633	-	331	8.945	10.07	14.779	8.955	9.828	7.804	15.364	18.549	31.96	26.707	13.427	16.87
ENSMUSG00000003934	Efnb3	ephrin B3 [Source:MGI Symbol;Acc:MGI:109196]	8.45002e-08	1.87224e-06	5.72764	-0.358106	protein_coding	chr11	69554092	69560205	-	3183	84.045	91.686	94.113	89.79	88.907	98.19	122.586	109.931	103.938	105.984	113.244	117.443
ENSMUSG00000054452	Aes	amino-terminal enhancer of split [Source:MGI Symbol;Acc:MGI:95806]	8.4688e-08	1.87437e-06	5.72714	-0.2768	protein_coding	chr10	81559494	81566362	+	1411	286.076	283.092	279.218	288.937	279.18	288.403	338.267	322.516	333.632	362.605	331.72	299.098
ENSMUSG00000020674	Pxdn	peroxidasin homolog (Drosophila) [Source:MGI Symbol;Acc:MGI:1916925]	8.56991e-08	1.89471e-06	5.72246	0.33262	protein_coding	chr12	29938036	30017658	+	9517	3.471	3.853	3.334	3.371	3.601	3.227	2.489	2.727	3.045	2.68	2.568	2.439
ENSMUSG00000039952	Dag1	dystroglycan 1 [Source:MGI Symbol;Acc:MGI:101864]	8.62214e-08	1.9042e-06	5.72029	0.585007	protein_coding	chr9	108205955	108263924	-	4563	28.472	23.9	20.596	26.406	26.07	21.015	9.992	19.829	17.457	15.908	15.162	15.717
ENSMUSG00000041261	Car8	carbonic anhydrase 8 [Source:MGI Symbol;Acc:MGI:88253]	8.64817e-08	1.9079e-06	5.71944	0.500085	protein_coding	chr4	8143362	8239041	-	3853	2.893	3.15	3.18	2.838	3.19	3.341	1.816	2.072	2.053	2.242	2.141	2.307
ENSMUSG00000039275	Foxk2	forkhead box K2 [Source:MGI Symbol;Acc:MGI:1916087]	8.67e-08	1.91066e-06	5.71882	0.259862	protein_coding	chr11	121259990	121309896	+	5258	17.577	18.102	17.182	18.451	18.534	17.892	14.152	14.894	14.969	14.63	13.564	14.355
ENSMUSG00000038520	Tbc1d17	TBC1 domain family, member 17 [Source:MGI Symbol;Acc:MGI:2449973]	8.7771e-08	1.93219e-06	5.71395	-0.327507	protein_coding	chr7	44840901	44849079	-	3448	13.142	13.04	12.09	12.756	12.486	12.489	15.455	14.181	15.721	18.3	14.6	13.639
ENSMUSG00000040128	Pnrc1	proline-rich nuclear receptor coactivator 1 [Source:MGI Symbol;Acc:MGI:1917838]	8.79156e-08	1.9333e-06	5.7137	-0.311101	protein_coding	chr4	33245423	33290163	-	2095	18.072	18.331	18.514	17.992	16.149	15.855	21.121	20.275	22.334	19.782	21.05	20.543
ENSMUSG00000003119	Cdk12	cyclin-dependent kinase 12 [Source:MGI Symbol;Acc:MGI:1098802]	8.84686e-08	1.94337e-06	5.71144	0.44483	protein_coding	chr11	98203059	98278504	+	11730	1.583	1.551	1.432	1.656	1.652	1.414	1.038	1.109	1.206	0.951	1.071	1.179
ENSMUSG00000006920	Ezh1	enhancer of zeste homolog 1 (Drosophila) [Source:MGI Symbol;Acc:MGI:1097695]	8.86511e-08	1.9453e-06	5.71101	-0.290356	protein_coding	chr11	101191115	101226463	-	7440	6.292	6.077	5.382	5.739	6.015	5.62	6.537	6.752	7.018	7.631	6.933	6.469
ENSMUSG00000083282	Ctsf	cathepsin F [Source:MGI Symbol;Acc:MGI:1861434]	8.88747e-08	1.94812e-06	5.71038	-0.302268	protein_coding	chr19	4855129	4860912	+	1975	24.257	24.563	23.848	25.311	25.769	25.707	27.818	27.187	29.597	33.385	30.422	29.023
ENSMUSG00000022223	Sdr39u1	short chain dehydrogenase/reductase family 39U, member 1 [Source:MGI Symbol;Acc:MGI:1916876]	8.95473e-08	1.96077e-06	5.70757	-0.315987	protein_coding	chr14	55897286	55900232	-	1226	39.836	39.452	37.711	38.782	40.687	41.149	45.628	44.89	46.831	56.659	44.337	46.538
ENSMUSG00000020572	Nampt	nicotinamide phosphoribosyltransferase [Source:MGI Symbol;Acc:MGI:1929865]	8.99717e-08	1.96796e-06	5.70598	0.308735	protein_coding	chr12	32820335	32853369	+	4547	20.311	20.677	20.164	18.685	18.618	18.737	15.4	16.167	14.685	13.921	15.272	15.422
ENSMUSG00000035896	Rnase1	ribonuclease, RNase A family, 1 (pancreatic) [Source:MGI Symbol;Acc:MGI:97919]	9.05869e-08	1.97931e-06	5.70349	-0.766225	protein_coding	chr14	51145002	51146767	-	970	4.459	3.137	3.793	4.088	4.658	5.783	7.573	7.365	7.597	7.4	7.225	5.443
ENSMUSG00000021754	Map3k1	mitogen-activated protein kinase kinase kinase 1 [Source:MGI Symbol;Acc:MGI:1346872]	9.09594e-08	1.98533e-06	5.70217	0.444282	protein_coding	chr13	111746428	111808993	-	7447	2.131	2.248	2.186	2.13	2.33	1.761	1.354	1.581	1.554	1.644	1.503	1.398
ENSMUSG00000037643	Prkci	protein kinase C, iota [Source:MGI Symbol;Acc:MGI:99260]	9.10958e-08	1.9862e-06	5.70198	0.325106	protein_coding	chr3	30995747	31052741	+	5333	8.391	7.969	7.898	7.286	8.472	7.492	5.575	6.353	6.629	5.627	6.282	5.997
ENSMUSG00000031375	Bgn	biglycan [Source:MGI Symbol;Acc:MGI:88158]	9.16823e-08	1.99574e-06	5.6999	0.476498	protein_coding	chrX	73483602	73495933	+	6099	7.86	6.998	6.218	8.058	6.792	6.617	4.654	5.39	6.115	4.448	5.052	3.781
ENSMUSG00000050334	C130071C03Rik	RIKEN cDNA C130071C03 gene [Source:MGI Symbol;Acc:MGI:2443574]	9.17279e-08	1.99574e-06	5.6999	0.345443	lincRNA	chr13	83721381	83741308	+	4919	5.58	5.023	5.447	5.309	5.217	5.325	3.658	4.244	4.182	3.8	4.1	4.155
ENSMUSG00000038024	Dennd4c	DENN/MADD domain containing 4C [Source:MGI Symbol;Acc:MGI:1914769]	9.18981e-08	1.99732e-06	5.69955	0.56436	protein_coding	chr4	86748555	86850603	+	8482	1.749	1.768	1.592	1.658	1.653	1.537	0.764	1.152	1.242	0.961	1.164	1.196
ENSMUSG00000002833	Hdgfrp2	hepatoma-derived growth factor, related protein 2 [Source:MGI Symbol;Acc:MGI:1194492]	9.21955e-08	2.00167e-06	5.69861	-0.33636	protein_coding	chr17	56079657	56100596	+	2251	23.263	22.437	23.251	24.397	23.718	23.398	25.778	25.143	31.11	34.048	26.673	28.215
ENSMUSG00000030786	Itgam	integrin alpha M [Source:MGI Symbol;Acc:MGI:96607]	9.36557e-08	2.03122e-06	5.69224	0.50894	protein_coding	chr7	128062640	128128160	+	6377	2.395	2.454	2.403	2.198	2.483	2.69	1.425	1.681	1.475	1.615	1.783	1.888
ENSMUSG00000079481	Nhsl2	NHS-like 2 [Source:MGI Symbol;Acc:MGI:3645090]	9.41057e-08	2.03882e-06	5.69062	0.385243	protein_coding	chrX	101849385	102092055	+	16952	1.523	1.611	1.484	1.437	1.567	1.478	0.964	1.248	1.128	1.038	1.094	1.221
ENSMUSG00000017778	Cox7c	cytochrome c oxidase subunit VIIc [Source:MGI Symbol;Acc:MGI:103226]	9.4991e-08	2.05583e-06	5.68701	-0.313525	protein_coding	chr13	86044816	86046904	-	1131	97.013	103.983	99.057	106.391	109.877	107.159	129.935	111.682	126.431	133.378	124.308	119.803
ENSMUSG00000054280	Prr14l	proline rich 14-like [Source:MGI Symbol;Acc:MGI:2443658]	9.53162e-08	2.0607e-06	5.68599	0.348042	protein_coding	chr5	32789218	32854256	-	11004	4.886	4.685	4.559	5.475	4.681	4.786	3.318	4.109	3.743	3.346	3.829	3.621
ENSMUSG00000027797	Dclk1	doublecortin-like kinase 1 [Source:MGI Symbol;Acc:MGI:1330861]	9.57477e-08	2.06785e-06	5.68448	0.271926	protein_coding	chr3	55242526	55539064	+	12991	15.061	14.879	14.785	15.109	15.454	14.965	12.185	12.327	11.801	11.456	11.974	12.091
ENSMUSG00000021024	Psma6	proteasome (prosome, macropain) subunit, alpha type 6 [Source:MGI Symbol;Acc:MGI:1347006]	9.71287e-08	2.09547e-06	5.67872	-0.259448	protein_coding	chr12	55384222	55418454	+	1234	92.339	92.808	94.016	86.994	88.198	85.035	103.345	100.008	110.31	105.124	100.392	101.769
ENSMUSG00000051615	Rap2a	RAS related protein 2a [Source:MGI Symbol;Acc:MGI:97855]	9.79914e-08	2.11186e-06	5.67534	0.288543	protein_coding	chr14	120478461	120507194	+	4174	56.105	56.151	57.415	54.931	56.315	54.959	41.831	48.127	43.974	40.92	45.201	44.284
ENSMUSG00000030048	Gkn3	gastrokine 3 [Source:MGI Symbol;Acc:MGI:1916138]	9.84199e-08	2.11887e-06	5.6739	1.30179	protein_coding	chr6	87383268	87388935	-	844	2.483	2.103	1.641	2.041	1.585	2.008	0.515	0.661	1.286	1.153	0.608	0.315
ENSMUSG00000026822	Lcn2	lipocalin 2 [Source:MGI Symbol;Acc:MGI:96757]	9.87038e-08	2.12275e-06	5.6731	-1.465	protein_coding	chr2	32384633	32387797	-	2302	2.269	1.322	1.053	0.887	0.581	0.579	1.869	2.934	4.379	3.241	3.082	2.426
ENSMUSG00000005510	Ndufs3	NADH dehydrogenase (ubiquinone) Fe-S protein 3 [Source:MGI Symbol;Acc:MGI:1915599]	9.92192e-08	2.1316e-06	5.67129	-0.274367	protein_coding	chr2	90894634	90904827	-	2178	39.287	40.955	41.779	40.166	40.826	40.989	46.878	43.976	48.197	51.648	45.715	47.579
ENSMUSG00000015143	Actn1	actinin, alpha 1 [Source:MGI Symbol;Acc:MGI:2137706]	1.00251e-07	2.15152e-06	5.66726	0.395423	protein_coding	chr12	80167542	80260371	-	3805	6.767	6.656	6.417	6.801	6.412	6.035	4.341	4.988	5.846	5.062	4.2	4.193
ENSMUSG00000038274	Fau	Finkel-Biskis-Reilly murine sarcoma virus (FBR-MuSV) ubiquitously expressed (fox derived) [Source:MGI Symbol;Acc:MGI:102547]	1.00428e-07	2.15274e-06	5.66701	-0.28628	protein_coding	chr19	6057888	6059524	+	815	170.427	160.215	159.932	156.931	158.911	169.061	188.742	189.707	194.923	204.448	198.88	168.258
ENSMUSG00000045777	Ifitm10	interferon induced transmembrane protein 10 [Source:MGI Symbol;Acc:MGI:2444776]	1.00518e-07	2.15274e-06	5.66701	-0.284582	protein_coding	chr7	142325837	142373753	-	4789	9.99	9.729	9.781	10.305	10.212	10.222	12.452	11.655	11.819	12.193	11.725	10.74
ENSMUSG00000041258	Zfp236	zinc finger protein 236 [Source:MGI Symbol;Acc:MGI:1926950]	1.02445e-07	2.19173e-06	5.65921	0.372311	protein_coding	chr18	82593593	82692883	-	10471	3.212	3.671	3.32	3.443	3.514	3.334	2.183	2.585	2.569	2.378	2.628	2.873
ENSMUSG00000026662	Sephs1	selenophosphate synthetase 1 [Source:MGI Symbol;Acc:MGI:1923580]	1.03113e-07	2.20372e-06	5.65684	0.333639	protein_coding	chr2	4881564	4910557	+	5925	9.725	9.686	9.389	8.985	10.042	9.284	6.456	7.536	7.294	6.687	7.53	8.04
ENSMUSG00000025967	Eef1b2	eukaryotic translation elongation factor 1 beta 2 [Source:MGI Symbol;Acc:MGI:1929520]	1.03393e-07	2.20741e-06	5.65612	-0.270668	protein_coding	chr1	63176825	63180486	+	2532	63.043	61.586	64.763	62.378	61.557	61.319	76.357	68.359	74.383	73.559	72.285	69.626
ENSMUSG00000032846	Zswim6	zinc finger SWIM-type containing 6 [Source:MGI Symbol;Acc:MGI:1914513]	1.03518e-07	2.20777e-06	5.65605	0.425333	protein_coding	chr13	107724618	107890064	-	5456	6.049	5.817	5.467	5.668	5.645	5.748	3.704	4.747	3.87	3.426	4.316	4.512
ENSMUSG00000040533	Matn1	matrilin 1, cartilage matrix protein [Source:MGI Symbol;Acc:MGI:106591]	1.03777e-07	2.21081e-06	5.65545	-1.5615	protein_coding	chr4	130944385	130955475	+	2001	0.183	0.145	0.13	0.14	0.289	0.262	0.413	0.391	0.339	0.689	0.833	0.854
ENSMUSG00000032216	Nedd4	neural precursor cell expressed, developmentally down-regulated 4 [Source:MGI Symbol;Acc:MGI:97297]	1.03876e-07	2.21081e-06	5.65545	0.286754	protein_coding	chr9	72662346	72749852	+	10973	49.205	48.943	48.027	48.781	50.568	49.532	35.634	41.141	38.732	36.992	39.548	40.506
ENSMUSG00000006717	Acot13	acyl-CoA thioesterase 13 [Source:MGI Symbol;Acc:MGI:1914084]	1.06471e-07	2.26148e-06	5.64561	-0.282164	protein_coding	chr13	24817948	24831517	-	721	58.694	56.884	58.6	56.001	55.799	56.536	67.459	61.08	73.675	69.123	66.204	63.223
ENSMUSG00000021796	Bmpr1a	bone morphogenetic protein receptor, type 1A [Source:MGI Symbol;Acc:MGI:1338938]	1.06477e-07	2.26148e-06	5.64561	0.310614	protein_coding	chr14	34410734	34503341	-	6351	14.699	14.792	14.443	14.449	13.899	14.044	10.143	11.364	11.283	10.65	10.772	12.68
ENSMUSG00000000416	Cttnbp2	cortactin binding protein 2 [Source:MGI Symbol;Acc:MGI:1353467]	1.07481e-07	2.28044e-06	5.64198	0.337865	protein_coding	chr6	18366478	18514869	-	8855	3.502	3.371	3.564	3.275	3.588	3.168	2.39	2.433	3.007	2.784	2.442	2.54
ENSMUSG00000052516	Robo2	roundabout homolog 2 (Drosophila) [Source:MGI Symbol;Acc:MGI:1890110]	1.08135e-07	2.29194e-06	5.6398	0.316817	protein_coding	chr16	73892306	74411825	-	16516	3.567	3.731	3.465	3.563	3.861	3.646	2.408	3.021	2.986	2.664	2.862	2.926
ENSMUSG00000051497	Kcnj16	potassium inwardly-rectifying channel, subfamily J, member 16 [Source:MGI Symbol;Acc:MGI:1314842]	1.0843e-07	2.29582e-06	5.63906	0.353179	protein_coding	chr11	110968033	111027968	+	3936	20.556	22.304	21.513	21.117	21.489	21.533	15.317	16.833	14.288	15.372	16.383	18.404
ENSMUSG00000006262	Mob1b	MOB kinase activator 1B [Source:MGI Symbol;Acc:MGI:1915723]	1.09628e-07	2.3188e-06	5.63474	0.333263	protein_coding	chr5	88720855	88762058	+	10927	3.032	3.031	3.146	2.958	2.835	2.622	2.1	2.166	2.35	2.193	2.221	2.406
ENSMUSG00000032666	1700025G04Rik	RIKEN cDNA 1700025G04 gene [Source:MGI Symbol;Acc:MGI:1916649]	1.10994e-07	2.34527e-06	5.62981	0.268029	protein_coding	chr1	151884524	152090320	-	9858	7.88	7.725	7.825	7.98	8.034	8.053	5.988	6.551	6.342	6.257	6.16	6.639
ENSMUSG00000024534	Sncaip	synuclein, alpha interacting protein (synphilin) [Source:MGI Symbol;Acc:MGI:1915097]	1.13204e-07	2.38952e-06	5.62169	0.55436	protein_coding	chr18	52767709	52915935	+	4522	2.229	2.315	1.934	2.02	2.038	1.999	1	1.543	1.41	1.498	1.295	1.453
ENSMUSG00000053565	Eif3k	eukaryotic translation initiation factor 3, subunit K [Source:MGI Symbol;Acc:MGI:1921080]	1.1457e-07	2.41585e-06	5.61693	-0.292122	protein_coding	chr7	28971373	28981814	-	773	72.564	69.836	66.922	68.66	68.271	66.046	81.646	74.085	89.481	88.552	79.883	72.336
ENSMUSG00000075585	6330403L08Rik	RIKEN cDNA 6330403L08 gene [Source:MGI Symbol;Acc:MGI:1917994]	1.16615e-07	2.45645e-06	5.60969	0.3473	protein_coding	chr5	138995056	139000576	+	5521	4.773	4.968	4.799	4.484	4.642	4.627	2.984	3.67	3.849	3.841	3.591	3.481
ENSMUSG00000044794	9330133O14Rik		1.17224e-07	2.46675e-06	5.60787	0.506826	pseudogene	chr8	122443656	122445647	+	1990	5.484	5.498	5.852	6.018	6.503	5.76	3.801	4.404	3.385	4.34	3.865	3.951
ENSMUSG00000028132	Tmem56	transmembrane protein 56 [Source:MGI Symbol;Acc:MGI:1923195]	1.22472e-07	2.57454e-06	5.5893	0.353069	protein_coding	chr3	121201761	121283098	-	7650	6.797	6.957	6.609	6.817	6.705	6.5	4.909	5.297	5.171	4.272	4.972	5.725
ENSMUSG00000036885	Arhgef26	Rho guanine nucleotide exchange factor (GEF) 26 [Source:MGI Symbol;Acc:MGI:1918053]	1.22807e-07	2.57895e-06	5.58856	0.2887	protein_coding	chr3	62338344	62462221	+	7374	8.911	9.178	8.882	9.158	9.132	9.233	6.873	7.872	6.627	7.099	7.209	7.196
ENSMUSG00000024847	Aip	aryl-hydrocarbon receptor-interacting protein [Source:MGI Symbol;Acc:MGI:109622]	1.22993e-07	2.5802e-06	5.58835	-0.347901	protein_coding	chr19	4114446	4125858	-	1937	33.235	29.908	29.277	33.852	31.798	36.15	39.673	35.876	39.98	44.34	41.365	36.751
ENSMUSG00000007721	Ccdc124	coiled-coil domain containing 124 [Source:MGI Symbol;Acc:MGI:1916403]	1.23319e-07	2.58441e-06	5.58764	-0.347008	protein_coding	chr8	70868227	70873490	-	911	52.843	48.997	46.901	46.432	43.368	47.314	63.218	57.838	57.317	64.366	57.744	49.328
ENSMUSG00000039195	1110008P14Rik	RIKEN cDNA 1110008P14 gene [Source:MGI Symbol;Acc:MGI:1920987]	1.23603e-07	2.58772e-06	5.58708	-0.341689	protein_coding	chr2	32377097	32381938	-	2694	26.81	26.763	26.16	26.868	25.869	28.209	37.883	30.104	34.519	32.844	31.201	29.3
ENSMUSG00000036835	Psenen	presenilin enhancer 2 homolog (C. elegans) [Source:MGI Symbol;Acc:MGI:1913590]	1.24709e-07	2.6082e-06	5.58366	-0.320884	protein_coding	chr7	30561868	30563184	-	648	54.473	54.178	54.847	56.19	52.825	61.659	69.625	62.276	70.394	72.154	65.748	61.903
ENSMUSG00000020634	Ubxn2a	UBX domain protein 2A [Source:MGI Symbol;Acc:MGI:2442310]	1.25338e-07	2.61869e-06	5.58192	0.357023	protein_coding	chr12	4879032	4907705	-	2820	23.76	24.925	22.596	22.443	22.918	21.868	14.612	17.893	17.346	16.22	17.775	20.057
ENSMUSG00000007617	Homer1	homer homolog 1 (Drosophila) [Source:MGI Symbol;Acc:MGI:1347345]	1.25554e-07	2.62054e-06	5.58161	0.405284	protein_coding	chr13	93303757	93404129	+	10502	2.962	2.998	2.807	2.819	2.619	2.602	1.97	2.121	2.23	1.687	1.9	2.275
ENSMUSG00000032410	Xrn1	5'-3' exoribonuclease 1 [Source:MGI Symbol;Acc:MGI:891964]	1.2824e-07	2.67388e-06	5.57286	0.938271	protein_coding	chr9	95954760	96053027	+	5499	0.829	0.87	0.897	0.881	1.19	0.793	0.3	0.487	0.444	0.383	0.412	0.691
ENSMUSG00000021973	Micu2	mitochondrial calcium uptake 2 [Source:MGI Symbol;Acc:MGI:1915764]	1.28627e-07	2.67924e-06	5.57199	-0.28869	protein_coding	chr14	57916280	57999262	-	2310	20.379	19.354	20.108	18.97	17.964	18.135	23.633	21.94	22.996	21.943	22.403	21.986
ENSMUSG00000029189	Sel1l3	sel-1 suppressor of lin-12-like 3 (C. elegans) [Source:MGI Symbol;Acc:MGI:1916941]	1.29706e-07	2.69897e-06	5.5688	0.423769	protein_coding	chr5	53107084	53213452	-	4511	5.052	5.951	5.883	5.07	5.777	5.109	4.461	4.083	3.818	3.713	3.524	3.907
ENSMUSG00000028821	Syf2	SYF2 homolog, RNA splicing factor (S. cerevisiae) [Source:MGI Symbol;Acc:MGI:1915842]	1.30901e-07	2.72107e-06	5.56526	-0.266452	protein_coding	chr4	134930898	134937548	+	2043	27.228	26.388	26.656	26.802	24.487	24.693	29.169	29.342	33.746	30.369	29.033	29.229
ENSMUSG00000038366	Lasp1	LIM and SH3 protein 1 [Source:MGI Symbol;Acc:MGI:109656]	1.31252e-07	2.72317e-06	5.56492	0.294602	protein_coding	chr11	97799000	97838764	+	6495	14.916	14.587	13.917	15.06	16.607	15.671	11.256	12.427	12.264	12.056	12.172	11.042
ENSMUSG00000030287	Itpr2	inositol 1,4,5-triphosphate receptor 2 [Source:MGI Symbol;Acc:MGI:99418]	1.31268e-07	2.72317e-06	5.56492	0.341061	protein_coding	chr6	146108299	146502223	-	13484	4.056	4.197	4.19	4.019	4.174	3.888	2.727	3.196	2.991	3.049	3.02	3.617
ENSMUSG00000041624	Gucy1a2	guanylate cyclase 1, soluble, alpha 2 [Source:MGI Symbol;Acc:MGI:2660877]	1.31603e-07	2.72738e-06	5.56425	0.962647	protein_coding	chr9	3532354	3897342	+	5273	0.77	0.694	0.616	0.919	0.912	0.827	0.239	0.413	0.343	0.354	0.381	0.576
ENSMUSG00000042096	Dao	D-amino acid oxidase [Source:MGI Symbol;Acc:MGI:94859]	1.32568e-07	2.74459e-06	5.56152	-0.643465	protein_coding	chr5	114003703	114025449	+	2431	2.436	2.399	2.529	2.62	2.364	2.606	2.7	3.49	3.719	3.787	4.289	4.531
ENSMUSG00000038055	Dexi	dexamethasone-induced transcript [Source:MGI Symbol;Acc:MGI:1926236]	1.3597e-07	2.8122e-06	5.55095	-0.305268	protein_coding	chr16	10502531	10543054	-	3353	14.089	13.323	13.221	13.535	13.917	13.83	17.876	15.881	16.611	17.222	15.625	14.184
ENSMUSG00000020642	Rnf144a	ring finger protein 144A [Source:MGI Symbol;Acc:MGI:1344401]	1.36119e-07	2.81243e-06	5.55092	0.33832	protein_coding	chr12	26306797	26415256	-	5163	9.762	9.958	9.441	9.395	9.234	9.896	7.316	7.849	6.795	6.59	7.317	7.939
ENSMUSG00000046111	5830418K08Rik	centrosomal protein 295 [Source:MGI Symbol;Acc:MGI:2442521]	1.42208e-07	2.93338e-06	5.53263	0.425662	protein_coding	chr9	15316915	15357788	-	11641	1.472	1.472	1.421	1.573	1.608	1.463	1.049	0.988	1.223	1.132	0.932	1.132
ENSMUSG00000026923	Notch1	notch 1 [Source:MGI Symbol;Acc:MGI:97363]	1.42258e-07	2.93338e-06	5.53263	0.391291	protein_coding	chr2	26457903	26516663	-	14232	2.48	2.39	2.418	2.829	2.852	2.802	1.924	2.255	1.979	1.906	1.844	1.671
ENSMUSG00000085037	4933421O10Rik	RIKEN cDNA 4933421O10 gene [Source:MGI Symbol;Acc:MGI:1918323]	1.436e-07	2.95808e-06	5.52899	0.538085	processed_transcript	chr4	33027142	33031323	-	3847	3.105	2.92	3.477	3.197	3.195	2.749	2.158	2.278	2.339	2.15	1.555	1.876
ENSMUSG00000027009	Itga4	integrin alpha 4 [Source:MGI Symbol;Acc:MGI:96603]	1.4475e-07	2.97876e-06	5.52596	0.545799	protein_coding	chr2	79255426	79333123	+	13978	0.764	0.791	0.811	0.848	0.941	0.869	0.616	0.623	0.56	0.519	0.55	0.438
ENSMUSG00000020522	Mfap3	microfibrillar-associated protein 3 [Source:MGI Symbol;Acc:MGI:1924068]	1.46062e-07	3.00277e-06	5.52248	0.309621	protein_coding	chr11	57518664	57533815	+	5801	4.886	4.915	4.948	5.117	4.81	5.002	3.679	4.022	3.834	3.719	3.823	3.935
ENSMUSG00000021811	Dnajc9	DnaJ (Hsp40) homolog, subfamily C, member 9 [Source:MGI Symbol;Acc:MGI:1915326]	1.46853e-07	3.01599e-06	5.52057	-0.278658	protein_coding	chr14	20384638	20388910	-	1631	18.766	18.882	19.588	18.37	18.151	17.42	21.293	21.389	23.2	22.004	21.615	20.262
ENSMUSG00000045382	Cxcr4	chemokine (C-X-C motif) receptor 4 [Source:MGI Symbol;Acc:MGI:109563]	1.48274e-07	3.04214e-06	5.51682	0.636668	protein_coding	chr1	128588199	128592293	-	1808	4.085	3.407	3.472	4.121	4.178	4.621	2.332	2.593	2.325	2.983	2.458	2.038
ENSMUSG00000039016	Timm8b	translocase of inner mitochondrial membrane 8B [Source:MGI Symbol;Acc:MGI:1353424]	1.49352e-07	3.05513e-06	5.51497	-0.277537	protein_coding	chr9	50603901	50605320	+	527	168.365	164.997	169.625	162.809	152.336	158.142	202.234	183.23	199.277	191.522	184.393	177.317
ENSMUSG00000011831	Evi5	ecotropic viral integration site 5 [Source:MGI Symbol;Acc:MGI:104736]	1.49392e-07	3.05513e-06	5.51497	0.308072	protein_coding	chr5	107744795	107875107	-	8060	10.067	9.772	9.125	9.07	9.346	8.142	6.347	7.638	7.757	6.973	6.977	7.428
ENSMUSG00000056145	AI504432	expressed sequence AI504432 [Source:MGI Symbol;Acc:MGI:2139742]	1.49465e-07	3.05513e-06	5.51497	0.434034	lincRNA	chr3	107039504	107054347	+	5569	4.588	4.665	4.407	4.69	4.55	4.464	2.599	3.488	3.125	3.007	3.545	3.69
ENSMUSG00000026409	Pfkfb2	6-phosphofructo-2-kinase/fructose-2,6-biphosphatase 2 [Source:MGI Symbol;Acc:MGI:107815]	1.49503e-07	3.05513e-06	5.51497	0.289147	protein_coding	chr1	130689043	130729253	-	9621	5.052	5.287	5.08	4.954	5.384	4.82	4.138	4.154	4.06	3.743	3.9	4.047
ENSMUSG00000036990	Otud4	OTU domain containing 4 [Source:MGI Symbol;Acc:MGI:1098801]	1.50402e-07	3.07045e-06	5.5128	0.351452	protein_coding	chr8	79639618	79677724	+	8096	4.434	4.247	4.133	4.309	4.46	3.475	2.964	3.392	3.228	2.955	3.072	3.256
ENSMUSG00000027239	Mdk	midkine [Source:MGI Symbol;Acc:MGI:96949]	1.51733e-07	3.09454e-06	5.5094	-0.44216	protein_coding	chr2	91929805	91932297	-	1324	21.987	17.185	17.067	19.514	20.694	19.722	21.766	26.18	31.96	26.217	24.465	21.719
ENSMUSG00000072872	Rybp	RING1 and YY1 binding protein [Source:MGI Symbol;Acc:MGI:1929059]	1.52123e-07	3.09942e-06	5.50872	0.553566	protein_coding	chr6	100228566	100287441	-	4458	3.127	3.015	3.039	3.459	3.843	3.458	1.814	2.441	2.16	1.865	2.32	2.446
ENSMUSG00000029475	Kdm2b	lysine (K)-specific demethylase 2B [Source:MGI Symbol;Acc:MGI:1354737]	1.53606e-07	3.12652e-06	5.50494	0.39786	protein_coding	chr5	122870668	123015080	-	11818	1.661	1.769	1.842	1.739	1.652	1.632	1.096	1.337	1.278	1.191	1.363	1.247
ENSMUSG00000009575	Cbx5	chromobox 5 [Source:MGI Symbol;Acc:MGI:109372]	1.55532e-07	3.16259e-06	5.49996	0.265675	protein_coding	chr15	103191544	103239816	-	9006	24.991	25.453	25.274	24.262	24.832	25.207	20.208	20.477	19.286	19.695	20.384	19.875
ENSMUSG00000000275	Trim25	tripartite motif-containing 25 [Source:MGI Symbol;Acc:MGI:102749]	1.56372e-07	3.17653e-06	5.49805	0.535231	protein_coding	chr11	88999376	89020293	+	5754	2.978	3.01	2.52	2.43	2.896	2.511	1.428	1.736	2.31	1.677	1.82	1.881
ENSMUSG00000097042	Gm17491	predicted gene, 17491 [Source:MGI Symbol;Acc:MGI:4937125]	1.56927e-07	3.18464e-06	5.49694	0.690089	lincRNA	chr8	22480291	22483330	+	2309	2.622	2.809	2.943	2.463	2.552	2.045	1.28	1.595	1.899	1.809	1.407	1.184
ENSMUSG00000041120	Nbl1	neuroblastoma, suppression of tumorigenicity 1 [Source:MGI Symbol;Acc:MGI:104591]	1.58052e-07	3.20431e-06	5.49427	-0.519431	protein_coding	chr4	139082284	139092993	-	2033	22.092	16.966	16.737	19.92	18.58	14.214	23.839	25.423	32.489	25.731	23.437	19.021
ENSMUSG00000038894	Irs2	insulin receptor substrate 2 [Source:MGI Symbol;Acc:MGI:109334]	1.60398e-07	3.24865e-06	5.4883	0.518617	protein_coding	chr8	10986980	11008458	-	4024	4.804	4.682	4.389	4.758	5.363	5.265	2.646	3.62	3.281	2.933	3.186	3.955
ENSMUSG00000045817	Zfp36l2	zinc finger protein 36, C3H type-like 2 [Source:MGI Symbol;Acc:MGI:107945]	1.62392e-07	3.28465e-06	5.48351	0.538802	protein_coding	chr17	84183931	84187947	-	3530	6.786	6.589	5.102	6.094	5.243	4.905	3.152	4.396	4.38	3.297	3.971	3.756
ENSMUSG00000045967	Gpr158	G protein-coupled receptor 158 [Source:MGI Symbol;Acc:MGI:2441697]	1.62618e-07	3.28465e-06	5.48351	0.304904	protein_coding	chr2	21367542	21830547	+	8170	7.305	7.357	7.142	7.452	7.207	7.178	5.602	6.142	5.24	5.405	5.445	6.095
ENSMUSG00000022635	Zcrb1	zinc finger CCHC-type and RNA binding motif 1 [Source:MGI Symbol;Acc:MGI:1914447]	1.62656e-07	3.28465e-06	5.48351	-0.330515	protein_coding	chr15	93386097	93398334	-	3074	14.849	14.462	15.998	13.617	12.982	12.289	17.01	17.014	18.957	17.426	15.945	15.533
ENSMUSG00000028419	Chmp5	charged multivesicular body protein 5 [Source:MGI Symbol;Acc:MGI:1924209]	1.65674e-07	3.34232e-06	5.47595	-0.279601	protein_coding	chr4	40948407	40965303	+	1519	68.882	67.524	70.42	69.643	64.178	69.319	83.583	81.06	78.185	77.445	79.559	78.498
ENSMUSG00000037971	1110032A03Rik	RIKEN cDNA 1110032A03 gene [Source:MGI Symbol;Acc:MGI:1915971]	1.67259e-07	3.37098e-06	5.47224	-0.282087	protein_coding	chr9	50762828	50775520	-	5293	8.963	8.638	9.405	8.99	9.54	9.592	10.971	10.482	10.813	10.772	10.479	10.966
ENSMUSG00000040289	Hey1	hairy/enhancer-of-split related with YRPW motif 1 [Source:MGI Symbol;Acc:MGI:1341800]	1.67532e-07	3.37317e-06	5.47196	0.275804	protein_coding	chr3	8663362	8667039	-	2203	33.163	33.369	32.03	32.929	36.393	33.764	27.03	25.767	28.956	26.654	26.012	25.795
ENSMUSG00000027953	Slc50a1	solute carrier family 50 (sugar transporter), member 1 [Source:MGI Symbol;Acc:MGI:107417]	1.68079e-07	3.38086e-06	5.47097	-0.361611	protein_coding	chr3	89268246	89270570	-	1466	20.084	20.908	20.729	19.591	18.566	17.839	25.735	23.987	26.397	26.887	22.882	19.796
ENSMUSG00000030123	Plxnd1	plexin D1 [Source:MGI Symbol;Acc:MGI:2154244]	1.68509e-07	3.38618e-06	5.47029	0.493815	protein_coding	chr6	115954811	115995005	-	7192	4.778	4.206	3.605	4.166	4.161	4.04	2.569	3.252	3.652	2.904	2.573	2.139
ENSMUSG00000039001	Rps21	ribosomal protein S21 [Source:MGI Symbol;Acc:MGI:1913731]	1.74635e-07	3.50585e-06	5.45521	-0.344118	protein_coding	chr2	180257377	180258445	+	810	142.03	145.191	142	135.696	149.227	143.149	184.755	165.864	205.056	190.29	154.789	148.193
ENSMUSG00000021917	Spcs1	signal peptidase complex subunit 1 homolog (S. cerevisiae) [Source:MGI Symbol;Acc:MGI:1916269]	1.75266e-07	3.51201e-06	5.45444	-0.302254	protein_coding	chr14	30999826	31001672	-	1546	62.729	68.923	66.138	75.759	70.726	67.508	86.144	77.551	82.375	84.355	79.8	78.11
ENSMUSG00000037852	Cpe	carboxypeptidase E [Source:MGI Symbol;Acc:MGI:101932]	1.75284e-07	3.51201e-06	5.45444	-0.245557	protein_coding	chr8	64592558	64693040	-	2087	763.005	766.259	788.17	736.095	792.934	777.239	834.655	897.258	924.594	897.626	853.803	868.132
ENSMUSG00000094686	Ccl21a	chemokine (C-C motif) ligand 21A (serine) [Source:MGI Symbol;Acc:MGI:1349183]	1.75808e-07	3.51907e-06	5.45357	-0.604591	protein_coding	chr4	42772860	42773993	-	870	7.954	5.33	5.374	7.09	6.107	6.077	8.943	9.367	10.289	9.509	9.578	7.903
ENSMUSG00000056158	Car10	carbonic anhydrase 10 [Source:MGI Symbol;Acc:MGI:1919855]	1.76969e-07	3.53886e-06	5.45114	0.330746	protein_coding	chr11	93098028	93601749	+	6358	11.732	11.796	11.459	12.153	13.866	13.819	9.338	9.727	9.165	9.962	9.591	9.464
ENSMUSG00000049354	Dcaf7	DDB1 and CUL4 associated factor 7 [Source:MGI Symbol;Acc:MGI:1919083]	1.77969e-07	3.5554e-06	5.44911	0.357089	protein_coding	chr11	106036872	106059324	+	6133	43.57	41.045	39.81	40.174	47.787	41.451	27.172	34.738	30.775	30.541	32.393	34.889
ENSMUSG00000028779	Pef1	penta-EF hand domain containing 1 [Source:MGI Symbol;Acc:MGI:1915148]	1.80705e-07	3.60653e-06	5.44291	-0.285838	protein_coding	chr4	130102558	130128135	+	1915	33.408	30.649	32.8	31.627	32.503	34.942	38.154	35.909	38.598	41.504	38.315	37.411
ENSMUSG00000042155	Klhl23	kelch-like 23 [Source:MGI Symbol;Acc:MGI:2683536]	1.81348e-07	3.61586e-06	5.44179	0.327988	protein_coding	chr2	69821944	69836651	+	4925	9.815	8.695	9.361	8.825	9.629	8.186	5.842	7.446	7.472	6.966	6.967	7.096
ENSMUSG00000071036	Gm10309	predicted gene 10309 [Source:MGI Symbol;Acc:MGI:3641941]	1.84443e-07	3.67137e-06	5.43517	-1.70402	protein_coding	chr17	86497732	86505232	-	2005	0.05	0.072	0.065	0.08	0.162	0.101	0.195	0.362	0.406	0.222	0.256	0.436
ENSMUSG00000029428	Stx2	syntaxin 2 [Source:MGI Symbol;Acc:MGI:108059]	1.8449e-07	3.67137e-06	5.43517	0.285277	protein_coding	chr5	128984557	129008574	-	4164	11.345	10.911	11.238	11.159	11.45	11.786	9.541	8.954	9.076	9.028	8.754	8.238
ENSMUSG00000070047	Fat1	FAT tumor suppressor homolog 1 (Drosophila) [Source:MGI Symbol;Acc:MGI:109168]	1.85445e-07	3.68679e-06	5.43335	0.323442	protein_coding	chr8	44950208	45052257	+	14627	4.606	4.776	4.821	5.269	5.508	5.278	3.821	4.144	3.715	3.809	3.938	3.831
ENSMUSG00000029561	Oasl2	2'-5' oligoadenylate synthetase-like 2 [Source:MGI Symbol;Acc:MGI:1344390]	1.86558e-07	3.70534e-06	5.43117	1.0305	protein_coding	chr5	114896936	114912234	+	3879	1.467	1.578	0.937	1.342	1.128	1.134	0.594	0.389	1.014	0.648	0.518	0.392
ENSMUSG00000087687	Pet100	PET100 homolog (S. cerevisiae) [Source:MGI Symbol;Acc:MGI:3615306]	1.86871e-07	3.70796e-06	5.43087	-0.433471	protein_coding	chr8	3621551	3624231	+	1189	11.724	10.939	11.469	12.97	11.218	10.387	15.902	13.52	14.068	16.405	15.311	14.089
ENSMUSG00000030691	Fchsd2	FCH and double SH3 domains 2 [Source:MGI Symbol;Acc:MGI:2448475]	1.87336e-07	3.71359e-06	5.43021	0.308234	protein_coding	chr7	101108775	101284405	+	9199	6.112	6.455	5.746	5.883	6.263	5.554	4.432	4.927	4.644	4.28	4.762	4.893
ENSMUSG00000033454	Zbtb1	zinc finger and BTB domain containing 1 [Source:MGI Symbol;Acc:MGI:2442326]	1.88056e-07	3.72427e-06	5.42896	0.358905	protein_coding	chr12	76370266	76396950	+	12190	2.598	2.455	2.454	2.547	2.254	2.152	1.733	1.909	1.825	1.617	1.932	1.801
ENSMUSG00000034928	Rnf44	ring finger protein 44 [Source:MGI Symbol;Acc:MGI:2145310]	1.88421e-07	3.72791e-06	5.42853	0.297552	protein_coding	chr13	54679399	54693907	-	5202	13.443	13.658	13.489	13.244	15.176	14.244	10.06	11.159	10.689	10.789	11.254	11.18
ENSMUSG00000037306	Man1c1	mannosidase, alpha, class 1C, member 1 [Source:MGI Symbol;Acc:MGI:2446214]	1.89432e-07	3.74429e-06	5.42663	0.309457	protein_coding	chr4	134561690	134704290	-	5722	7.407	6.75	7.301	7.525	7.296	7.54	5.895	5.824	5.87	5.379	5.825	5.205
ENSMUSG00000033624	Pdpr	pyruvate dehydrogenase phosphatase regulatory subunit [Source:MGI Symbol;Acc:MGI:2442188]	1.93925e-07	3.82941e-06	5.41687	0.690854	protein_coding	chr8	111094630	111137074	+	5028	4.394	4.893	3.935	5.107	5.183	4.936	2.135	3.119	2.455	2.282	2.881	4.012
ENSMUSG00000054717	Hmgb2	high mobility group box 2 [Source:MGI Symbol;Acc:MGI:96157]	1.94446e-07	3.836e-06	5.41612	-0.620572	protein_coding	chr8	57511843	57515999	+	2692	4.956	4.024	4.261	3.75	4.068	4.243	5.134	5.868	6.466	5.905	5.445	8.608
ENSMUSG00000010476	Ebf3	early B cell factor 3 [Source:MGI Symbol;Acc:MGI:894289]	1.95864e-07	3.86027e-06	5.41338	0.315052	protein_coding	chr7	137193673	137314445	-	5021	15.942	15.658	15.028	13.913	16.543	15.031	10.302	12.528	11.327	13.019	12.137	11.923
ENSMUSG00000001995	Sipa1l2	signal-induced proliferation-associated 1 like 2 [Source:MGI Symbol;Acc:MGI:2676970]	1.96869e-07	3.87635e-06	5.41158	0.291584	protein_coding	chr8	125418063	125492710	-	6365	11.379	10.479	10.467	11.101	11.789	11.388	8.038	9.664	8.807	8.779	8.755	8.325
ENSMUSG00000021290	2010107E04Rik	RIKEN cDNA 2010107E04 gene [Source:MGI Symbol;Acc:MGI:1917507]	1.99549e-07	3.92535e-06	5.40612	-0.28256	protein_coding	chr12	111961376	111966977	-	365	255.671	255.004	266.141	276.003	279.466	275.324	329.743	301.102	311.009	322.855	308.498	307.532
ENSMUSG00000063895	Nupl1	nucleoporin like 1 [Source:MGI Symbol;Acc:MGI:1919094]	2.00388e-07	3.93407e-06	5.40516	0.473718	protein_coding	chr14	60219204	60251507	-	2787	8.463	7.813	8.357	9.069	8.767	7.675	4.819	6.128	5.58	5.034	6.363	6.719
ENSMUSG00000028414	Fktn	fukutin [Source:MGI Symbol;Acc:MGI:2179507]	2.00592e-07	3.93407e-06	5.40516	0.324269	protein_coding	chr4	53713998	53765785	+	6491	11.066	11.052	10.797	11.713	11.65	11.409	8.223	9.244	8.156	7.959	8.947	9.393
ENSMUSG00000043131	Mob1a	MOB kinase activator 1A [Source:MGI Symbol;Acc:MGI:2442631]	2.00625e-07	3.93407e-06	5.40516	0.305707	protein_coding	chr6	83326016	83343776	+	4794	13.276	13.876	12.028	12.884	12.584	11.752	9.194	10.758	11.401	9.44	9.253	9.445
ENSMUSG00000051351	Zfp46	zinc finger protein 46 [Source:MGI Symbol;Acc:MGI:99192]	2.00759e-07	3.93407e-06	5.40516	0.31853	protein_coding	chr4	136284683	136293942	+	5212	6.568	6.388	5.872	6.356	7.074	6.35	4.712	5.065	5.144	4.886	4.714	5.255
ENSMUSG00000079499	6530402F18Rik	RIKEN cDNA 6530402F18 gene [Source:MGI Symbol;Acc:MGI:1923470]	2.016e-07	3.94677e-06	5.40376	0.521849	processed_transcript	chr2	29245107	29253006	-	5511	2.258	2.321	2.561	2.282	1.896	2.051	1.483	1.772	1.575	1.516	1.334	1.275
ENSMUSG00000016252	Atp5e	ATP synthase, H+ transporting, mitochondrial F1 complex, epsilon subunit [Source:MGI Symbol;Acc:MGI:1855697]	2.02026e-07	3.95136e-06	5.40325	-0.301212	protein_coding	chr2	174461072	174464105	-	1756	55.019	56.615	55.542	55.932	56.299	56.769	72.228	64.907	69.563	71.473	63.71	56.85
ENSMUSG00000054256	Msi1	musashi RNA-binding protein 1 [Source:MGI Symbol;Acc:MGI:107376]	2.02647e-07	3.95972e-06	5.40234	0.389947	protein_coding	chr5	115429599	115455698	+	5800	5.816	5.772	5.538	5.656	6.668	5.963	4.504	4.013	4.357	5.062	4.48	3.589
ENSMUSG00000027944	Hax1	HCLS1 associated X-1 [Source:MGI Symbol;Acc:MGI:1346319]	2.05272e-07	4.0072e-06	5.39716	-0.337163	protein_coding	chr3	89995457	89998686	-	1117	31.839	33.603	31.275	37.653	36.632	37.685	42.648	39.626	41.728	44.581	42.657	42.509
ENSMUSG00000015120	Ube2i	ubiquitin-conjugating enzyme E2I [Source:MGI Symbol;Acc:MGI:107365]	2.08078e-07	4.05811e-06	5.39168	0.288928	protein_coding	chr17	25261916	25274622	-	5474	6.91	7.281	6.722	7.376	6.9	6.613	4.939	5.506	5.608	6.045	5.332	5.496
ENSMUSG00000026014	Raph1	Ras association (RalGDS/AF-6) and pleckstrin homology domains 1 [Source:MGI Symbol;Acc:MGI:1924550]	2.10026e-07	4.09223e-06	5.38804	0.574488	protein_coding	chr1	60483191	60567104	-	3089	2.186	2.017	1.71	1.997	2.024	1.947	1.098	1.464	1.303	1.326	1.328	1.119
ENSMUSG00000029780	Nt5c3	5'-nucleotidase, cytosolic III [Source:MGI Symbol;Acc:MGI:1927186]	2.12202e-07	4.13069e-06	5.38398	-0.335082	protein_coding	chr6	56882400	56923932	-	4250	10.638	10.946	10.685	10.405	9.339	9.942	12.641	12.122	12.871	12.013	11.251	14.185
ENSMUSG00000055850	Rnf181	ring finger protein 181 [Source:MGI Symbol;Acc:MGI:1913760]	2.15739e-07	4.19556e-06	5.37721	-0.256737	protein_coding	chr6	72359714	72362721	-	2070	42.591	42.619	41.679	42.514	40.896	40.885	50.626	47.322	48.462	49.7	47.234	45.272
ENSMUSG00000067780	Pi15	peptidase inhibitor 15 [Source:MGI Symbol;Acc:MGI:1934659]	2.18382e-07	4.24294e-06	5.37233	0.672025	protein_coding	chr1	17601901	17630938	+	6922	1.456	1.455	1.163	1.175	0.872	1.248	0.597	0.75	0.797	0.844	0.735	0.719
ENSMUSG00000075289	Carns1	carnosine synthase 1 [Source:MGI Symbol;Acc:MGI:2147595]	2.19368e-07	4.25542e-06	5.37106	-0.373147	protein_coding	chr19	4164324	4175479	-	3968	11.914	11.916	11.902	13.901	10.585	11.595	16.201	14.193	15.54	17.026	14	12.589
ENSMUSG00000039585	Myo9a	myosin IXa [Source:MGI Symbol;Acc:MGI:107735]	2.19439e-07	4.25542e-06	5.37106	0.273452	protein_coding	chr9	59750896	59928866	+	13034	5.516	5.523	5.51	5.688	5.668	5.471	4.395	4.848	4.53	4.293	4.036	4.459
ENSMUSG00000027333	Smox	spermine oxidase [Source:MGI Symbol;Acc:MGI:2445356]	2.21943e-07	4.2999e-06	5.36654	-0.359152	protein_coding	chr2	131491496	131525922	+	3894	29.433	30.527	28.382	28.206	29.649	30.544	30.138	33.14	35.63	40.124	40.538	38.533
ENSMUSG00000070348	Ccnd1	cyclin D1 [Source:MGI Symbol;Acc:MGI:88313]	2.22808e-07	4.31259e-06	5.36526	0.330463	protein_coding	chr7	144929931	144939869	-	3835	12.154	11.403	12.056	11.949	12.743	11.787	8.886	10.392	9.549	9.358	9.471	7.528
ENSMUSG00000039652	Cpeb3	cytoplasmic polyadenylation element binding protein 3 [Source:MGI Symbol;Acc:MGI:2443075]	2.24701e-07	4.34514e-06	5.362	0.438203	protein_coding	chr19	37021291	37208601	-	7414	6.341	5.752	5.372	5.835	5.729	5.819	3.635	4.103	3.707	3.681	4.467	5.067
ENSMUSG00000029162	Khk	ketohexokinase [Source:MGI Symbol;Acc:MGI:1096353]	2.25938e-07	4.36494e-06	5.36002	-0.463594	protein_coding	chr5	30921556	30931246	+	1670	5.538	4.968	5.029	4.677	4.654	5.341	6.637	6.785	7.58	6.969	6.372	5.846
ENSMUSG00000004610	Etfb	electron transferring flavoprotein, beta polypeptide [Source:MGI Symbol;Acc:MGI:106098]	2.27214e-07	4.38546e-06	5.35798	-0.273972	protein_coding	chr7	43444108	43457800	+	1139	41.944	40.08	41.427	41.814	40.431	41.953	50.792	47.534	49.892	50.84	46.297	42.855
ENSMUSG00000029321	Slc10a6	solute carrier family 10 (sodium/bile acid cotransporter family), member 6 [Source:MGI Symbol;Acc:MGI:1923000]	2.2745e-07	4.3859e-06	5.35794	-2.44294	protein_coding	chr5	103605711	103629403	-	2124	0.047	0.068	0	0.094	0	0	0.041	0.315	0.447	0.286	0.181	0.25
ENSMUSG00000042770	Hebp1	heme binding protein 1 [Source:MGI Symbol;Acc:MGI:1333880]	2.30771e-07	4.44493e-06	5.35213	-0.380132	protein_coding	chr6	135137519	135168215	-	1061	24.866	21.308	24.44	25.295	24.052	26.361	28.84	30.986	29.869	30.385	27.911	35.158
ENSMUSG00000014547	Wdfy2	WD repeat and FYVE domain containing 2 [Source:MGI Symbol;Acc:MGI:2442811]	2.30945e-07	4.44493e-06	5.35213	0.765193	protein_coding	chr14	62837690	62956886	+	2011	3.027	3.099	2.54	2.968	2.714	2.87	1.081	1.582	1.866	1.311	1.7	2.153
ENSMUSG00000025427	Rnf165	ring finger protein 165 [Source:MGI Symbol;Acc:MGI:2444521]	2.33283e-07	4.48572e-06	5.34817	0.427906	protein_coding	chr18	77456110	77565147	-	10134	2.19	1.995	1.837	2.067	2.087	2.342	1.252	1.476	1.566	1.533	1.556	1.571
ENSMUSG00000031210	Gpr165	G protein-coupled receptor 165 [Source:MGI Symbol;Acc:MGI:1923456]	2.353e-07	4.5185e-06	5.34501	0.786744	protein_coding	chrX	96713441	96719388	+	4545	3.792	3.667	3.772	4.248	4.485	4.44	1.626	2.505	1.969	1.561	2.717	3.159
ENSMUSG00000066553	Gm6969	predicted pseudogene 6969 [Source:MGI Symbol;Acc:MGI:3645320]	2.35428e-07	4.5185e-06	5.34501	-0.305334	pseudogene	chr12	24638669	24639010	-	342	107.687	100.746	102.021	95.104	109.707	107.033	110.824	119.14	130.734	125.804	130.449	123.289
ENSMUSG00000039512	Uhrf1bp1	UHRF1 (ICBP90) binding protein 1 [Source:MGI Symbol;Acc:MGI:3041238]	2.4057e-07	4.61287e-06	5.33603	0.263866	protein_coding	chr17	27856490	27900040	+	8708	5.96	6.058	5.881	6.32	6.181	5.793	4.632	4.903	4.839	4.978	4.579	5.06
ENSMUSG00000054428	Atpif1	ATPase inhibitory factor 1 [Source:MGI Symbol;Acc:MGI:1196457]	2.41135e-07	4.61939e-06	5.33542	-0.260137	protein_coding	chr4	132530555	132533659	-	1441	99.045	97.83	99.346	95.484	97.427	92.032	110.127	102.026	121.57	117.63	110.614	107.685
ENSMUSG00000020536	Llgl1	lethal giant larvae homolog 1 (Drosophila) [Source:MGI Symbol;Acc:MGI:102682]	2.4284e-07	4.64771e-06	5.33276	0.262949	protein_coding	chr11	60699723	60714186	+	4862	42.035	45.143	43.423	41.078	43.7	44.136	35.455	35.393	34.05	35.689	34.436	32.978
ENSMUSG00000033066	Gas7	growth arrest specific 7 [Source:MGI Symbol;Acc:MGI:1202388]	2.44711e-07	4.67916e-06	5.32983	0.295884	protein_coding	chr11	67455437	67688990	+	11342	19.712	20.383	19.362	20.568	18.94	21.46	16.034	16.796	14.756	15.774	15.967	14.988
ENSMUSG00000015305	Sash1	SAM and SH3 domain containing 1 [Source:MGI Symbol;Acc:MGI:1917347]	2.45933e-07	4.69815e-06	5.32807	0.404297	protein_coding	chr10	8722219	8886070	-	7183	16.614	15.813	16.694	16.228	18.815	17.879	11.183	13.373	12.172	10.472	12.374	14.501
ENSMUSG00000026860	Sh3glb2	SH3-domain GRB2-like endophilin B2 [Source:MGI Symbol;Acc:MGI:2385131]	2.47204e-07	4.71802e-06	5.32624	-0.271491	protein_coding	chr2	30344809	30359337	-	3990	44.701	44.83	42.823	43.861	42.597	43.039	49.479	50.277	53.627	57.686	48.431	44.946
ENSMUSG00000069892	9930111J21Rik2	RIKEN cDNA 9930111J21 gene 2 [Source:MGI Symbol;Acc:MGI:3711310]	2.57022e-07	4.90086e-06	5.30973	1.20353	protein_coding	chr11	49015874	49051242	-	7017	0.161	0.16	0.111	0.143	0.149	0.138	0.031	0.072	0.084	0.052	0.055	0.043
ENSMUSG00000036097	Fam178a	family with sequence similarity 178, member A [Source:MGI Symbol;Acc:MGI:1924968]	2.57767e-07	4.91049e-06	5.30888	0.311944	protein_coding	chr19	44931119	44983787	+	6880	5.687	6.214	5.764	6.008	5.926	5.18	4.088	4.348	5.204	4.78	4.23	4.334
ENSMUSG00000022370	Mrpl13	mitochondrial ribosomal protein L13 [Source:MGI Symbol;Acc:MGI:2137218]	2.58048e-07	4.91129e-06	5.3088	-0.320764	protein_coding	chr15	55534094	55557748	-	7936	4.196	3.885	4.287	4.386	3.944	3.804	5.116	4.818	5.583	4.732	4.776	4.423
ENSMUSG00000039065	Fam173b	family with sequence similarity 173, member B [Source:MGI Symbol;Acc:MGI:1915323]	2.60438e-07	4.95218e-06	5.3052	0.43684	protein_coding	chr15	31601852	31621227	+	5248	2.764	2.934	2.846	2.855	2.941	2.761	2.087	2.063	1.981	2.133	1.645	2.222
ENSMUSG00000069020	Urm1	ubiquitin related modifier 1 homolog (S. cerevisiae) [Source:MGI Symbol;Acc:MGI:1915455]	2.6193e-07	4.97594e-06	5.30312	-0.307301	protein_coding	chr2	29820075	29845002	+	4275	17.113	16.314	16.779	18.665	16.716	18.164	21.921	19.963	19.321	21.646	20.912	19.7
ENSMUSG00000091421	Gm4202	predicted gene 4202 [Source:MGI Symbol;Acc:MGI:3782379]	2.64804e-07	5.02588e-06	5.29879	0.571335	pseudogene	chr3	92689425	92690163	+	738	25.29	24.399	22.583	18.237	19.885	19.25	12.663	17.547	15.682	12.088	11.581	14.206
ENSMUSG00000058070	Eml1	echinoderm microtubule associated protein like 1 [Source:MGI Symbol;Acc:MGI:1915769]	2.67417e-07	5.07078e-06	5.29492	0.32935	protein_coding	chr12	108370957	108539617	+	7436	22.071	25.136	24.148	24.688	24.84	27.832	19.447	20.214	18.938	18.138	19.361	17.782
ENSMUSG00000024190	Dusp1	dual specificity phosphatase 1 [Source:MGI Symbol;Acc:MGI:105120]	2.70686e-07	5.12804e-06	5.29005	-0.573406	protein_coding	chr17	26505590	26508519	-	2697	3.935	4.796	3.563	4.589	4.785	4.474	5.141	5.546	7.962	6.556	5.356	7.014
ENSMUSG00000060429	Sntb1	syntrophin, basic 1 [Source:MGI Symbol;Acc:MGI:101781]	2.72868e-07	5.1646e-06	5.28696	0.82273	protein_coding	chr15	55638843	55906949	-	2869	1.171	1.452	1.026	1.382	1.613	1.421	0.576	0.914	0.851	0.58	0.73	0.715
ENSMUSG00000037416	Dmxl1	Dmx-like 1 [Source:MGI Symbol;Acc:MGI:2443926]	2.77862e-07	5.25429e-06	5.27949	0.328763	protein_coding	chr18	49832670	49965473	+	21860	2.38	2.274	2.315	2.424	2.275	2.315	1.513	1.928	1.818	1.684	1.767	1.997
ENSMUSG00000026496	Parp1	poly (ADP-ribose) polymerase family, member 1 [Source:MGI Symbol;Acc:MGI:1340806]	2.81782e-07	5.3235e-06	5.2738	0.248523	protein_coding	chr1	180568955	180601253	+	3846	21.738	20.866	21.588	20.705	20.695	21.218	16.997	16.835	18.208	17.281	17.122	16.267
ENSMUSG00000073758	Sh3d21	SH3 domain containing 21 [Source:MGI Symbol;Acc:MGI:1914188]	2.82487e-07	5.33191e-06	5.27312	-0.868088	protein_coding	chr4	126150602	126163491	-	2717	0.49	0.52	0.526	0.516	0.545	0.431	0.704	0.678	1.082	1.164	0.959	0.839
ENSMUSG00000030029	Lrig1	leucine-rich repeats and immunoglobulin-like domains 1 [Source:MGI Symbol;Acc:MGI:107935]	2.84245e-07	5.36016e-06	5.27082	0.267538	protein_coding	chr6	94604529	94700158	-	5585	23.452	23.347	23.393	23.381	23.267	24.092	17.433	20.438	17.954	19.524	18.455	18.826
ENSMUSG00000035357	Pdzrn3	PDZ domain containing RING finger 3 [Source:MGI Symbol;Acc:MGI:1933157]	2.8767e-07	5.41976e-06	5.26602	0.439307	protein_coding	chr6	101149609	101377897	-	7256	2.265	2.352	2.148	2.258	2.062	1.869	1.557	1.723	1.688	1.447	1.437	1.324
ENSMUSG00000019189	Rnf145	ring finger protein 145 [Source:MGI Symbol;Acc:MGI:1921565]	2.89021e-07	5.44023e-06	5.26438	0.239742	protein_coding	chr11	44518964	44565520	+	7786	14.058	14.109	13.399	13.87	13.886	13.094	10.797	11.298	11.392	11.302	11.218	11.094
ENSMUSG00000030223	Ptpro	protein tyrosine phosphatase, receptor type, O [Source:MGI Symbol;Acc:MGI:1097152]	2.89987e-07	5.4534e-06	5.26333	0.2948	protein_coding	chr6	137252299	137464629	+	6744	6.596	6.662	6.881	6.052	6.807	6.738	4.808	5.206	5.235	5.111	5.38	5.407
ENSMUSG00000027520	Zdbf2	zinc finger, DBF-type containing 2 [Source:MGI Symbol;Acc:MGI:1921134]	2.90302e-07	5.45434e-06	5.26326	0.315591	protein_coding	chr1	63273265	63314576	+	12659	3.94	3.695	3.601	3.534	3.915	3.548	2.572	2.866	2.743	2.848	2.984	3.148
ENSMUSG00000019988	Nedd1	neural precursor cell expressed, developmentally down-regulated gene 1 [Source:MGI Symbol;Acc:MGI:97293]	2.92473e-07	5.49009e-06	5.26042	0.479885	protein_coding	chr10	92684746	92722420	-	3534	2.881	2.871	2.817	2.573	2.608	2.592	1.857	2.243	1.919	1.802	1.753	1.688
ENSMUSG00000048978	Nrsn1	neurensin 1 [Source:MGI Symbol;Acc:MGI:894662]	2.9379e-07	5.50977e-06	5.25887	-0.317272	protein_coding	chr13	25252040	25270502	-	2677	43.858	45.921	43.629	44.291	44.423	48.816	60.173	53.085	51.22	53.639	55.009	51.296
ENSMUSG00000035621	Midn	midnolin [Source:MGI Symbol;Acc:MGI:1890222]	2.94139e-07	5.51127e-06	5.25875	0.298439	protein_coding	chr10	80148272	80158368	+	4307	11.787	11.794	11.84	12.062	13.579	11.938	9.284	9.707	9.646	9.255	10.219	8.943
ENSMUSG00000026648	Dclre1c	DNA cross-link repair 1C, PSO2 homolog (S. cerevisiae) [Source:MGI Symbol;Acc:MGI:2441769]	2.96203e-07	5.54489e-06	5.25611	0.542036	protein_coding	chr2	3424131	3464130	+	9316	0.707	0.665	0.632	0.623	0.687	0.628	0.364	0.425	0.495	0.453	0.431	0.428
ENSMUSG00000021140	Pcnx	pecanex homolog (Drosophila) [Source:MGI Symbol;Acc:MGI:1891924]	2.99987e-07	5.61061e-06	5.25099	0.268268	protein_coding	chr12	81860030	82000924	+	12139	7.159	7.229	6.886	6.847	7.164	7.178	5.231	6.079	5.758	5.438	5.59	5.814
ENSMUSG00000012429	Mplkip	M-phase specific PLK1 intereacting protein [Source:MGI Symbol;Acc:MGI:1913558]	3.02096e-07	5.64491e-06	5.24834	0.44244	protein_coding	chr13	17695413	17699105	+	2672	6.288	6.576	6.367	6.116	6.182	5.12	4.441	4.909	4.653	4.067	3.934	3.924
ENSMUSG00000093674	Rpl41	ribosomal protein L41 [Source:MGI Symbol;Acc:MGI:1915195]	3.03371e-07	5.66357e-06	5.24691	-0.310168	protein_coding	chr10	128548114	128549305	-	1168	177.454	160.122	177.272	172.81	192.832	182.167	206.536	205.201	207.308	230.427	225.849	192.565
ENSMUSG00000030655	Smg1	SMG1 homolog, phosphatidylinositol 3-kinase-related kinase (C. elegans) [Source:MGI Symbol;Acc:MGI:1919742]	3.04444e-07	5.67843e-06	5.24577	0.286139	protein_coding	chr7	118131308	118243637	-	21225	3.721	3.955	3.94	4.007	4.142	3.463	2.717	3.171	3.24	3.045	3.103	3.048
ENSMUSG00000027942	4933434E20Rik	RIKEN cDNA 4933434E20 gene [Source:MGI Symbol;Acc:MGI:1914027]	3.05104e-07	5.68179e-06	5.24551	-0.275648	protein_coding	chr3	90051636	90063341	+	3858	15.505	15.861	16.281	16.56	15.806	16.047	19.908	18.605	19.675	18.121	17.279	18.284
ENSMUSG00000032555	Topbp1	topoisomerase (DNA) II binding protein 1 [Source:MGI Symbol;Acc:MGI:1920018]	3.05178e-07	5.68179e-06	5.24551	0.348653	protein_coding	chr9	103305215	103350432	+	5228	4.894	5.593	5.084	4.796	4.874	4.547	3.716	4.11	4.038	3.56	3.449	3.611
ENSMUSG00000058441	Panx2	pannexin 2 [Source:MGI Symbol;Acc:MGI:1890615]	3.09067e-07	5.74899e-06	5.24041	-0.299017	protein_coding	chr15	89059734	89073567	+	3599	27.436	28.147	27.172	28.559	28.493	31.545	34.287	33.546	33.074	36.912	34.303	30.82
ENSMUSG00000050029	Rap2c	RAP2C, member of RAS oncogene family [Source:MGI Symbol;Acc:MGI:1919315]	3.09868e-07	5.75865e-06	5.23968	0.297594	protein_coding	chrX	51003912	51018018	-	3545	14.931	15.821	15.106	14.339	15.04	13.479	11.292	12.076	12.102	10.581	11.006	12.28
ENSMUSG00000075254	Heg1	HEG homolog 1 (zebrafish) [Source:MGI Symbol;Acc:MGI:1924696]	3.10999e-07	5.77445e-06	5.23849	0.340517	protein_coding	chr16	33684466	33771576	+	12632	4.188	4.394	3.842	4.379	4.178	4.412	3.351	3.46	3.064	2.88	3.461	3.046
ENSMUSG00000054091	1810037I17Rik	RIKEN cDNA 1810037I17 gene [Source:MGI Symbol;Acc:MGI:1914954]	3.15186e-07	5.8469e-06	5.23307	-0.306964	protein_coding	chr3	122924362	122926193	+	1010	80.142	79.42	85.164	83.721	81.133	87.87	102.596	98.314	91.357	95.837	102.094	101.134
ENSMUSG00000061578	Ksr2	kinase suppressor of ras 2 [Source:MGI Symbol;Acc:MGI:3610315]	3.16019e-07	5.85706e-06	5.23232	0.44214	protein_coding	chr5	117414000	117775003	+	13590	1.98	1.84	1.774	1.892	2.099	1.996	1.174	1.29	1.244	1.355	1.487	1.63
ENSMUSG00000028967	Errfi1	ERBB receptor feedback inhibitor 1 [Source:MGI Symbol;Acc:MGI:1921405]	3.1709e-07	5.8716e-06	5.23124	-0.518149	protein_coding	chr4	150853919	150868892	+	3582	19.43	20.452	17.838	18.999	18.961	18.625	17.279	27.285	32.398	25.8	23.359	31.719
ENSMUSG00000004070	Hmox2	heme oxygenase (decycling) 2 [Source:MGI Symbol;Acc:MGI:109373]	3.19266e-07	5.90657e-06	5.22866	-0.316772	protein_coding	chr16	4726361	4766742	+	2217	33.209	32.227	33.526	33.66	32.82	34.97	44.524	36.581	38.581	44.264	38.82	37.387
ENSMUSG00000022469	Rapgef3	Rap guanine nucleotide exchange factor (GEF) 3 [Source:MGI Symbol;Acc:MGI:2441741]	3.23433e-07	5.97827e-06	5.22342	-0.339106	protein_coding	chr15	97744770	97767972	-	6336	5.823	6.382	5.855	5.911	5.996	5.924	6.545	7.312	7.52	9.114	6.61	6.697
ENSMUSG00000027784	Ppm1l	protein phosphatase 1 (formerly 2C)-like [Source:MGI Symbol;Acc:MGI:2139740]	3.23946e-07	5.98235e-06	5.22313	0.299423	protein_coding	chr3	69316861	69560802	+	9909	11.469	10.622	9.659	11.493	10.827	10.182	7.65	8.866	8.44	7.988	8.448	8.786
ENSMUSG00000040913	Fbxw4	F-box and WD-40 domain protein 4 [Source:MGI Symbol;Acc:MGI:1354698]	3.25813e-07	6.01142e-06	5.22102	-0.364331	protein_coding	chr19	45578254	45660312	-	3158	5.963	5.564	5.332	5.34	5.574	5.495	7.171	6.999	7.43	7.499	6.265	5.906
ENSMUSG00000033940	Brk1	BRICK1, SCAR/WAVE actin-nucleating complex subunit [Source:MGI Symbol;Acc:MGI:1915406]	3.28153e-07	6.04917e-06	5.2183	-0.274412	protein_coding	chr6	113604772	113616948	+	1092	120.89	120.47	122.455	120.058	114	124.181	151.652	139.387	141.462	141.038	136.652	129.751
ENSMUSG00000070866	Zfp804a	zinc finger protein 804A [Source:MGI Symbol;Acc:MGI:2442949]	3.3099e-07	6.09599e-06	5.21496	0.440387	protein_coding	chr2	82053222	82259879	+	5245	3.007	3.012	2.691	2.711	3.143	2.878	1.773	2.096	2.086	1.987	2.086	2.325
ENSMUSG00000019978	Epb4.1l2	erythrocyte protein band 4.1-like 2 [Source:MGI Symbol;Acc:MGI:103009]	3.31418e-07	6.09839e-06	5.21478	0.28867	protein_coding	chr10	25359798	25523519	+	4464	54.994	56.87	55.78	53.04	57.086	52.067	40.038	47.014	43.78	39.87	43.939	44.887
ENSMUSG00000016427	Ndufa1	NADH dehydrogenase (ubiquinone) 1 alpha subcomplex, 1 [Source:MGI Symbol;Acc:MGI:1929511]	3.32625e-07	6.11512e-06	5.2136	-0.319671	protein_coding	chrX	37187588	37191163	-	419	116.164	123.392	126.252	129.919	136.476	136.391	150.418	138.275	169.612	174.109	144.008	148.228
ENSMUSG00000059734	Ndufs8	NADH dehydrogenase (ubiquinone) Fe-S protein 8 [Source:MGI Symbol;Acc:MGI:2385079]	3.35394e-07	6.16051e-06	5.21038	-0.277407	protein_coding	chr19	3908870	3912717	-	963	69.578	72.123	67.879	68.466	65.311	72.042	83.23	80.276	79.431	87.756	80.363	73.369
ENSMUSG00000014769	Psmb1	proteasome (prosome, macropain) subunit, beta type 1 [Source:MGI Symbol;Acc:MGI:104884]	3.36831e-07	6.18135e-06	5.20892	-0.264758	protein_coding	chr17	15475721	15498276	-	1036	150.417	147.37	152.474	138.186	140.399	138.723	175.457	161.953	178.172	172.03	154.846	160.231
ENSMUSG00000020755	Sap30bp	SAP30 binding protein [Source:MGI Symbol;Acc:MGI:1927479]	3.37542e-07	6.18887e-06	5.20839	-0.298014	protein_coding	chr11	115933282	115966725	+	3708	11.628	11.403	11.535	10.911	11.717	12.93	13	13.713	13.85	15.584	13.357	13.543
ENSMUSG00000019907	Ppp1r12a	protein phosphatase 1, regulatory (inhibitor) subunit 12A [Source:MGI Symbol;Acc:MGI:1309528]	3.4159e-07	6.25751e-06	5.2036	0.499225	protein_coding	chr10	108162400	108277575	+	3403	6.57	7.059	7.226	7.851	7.287	7.531	3.768	5.249	5.473	4.218	4.96	5.938
ENSMUSG00000021624	Cd180	CD180 antigen [Source:MGI Symbol;Acc:MGI:1194924]	3.47389e-07	6.35379e-06	5.19697	0.854283	protein_coding	chr13	102693558	102739629	+	4509	0.723	0.603	0.691	0.613	0.489	0.627	0.347	0.371	0.271	0.369	0.379	0.227
ENSMUSG00000032348	Gsta4	glutathione S-transferase, alpha 4 [Source:MGI Symbol;Acc:MGI:1309515]	3.47465e-07	6.35379e-06	5.19697	-0.26691	protein_coding	chr9	78191966	78209348	+	957	57.117	53.078	55.774	55.333	56.165	56.553	59.907	61.357	68.875	72.628	63.809	60.691
ENSMUSG00000030588	Yif1b	Yip1 interacting factor homolog B (S. cerevisiae) [Source:MGI Symbol;Acc:MGI:1924504]	3.58469e-07	6.54544e-06	5.18406	-0.299037	protein_coding	chr7	29238329	29247593	+	1378	30.155	29.526	30.566	28.254	30.218	31.982	35.17	34.024	38.516	40.551	34.267	31.756
ENSMUSG00000020098	Pcbd1	pterin 4 alpha carbinolamine dehydratase/dimerization cofactor of hepatocyte nuclear factor 1 alpha (TCF1) 1 [Source:MGI Symbol;Acc:MGI:94873]	3.58585e-07	6.54544e-06	5.18406	-0.504368	protein_coding	chr10	61089343	61094328	+	809	9.582	9.36	9.899	10.398	9.338	9.129	14.399	10.832	12.518	14.987	12.994	13.006
ENSMUSG00000038914	Dido1	death inducer-obliterator 1 [Source:MGI Symbol;Acc:MGI:1344352]	3.60327e-07	6.56765e-06	5.18259	0.252082	protein_coding	chr2	180657964	180709999	-	13307	4.003	3.883	3.751	3.931	4.129	3.84	2.94	3.171	3.421	3.255	3.121	3.109
ENSMUSG00000045991	Onecut2	one cut domain, family member 2 [Source:MGI Symbol;Acc:MGI:1891408]	3.60441e-07	6.56765e-06	5.18259	0.505208	protein_coding	chr18	64340364	64398487	+	13390	0.85	0.933	0.854	0.975	0.937	0.784	0.536	0.621	0.598	0.533	0.622	0.692
ENSMUSG00000037674	Rfx7	regulatory factor X, 7 [Source:MGI Symbol;Acc:MGI:2442675]	3.63488e-07	6.61729e-06	5.17932	0.288568	protein_coding	chr9	72532240	72622937	+	15302	2.555	2.529	2.47	2.343	2.483	2.353	1.892	1.908	2.148	1.802	1.891	1.956
ENSMUSG00000021242	Npc2	Niemann-Pick type C2 [Source:MGI Symbol;Acc:MGI:1915213]	3.71643e-07	6.75976e-06	5.17007	-0.301322	protein_coding	chr12	84754560	84773112	-	3261	79.015	76.239	77.339	82.286	77.613	84.331	103.326	89.963	90.5	94.744	94.823	91.395
ENSMUSG00000029094	Afap1	actin filament associated protein 1 [Source:MGI Symbol;Acc:MGI:1917542]	3.76617e-07	6.84415e-06	5.16468	0.347605	protein_coding	chr5	35893319	36003923	+	8543	3.964	3.304	3.425	3.742	3.804	3.666	2.381	3.117	2.863	2.725	2.671	2.81
ENSMUSG00000026657	Frmd4a	FERM domain containing 4A [Source:MGI Symbol;Acc:MGI:1919850]	3.77175e-07	6.84822e-06	5.16442	0.305419	protein_coding	chr2	4017717	4614043	+	23350	4.861	4.799	5.072	5.04	5.138	4.902	3.427	4.2	3.82	3.609	4.028	4.106
ENSMUSG00000042793	Lgr6	leucine-rich repeat-containing G protein-coupled receptor 6 [Source:MGI Symbol;Acc:MGI:2441805]	3.7917e-07	6.87639e-06	5.16264	0.753234	protein_coding	chr1	134986348	135105276	-	3804	1.434	1.162	1.149	0.927	1.302	1.072	0.583	0.836	0.57	0.704	0.753	0.549
ENSMUSG00000062519	Zfp398	zinc finger protein 398 [Source:MGI Symbol;Acc:MGI:1917856]	3.79396e-07	6.87639e-06	5.16264	0.644389	protein_coding	chr6	47835661	47868257	+	6478	0.924	1.04	0.996	1.113	1.183	1.177	0.543	0.775	0.733	0.526	0.719	0.657
ENSMUSG00000040363	Bcor	BCL6 interacting corepressor [Source:MGI Symbol;Acc:MGI:1918708]	3.84112e-07	6.95572e-06	5.15766	0.412367	protein_coding	chrX	12036740	12160355	-	7190	2.619	2.565	2.505	2.557	2.599	2.627	1.814	2.057	1.729	1.669	2.056	1.833
ENSMUSG00000019659	Ccdc12	coiled-coil domain containing 12 [Source:MGI Symbol;Acc:MGI:1919904]	3.97325e-07	7.18863e-06	5.14335	-0.405865	protein_coding	chr9	110656503	110711590	+	818	17.895	16.565	19.052	17.58	18.383	17.762	21.733	20.948	21.333	26.968	22.464	23.405
ENSMUSG00000028532	Cachd1	cache domain containing 1 [Source:MGI Symbol;Acc:MGI:2444177]	3.98307e-07	7.20005e-06	5.14266	0.329581	protein_coding	chr4	100776675	101029220	+	6020	4.67	4.664	4.178	5.157	4.623	4.565	3.625	3.356	3.845	3.631	3.358	3.502
ENSMUSG00000050357	Rltpr	RGD motif, leucine rich repeats, tropomodulin domain and proline-rich containing [Source:MGI Symbol;Acc:MGI:2685431]	3.99876e-07	7.21926e-06	5.14151	-0.279172	protein_coding	chr8	105690906	105698178	+	2517	27.599	26.097	24.99	28.136	26.74	25.687	30.479	29.937	32.348	34.703	31.154	27.422
ENSMUSG00000067028	Cntnap5b	contactin associated protein-like 5B [Source:MGI Symbol;Acc:MGI:3664583]	4.00073e-07	7.21926e-06	5.14151	0.915285	protein_coding	chr1	99772765	100485942	+	5120	0.949	0.8	0.93	1.119	1.002	0.891	0.255	0.436	0.539	0.467	0.451	0.727
ENSMUSG00000041841	Rpl37	ribosomal protein L37 [Source:MGI Symbol;Acc:MGI:1914531]	4.1353e-07	7.45553e-06	5.12752	-0.269646	protein_coding	chr15	5116613	5119140	+	867	104.412	107.605	106.751	103.906	104.02	100.827	128.592	116.396	128.69	130.821	114.251	109.358
ENSMUSG00000034218	Atm	ataxia telangiectasia mutated [Source:MGI Symbol;Acc:MGI:107202]	4.14e-07	7.45745e-06	5.12741	0.553163	protein_coding	chr9	53439149	53536740	-	10338	0.895	0.778	0.938	0.922	1.059	0.941	0.471	0.642	0.643	0.596	0.604	0.669
ENSMUSG00000030954	Gp2	glycoprotein 2 (zymogen granule membrane) [Source:MGI Symbol;Acc:MGI:1914383]	4.14617e-07	7.46202e-06	5.12714	1.53605	protein_coding	chr7	119442544	119459272	-	1978	0.488	0.385	0.416	0.162	0.493	0.347	0.11	0.085	0.114	0.103	0.13	0.134
ENSMUSG00000026516	Nvl	nuclear VCP-like [Source:MGI Symbol;Acc:MGI:1914709]	4.19261e-07	7.53898e-06	5.12269	0.453344	protein_coding	chr1	181093423	181144157	-	3060	4.566	4.227	4.315	5.236	4.382	4.339	2.898	3.119	3.103	3.074	3.352	3.426
ENSMUSG00000031990	Jam3	junction adhesion molecule 3 [Source:MGI Symbol;Acc:MGI:1933825]	4.2098e-07	7.55859e-06	5.12156	-0.264544	protein_coding	chr9	27097385	27155421	-	2539	40.934	40.483	40.374	42.249	37.399	39.357	47.882	46.385	46.615	45.838	47.665	43.716
ENSMUSG00000036915	Kirrel2	kin of IRRE like 2 (Drosophila) [Source:MGI Symbol;Acc:MGI:2442334]	4.21088e-07	7.55859e-06	5.12156	-1.24393	protein_coding	chr7	30447534	30457690	-	3939	0.304	0.184	0.297	0.163	0.257	0.143	0.287	0.538	0.39	0.669	0.532	0.704
ENSMUSG00000038256	Bcl9	B cell CLL/lymphoma 9 [Source:MGI Symbol;Acc:MGI:1924828]	4.24559e-07	7.61423e-06	5.11837	0.335603	protein_coding	chr3	97203662	97228846	-	8285	3.714	3.232	3.318	3.626	3.765	3.459	2.539	2.803	2.488	2.956	2.569	2.737
ENSMUSG00000021835	Bmp4	bone morphogenetic protein 4 [Source:MGI Symbol;Acc:MGI:88180]	4.2896e-07	7.68643e-06	5.11428	0.438263	protein_coding	chr14	46383520	46390669	-	2224	8.078	7.624	8.506	8.303	8.582	7.658	5.042	6.726	5.976	4.996	5.995	5.858
ENSMUSG00000002885	Cd97	CD97 antigen [Source:MGI Symbol;Acc:MGI:1347095]	4.30591e-07	7.70894e-06	5.11301	0.445503	protein_coding	chr8	83723251	83741326	-	3757	5.118	4.378	5.208	5.054	5.272	4.383	3.205	3.684	4.031	3.767	3.299	2.821
ENSMUSG00000002768	Mea1	male enhanced antigen 1 [Source:MGI Symbol;Acc:MGI:96957]	4.40341e-07	7.87661e-06	5.10366	-0.318405	protein_coding	chr17	46681137	46683105	+	840	76.875	70.477	71.737	70.718	79.049	82.399	95.003	81.731	89.986	100.026	90.757	84.022
ENSMUSG00000069171	Nr2f1	nuclear receptor subfamily 2, group F, member 1 [Source:MGI Symbol;Acc:MGI:1352451]	4.42216e-07	7.90267e-06	5.10223	0.342638	protein_coding	chr13	78188973	78199757	-	4752	8.597	8.249	7.607	6.937	7.827	7.27	5.195	6.39	6.07	6.545	5.98	5.116
ENSMUSG00000018459	Slc13a3	solute carrier family 13 (sodium-dependent dicarboxylate transporter), member 3 [Source:MGI Symbol;Acc:MGI:2149635]	4.42568e-07	7.90267e-06	5.10223	0.444628	protein_coding	chr2	165405028	165473230	-	5215	7.068	5.926	6.168	6.206	7.098	6.005	5.343	4.709	5.028	4.448	4.245	3.409
ENSMUSG00000028524	Sgip1	SH3-domain GRB2-like (endophilin) interacting protein 1 [Source:MGI Symbol;Acc:MGI:1920344]	4.4887e-07	8.00823e-06	5.09646	0.295018	protein_coding	chr4	102741297	102973628	+	10136	7.467	7.467	7.064	7.441	7.724	7.362	5.425	5.606	5.642	5.757	5.953	6.483
ENSMUSG00000022788	Fgd4	FYVE, RhoGEF and PH domain containing 4 [Source:MGI Symbol;Acc:MGI:2183747]	4.50306e-07	8.02687e-06	5.09545	0.454566	protein_coding	chr16	16416917	16600549	-	17517	0.972	0.96	0.984	0.901	0.85	0.903	0.556	0.714	0.743	0.565	0.632	0.698
ENSMUSG00000097573	G730003C15Rik	RIKEN cDNA G730003C15 gene [Source:MGI Symbol;Acc:MGI:3641700]	4.57881e-07	8.15482e-06	5.08859	0.83727	protein_coding	chr1	59119833	59122139	+	2307	1.341	1.209	1.22	1.458	0.956	0.927	0.584	0.605	0.686	0.58	0.611	0.708
ENSMUSG00000046351	Zfp322a	zinc finger protein 322A [Source:MGI Symbol;Acc:MGI:2442566]	4.58561e-07	8.15984e-06	5.08832	0.340043	protein_coding	chr13	23353103	23369208	-	5197	7.074	6.63	7.122	6.459	6.781	5.894	4.742	5.134	5.341	4.487	5.443	5.168
ENSMUSG00000028698	Pik3r3	phosphatidylinositol 3 kinase, regulatory subunit, polypeptide 3 (p55) [Source:MGI Symbol;Acc:MGI:109277]	4.59225e-07	8.16458e-06	5.08807	0.289877	protein_coding	chr4	116221618	116303056	+	5300	33.169	34.453	36.102	33.269	34.08	31.411	26.006	27.297	28.319	23.849	25.793	27.923
ENSMUSG00000037605	Lphn3	latrophilin 3 [Source:MGI Symbol;Acc:MGI:2441950]	4.62353e-07	8.21307e-06	5.08549	0.328405	protein_coding	chr5	81020138	81825133	+	13291	5.019	5.13	4.905	4.837	5.241	5.035	3.323	4.313	3.891	3.481	3.839	4.25
ENSMUSG00000029455	Aldh2	aldehyde dehydrogenase 2, mitochondrial [Source:MGI Symbol;Acc:MGI:99600]	4.73381e-07	8.4017e-06	5.07563	-0.287928	protein_coding	chr5	121566027	121593824	-	4704	15.432	14.719	14.715	15.515	16.898	16.078	16.29	18.439	19.692	20.439	17.887	17.12
ENSMUSG00000031870	Pgr	progesterone receptor [Source:MGI Symbol;Acc:MGI:97567]	4.78065e-07	8.47749e-06	5.07173	0.793549	protein_coding	chr9	8900419	8965425	+	4774	0.767	0.729	0.671	0.68	0.818	0.786	0.428	0.374	0.388	0.323	0.367	0.565
ENSMUSG00000021725	Parp8	poly (ADP-ribose) polymerase family, member 8 [Source:MGI Symbol;Acc:MGI:1098713]	4.79603e-07	8.49743e-06	5.07071	0.322198	protein_coding	chr13	116854824	117025516	-	3088	8.899	9.046	9.084	8.12	9.797	8.652	6.179	7.122	7.042	7.328	6.629	6.938
ENSMUSG00000030059	Tmf1	TATA element modulatory factor 1 [Source:MGI Symbol;Acc:MGI:2684999]	4.82309e-07	8.53799e-06	5.06864	0.391979	protein_coding	chr6	97155266	97179124	-	3465	12.05	11.617	12.056	11.93	10.933	11.17	7.69	8.747	8.415	7.431	8.275	10.47
ENSMUSG00000029125	Stx18	syntaxin 18 [Source:MGI Symbol;Acc:MGI:1918366]	4.87772e-07	8.62725e-06	5.06413	-0.2936	protein_coding	chr5	38038742	38137765	+	4194	6.473	7.429	7.101	7.45	7.248	7.092	8.229	8.664	8.429	9.166	7.693	8.324
ENSMUSG00000040225	Prrc2c	proline-rich coiled-coil 2C [Source:MGI Symbol;Acc:MGI:1913754]	4.88624e-07	8.63489e-06	5.06374	0.26225	protein_coding	chr1	162670725	162740556	-	14166	7.839	7.662	7.835	8.571	8.392	7.971	5.937	6.647	6.801	6.444	6.341	6.556
ENSMUSG00000029004	Kmt2e	lysine (K)-specific methyltransferase 2E [Source:MGI Symbol;Acc:MGI:1924825]	4.91032e-07	8.66998e-06	5.06198	0.290271	protein_coding	chr5	23434441	23504235	+	7494	8.639	8.591	8.393	8.782	9.328	8.304	6.09	7.187	6.672	6.683	6.86	7.411
ENSMUSG00000044024	Rell2	RELT-like 2 [Source:MGI Symbol;Acc:MGI:1918044]	4.92982e-07	8.69692e-06	5.06063	-0.242444	protein_coding	chr18	37955079	37959179	+	3340	48.37	47.924	47.152	48.427	46.233	48.418	54.371	53.844	56.578	58.581	52.751	50.178
ENSMUSG00000021767	Kat6b	K(lysine) acetyltransferase 6B [Source:MGI Symbol;Acc:MGI:1858746]	4.98097e-07	8.7796e-06	5.05653	0.380814	protein_coding	chr14	21481434	21672478	+	16826	1.53	1.499	1.464	1.559	1.699	1.475	0.933	1.144	1.091	1.195	1.196	1.251
ENSMUSG00000025959	Klf7	Kruppel-like factor 7 (ubiquitous) [Source:MGI Symbol;Acc:MGI:1935151]	5.03889e-07	8.87407e-06	5.05188	0.40514	protein_coding	chr1	64029447	64122282	-	7745	4.3	4.781	4.494	5.11	5.157	4.789	3.188	3.358	3.45	3	3.768	3.987
ENSMUSG00000014498	Ankrd52	ankyrin repeat domain 52 [Source:MGI Symbol;Acc:MGI:2444029]	5.10292e-07	8.97913e-06	5.04677	0.410505	protein_coding	chr10	128377115	128408704	+	8401	8.296	8.129	8.1	9.598	10.051	9.93	5.51	6.85	6.366	6.415	6.389	7.633
ENSMUSG00000038369	Ncoa6	nuclear receptor coactivator 6 [Source:MGI Symbol;Acc:MGI:1929915]	5.11497e-07	8.99262e-06	5.04611	0.309322	protein_coding	chr2	155390656	155473894	-	9744	3.541	3.343	3.341	3.601	3.621	3.657	2.502	2.893	2.96	2.53	2.75	2.748
ENSMUSG00000032849	Abcc4	ATP-binding cassette, sub-family C (CFTR/MRP), member 4 [Source:MGI Symbol;Acc:MGI:2443111]	5.12991e-07	9.01116e-06	5.04522	-0.494813	protein_coding	chr14	118482692	118706219	-	5729	2.067	2.447	1.995	2.524	2.499	2.311	2.42	3.361	3.417	2.945	3.222	3.435
ENSMUSG00000033446	Lpar6	lysophosphatidic acid receptor 6 [Source:MGI Symbol;Acc:MGI:1914418]	5.18477e-07	9.09973e-06	5.04097	-0.469141	protein_coding	chr14	73237891	73240358	+	2468	4.206	5.182	4.525	4.772	4.057	4.415	5.988	6.513	6.778	5.044	6.078	5.818
ENSMUSG00000033618	Map3k13	mitogen-activated protein kinase kinase kinase 13 [Source:MGI Symbol;Acc:MGI:2444243]	5.3051e-07	9.30297e-06	5.03138	0.52285	protein_coding	chr16	21891969	21931877	+	6709	1.716	1.831	1.632	2	1.891	1.811	1.004	1.265	1.435	1.028	1.185	1.359
ENSMUSG00000021782	Dlg5	discs, large homolog 5 (Drosophila) [Source:MGI Symbol;Acc:MGI:1918478]	5.39138e-07	9.4462e-06	5.02474	0.282029	protein_coding	chr14	24133953	24245920	-	8491	5.999	6.217	5.445	6.18	6.428	6.017	4.423	5.259	5.026	4.871	4.444	4.702
ENSMUSG00000021040	Slirp	SRA stem-loop interacting RNA binding protein [Source:MGI Symbol;Acc:MGI:1916394]	5.41898e-07	9.48645e-06	5.0229	-0.306084	protein_coding	chr12	87443896	87452206	+	3104	10.032	9.828	10.488	9.653	9.782	8.906	11.903	10.807	12.948	12.711	10.931	10.561
ENSMUSG00000019906	Lin7a	lin-7 homolog A (C. elegans) [Source:MGI Symbol;Acc:MGI:2135609]	5.50991e-07	9.6374e-06	5.01604	0.312999	protein_coding	chr10	107271843	107425143	+	5952	8.457	8.662	8.619	7.551	8.393	8.042	5.514	7.033	7.026	5.975	6.476	6.491
ENSMUSG00000097195	Snhg5	small nucleolar RNA host gene 5 [Source:MGI Symbol;Acc:MGI:1919905]	5.57631e-07	9.74525e-06	5.01121	-0.499006	lincRNA	chr9	88521052	88522929	-	1475	5.3	4.937	4.197	4.725	4.264	4.351	6.188	6.357	6.161	6.021	5.852	7.185
ENSMUSG00000098659	RP23-442I7.1	RIKEN cDNA 1110015O18 gene [Source:MGI Symbol;Acc:MGI:1915766]	5.7969e-07	1.01221e-05	4.99473	0.645612	lincRNA	chr3	4797558	4814911	+	2035	2.272	2.564	2.212	2.244	2.043	2.122	1.132	1.509	1.444	1.156	1.428	1.549
ENSMUSG00000014856	Tmem208	transmembrane protein 208 [Source:MGI Symbol;Acc:MGI:1913570]	5.8545e-07	1.0214e-05	4.9908	-0.288293	protein_coding	chr8	105326354	105335219	+	1511	19.332	20.046	19.74	19.829	17.583	18.67	23.185	21.868	22.858	23.993	22.597	20.816
ENSMUSG00000040710	St8sia4	ST8 alpha-N-acetyl-neuraminide alpha-2,8-sialyltransferase 4 [Source:MGI Symbol;Acc:MGI:106018]	5.88829e-07	1.02642e-05	4.98867	0.38796	protein_coding	chr1	95587684	95667594	-	5411	3.099	2.966	2.672	2.835	2.959	2.625	1.92	2.094	2.122	2.106	2.274	2.071
ENSMUSG00000042724	Map3k9	mitogen-activated protein kinase kinase kinase 9 [Source:MGI Symbol;Acc:MGI:2449952]	5.94361e-07	1.03519e-05	4.98498	0.331633	protein_coding	chr12	81714950	81781170	-	10619	5.298	5.425	5.181	5.696	6.26	5.621	3.811	4.399	4.198	4.067	4.35	4.754
ENSMUSG00000026810	Dpm2	dolichol-phosphate (beta-D) mannosyltransferase 2 [Source:MGI Symbol;Acc:MGI:1330238]	5.96253e-07	1.0376e-05	4.98397	-0.259478	protein_coding	chr2	32570858	32573579	+	1971	22.314	21.838	21.656	21.176	21.695	21.725	25.691	23.505	26.653	26.993	24.001	23.435
ENSMUSG00000040761	Spen	SPEN homolog, transcriptional regulator (Drosophila) [Source:MGI Symbol;Acc:MGI:1891706]	6.02466e-07	1.04752e-05	4.97984	0.342748	protein_coding	chr4	141467890	141538597	-	14089	3.082	2.991	2.891	3.46	3.422	3.268	1.996	2.559	2.512	2.467	2.408	2.567
ENSMUSG00000019194	Scn1b	sodium channel, voltage-gated, type I, beta [Source:MGI Symbol;Acc:MGI:98247]	6.14555e-07	1.06764e-05	4.97158	-0.284314	protein_coding	chr7	31116525	31126945	-	1514	176.629	176.032	171.528	167.13	173.164	167.113	214.428	188.647	215.591	224.13	189.336	177.311
ENSMUSG00000026200	Glb1l	galactosidase, beta 1-like [Source:MGI Symbol;Acc:MGI:1921827]	6.18163e-07	1.073e-05	4.9694	0.488286	protein_coding	chr1	75198243	75210778	-	5107	2.3	2.526	2.272	2.486	2.343	1.928	1.498	1.716	1.859	1.588	1.289	1.555
ENSMUSG00000037166	Ppp1r14a	protein phosphatase 1, regulatory (inhibitor) subunit 14A [Source:MGI Symbol;Acc:MGI:1931139]	6.29718e-07	1.09213e-05	4.96172	-0.527687	protein_coding	chr7	29289320	29293390	+	531	60.711	70.414	65.872	59.971	55.07	57.536	112.634	83.672	73.73	96.758	80.235	64.884
ENSMUSG00000061288	Taok3	TAO kinase 3 [Source:MGI Symbol;Acc:MGI:3041177]	6.32145e-07	1.09542e-05	4.96042	0.258611	protein_coding	chr5	117120129	117275219	+	10952	4.241	4.264	4.194	4.4	4.175	4.02	3.278	3.603	3.472	3.225	3.422	3.319
ENSMUSG00000062760	1810041L15Rik	RIKEN cDNA 1810041L15 gene [Source:MGI Symbol;Acc:MGI:1919551]	6.37887e-07	1.10392e-05	4.95706	0.321766	protein_coding	chr15	84379205	84447097	-	5915	15.136	14.976	15.398	14.695	16.646	16.191	10.854	12.711	11.189	11.47	12.036	13.294
ENSMUSG00000028403	Zdhhc21	zinc finger, DHHC domain containing 21 [Source:MGI Symbol;Acc:MGI:1915518]	6.38131e-07	1.10392e-05	4.95706	0.322378	protein_coding	chr4	82798738	82859958	-	12972	4.432	4.81	4.759	4.641	4.617	4.785	3.569	3.752	3.468	3.207	3.492	4.053
ENSMUSG00000036790	Slitrk2	SLIT and NTRK-like family, member 2 [Source:MGI Symbol;Acc:MGI:2679449]	6.43372e-07	1.11205e-05	4.95387	0.442951	protein_coding	chrX	66649318	66661393	+	8080	2.495	2.758	2.791	2.013	2.465	2.313	1.754	1.637	1.695	1.902	1.862	1.631
ENSMUSG00000066175	2510046G10Rik	RIKEN cDNA 2510046G10 gene [Source:MGI Symbol;Acc:MGI:3698051]	6.50413e-07	1.12328e-05	4.94951	1.255	protein_coding	chr7	126649223	126649570	-	348	4.302	3.123	4.354	2.993	2.701	3.015	1.374	0.802	0.65	1.748	1.719	1.637
ENSMUSG00000051234	Rnf7	ring finger protein 7 [Source:MGI Symbol;Acc:MGI:1337096]	6.51175e-07	1.12365e-05	4.94937	-0.263536	protein_coding	chr9	96470941	96478675	-	1324	80.685	85.788	85.206	86.072	77.671	78.187	100.26	93.378	96.426	97.58	93.955	88.252
ENSMUSG00000005125	Ndrg1	N-myc downstream regulated gene 1 [Source:MGI Symbol;Acc:MGI:1341799]	6.52087e-07	1.12428e-05	4.94913	-0.425139	protein_coding	chr15	66929321	66969640	-	6593	40.399	34.043	29.829	36.982	28.312	28.434	42.694	44.98	45.791	48.615	39.505	34.333
ENSMUSG00000027406	Idh3b	isocitrate dehydrogenase 3 (NAD+) beta [Source:MGI Symbol;Acc:MGI:2158650]	6.53001e-07	1.12491e-05	4.94888	-0.238852	protein_coding	chr2	130279309	130284547	-	3422	66.84	65.113	65.086	69.331	66.029	66.176	75.106	71.899	79.61	78.827	72.666	74.474
ENSMUSG00000021037	Ahsa1	AHA1, activator of heat shock protein ATPase 1 [Source:MGI Symbol;Acc:MGI:2387603]	6.55211e-07	1.12777e-05	4.94778	-0.269818	protein_coding	chr12	87266746	87273997	+	1347	80.518	78.621	85.968	83.443	84.046	89.107	99.548	92.364	103.17	100.61	94.222	92.47
ENSMUSG00000071176	Arhgef10	Rho guanine nucleotide exchange factor (GEF) 10 [Source:MGI Symbol;Acc:MGI:2444453]	6.61745e-07	1.13806e-05	4.94384	-0.329372	protein_coding	chr8	14911663	15001085	+	9210	13.694	14.166	14.514	15.492	14.305	15.679	16.947	18.048	16.763	16.507	17.873	19.942
ENSMUSG00000032374	Plod2	procollagen lysine, 2-oxoglutarate 5-dioxygenase 2 [Source:MGI Symbol;Acc:MGI:1347007]	6.67001e-07	1.14614e-05	4.94076	0.354146	protein_coding	chr9	92542223	92608428	+	4179	6.568	6.832	7.179	6.796	7.145	5.959	4.348	5.276	5.171	4.861	5.358	5.418
ENSMUSG00000057322	Rpl38	ribosomal protein L38 [Source:MGI Symbol;Acc:MGI:1914921]	6.69845e-07	1.15006e-05	4.93928	-0.290928	protein_coding	chr11	114668524	114672331	+	542	79.06	83.29	80.908	82.625	85.698	86.972	100.404	91.345	102.344	108.785	97.451	86.976
ENSMUSG00000020723	Cacng4	calcium channel, voltage-dependent, gamma subunit 4 [Source:MGI Symbol;Acc:MGI:1859167]	6.73535e-07	1.15543e-05	4.93726	0.293593	protein_coding	chr11	107732357	107794557	-	3575	19.58	19.62	19.059	18.756	22.224	20.975	16.146	16.284	15.896	16.039	15.814	14.206
ENSMUSG00000086938	4930481A15Rik	RIKEN cDNA 4930481A15 gene [Source:MGI Symbol;Acc:MGI:1922181]	6.75103e-07	1.15715e-05	4.93661	-2.27302	protein_coding	chr19	5406740	5422847	+	2240	0	0	0	0	0	0	0.039	0.075	0.061	0.127	0.038	0.085
ENSMUSG00000022867	Usp25	ubiquitin specific peptidase 25 [Source:MGI Symbol;Acc:MGI:1353655]	6.83755e-07	1.171e-05	4.93144	0.327372	protein_coding	chr16	77014069	77116779	+	4412	11.364	11.283	10.842	11.476	10.7	10.821	8.758	9.324	7.91	7.482	8.223	9.152
ENSMUSG00000030084	Plxna1	plexin A1 [Source:MGI Symbol;Acc:MGI:107685]	6.90181e-07	1.18102e-05	4.92774	0.295652	protein_coding	chr6	89316316	89362613	-	9025	10.034	9.181	8.994	9.933	10.453	9.664	6.401	7.997	8.075	8.083	7.311	7.837
ENSMUSG00000030103	Bhlhe40	basic helix-loop-helix family, member e40 [Source:MGI Symbol;Acc:MGI:1097714]	6.95876e-07	1.18977e-05	4.92454	0.299072	protein_coding	chr6	108660629	108666925	+	3272	13.818	13.531	12.41	14.433	14.096	14.851	10.587	10.73	10.528	11.935	10.187	11.029
ENSMUSG00000018143	Mafk	v-maf musculoaponeurotic fibrosarcoma oncogene family, protein K (avian) [Source:MGI Symbol;Acc:MGI:99951]	6.96943e-07	1.19061e-05	4.92423	-0.450952	protein_coding	chr5	139791513	139802653	+	3901	3.454	3.121	2.83	3.347	3.206	3.197	3.565	3.706	4.659	4.595	3.965	4.762
ENSMUSG00000061477	Rps7	ribosomal protein S7 [Source:MGI Symbol;Acc:MGI:1333818]	6.98713e-07	1.19264e-05	4.92349	-0.253802	protein_coding	chr12	28630847	28635953	-	961	131.415	127.995	135.409	124.711	136.01	129.392	154.64	151.302	148.421	147.9	151.5	145.976
ENSMUSG00000034636	Zyg11b	zyg-ll family member B, cell cycle regulator [Source:MGI Symbol;Acc:MGI:2685277]	7.00461e-07	1.19463e-05	4.92277	0.286879	protein_coding	chr4	108229724	108301096	-	9046	20.106	19.681	20.113	20.542	19.903	19.613	15.054	16.925	15.443	14.349	15.712	16.99
ENSMUSG00000086129	Gm13558	predicted gene 13558 [Source:MGI Symbol;Acc:MGI:3702047]	7.07451e-07	1.20555e-05	4.91882	-2	sense_intronic	chr2	58705769	58735396	+	554	0.06	0	0	0.289	0.065	0.146	0.314	0.302	0.898	0.878	0.54	0.617
ENSMUSG00000047414	Flrt2	fibronectin leucine rich transmembrane protein 2 [Source:MGI Symbol;Acc:MGI:3603594]	7.12859e-07	1.21375e-05	4.91587	0.37112	protein_coding	chr12	95692226	95785215	+	7721	4.404	3.998	3.695	3.875	4.171	3.392	2.533	3.362	3.302	2.805	2.817	2.691
ENSMUSG00000037493	Cib2	calcium and integrin binding family member 2 [Source:MGI Symbol;Acc:MGI:1929293]	7.17429e-07	1.22052e-05	4.91345	-0.322756	protein_coding	chr9	54544794	54560218	-	1433	21.986	23.387	21.479	20.238	20.558	22.813	28.694	24.656	26.469	28.44	25.407	23.354
ENSMUSG00000021217	Tshz3	teashirt zinc finger family member 3 [Source:MGI Symbol;Acc:MGI:2442819]	7.22036e-07	1.22734e-05	4.91103	0.368877	protein_coding	chr7	36698118	36773545	+	5448	4.891	4.529	4.521	4.404	5.029	4.652	2.976	3.77	3.17	3.841	3.726	3.396
ENSMUSG00000033949	Trim36	tripartite motif-containing 36 [Source:MGI Symbol;Acc:MGI:106264]	7.32058e-07	1.24335e-05	4.90541	0.37108	protein_coding	chr18	46165302	46212607	-	4849	7.966	8.107	8.115	7.848	7.976	7.949	6.606	6.239	5.398	4.976	6.195	6.142
ENSMUSG00000070643	Sox13	SRY (sex determining region Y)-box 13 [Source:MGI Symbol;Acc:MGI:98361]	7.35964e-07	1.24895e-05	4.90346	0.371176	protein_coding	chr1	133382303	133424377	-	4312	5.91	5.302	5.23	6.363	5.457	5.522	4.163	4.608	4.173	4.335	4.291	3.541
ENSMUSG00000015533	Itga2	integrin alpha 2 [Source:MGI Symbol;Acc:MGI:96600]	7.382e-07	1.25171e-05	4.9025	1.88349	protein_coding	chr13	114835916	114932041	-	4214	0.189	0.163	0.247	0.162	0.172	0.057	0.041	0.04	0.097	0	0.02	0.018
ENSMUSG00000049001	Ndnf	neuron-derived neurotrophic factor [Source:MGI Symbol;Acc:MGI:1915419]	7.38861e-07	1.25179e-05	4.90247	0.544413	protein_coding	chr6	65671590	65706930	+	4718	2.2	1.935	1.78	1.63	1.938	1.839	1.152	1.538	1.073	1.203	1.259	1.224
ENSMUSG00000070526	Peg12	paternally expressed 12 [Source:MGI Symbol;Acc:MGI:1351637]	7.51558e-07	1.27225e-05	4.89543	0.699246	protein_coding	chr7	62461871	62464510	-	2640	1.285	1.592	1.492	1.669	1.766	1.529	0.938	0.951	0.925	0.937	1.068	0.691
ENSMUSG00000019726	Lyst	lysosomal trafficking regulator [Source:MGI Symbol;Acc:MGI:107448]	7.56792e-07	1.28006e-05	4.89277	0.485427	protein_coding	chr13	13590409	13777440	+	11806	1.958	1.881	1.668	1.951	2.008	1.931	1.138	1.376	1.245	1.147	1.231	1.676
ENSMUSG00000062328	Rpl17	ribosomal protein L17 [Source:MGI Symbol;Acc:MGI:2448270]	7.65706e-07	1.29407e-05	4.88804	-0.278837	protein_coding	chr18	75000477	75003381	+	775	212.407	198.31	200.695	216.148	217.998	204.658	241.164	223.265	259.117	274.126	242.504	220.271
ENSMUSG00000028057	Rit1	Ras-like without CAAX 1 [Source:MGI Symbol;Acc:MGI:108053]	7.67899e-07	1.29671e-05	4.88716	-0.274956	protein_coding	chr3	88716838	88731049	+	3229	12.395	11.478	11.208	11.909	12.067	13.049	13.69	13.327	14.463	15.032	13.631	13.87
ENSMUSG00000027222	Pex16	peroxisomal biogenesis factor 16 [Source:MGI Symbol;Acc:MGI:1338829]	7.70754e-07	1.30046e-05	4.8859	-0.377853	protein_coding	chr2	92374676	92381217	+	1775	8.434	7.961	8.975	8.508	8.41	8.526	10.897	10.094	9.551	11.491	11.026	10.508
ENSMUSG00000030701	Plekhb1	pleckstrin homology domain containing, family B (evectins) member 1 [Source:MGI Symbol;Acc:MGI:1351469]	7.76691e-07	1.3094e-05	4.88293	-0.318591	protein_coding	chr7	100642892	100662414	-	3554	210.586	215.192	218.92	214.853	204.47	230.41	291.393	242.3	245.351	258.7	267.581	245.735
ENSMUSG00000026235	Epha4	Eph receptor A4 [Source:MGI Symbol;Acc:MGI:98277]	7.86691e-07	1.3241e-05	4.87808	0.338525	protein_coding	chr1	77367185	77515088	-	6328	5.941	5.645	6.054	5.722	6.272	6.276	4.609	4.648	4.215	4.14	4.795	4.856
ENSMUSG00000039809	Gabbr2	gamma-aminobutyric acid (GABA) B receptor, 2 [Source:MGI Symbol;Acc:MGI:2386030]	7.87022e-07	1.3241e-05	4.87808	0.259634	protein_coding	chr4	46662318	46991873	-	5849	22.974	22.721	21.093	23.593	23.465	23.805	18.207	19.019	18.133	18.269	18.404	18.516
ENSMUSG00000034575	Papd7	PAP associated domain containing 7 [Source:MGI Symbol;Acc:MGI:2682295]	7.87348e-07	1.3241e-05	4.87808	0.265433	protein_coding	chr13	69497959	69533839	-	3972	9.967	9.696	9.536	9.661	10.01	9.927	7.551	8.516	8.331	7.637	7.348	7.679
ENSMUSG00000026313	Hdac4	histone deacetylase 4 [Source:MGI Symbol;Acc:MGI:3036234]	7.91399e-07	1.32982e-05	4.87621	0.709085	protein_coding	chr1	91932757	92148393	-	3937	3.313	2.936	2.991	3.449	3.498	3.28	1.27	2.254	1.562	1.813	1.813	2.702
ENSMUSG00000050963	Kcns2	K+ voltage-gated channel, subfamily S, 2 [Source:MGI Symbol;Acc:MGI:1197011]	7.93379e-07	1.33206e-05	4.87548	0.533803	protein_coding	chr15	34837381	34842337	+	4360	1.541	1.812	1.708	1.498	1.716	1.388	1.107	1.024	1.109	1.032	1.137	0.993
ENSMUSG00000028998	Tomm7	translocase of outer mitochondrial membrane 7 homolog (yeast) [Source:MGI Symbol;Acc:MGI:1913419]	8.00181e-07	1.34227e-05	4.87216	-0.263884	protein_coding	chr5	23838944	23844161	-	1125	46.843	45.828	45.983	49.1	46.107	46.457	56.563	50.21	54.21	58.718	53.369	50.75
ENSMUSG00000071042	Rasgrp3	RAS, guanyl releasing protein 3 [Source:MGI Symbol;Acc:MGI:3028579]	8.00772e-07	1.34227e-05	4.87216	0.452557	protein_coding	chr17	75435905	75529043	+	4921	4.489	4.852	4.873	4.591	4.613	4.872	4.169	2.904	3.078	3.131	3.413	3.119
ENSMUSG00000033880	Lgals3bp	lectin, galactoside-binding, soluble, 3 binding protein [Source:MGI Symbol;Acc:MGI:99554]	8.03078e-07	1.34504e-05	4.87126	0.490927	protein_coding	chr11	118392751	118402092	-	2847	6.345	6.783	5.58	6.148	7.008	6.195	4.244	4.176	5.415	4.942	4.083	3.242
ENSMUSG00000026222	Sp100	nuclear antigen Sp100 [Source:MGI Symbol;Acc:MGI:109561]	8.09381e-07	1.35449e-05	4.86822	1.11446	protein_coding	chr1	85649988	85709998	+	7556	0.462	0.503	0.361	0.472	0.431	0.326	0.167	0.177	0.323	0.199	0.192	0.065
ENSMUSG00000027502	Rtfdc1	replication termination factor 2 domain containing 1 [Source:MGI Symbol;Acc:MGI:1913654]	8.22677e-07	1.37562e-05	4.8615	-0.256908	protein_coding	chr2	172440556	172469908	+	2644	29.998	30.119	31.698	30.845	32.031	31.414	36.282	35.635	34.009	37.867	34.814	35.271
ENSMUSG00000047557	Lxn	latexin [Source:MGI Symbol;Acc:MGI:107633]	8.2728e-07	1.38219e-05	4.85943	0.284977	protein_coding	chr3	67457998	67463926	-	1508	52.375	52.304	54.399	51.823	50.696	51.867	42.745	43.972	45.418	43.536	36.952	35.241
ENSMUSG00000039988	Ankrd13c	ankyrin repeat domain 13c [Source:MGI Symbol;Acc:MGI:2139746]	8.31524e-07	1.388e-05	4.85761	0.352869	protein_coding	chr3	157947414	158006833	+	2668	19.577	19.582	18.367	20.313	19.428	19.075	12.854	15.607	13.827	13.102	15.024	17.043
ENSMUSG00000021670	Hmgcr	3-hydroxy-3-methylglutaryl-Coenzyme A reductase [Source:MGI Symbol;Acc:MGI:96159]	8.32108e-07	1.388e-05	4.85761	0.33738	protein_coding	chr13	96648967	96670936	-	7275	38.02	37.436	36.47	41.708	37.627	41.318	31.582	31.779	26.031	27.764	30.269	29.366
ENSMUSG00000090053	Palm2	paralemmin 2 [Source:MGI Symbol;Acc:MGI:1934601]	8.49372e-07	1.41564e-05	4.84905	1.09873	protein_coding	chr4	57434247	57712016	+	3616	0.984	0.862	0.958	0.931	1.1	0.971	0.18	0.509	0.338	0.314	0.508	0.714
ENSMUSG00000040767	Snrnp25	small nuclear ribonucleoprotein 25 (U11/U12) [Source:MGI Symbol;Acc:MGI:1925622]	8.55409e-07	1.42455e-05	4.84632	-0.456702	protein_coding	chr11	32205415	32208984	+	1041	11.825	9.501	11.269	9.581	9.653	10.933	15.658	13.19	14.027	13.556	13.998	12.443
ENSMUSG00000024440	Pcdh12	protocadherin 12 [Source:MGI Symbol;Acc:MGI:1855700]	8.59745e-07	1.43061e-05	4.84448	0.759625	protein_coding	chr18	38267092	38284401	-	5587	1.09	0.927	0.922	1.233	1.268	0.997	0.801	0.729	0.566	0.465	0.597	0.483
ENSMUSG00000055204	Ankrd17	ankyrin repeat domain 17 [Source:MGI Symbol;Acc:MGI:1932101]	8.62414e-07	1.43389e-05	4.84349	0.251523	protein_coding	chr5	90227190	90366185	-	10053	12.126	12.16	11.441	12.691	12.157	12.052	9.473	10.249	10.384	9.35	9.309	9.911
ENSMUSG00000038485	Socs7	suppressor of cytokine signaling 7 [Source:MGI Symbol;Acc:MGI:2651588]	8.68743e-07	1.44324e-05	4.84066	0.305184	protein_coding	chr11	97362551	97398542	+	7265	7.428	6.817	6.346	7.427	7.339	7.122	5.014	5.747	5.501	5.314	5.388	6.076
ENSMUSG00000047907	Tshz2	teashirt zinc finger family member 2 [Source:MGI Symbol;Acc:MGI:2153084]	8.74502e-07	1.45136e-05	4.83823	0.353246	protein_coding	chr2	169633013	170071816	+	7781	10.621	10.533	9.564	9.292	11.762	11.229	6.988	8.171	7.373	7.869	8.496	8.509
ENSMUSG00000013236	Ptprs	protein tyrosine phosphatase, receptor type, S [Source:MGI Symbol;Acc:MGI:97815]	8.75045e-07	1.45136e-05	4.83823	0.249183	protein_coding	chr17	56412431	56476483	-	6970	39.188	38.201	35.787	37.935	39.569	36.439	28.262	31.215	32.878	33.674	28.313	29.686
ENSMUSG00000031534	Smim19	small integral membrane protein 19 [Source:MGI Symbol;Acc:MGI:2142501]	8.76165e-07	1.45204e-05	4.83802	-0.282354	protein_coding	chr8	22462615	22476879	-	1458	19.829	20.575	19.596	19.396	21.643	18.657	23.998	22.702	23.937	24.364	23.448	21.572
ENSMUSG00000095123	Gm21781	predicted gene, 21781 [Source:MGI Symbol;Acc:MGI:5433945]	8.80905e-07	1.45872e-05	4.83603	0.563998	lincRNA	chr10	4391587	4396424	+	4838	1.891	1.962	2.013	1.83	1.995	1.36	0.943	1.292	1.336	1.324	1.095	1.186
ENSMUSG00000047635	2810006K23Rik	RIKEN cDNA 2810006K23 gene [Source:MGI Symbol;Acc:MGI:1919900]	8.84963e-07	1.46426e-05	4.83438	0.408021	protein_coding	chr5	124328089	124341844	+	2873	5.246	5.662	5.153	5.424	4.781	5.113	3.918	3.575	4.233	3.867	3.912	3.239
ENSMUSG00000046449	C77370	expressed sequence C77370 [Source:MGI Symbol;Acc:MGI:2148050]	8.95875e-07	1.48112e-05	4.82941	0.428353	protein_coding	chrX	104077434	104201185	-	11532	1.74	1.81	1.712	1.671	1.573	1.617	1.168	1.283	1.008	1.143	1.264	1.347
ENSMUSG00000053329	D10Jhu81e	DNA segment, Chr 10, Johns Hopkins University 81 expressed [Source:MGI Symbol;Acc:MGI:1351861]	9.06446e-07	1.49739e-05	4.82467	-0.275987	protein_coding	chr10	78162067	78169768	-	1363	57.629	55.795	58.249	57.336	58.874	61.915	72.358	62.491	71.345	71.79	64.993	64.63
ENSMUSG00000020308	Tpgs1	tubulin polyglutamylase complex subunit 1 [Source:MGI Symbol;Acc:MGI:106618]	9.08125e-07	1.49895e-05	4.82421	-0.319758	protein_coding	chr10	79669410	79676126	+	1101	45.447	44.951	42.542	39.983	41.005	40.652	54.677	51.608	55.104	55.1	48.633	40.815
ENSMUSG00000020961	Ston2	stonin 2 [Source:MGI Symbol;Acc:MGI:1918272]	9.15457e-07	1.50974e-05	4.8211	0.761078	protein_coding	chr12	91638542	91788387	-	6915	0.88	0.775	0.814	0.944	0.936	1.01	0.321	0.63	0.53	0.387	0.606	0.566
ENSMUSG00000079484	Phyhd1	phytanoyl-CoA dioxygenase domain containing 1 [Source:MGI Symbol;Acc:MGI:3612860]	9.16131e-07	1.50974e-05	4.8211	-0.738652	protein_coding	chr2	30266203	30282149	+	2657	1.54	1.295	1.369	1.206	1.496	1.003	1.538	1.618	2.45	2.549	2.38	2.216
ENSMUSG00000063626	Unc5d	unc-5 homolog D (C. elegans) [Source:MGI Symbol;Acc:MGI:2389364]	9.17625e-07	1.51099e-05	4.82074	0.338967	protein_coding	chr8	28646717	29219338	-	8922	2.256	2.197	2.174	2.11	2.338	2.017	1.554	1.645	1.733	1.645	1.691	1.677
ENSMUSG00000028444	Cntfr	ciliary neurotrophic factor receptor [Source:MGI Symbol;Acc:MGI:99605]	9.34449e-07	1.53746e-05	4.8132	-0.34219	protein_coding	chr4	41657498	41697089	-	2782	29.753	30.579	30.919	32.627	36.211	38.067	39.356	39.184	39.114	40.624	42.011	41.427
ENSMUSG00000032503	Arpp21	cyclic AMP-regulated phosphoprotein, 21 [Source:MGI Symbol;Acc:MGI:107562]	9.4752e-07	1.55771e-05	4.80751	0.272496	protein_coding	chr9	112065091	112235938	-	17428	3.572	3.515	3.664	3.583	3.82	3.659	2.474	3.075	2.996	3.19	2.874	2.79
ENSMUSG00000056234	Ncoa4	nuclear receptor coactivator 4 [Source:MGI Symbol;Acc:MGI:1350932]	9.50736e-07	1.56175e-05	4.80639	0.391533	protein_coding	chr14	32159865	32179855	+	4452	9.117	9.334	9.821	9.42	9.524	9.228	5.711	7.447	6.804	6.176	6.757	8.43
ENSMUSG00000029641	Rasl11a	RAS-like, family 11, member A [Source:MGI Symbol;Acc:MGI:1916145]	9.52188e-07	1.56288e-05	4.80607	-0.703925	protein_coding	chr5	146845071	146847726	+	1126	1.832	2.091	1.768	2.099	1.766	1.935	2.393	3.173	3.413	2.665	3.378	3.07
ENSMUSG00000024668	Sdhaf2	succinate dehydrogenase complex assembly factor 2 [Source:MGI Symbol;Acc:MGI:1913322]	9.70831e-07	1.59221e-05	4.798	-0.253547	protein_coding	chr19	10500513	10525209	-	3096	15.42	15.213	15.786	14.206	15.61	15.643	18.111	17.253	18.311	17.407	17.529	16.736
ENSMUSG00000033214	Slitrk5	SLIT and NTRK-like family, member 5 [Source:MGI Symbol;Acc:MGI:2679448]	9.74442e-07	1.59686e-05	4.79673	0.294642	protein_coding	chr14	111675115	111683134	+	4806	7.815	8.051	7.35	7.251	7.604	7.583	6.367	5.958	5.7	5.805	6.197	5.722
ENSMUSG00000027276	Jag1	jagged 1 [Source:MGI Symbol;Acc:MGI:1095416]	9.78889e-07	1.60286e-05	4.7951	0.541941	protein_coding	chr2	137081456	137116644	-	5827	1.467	1.722	1.582	1.657	1.631	1.392	0.917	1.102	1.249	0.856	1.181	0.919
ENSMUSG00000020541	Tom1l1	target of myb1-like 1 (chicken) [Source:MGI Symbol;Acc:MGI:1919193]	9.84429e-07	1.61065e-05	4.793	0.328321	protein_coding	chr11	90643465	90688366	-	7749	2.786	2.796	2.944	2.946	2.939	2.74	1.958	2.363	2.211	2.292	2.079	2.24
ENSMUSG00000033208	S100b	S100 protein, beta polypeptide, neural [Source:MGI Symbol;Acc:MGI:98217]	9.8718e-07	1.61324e-05	4.7923	-0.357561	protein_coding	chr10	76253853	76261159	+	1484	471.708	487.429	534.029	506.45	465.08	544.625	719.232	586.446	588.105	575.888	630.026	603.71
ENSMUSG00000024384	Iws1	IWS1 homolog (S. cerevisiae) [Source:MGI Symbol;Acc:MGI:1920723]	9.87584e-07	1.61324e-05	4.7923	0.322129	protein_coding	chr18	32067734	32104331	+	9623	4.021	3.626	3.644	4.046	4.083	3.645	2.719	3.074	3.448	2.689	2.798	3.024
ENSMUSG00000025510	Cd151	CD151 antigen [Source:MGI Symbol;Acc:MGI:1096360]	9.91766e-07	1.61878e-05	4.79081	-0.319418	protein_coding	chr7	141467362	141471479	+	2010	23.024	19.503	19.34	21.343	20.069	17.328	22.533	25.825	27.148	25.44	22.642	21.318
ENSMUSG00000054679	Srsf12	serine/arginine-rich splicing factor 12 [Source:MGI Symbol;Acc:MGI:2661424]	9.94389e-07	1.62074e-05	4.79029	0.377116	protein_coding	chr4	33208991	33233340	+	3148	7.514	6.986	7.096	7.138	7.119	6.154	4.487	5.231	5.199	4.947	5.471	5.708
ENSMUSG00000005625	Psmd4	proteasome (prosome, macropain) 26S subunit, non-ATPase, 4 [Source:MGI Symbol;Acc:MGI:1201670]	9.94549e-07	1.62074e-05	4.79029	-0.256388	protein_coding	chr3	95032694	95042614	-	2808	42.866	42.45	41.732	40.227	39.892	39.31	48.372	44.546	51.262	51.18	44.818	43.222
ENSMUSG00000029420	Rimbp2	RIMS binding protein 2 [Source:MGI Symbol;Acc:MGI:2443235]	9.96522e-07	1.62267e-05	4.78977	0.448668	protein_coding	chr5	128760401	128953362	-	4264	3.948	4.172	3.289	3.889	4.315	3.474	2.324	2.801	2.672	2.863	2.576	3.02
ENSMUSG00000015085	Entpd2	ectonucleoside triphosphate diphosphohydrolase 2 [Source:MGI Symbol;Acc:MGI:1096863]	1.00005e-06	1.62713e-05	4.78858	0.597725	protein_coding	chr2	25395874	25401321	+	2128	8.208	6.981	6.957	6.532	8.442	5.803	3.656	5.429	4.568	6.003	3.876	3.784
ENSMUSG00000030612	Mrpl46	mitochondrial ribosomal protein L46 [Source:MGI Symbol;Acc:MGI:1914558]	1.01001e-06	1.64203e-05	4.78462	-0.313283	protein_coding	chr7	78775236	78783531	-	1392	19.072	20.77	18.939	20.604	18.307	19.368	24.387	21.974	26.274	24.267	22.656	20.521
ENSMUSG00000045128	Rpl18a	ribosomal protein L18A [Source:MGI Symbol;Acc:MGI:1924058]	1.03402e-06	1.67962e-05	4.77479	-0.263116	protein_coding	chr8	70894722	70897443	-	1291	115.089	105.829	107.972	108.099	111.015	111.948	125.582	124.171	129.042	140.029	131.212	112.34
ENSMUSG00000021339	Mrs2	MRS2 magnesium homeostasis factor homolog (S. cerevisiae) [Source:MGI Symbol;Acc:MGI:2685748]	1.03555e-06	1.67962e-05	4.77479	0.412319	protein_coding	chr13	24992483	25020379	-	2035	7.847	8.599	7.616	8.995	8.49	8.548	6.322	6.308	6.22	5.32	5.691	6.291
ENSMUSG00000026074	Map4k4	mitogen-activated protein kinase kinase kinase kinase 4 [Source:MGI Symbol;Acc:MGI:1349394]	1.03559e-06	1.67962e-05	4.77479	0.261292	protein_coding	chr1	39900913	40026310	+	5791	57.932	56.651	58.18	56.352	58.411	58.402	45.605	47.942	45.614	43.219	46.998	47.976
ENSMUSG00000031732	Phlpp2	PH domain and leucine rich repeat protein phosphatase 2 [Source:MGI Symbol;Acc:MGI:2444928]	1.04762e-06	1.69779e-05	4.77012	0.293355	protein_coding	chr8	109868542	109944671	+	8449	5.879	5.738	5.293	5.533	5.908	5.493	4.002	4.585	4.232	4.44	4.37	4.91
ENSMUSG00000019943	Atp2b1	ATPase, Ca++ transporting, plasma membrane 1 [Source:MGI Symbol;Acc:MGI:104653]	1.05382e-06	1.7065e-05	4.76789	0.252729	protein_coding	chr10	98915152	99026143	+	7130	20.517	19.467	19.289	20.275	20.664	18.623	14.832	16.361	16.238	15.595	16.182	16.654
ENSMUSG00000071337	Tia1	cytotoxic granule-associated RNA binding protein 1 [Source:MGI Symbol;Acc:MGI:107914]	1.06512e-06	1.72284e-05	4.76375	0.286849	protein_coding	chr6	86404219	86433403	+	12945	5.143	5.542	5.578	5.177	5.185	4.524	3.818	4.264	4.467	4.57	3.753	3.721
ENSMUSG00000024070	Prkd3	protein kinase D3 [Source:MGI Symbol;Acc:MGI:1922542]	1.0656e-06	1.72284e-05	4.76375	0.280903	protein_coding	chr17	78949405	79020816	-	11017	4.457	4.292	4.13	4.199	4.124	4.074	3.211	3.349	3.275	3.107	3.464	3.569
ENSMUSG00000047030	Spata2	spermatogenesis associated 2 [Source:MGI Symbol;Acc:MGI:2146885]	1.07451e-06	1.73588e-05	4.76048	0.29681	protein_coding	chr2	167481133	167492887	-	4510	12.452	12.363	12.19	13.26	13.064	13.396	9.898	10.47	9.212	9.504	10.356	10.554
ENSMUSG00000073702	Rpl31	ribosomal protein L31 [Source:MGI Symbol;Acc:MGI:2149632]	1.08536e-06	1.75203e-05	4.75646	-0.259587	protein_coding	chr1	39367851	39371908	+	1251	89.223	85.581	89.451	86.292	95.003	86.976	104.303	95.883	104.98	109.044	104.322	94.799
ENSMUSG00000015243	Abca1	ATP-binding cassette, sub-family A (ABC1), member 1 [Source:MGI Symbol;Acc:MGI:99607]	1.08647e-06	1.75244e-05	4.75636	0.348922	protein_coding	chr4	53030787	53159895	-	10363	4.844	4.965	4.875	4.704	4.862	4.557	2.81	4.217	4.118	3.479	3.484	3.68
ENSMUSG00000041556	Fbxo2	F-box protein 2 [Source:MGI Symbol;Acc:MGI:2446216]	1.09946e-06	1.77201e-05	4.75153	-0.319008	protein_coding	chr4	148160621	148166424	+	1288	67.7	67.51	68.43	78.557	69.402	76.237	90.07	77.267	81.01	94.011	85.997	84.968
ENSMUSG00000010277	2610507B11Rik	RIKEN cDNA 2610507B11 gene [Source:MGI Symbol;Acc:MGI:1919753]	1.10942e-06	1.78666e-05	4.74796	0.264724	protein_coding	chr11	78261752	78290623	+	8798	36.461	37.495	36.455	36.992	37.137	38.423	26.886	31.201	29.5	29.31	29.91	31.683
ENSMUSG00000028005	Gucy1b3	guanylate cyclase 1, soluble, beta 3 [Source:MGI Symbol;Acc:MGI:1860604]	1.13097e-06	1.81993e-05	4.73994	0.266461	protein_coding	chr3	82032004	82074711	-	3251	20.692	20.874	21.398	20.958	22.226	21.266	16.071	17.306	17.299	16.34	16.496	18.333
ENSMUSG00000038057	Dbil5	diazepam binding inhibitor-like 5 [Source:MGI Symbol;Acc:MGI:108039]	1.13237e-06	1.82076e-05	4.73975	-0.975914	protein_coding	chr11	76217608	76218666	+	581	2.176	1.995	2.086	1.655	1.058	1.389	2.843	3.939	4.28	3.629	2.721	2.615
ENSMUSG00000033952	Aspm	asp (abnormal spindle)-like, microcephaly associated (Drosophila) [Source:MGI Symbol;Acc:MGI:1334448]	1.13567e-06	1.82464e-05	4.73882	0.949727	protein_coding	chr1	139454773	139494090	+	11491	0.18	0.164	0.211	0.164	0.154	0.119	0.083	0.097	0.059	0.106	0.06	0.076
ENSMUSG00000079598	Clec2l	C-type lectin domain family 2, member L [Source:MGI Symbol;Acc:MGI:2141402]	1.14342e-06	1.83462e-05	4.73645	-0.241945	protein_coding	chr6	38663069	38680864	+	1428	56.194	52.646	54.415	51.893	56.346	53.67	62.428	61.757	63.507	65.058	60.628	56.66
ENSMUSG00000042425	Frmpd3	FERM and PDZ domain containing 3 [Source:MGI Symbol;Acc:MGI:3646547]	1.14367e-06	1.83462e-05	4.73645	1.00456	protein_coding	chrX	140367494	140394540	+	3453	0.617	0.441	0.539	0.731	0.701	0.69	0.252	0.404	0.327	0.164	0.272	0.33
ENSMUSG00000049764	Zfp280b	zinc finger protein 280B [Source:MGI Symbol;Acc:MGI:1927865]	1.1451e-06	1.83547e-05	4.73625	0.348309	protein_coding	chr10	76032654	76043234	+	5097	4.863	5.118	4.484	5.297	5.305	5.186	3.53	3.701	3.628	3.898	4.033	4.047
ENSMUSG00000035666	Gtf3c4	general transcription factor IIIC, polypeptide 4 [Source:MGI Symbol;Acc:MGI:2138937]	1.15263e-06	1.84589e-05	4.73379	0.289469	protein_coding	chr2	28822299	28840360	-	7230	8.485	8.359	7.383	7.989	8.209	8.027	5.429	6.647	6.209	6.545	6.466	6.814
ENSMUSG00000017376	Nlk	nemo like kinase [Source:MGI Symbol;Acc:MGI:1201387]	1.1534e-06	1.84589e-05	4.73379	0.27375	protein_coding	chr11	78567168	78697373	-	5447	10.157	10.755	10.769	10.685	10.392	10.136	8.036	7.952	8.798	7.713	8.826	8.668
ENSMUSG00000063047	Zfp780b	zinc finger protein 780B [Source:MGI Symbol;Acc:MGI:2444764]	1.15791e-06	1.85166e-05	4.73244	0.661313	protein_coding	chr7	27962708	27975368	-	3004	1.351	1.23	1.427	1.267	1.288	1.357	0.767	0.743	0.783	0.864	0.626	0.986
ENSMUSG00000027580	Helz2	helicase with zinc finger 2, transcriptional coactivator [Source:MGI Symbol;Acc:MGI:2385169]	1.1684e-06	1.86699e-05	4.72886	0.627874	protein_coding	chr2	181227615	181242027	-	11529	0.511	0.503	0.458	0.563	0.505	0.438	0.241	0.286	0.423	0.327	0.274	0.3
ENSMUSG00000009549	Srp14	signal recognition particle 14 [Source:MGI Symbol;Acc:MGI:107169]	1.17273e-06	1.87245e-05	4.72759	-0.267322	protein_coding	chr2	118475850	118479711	-	1195	88.421	86.286	91.035	82.391	85.481	90.714	107.955	103.505	101.236	102.752	99.413	92.152
ENSMUSG00000038886	Man2a2	mannosidase 2, alpha 2 [Source:MGI Symbol;Acc:MGI:2150656]	1.18672e-06	1.89331e-05	4.72278	0.239593	protein_coding	chr7	80349098	80371375	-	6553	20.993	20.728	20.109	20.85	21.281	20.416	15.886	17.64	16.516	17.655	16.264	17.367
ENSMUSG00000020321	Mdh1	malate dehydrogenase 1, NAD (soluble) [Source:MGI Symbol;Acc:MGI:97051]	1.1972e-06	1.90854e-05	4.7193	-0.244046	protein_coding	chr11	21556787	21572367	-	2567	292.397	292.456	292.098	298.025	286.327	292.62	352.753	317.872	343.915	337.348	316.728	328.883
ENSMUSG00000025949	Pikfyve	phosphoinositide kinase, FYVE finger containing [Source:MGI Symbol;Acc:MGI:1335106]	1.19834e-06	1.90887e-05	4.71922	0.612718	protein_coding	chr1	65186750	65274012	+	6674	2.119	1.943	1.991	1.873	2.275	1.941	0.99	1.514	1.172	0.996	1.274	1.656
ENSMUSG00000014303	Glis2	GLIS family zinc finger 2 [Source:MGI Symbol;Acc:MGI:1932535]	1.21357e-06	1.93164e-05	4.71407	0.346547	protein_coding	chr16	4594713	4624924	+	4373	5.987	5.46	5.395	6.22	5.77	5.325	3.866	4.289	4.373	4.711	4.739	3.866
ENSMUSG00000019494	Cops6	COP9 (constitutive photomorphogenic) homolog, subunit 6 (Arabidopsis thaliana) [Source:MGI Symbol;Acc:MGI:1349439]	1.22446e-06	1.94746e-05	4.71053	-0.259243	protein_coding	chr5	138161071	138164646	+	2525	41.254	40.693	38.832	40.627	39.768	40.87	48.389	44.277	46.712	49.609	47.692	41.973
ENSMUSG00000044026	Slc35g1	solute carrier family 35, member G1 [Source:MGI Symbol;Acc:MGI:2444789]	1.23476e-06	1.96232e-05	4.70723	0.599247	protein_coding	chr19	38395980	38405607	+	3471	1.246	1.159	1.31	1.269	1.146	1.058	0.714	0.724	0.821	0.806	0.788	0.679
ENSMUSG00000037465	Klf10	Kruppel-like factor 10 [Source:MGI Symbol;Acc:MGI:1101353]	1.24366e-06	1.97493e-05	4.70445	0.491933	protein_coding	chr15	38294413	38300707	-	3045	4.381	3.736	3.256	4.236	3.87	3.38	2.826	2.548	2.747	2.73	2.596	2.158
ENSMUSG00000055024	Ep300	E1A binding protein p300 [Source:MGI Symbol;Acc:MGI:1276116]	1.24814e-06	1.98035e-05	4.70326	0.304289	protein_coding	chr15	81586214	81652077	+	8749	5.019	4.858	4.75	5.009	5.098	4.991	3.249	4.338	3.922	3.768	3.81	4.073
ENSMUSG00000031918	Mtmr2	myotubularin related protein 2 [Source:MGI Symbol;Acc:MGI:1924366]	1.249e-06	1.98035e-05	4.70326	-0.299199	protein_coding	chr9	13748410	13806481	+	4913	20.951	21.666	21.006	22.03	20.225	19.888	23.445	24.358	25.112	23.028	24.25	28.476
ENSMUSG00000028053	Ash1l	ash1 (absent, small, or homeotic)-like (Drosophila) [Source:MGI Symbol;Acc:MGI:2183158]	1.26144e-06	1.99739e-05	4.69954	0.331206	protein_coding	chr3	88965812	89079373	+	11268	5.568	5.067	5.175	5.315	5.315	5.283	3.306	4.156	3.98	3.93	4.221	4.642
ENSMUSG00000031485	Prosc	proline synthetase co-transcribed [Source:MGI Symbol;Acc:MGI:1891207]	1.26169e-06	1.99739e-05	4.69954	-0.261296	protein_coding	chr8	27042555	27056131	+	4534	11.388	12.737	12.154	13.217	12.772	12.07	14.044	14.182	14.767	14.677	13.393	14.67
ENSMUSG00000040731	Eif4h	eukaryotic translation initiation factor 4H [Source:MGI Symbol;Acc:MGI:1341822]	1.2647e-06	2.0006e-05	4.69884	-0.225622	protein_coding	chr5	134619880	134639348	-	2425	153.23	150.674	151.361	144.549	148.565	149.835	169.166	168.53	171.307	173.191	160.818	167.233
ENSMUSG00000027634	Ndrg3	N-myc downstream regulated gene 3 [Source:MGI Symbol;Acc:MGI:1352499]	1.27657e-06	2.01783e-05	4.69512	-0.252209	protein_coding	chr2	156927345	156992056	-	8388	35.486	34.9	35.135	36.489	37.301	37.693	40.222	40.325	40.773	42.852	41.546	42.873
ENSMUSG00000040759	Cmtm5	CKLF-like MARVEL transmembrane domain containing 5 [Source:MGI Symbol;Acc:MGI:2447164]	1.28371e-06	2.02754e-05	4.69303	-0.403785	protein_coding	chr14	54936470	54939256	+	869	116.384	117.947	124.189	138.56	126.45	158.416	192.669	164.558	164.082	168.785	160.606	145.257
ENSMUSG00000091735	Gpr62	G protein-coupled receptor 62 [Source:MGI Symbol;Acc:MGI:3525078]	1.29796e-06	2.04848e-05	4.68857	-0.42505	protein_coding	chr9	106463973	106465940	-	1968	21.689	21.503	22.459	21.514	21.416	22.394	36.773	27.993	23.982	26.89	26.448	26.637
ENSMUSG00000092060	Bend4	BEN domain containing 4 [Source:MGI Symbol;Acc:MGI:3648414]	1.32355e-06	2.08726e-05	4.68042	0.520728	protein_coding	chr5	67392147	67427799	-	7935	1.031	1.036	1.026	0.934	1.239	1.002	0.559	0.767	0.798	0.69	0.689	0.699
ENSMUSG00000042331	Specc1	sperm antigen with calponin homology and coiled-coil domains 1 [Source:MGI Symbol;Acc:MGI:2442356]	1.34377e-06	2.11753e-05	4.67417	0.283694	protein_coding	chr11	61956779	62223013	+	13276	12.833	13.722	13.832	13.773	13.613	14.729	10.771	11.843	10.512	10.342	11.221	10.484
ENSMUSG00000092375	A730060N03Rik	RIKEN cDNA A730060N03 gene [Source:MGI Symbol;Acc:MGI:2444190]	1.36509e-06	2.14921e-05	4.66772	0.771247	processed_transcript	chr15	78119706	78144142	+	2124	2.099	1.552	1.855	1.829	1.906	1.957	0.88	1.314	0.809	0.84	1.046	1.359
ENSMUSG00000022494	Shisa9	shisa family member 9 [Source:MGI Symbol;Acc:MGI:1919805]	1.36597e-06	2.14921e-05	4.66772	0.332037	protein_coding	chr16	11984113	12270902	+	5099	6.381	6.708	6.24	5.625	7.053	6.522	4.168	5.057	5.027	5.432	4.852	4.939
ENSMUSG00000036995	Asap3	ArfGAP with SH3 domain, ankyrin repeat and PH domain 3 [Source:MGI Symbol;Acc:MGI:2684986]	1.38772e-06	2.18175e-05	4.6612	0.343553	protein_coding	chr4	136206365	136245216	+	4225	5.016	5.274	4.857	5.575	5.227	5.053	4.053	3.924	4.43	3.858	3.752	3.497
ENSMUSG00000062115	Rai1	retinoic acid induced 1 [Source:MGI Symbol;Acc:MGI:103291]	1.3932e-06	2.18783e-05	4.65999	0.246656	protein_coding	chr11	60105013	60199197	+	9591	5.616	5.534	5.132	5.738	5.834	5.407	4.287	4.627	4.633	4.799	4.291	4.337
ENSMUSG00000036905	C1qb	complement component 1, q subcomponent, beta polypeptide [Source:MGI Symbol;Acc:MGI:88224]	1.39447e-06	2.18783e-05	4.65999	-0.374534	protein_coding	chr4	136880129	136886187	-	1088	26.42	28.239	22.202	24.556	21.694	24.186	27.725	31.961	34.82	35.072	28.829	25.731
ENSMUSG00000030291	Med21	mediator complex subunit 21 [Source:MGI Symbol;Acc:MGI:1347064]	1.39479e-06	2.18783e-05	4.65999	-0.32848	protein_coding	chr6	146642547	146650602	+	2102	14.735	12.944	14.869	12.444	12.949	13.152	17.618	16.915	16.905	15.568	16.447	14.439
ENSMUSG00000007783	Cpt1c	carnitine palmitoyltransferase 1c [Source:MGI Symbol;Acc:MGI:2446526]	1.39676e-06	2.18925e-05	4.6597	-0.278046	protein_coding	chr7	44959373	44974851	-	2793	17.486	17.616	18.599	18.128	18.507	18.005	19.609	20.504	22.483	24.929	19.156	19.938
ENSMUSG00000015094	Npdc1	neural proliferation, differentiation and control 1 [Source:MGI Symbol;Acc:MGI:1099802]	1.40617e-06	2.20231e-05	4.65712	-0.244029	protein_coding	chr2	25399351	25409494	+	3906	40.875	41.638	40.685	38.364	39.774	38.571	45.947	44.156	47.211	50.279	44.298	41.575
ENSMUSG00000015396	Cd83	CD83 antigen [Source:MGI Symbol;Acc:MGI:1328316]	1.41568e-06	2.21552e-05	4.65452	-0.240128	protein_coding	chr13	43785107	43803130	+	2143	44.354	45.343	40.623	42.878	40.211	41.96	46.488	46.856	49.871	51.243	47.2	48.48
ENSMUSG00000061607	Mdc1	mediator of DNA damage checkpoint 1 [Source:MGI Symbol;Acc:MGI:3525201]	1.43159e-06	2.23871e-05	4.65	0.337175	protein_coding	chr17	35841515	35859670	+	7421	2.448	2.539	2.608	2.553	2.586	2.322	1.716	1.963	2.029	1.973	1.929	1.853
ENSMUSG00000052384	Nrros	negative regulator of reactive oxygen species [Source:MGI Symbol;Acc:MGI:2445095]	1.4374e-06	2.24609e-05	4.64857	-0.611266	protein_coding	chr16	32142785	32165594	-	4177	1.545	1.266	1.244	1.199	1.194	1.208	1.29	1.791	2.349	2.068	1.831	1.973
ENSMUSG00000025466	Fuom	fucose mutarotase [Source:MGI Symbol;Acc:MGI:1916314]	1.4427e-06	2.25265e-05	4.64731	-0.329618	protein_coding	chr7	140096770	140102441	-	3272	6.599	5.536	6.483	5.497	6.021	5.711	7.041	7.438	7.185	7.919	7.039	6.745
ENSMUSG00000026259	Ngef	neuronal guanine nucleotide exchange factor [Source:MGI Symbol;Acc:MGI:1858414]	1.44577e-06	2.25572e-05	4.64671	0.324597	protein_coding	chr1	87476834	87573870	-	3905	10.002	10.698	10.343	9.56	10.441	10.428	7.936	7.947	7.965	9.46	7.398	6.586
ENSMUSG00000030516	Tjp1	tight junction protein 1 [Source:MGI Symbol;Acc:MGI:98759]	1.45367e-06	2.26624e-05	4.64469	0.288484	protein_coding	chr7	65296165	65371239	-	7360	13.986	13.409	13.416	13.519	14.365	13.967	10.483	12.437	11.167	9.725	10.347	10.926
ENSMUSG00000035245	Eogt	EGF domain-specific O-linked N-acetylglucosamine (GlcNAc) transferase [Source:MGI Symbol;Acc:MGI:2141669]	1.45472e-06	2.26624e-05	4.64469	0.33134	protein_coding	chr6	97110024	97149182	-	4900	4.875	5.265	5.38	5.804	5.606	5.107	3.823	4.26	4.687	3.989	3.794	3.961
ENSMUSG00000028690	Mmachc	methylmalonic aciduria cblC type, with homocystinuria [Source:MGI Symbol;Acc:MGI:1914346]	1.45684e-06	2.26782e-05	4.64439	0.322526	protein_coding	chr4	116702279	116708406	-	2224	9.454	9.823	8.837	9.582	9.085	9.128	7.134	7.404	7.196	6.947	7.34	6.917
ENSMUSG00000032554	Trf	transferrin [Source:MGI Symbol;Acc:MGI:98821]	1.46297e-06	2.27514e-05	4.64299	-0.52349	protein_coding	chr9	103204001	103230444	-	3310	40.918	45.338	46.481	47.607	44.053	57.014	88.756	61.195	56.34	60.239	64.991	56.876
ENSMUSG00000037885	Stk35	serine/threonine kinase 35 [Source:MGI Symbol;Acc:MGI:1914583]	1.46376e-06	2.27514e-05	4.64299	0.313678	protein_coding	chr2	129800517	129832287	+	6195	4.908	5.258	4.975	5.69	5.03	5.485	4.013	4.136	3.853	4.098	3.863	4.28
ENSMUSG00000039405	Prss23	protease, serine 23 [Source:MGI Symbol;Acc:MGI:1923703]	1.47688e-06	2.2938e-05	4.63944	-0.790527	protein_coding	chr7	89507785	89517586	-	3226	2.939	2.471	2.187	2.496	2.387	1.839	2.398	4.672	5.816	4.525	3.683	2.897
ENSMUSG00000033705	Stard9	START domain containing 9 [Source:MGI Symbol;Acc:MGI:3045258]	1.48678e-06	2.30716e-05	4.63692	0.453191	protein_coding	chr2	120629126	120731897	+	19410	1.44	1.279	1.302	1.575	1.4	1.102	0.806	1.064	1.102	1.107	0.841	0.781
ENSMUSG00000026489	Adck3	aarF domain containing kinase 3 [Source:MGI Symbol;Acc:MGI:1914676]	1.48773e-06	2.30716e-05	4.63692	-0.377814	protein_coding	chr1	180165238	180199602	-	5293	4.35	3.908	3.852	3.451	3.776	4.209	4.705	4.397	4.535	5.616	5.119	5.052
ENSMUSG00000041852	Tcf20	transcription factor 20 [Source:MGI Symbol;Acc:MGI:108399]	1.49485e-06	2.31645e-05	4.63518	0.311911	protein_coding	chr15	82808629	82912134	-	7347	7.177	6.825	6.481	6.984	7.641	7.614	4.857	5.705	5.249	5.713	5.648	5.93
ENSMUSG00000054453	Sytl5	synaptotagmin-like 5 [Source:MGI Symbol;Acc:MGI:2668451]	1.50126e-06	2.32343e-05	4.63387	1.08092	protein_coding	chrX	9885622	9994543	+	2301	0.723	0.567	0.508	0.87	0.503	0.684	0.208	0.315	0.373	0.159	0.316	0.314
ENSMUSG00000025739	Gng13	guanine nucleotide binding protein (G protein), gamma 13 [Source:MGI Symbol;Acc:MGI:1925616]	1.50162e-06	2.32343e-05	4.63387	-0.518635	protein_coding	chr17	25717171	25719406	+	773	9.167	11.108	10.024	9.172	10.708	10.233	16.138	13.286	13.217	16	13.212	11.401
ENSMUSG00000043419	A030009H04Rik	chromodomain helicase DNA binding protein 3, opposite strand [Source:MGI Symbol;Acc:MGI:1915359]	1.50495e-06	2.32683e-05	4.63324	-0.253285	processed_transcript	chr11	69340461	69342641	+	2081	71.078	73.088	71.456	65.618	66.127	65.862	73.501	77.113	79.815	79.797	80.189	83.055
ENSMUSG00000026737	Pip4k2a	phosphatidylinositol-5-phosphate 4-kinase, type II, alpha [Source:MGI Symbol;Acc:MGI:1298206]	1.53135e-06	2.36586e-05	4.62601	-0.362301	protein_coding	chr2	18842255	18998126	-	3477	42.12	46.786	44.298	46.461	41.635	47.741	64.192	53.28	49.213	51.246	57.137	56.832
ENSMUSG00000032010	Usp2	ubiquitin specific peptidase 2 [Source:MGI Symbol;Acc:MGI:1858178]	1.54567e-06	2.38573e-05	4.62238	-0.427016	protein_coding	chr9	44067021	44095627	+	4807	2.644	3.12	2.422	2.825	3.128	3.064	3.391	3.983	3.583	4.066	3.325	3.951
ENSMUSG00000058881	Zfp516	zinc finger protein 516 [Source:MGI Symbol;Acc:MGI:2443957]	1.54653e-06	2.38573e-05	4.62238	0.364149	protein_coding	chr18	82910879	83005314	+	7817	4.018	3.351	3.24	3.423	3.519	3.144	2.213	2.913	2.637	2.443	2.515	2.731
ENSMUSG00000029298	Gbp9	guanylate-binding protein 9 [Source:MGI Symbol;Acc:MGI:3605620]	1.55185e-06	2.39214e-05	4.62121	1.03042	protein_coding	chr5	105078394	105139539	-	3693	1.45	1.452	1.02	1.128	1.067	0.809	0.494	0.529	1.004	0.483	0.347	0.391
ENSMUSG00000024902	Mrpl11	mitochondrial ribosomal protein L11 [Source:MGI Symbol;Acc:MGI:2137215]	1.56355e-06	2.40836e-05	4.61828	-0.248748	protein_coding	chr19	4962306	4966995	+	2882	13.402	12.508	13.293	13.815	13.27	13.149	15.006	14.312	15.498	16.153	15.065	14.815
ENSMUSG00000097292	A230107N01Rik	RIKEN cDNA A230107N01 gene [Source:MGI Symbol;Acc:MGI:2445042]	1.56671e-06	2.41141e-05	4.61773	1.01178	lincRNA	chr13	84219581	84222175	-	2348	0.538	0.818	0.903	0.751	0.647	0.567	0.37	0.261	0.27	0.449	0.291	0.307
ENSMUSG00000022656	Pvrl3	poliovirus receptor-related 3 [Source:MGI Symbol;Acc:MGI:1930171]	1.58127e-06	2.432e-05	4.61404	0.326633	protein_coding	chr16	46387706	46498525	-	12747	1.916	1.856	1.98	1.7	1.872	1.859	1.49	1.502	1.408	1.355	1.374	1.436
ENSMUSG00000006642	Tcf23	transcription factor 23 [Source:MGI Symbol;Acc:MGI:1934960]	1.58855e-06	2.44137e-05	4.61237	-1.25277	protein_coding	chr5	30968677	30977018	+	4101	0.122	0.097	0.127	0.176	0.115	0.246	0.223	0.191	0.43	0.455	0.396	0.426
ENSMUSG00000051107	Gm15440	predicted gene 15440 [Source:MGI Symbol;Acc:MGI:3642353]	1.59558e-06	2.45034e-05	4.61077	-0.440775	protein_coding	chr13	51685529	51701041	-	1231	103.537	114.048	117.56	105.07	107.47	130.158	188.833	138.656	130.153	138.223	147.987	139.478
ENSMUSG00000020843	Timm22	translocase of inner mitochondrial membrane 22 [Source:MGI Symbol;Acc:MGI:1929742]	1.59824e-06	2.45208e-05	4.61047	-0.251934	protein_coding	chr11	76406952	76416292	+	3183	10.828	11.143	11.22	10.571	11.515	10.955	12.686	12.468	12.527	13.313	12.58	12.304
ENSMUSG00000019732	Calr3	calreticulin 3 [Source:MGI Symbol;Acc:MGI:1920566]	1.5991e-06	2.45208e-05	4.61047	-0.470579	protein_coding	chr8	72424176	72443870	-	1962	2.934	2.881	3.265	2.919	3.058	3.332	4.254	3.897	4.401	3.906	3.79	4.298
ENSMUSG00000030842	Lamtor1	late endosomal/lysosomal adaptor, MAPK and MTOR activator 1 [Source:MGI Symbol;Acc:MGI:1913758]	1.61344e-06	2.47222e-05	4.60691	-0.253499	protein_coding	chr7	101905837	101911901	+	1184	72.158	68.636	71.223	64.922	73.88	71.821	84.141	79.67	81.787	84.185	75.938	78.988
ENSMUSG00000042121	Ssh1	slingshot homolog 1 (Drosophila) [Source:MGI Symbol;Acc:MGI:2686240]	1.62878e-06	2.49385e-05	4.60313	0.283765	protein_coding	chr5	113937094	113993894	-	8892	3.543	3.329	3.413	3.518	3.589	3.295	2.63	2.919	2.568	2.932	2.59	2.704
ENSMUSG00000024598	Fbn2	fibrillin 2 [Source:MGI Symbol;Acc:MGI:95490]	1.69024e-06	2.58603e-05	4.58737	0.583142	protein_coding	chr18	58008623	58209926	-	10480	0.93	0.799	0.752	0.791	0.821	0.574	0.419	0.522	0.6	0.538	0.497	0.417
ENSMUSG00000045648	Vwc2l	von Willebrand factor C domain-containing protein 2-like [Source:MGI Symbol;Acc:MGI:2444069]	1.6962e-06	2.59322e-05	4.58616	0.431505	protein_coding	chr1	70725715	70885397	+	7689	1.337	1.522	1.362	1.401	1.486	1.38	1.051	1.103	0.97	1.007	0.9	1.018
ENSMUSG00000055531	Cpsf6	cleavage and polyadenylation specific factor 6 [Source:MGI Symbol;Acc:MGI:1913948]	1.70066e-06	2.5981e-05	4.58534	0.254159	protein_coding	chr10	117344673	117380015	-	10510	9.237	9.352	9.337	8.697	9.083	7.945	6.588	7.318	7.992	7.254	7.05	7.08
ENSMUSG00000033014	Trim33	tripartite motif-containing 33 [Source:MGI Symbol;Acc:MGI:2137357]	1.70285e-06	2.59951e-05	4.58511	0.265167	protein_coding	chr3	103279293	103358768	+	8868	6.198	6.026	6.107	5.741	5.629	5.611	4.46	4.979	4.746	4.408	4.703	4.935
ENSMUSG00000052397	Ezr	ezrin [Source:MGI Symbol;Acc:MGI:98931]	1.70682e-06	2.60281e-05	4.58456	-0.438895	protein_coding	chr17	6738041	6782784	-	3290	9.89	8.854	9.447	8.498	8.756	7.446	8.442	12.147	11.598	12.165	10.742	13.878
ENSMUSG00000021982	Cdadc1	cytidine and dCMP deaminase domain containing 1 [Source:MGI Symbol;Acc:MGI:1919141]	1.70755e-06	2.60281e-05	4.58456	-0.267555	protein_coding	chr14	59560896	59597836	-	1901	15.278	15.838	15.143	14.876	14.508	14.267	17.24	16.824	18.002	16.916	16.994	18.104
ENSMUSG00000089855	Gm15662	predicted gene 15662 [Source:MGI Symbol;Acc:MGI:3783104]	1.7089e-06	2.60293e-05	4.58454	-1.62293	pseudogene	chr10	105238134	105238292	+	159	0.209	1.139	1.089	0.504	0.682	1.269	2.187	2.457	3.412	3.826	4.031	1.672
ENSMUSG00000029559	2210016L21Rik	RIKEN cDNA 2210016L21 gene [Source:MGI Symbol;Acc:MGI:1919607]	1.71932e-06	2.61687e-05	4.58222	-0.227346	protein_coding	chr5	114942158	114949783	+	3303	31.486	32.315	30.852	31.785	30.456	29.594	34.412	34	35.627	37.592	34.479	33.904
ENSMUSG00000028284	Map3k7	mitogen-activated protein kinase kinase kinase 7 [Source:MGI Symbol;Acc:MGI:1346877]	1.72964e-06	2.63061e-05	4.57994	0.295618	protein_coding	chr4	31964097	32023467	+	6423	12.768	12.703	12.731	12.273	12.809	11.932	9.325	10.159	9.178	9.388	9.501	11.29
ENSMUSG00000032258	Lca5	Leber congenital amaurosis 5 (human) [Source:MGI Symbol;Acc:MGI:1923032]	1.73437e-06	2.63586e-05	4.57908	0.459153	protein_coding	chr9	83391364	83441127	-	4773	1.84	1.966	1.85	1.989	1.681	1.835	1.211	1.485	1.345	1.232	1.361	1.17
ENSMUSG00000020432	Tcn2	transcobalamin 2 [Source:MGI Symbol;Acc:MGI:98534]	1.76041e-06	2.67344e-05	4.57293	-0.301255	protein_coding	chr11	3917192	3932159	-	2178	16.085	13.873	13.555	15.761	14.571	13.842	16.145	18.657	19.304	18.209	16.442	15.331
ENSMUSG00000039568	Ubald1	UBA-like domain containing 1 [Source:MGI Symbol;Acc:MGI:1916255]	1.77546e-06	2.69432e-05	4.56955	-0.267598	protein_coding	chr16	4874778	4880315	-	5538	9.51	9.722	9.349	9.786	10.162	10.268	11.255	10.956	11.233	13.019	11.258	10.447
ENSMUSG00000040021	Lats1	large tumor suppressor [Source:MGI Symbol;Acc:MGI:1333883]	1.78345e-06	2.70444e-05	4.56792	0.288804	protein_coding	chr10	7681209	7716458	+	7300	7.716	7.499	7.828	7.501	7.596	7.049	5.418	6.66	5.747	5.522	5.895	6.302
ENSMUSG00000080316	4930546H06Rik	sperm acrosome associated 6 [Source:MGI Symbol;Acc:MGI:1922452]	1.79127e-06	2.7143e-05	4.56634	0.518218	protein_coding	chr17	17830719	17843009	+	6897	1.92	2.154	2.04	2.068	2.306	1.691	1.059	1.489	1.514	1.711	1.159	1.267
ENSMUSG00000030834	Abcc6	ATP-binding cassette, sub-family C (CFTR/MRP), member 6 [Source:MGI Symbol;Acc:MGI:1351634]	1.8055e-06	2.73383e-05	4.56323	0.793	protein_coding	chr7	45976380	46030302	-	5460	0.585	0.557	0.88	0.506	0.708	0.68	0.318	0.388	0.406	0.327	0.399	0.327
ENSMUSG00000053963	6330403A02Rik	RIKEN cDNA 6330403A02 gene [Source:MGI Symbol;Acc:MGI:2138735]	1.80778e-06	2.73524e-05	4.563	0.403267	protein_coding	chr1	180432387	180483504	-	6552	10.374	9.201	8.986	8.828	11.172	10.65	5.473	7.411	6.865	7.65	7.703	7.972
ENSMUSG00000049760	2410015M20Rik	RIKEN cDNA 2410015M20 gene [Source:MGI Symbol;Acc:MGI:2442174]	1.8091e-06	2.73524e-05	4.563	-0.236539	protein_coding	chr17	56607452	56609771	-	755	60.369	57.009	61.121	59.421	58.648	56.983	65.688	70.084	70.597	67.138	63.053	64.4
ENSMUSG00000020390	Ube2b	ubiquitin-conjugating enzyme E2B [Source:MGI Symbol;Acc:MGI:102944]	1.81958e-06	2.74907e-05	4.56081	-0.241159	protein_coding	chr11	51985497	52000762	-	2126	40.374	41.735	40.642	41.092	39.428	39.22	47.616	43.844	47.718	45.243	44.562	46.545
ENSMUSG00000025017	Pik3ap1	phosphoinositide-3-kinase adaptor protein 1 [Source:MGI Symbol;Acc:MGI:1933177]	1.83811e-06	2.77502e-05	4.55673	1.12199	protein_coding	chr19	41274218	41385070	-	2615	0.776	0.651	0.497	0.735	0.705	0.633	0.133	0.171	0.467	0.357	0.212	0.392
ENSMUSG00000097944	A130014A01Rik	RIKEN cDNA A130014A01 gene [Source:MGI Symbol;Acc:MGI:3028043]	1.84273e-06	2.77995e-05	4.55596	0.528644	lincRNA	chr8	120101582	120103904	+	2323	2.993	2.698	2.851	2.828	2.894	2.398	1.628	2.211	1.79	1.641	1.895	1.881
ENSMUSG00000026500	Cox20	COX20 Cox2 chaperone [Source:MGI Symbol;Acc:MGI:1913609]	1.85468e-06	2.79592e-05	4.55348	-0.394827	protein_coding	chr1	178319130	178322693	+	883	14.468	15.141	16.031	14.29	14.082	13.986	20.527	19.469	19.763	18.967	16.116	16.649
ENSMUSG00000060739	Nsa2	NSA2 ribosome biogenesis homolog (S. cerevisiae) [Source:MGI Symbol;Acc:MGI:1913883]	1.85728e-06	2.79779e-05	4.55319	-0.255125	protein_coding	chr13	97129427	97137926	-	2686	17.613	17.522	18.035	16.986	17.468	16.408	18.496	18.578	20.315	20.427	21.16	20.393
ENSMUSG00000024483	Ankhd1	ankyrin repeat and KH domain containing 1 [Source:MGI Symbol;Acc:MGI:1921733]	1.86586e-06	2.80864e-05	4.5515	0.284881	protein_coding	chr18	36559987	36665917	+	9845	3.67	3.544	3.504	3.882	3.782	3.382	2.64	3.067	3.063	2.698	2.765	2.94
ENSMUSG00000049038	Mterfd3	mitochondrial transcription termination factor 2 [Source:MGI Symbol;Acc:MGI:1921488]	1.8683e-06	2.81026e-05	4.55125	-0.352573	protein_coding	chr10	85119435	85128027	-	1565	10.438	9.237	11.452	10.11	10.116	9.232	12.637	12.661	12.884	12.489	11.359	12.452
ENSMUSG00000057406	Whsc1	Wolf-Hirschhorn syndrome candidate 1 (human) [Source:MGI Symbol;Acc:MGI:1276574]	1.8734e-06	2.81586e-05	4.55039	0.270191	protein_coding	chr5	33820725	33897975	+	15898	6.914	6.937	6.546	6.843	7.057	6.659	4.719	5.438	5.73	5.305	5.58	5.885
ENSMUSG00000032624	Eml4	echinoderm microtubule associated protein like 4 [Source:MGI Symbol;Acc:MGI:1926048]	1.90293e-06	2.85816e-05	4.54391	0.288998	protein_coding	chr17	83350931	83480361	+	5445	6.947	7.013	6.67	7.04	7.249	5.744	4.989	5.73	5.471	5.504	5.25	5.051
ENSMUSG00000032698	Lmo2	LIM domain only 2 [Source:MGI Symbol;Acc:MGI:102811]	1.90764e-06	2.86313e-05	4.54316	0.364358	protein_coding	chr2	103957986	103981878	+	2166	12.165	11.859	11.332	11.577	12.549	10.863	8.609	9.251	8.161	10.166	9.233	7.155
ENSMUSG00000017404	Rpl19	ribosomal protein L19 [Source:MGI Symbol;Acc:MGI:98020]	1.93408e-06	2.89988e-05	4.53762	-0.228223	protein_coding	chr11	98026710	98030492	+	1022	221.23	210.719	211.279	209.608	213.483	214.036	238.933	230.638	253.025	260.012	234.113	226.951
ENSMUSG00000029778	Adcyap1r1	adenylate cyclase activating polypeptide 1 receptor 1 [Source:MGI Symbol;Acc:MGI:108449]	1.93495e-06	2.89988e-05	4.53762	0.248502	protein_coding	chr6	55451978	55501451	+	6601	39.11	38.569	39.282	40.487	41.359	42.676	31.488	34.068	32.237	33.806	31.08	32.934
ENSMUSG00000044505	Lingo4	leucine rich repeat and Ig domain containing 4 [Source:MGI Symbol;Acc:MGI:2444651]	1.94748e-06	2.91654e-05	4.53513	0.935993	protein_coding	chr3	94398517	94404501	+	3645	1.643	1.61	1.342	2.286	2.291	2.248	0.62	0.995	0.657	0.923	1.125	1.365
ENSMUSG00000038418	Egr1	early growth response 1 [Source:MGI Symbol;Acc:MGI:95295]	1.95453e-06	2.92495e-05	4.53388	0.440055	protein_coding	chr18	34859823	34864984	+	4484	5.943	6.149	4.943	6.798	5.973	5.004	4.023	4.444	4.89	4.106	3.164	4.075
ENSMUSG00000034932	Mrpl54	mitochondrial ribosomal protein L54 [Source:MGI Symbol;Acc:MGI:1913297]	1.96484e-06	2.93628e-05	4.5322	-0.319883	protein_coding	chr10	81264713	81266934	-	825	28.632	28.897	31.903	27.432	29.355	30.183	38.671	33.828	37.646	37.111	31.545	33.152
ENSMUSG00000086429	Gt(ROSA)26Sor	gene trap ROSA 26, Philippe Soriano [Source:MGI Symbol;Acc:MGI:104735]	1.96496e-06	2.93628e-05	4.5322	0.507757	antisense	chr6	113067428	113077333	-	1695	12.503	12.782	14.149	12.549	9.639	10.358	9.411	7.146	9.602	7.727	7.866	6.858
ENSMUSG00000021111	Papola	poly (A) polymerase alpha [Source:MGI Symbol;Acc:MGI:109301]	1.97111e-06	2.94333e-05	4.53116	0.26779	protein_coding	chr12	105784694	105838944	+	6595	14.483	16.118	14.815	15.178	14.634	13.494	10.657	12.263	12.826	11.172	12.097	11.842
ENSMUSG00000039987	Phtf2	putative homeodomain transcription factor 2 [Source:MGI Symbol;Acc:MGI:1916020]	1.98144e-06	2.9566e-05	4.52921	0.377125	protein_coding	chr5	20758663	20882124	-	6929	2.833	2.939	2.493	2.619	2.848	2.371	1.719	2.07	2.127	2.072	1.863	2.078
ENSMUSG00000039717	Ralyl	RALY RNA binding protein-like [Source:MGI Symbol;Acc:MGI:1924147]	1.98757e-06	2.96359e-05	4.52818	-0.249118	protein_coding	chr3	13946372	14182287	+	2019	25.178	26.845	26.137	24.125	25.208	23.767	29.838	29.166	28.795	30.73	26.478	27.939
ENSMUSG00000026171	Rnf25	ring finger protein 25 [Source:MGI Symbol;Acc:MGI:1890215]	2.00247e-06	2.98364e-05	4.52525	-0.295521	protein_coding	chr1	74593748	74601397	-	2181	12.996	13.007	13.358	12.011	13.806	12.232	14.728	14.229	16.831	17.18	14.754	13.812
ENSMUSG00000036362	P2ry13	purinergic receptor P2Y, G-protein coupled 13 [Source:MGI Symbol;Acc:MGI:1921441]	2.00682e-06	2.98794e-05	4.52463	0.481986	protein_coding	chr3	59207896	59210882	-	2524	6.142	6.402	5.9	6.046	7.218	6.588	4.736	4.887	3.349	4.434	4.724	4.154
ENSMUSG00000015337	Endog	endonuclease G [Source:MGI Symbol;Acc:MGI:1261433]	2.01118e-06	2.99227e-05	4.524	-0.429661	protein_coding	chr2	30171493	30174069	+	1063	19.06	21.609	19.955	18.615	16.934	15.263	25.106	24.941	29.047	24.3	22.03	19.261
ENSMUSG00000053897	Slc39a8	solute carrier family 39 (metal ion transporter), member 8 [Source:MGI Symbol;Acc:MGI:1914797]	2.03761e-06	3.0294e-05	4.51864	0.448383	protein_coding	chr3	135825279	135888572	+	7664	2.084	1.768	1.711	1.955	2.127	1.812	1.163	1.559	1.439	1.386	1.411	1.125
ENSMUSG00000028029	Aimp1	aminoacyl tRNA synthetase complex-interacting multifunctional protein 1 [Source:MGI Symbol;Acc:MGI:102774]	2.04065e-06	3.03172e-05	4.51831	-0.246175	protein_coding	chr3	132660498	132683879	-	1122	36.412	36.263	35.689	35.986	36.791	35.755	43.659	39.499	42.388	42.431	40.753	38.731
ENSMUSG00000045625	Pigz	phosphatidylinositol glycan anchor biosynthesis, class Z [Source:MGI Symbol;Acc:MGI:2443822]	2.05424e-06	3.04898e-05	4.51584	-0.340761	protein_coding	chr16	31933851	31946046	+	2541	7.646	7.272	7.462	6.999	7.212	8.084	9.921	8.633	8.914	9.815	8.325	8.88
ENSMUSG00000062545	Tlr12	toll-like receptor 12 [Source:MGI Symbol;Acc:MGI:3045221]	2.05524e-06	3.04898e-05	4.51584	0.82556	protein_coding	chr4	128615446	128618619	-	3174	0.608	0.685	0.573	0.707	0.831	0.674	0.301	0.475	0.356	0.307	0.364	0.371
ENSMUSG00000097729	2310015A10Rik	RIKEN cDNA 2310015A10 gene [Source:MGI Symbol;Acc:MGI:1916798]	2.06599e-06	3.06271e-05	4.51389	0.354614	lincRNA	chr12	80120548	80132844	-	4843	5.942	5.641	5.658	5.897	6.971	5.542	4.137	4.472	4.835	5.149	3.812	4.455
ENSMUSG00000060938	Rpl26	ribosomal protein L26 [Source:MGI Symbol;Acc:MGI:106022]	2.07152e-06	3.06603e-05	4.51342	-0.238658	protein_coding	chr11	68901583	68906989	+	1444	114.622	113.886	114.189	112.845	112.645	110.567	127.898	121.373	137.316	142.21	123.997	118.22
ENSMUSG00000051817	Sox12	SRY (sex determining region Y)-box 12 [Source:MGI Symbol;Acc:MGI:98360]	2.07191e-06	3.06603e-05	4.51342	0.335952	protein_coding	chr2	152393611	152398063	-	4453	6.597	6.444	6.329	6.477	6.656	5.828	5.183	5.039	4.802	5.437	4.808	3.924
ENSMUSG00000036676	Tmtc3	transmembrane and tetratricopeptide repeat containing 3 [Source:MGI Symbol;Acc:MGI:3036255]	2.07271e-06	3.06603e-05	4.51342	0.459007	protein_coding	chr10	100443902	100487350	-	8939	1.69	1.629	1.472	1.73	1.719	1.54	0.948	1.224	1.067	1.034	1.243	1.305
ENSMUSG00000096914	Galntl6	UDP-N-acetyl-alpha-D-galactosamine:polypeptide N-acetylgalactosaminyltransferase-like 6 [Source:MGI Symbol;Acc:MGI:1913581]	2.09588e-06	3.09806e-05	4.50891	0.636849	protein_coding	chr8	57776225	57962564	-	2210	1.806	1.59	1.704	1.631	1.848	1.644	0.944	1.061	1.207	1.156	0.812	1.134
ENSMUSG00000026565	Pou2f1	POU domain, class 2, transcription factor 1 [Source:MGI Symbol;Acc:MGI:101898]	2.11305e-06	3.1212e-05	4.50568	0.41586	protein_coding	chr1	165865154	166002678	-	16597	0.934	0.976	0.858	1.072	0.978	0.992	0.681	0.737	0.711	0.611	0.693	0.748
ENSMUSG00000054008	Ndst1	N-deacetylase/N-sulfotransferase (heparan glucosaminyl) 1 [Source:MGI Symbol;Acc:MGI:104719]	2.11718e-06	3.12429e-05	4.50525	0.424185	protein_coding	chr18	60685978	60713389	-	6070	15.664	14.588	13.643	15.785	15.602	14.787	8.543	11.963	9.675	9.967	10.701	13.611
ENSMUSG00000030257	Srgap3	SLIT-ROBO Rho GTPase activating protein 3 [Source:MGI Symbol;Acc:MGI:2152938]	2.11819e-06	3.12429e-05	4.50525	0.237379	protein_coding	chr6	112717971	112947266	-	9852	16.402	16.847	16.35	17.023	17.534	17.513	13.659	14.016	13.578	14.151	13.772	13.773
ENSMUSG00000078920	Ifi47	interferon gamma inducible protein 47 [Source:MGI Symbol;Acc:MGI:99448]	2.12972e-06	3.13904e-05	4.5032	1.01527	protein_coding	chr11	49076587	49096974	+	2317	0.603	0.547	0.448	0.674	0.452	0.575	0.244	0.217	0.371	0.175	0.258	0.23
ENSMUSG00000066232	Ipo7	importin 7 [Source:MGI Symbol;Acc:MGI:2152414]	2.13941e-06	3.15106e-05	4.50154	0.295546	protein_coding	chr7	110018425	110055114	+	3117	26.331	26.606	26.832	28.709	27.716	26.932	20.666	21.721	21.683	18.851	20.976	23.801
ENSMUSG00000002379	Ndufa11	NADH dehydrogenase (ubiquinone) 1 alpha subcomplex 11 [Source:MGI Symbol;Acc:MGI:1917125]	2.14291e-06	3.15255e-05	4.50134	-0.271124	protein_coding	chr17	56717762	56724248	+	2661	34.857	35.332	33.984	35.856	34.856	36.688	41.669	37.63	43.085	45.641	41.497	36.316
ENSMUSG00000026003	Acadl	acyl-Coenzyme A dehydrogenase, long-chain [Source:MGI Symbol;Acc:MGI:87866]	2.1435e-06	3.15255e-05	4.50134	-0.251298	protein_coding	chr1	66830839	66863277	-	2005	26.731	26.888	25.995	27.59	27.781	27.637	30.437	30.845	30.688	29.893	32.375	31.829
ENSMUSG00000002658	Gtf2f1	general transcription factor IIF, polypeptide 1 [Source:MGI Symbol;Acc:MGI:1923848]	2.16e-06	3.17455e-05	4.49832	-0.279039	protein_coding	chr17	57003405	57011288	-	1717	23.91	25.026	25.338	28.578	26.778	26.89	31.061	29.225	30.121	32.899	29.493	30
ENSMUSG00000033819	Ppp1r16a	protein phosphatase 1, regulatory (inhibitor) subunit 16A [Source:MGI Symbol;Acc:MGI:1920312]	2.17772e-06	3.1983e-05	4.49508	-0.26764	protein_coding	chr15	76671615	76694919	+	4119	11.881	11.584	12.275	11.699	11.54	12.062	14.415	14.025	14.071	15.004	12.968	11.878
ENSMUSG00000049630	C1ql3	C1q-like 3 [Source:MGI Symbol;Acc:MGI:2387350]	2.20464e-06	3.23552e-05	4.49006	0.442361	protein_coding	chr2	13003457	13011747	-	2476	7.807	7.492	6.504	6.94	7.124	7.319	5.073	5.906	4.966	4.078	4.971	5.492
ENSMUSG00000061143	Maml3	mastermind like 3 (Drosophila) [Source:MGI Symbol;Acc:MGI:2389461]	2.20972e-06	3.24066e-05	4.48937	0.469924	protein_coding	chr3	51687611	52104891	-	6536	1.71	1.535	1.404	1.649	1.703	1.55	0.858	1.178	1.107	1.185	1.21	1.093
ENSMUSG00000026750	Psmb7	proteasome (prosome, macropain) subunit, beta type 7 [Source:MGI Symbol;Acc:MGI:107637]	2.21263e-06	3.24125e-05	4.48929	-0.245412	protein_coding	chr2	38588036	38644087	-	1214	132.501	127.434	130.474	134.686	134.909	134.341	151.449	138.805	152.83	158.096	153.649	150.818
ENSMUSG00000020022	Ndufa12	NADH dehydrogenase (ubiquinone) 1 alpha subcomplex, 12 [Source:MGI Symbol;Acc:MGI:1913664]	2.21328e-06	3.24125e-05	4.48929	-0.29459	protein_coding	chr10	94198955	94221443	+	1334	38.506	40.033	39.363	42.008	41.809	44.473	48.842	43.055	48.021	55.477	48.435	46.871
ENSMUSG00000022982	Sod1	superoxide dismutase 1, soluble [Source:MGI Symbol;Acc:MGI:98351]	2.22882e-06	3.26113e-05	4.48663	-0.293379	protein_coding	chr16	90220742	90226322	+	646	207.082	218.281	228.978	236.802	238.644	236.155	277.143	249.186	279.018	307.775	255.01	244.5
ENSMUSG00000020089	Ppa1	pyrophosphatase (inorganic) 1 [Source:MGI Symbol;Acc:MGI:97831]	2.23027e-06	3.26113e-05	4.48663	-0.252571	protein_coding	chr10	61648552	61674168	+	2902	20.59	20.4	20.884	21.326	20.589	21.834	25.432	22.888	24.879	24.831	23.413	22.567
ENSMUSG00000028078	Dclk2	doublecortin-like kinase 2 [Source:MGI Symbol;Acc:MGI:1918012]	2.23163e-06	3.26113e-05	4.48663	0.250091	protein_coding	chr3	86786150	86920884	-	4047	12.134	12.748	12.087	12.085	13.174	11.807	9.645	10.013	10.769	10.822	9.725	8.973
ENSMUSG00000048807	Slc35e4	solute carrier family 35, member E4 [Source:MGI Symbol;Acc:MGI:2144150]	2.26353e-06	3.30539e-05	4.48078	-0.317683	protein_coding	chr11	3907021	3914664	-	3063	8.776	8.375	8.89	7.781	8.296	9.21	10.416	10.15	11.247	11.121	10.017	8.694
ENSMUSG00000035048	Anapc13	anaphase promoting complex subunit 13 [Source:MGI Symbol;Acc:MGI:1916260]	2.27644e-06	3.32189e-05	4.47862	-0.309531	protein_coding	chr9	102626296	102634241	+	405	65.224	65.752	69.797	59.342	66.491	66.268	83.604	72.63	75.012	86.009	75.759	75.316
ENSMUSG00000027175	Tcp11l1	t-complex 11 like 1 [Source:MGI Symbol;Acc:MGI:2444263]	2.29216e-06	3.34245e-05	4.47593	0.429414	protein_coding	chr2	104657288	104712169	-	6877	3.546	3.683	3.481	3.675	3.795	3.404	2.749	3.011	2.189	2.158	2.405	2.845
ENSMUSG00000090112	Shprh	SNF2 histone linker PHD RING helicase [Source:MGI Symbol;Acc:MGI:1917581]	2.29899e-06	3.35003e-05	4.47495	0.268324	protein_coding	chr10	11149427	11217595	+	14066	3.493	3.436	3.419	3.685	3.377	3.598	2.735	2.742	2.905	2.603	2.828	2.952
ENSMUSG00000036902	Neto2	neuropilin (NRP) and tolloid (TLL)-like 2 [Source:MGI Symbol;Acc:MGI:1921763]	2.30297e-06	3.35344e-05	4.47451	0.28768	protein_coding	chr8	85636588	85690973	-	5610	8.403	8.325	8.295	7.99	7.764	7.633	6.88	6.537	6.141	5.768	6.376	6.358
ENSMUSG00000036120	Rfxank	regulatory factor X-associated ankyrin-containing protein [Source:MGI Symbol;Acc:MGI:1333865]	2.30897e-06	3.35979e-05	4.47369	-0.328722	protein_coding	chr8	70130812	70139197	-	3676	4.652	4.553	4.451	4.664	4.445	4.315	5.226	4.889	5.608	5.736	5.475	5.787
ENSMUSG00000052293	Taf9	TAF9 RNA polymerase II, TATA box binding protein (TBP)-associated factor [Source:MGI Symbol;Acc:MGI:1888697]	2.31519e-06	3.36645e-05	4.47283	-0.289072	protein_coding	chr13	100651343	100656059	+	1333	26.855	24.788	27.571	27.525	26.873	25.069	28.923	31.069	30.286	30.178	31.833	34.025
ENSMUSG00000037499	Nenf	neuron derived neurotrophic factor [Source:MGI Symbol;Acc:MGI:1913458]	2.33039e-06	3.38456e-05	4.4705	-0.31935	protein_coding	chr1	191306789	191318194	-	742	58.961	55.078	55.249	58.411	54.268	48.518	66.663	63.339	72.077	78.206	61.738	55.29
ENSMUSG00000089417	Gm22009	predicted gene, 22009 [Source:MGI Symbol;Acc:MGI:5451786]	2.33094e-06	3.38456e-05	4.4705	-1.34792	snoRNA	chr3	69085105	69085447	-	343	1.455	0.845	3.029	2.803	3.161	1.294	3.168	3.743	5.668	7.212	6.728	5.316
ENSMUSG00000041479	Syt15	synaptotagmin XV [Source:MGI Symbol;Acc:MGI:2442166]	2.3491e-06	3.40852e-05	4.46743	0.920221	protein_coding	chr14	34219595	34230421	+	5165	0.496	0.323	0.277	0.434	0.392	0.422	0.135	0.227	0.245	0.165	0.199	0.199
ENSMUSG00000081534	Slc48a1	solute carrier family 48 (heme transporter), member 1 [Source:MGI Symbol;Acc:MGI:1914989]	2.36117e-06	3.42361e-05	4.46552	-0.307421	protein_coding	chr15	97784355	97792692	+	2690	105.768	107.224	111.168	112.872	107.203	117.04	150.708	122.837	127.121	138.085	128.406	119.748
ENSMUSG00000040446	Rprd1a	regulation of nuclear pre-mRNA domain containing 1A [Source:MGI Symbol;Acc:MGI:2385066]	2.36927e-06	3.43294e-05	4.46433	0.291019	protein_coding	chr18	24484962	24530204	-	4297	10.158	10.413	9.883	10.012	10.296	10.332	7.556	8.755	7.628	7.38	8.095	8.566
ENSMUSG00000035431	Sstr1	somatostatin receptor 1 [Source:MGI Symbol;Acc:MGI:98327]	2.4128e-06	3.49049e-05	4.45711	0.575165	protein_coding	chr12	58211772	58214444	+	2046	4.211	3.825	3.703	3.328	4.434	4.063	1.763	2.783	2.453	2.676	2.778	2.748
ENSMUSG00000048756	Foxo3	forkhead box O3 [Source:MGI Symbol;Acc:MGI:1890081]	2.41507e-06	3.49049e-05	4.45711	-0.283153	protein_coding	chr10	42181841	42276755	-	7571	11.451	11.241	10.338	11.449	11.726	11.829	11.373	13.366	13.758	13.546	13.134	14.49
ENSMUSG00000032281	Acsbg1	acyl-CoA synthetase bubblegum family member 1 [Source:MGI Symbol;Acc:MGI:2385656]	2.41573e-06	3.49049e-05	4.45711	-0.267341	protein_coding	chr9	54604877	54661870	-	3604	90.373	95.08	94.218	93.149	99.964	105.13	105.902	119.361	115.128	108.32	109.607	111.239
ENSMUSG00000017132	Cyth1	cytohesin 1 [Source:MGI Symbol;Acc:MGI:1334257]	2.4158e-06	3.49049e-05	4.45711	-0.269987	protein_coding	chr11	118132019	118248592	-	3905	21.299	22.36	20.708	20.331	18.744	20.98	25.645	22.955	23.351	25.276	23.178	23.813
ENSMUSG00000018927	Ccl6	chemokine (C-C motif) ligand 6 [Source:MGI Symbol;Acc:MGI:98263]	2.43986e-06	3.52277e-05	4.45312	-0.764233	protein_coding	chr11	83587882	83593087	-	1795	3.188	1.938	2.605	2.232	1.873	1.596	3.39	3.825	4.458	4.292	3.452	2.624
ENSMUSG00000018363	Smurf2	SMAD specific E3 ubiquitin protein ligase 2 [Source:MGI Symbol;Acc:MGI:1913563]	2.51201e-06	3.62439e-05	4.44076	0.290389	protein_coding	chr11	106820066	106920715	-	6162	6.819	6.903	6.723	7.307	7.215	6.412	5.156	5.933	5.847	4.811	5.382	5.4
ENSMUSG00000066682	Pilrb2	paired immunoglobin-like type 2 receptor beta 2 [Source:MGI Symbol;Acc:MGI:2450535]	2.53339e-06	3.65267e-05	4.43739	-1.58496	protein_coding	chr5	137865829	137871758	-	1807	0.074	0.06	0.048	0.044	0.04	0.089	0.241	0.093	0.225	0.269	0.213	0.273
ENSMUSG00000032518	Rpsa	ribosomal protein SA [Source:MGI Symbol;Acc:MGI:105381]	2.56806e-06	3.70007e-05	4.43179	-0.222171	protein_coding	chr9	120127766	120132369	+	1861	262.416	251.59	259.132	252.863	247.683	253.69	288.54	276.412	298.968	300.485	273.483	276.416
ENSMUSG00000037966	Ninj1	ninjurin 1 [Source:MGI Symbol;Acc:MGI:1196617]	2.61127e-06	3.75967e-05	4.42485	-0.269973	protein_coding	chr13	49187485	49196244	+	1570	19.114	18.6	20.404	21.253	20.79	19.742	23.449	22.931	24.85	24.486	22.319	21.219
ENSMUSG00000001123	Lgals9	lectin, galactose binding, soluble 9 [Source:MGI Symbol;Acc:MGI:109496]	2.61489e-06	3.76225e-05	4.42455	0.37031	protein_coding	chr11	78962974	78984946	-	2137	10.493	10.054	9.642	8.866	9.404	9.764	6.692	6.582	8.652	7.932	7.059	6.47
ENSMUSG00000022897	Dyrk1a	dual-specificity tyrosine-(Y)-phosphorylation regulated kinase 1a [Source:MGI Symbol;Acc:MGI:1330299]	2.63514e-06	3.78751e-05	4.42165	0.241715	protein_coding	chr16	94570010	94695517	+	8251	7.597	7.878	7.266	7	7.456	7.381	5.573	6.278	6.159	6.276	5.692	6.289
ENSMUSG00000051495	Irf2bp2	interferon regulatory factor 2 binding protein 2 [Source:MGI Symbol;Acc:MGI:2443921]	2.63614e-06	3.78751e-05	4.42165	-0.249648	protein_coding	chr8	126588296	126593986	-	5080	9.372	9.207	8.189	8.737	8.069	8.072	9.215	9.746	10.261	10.385	9.867	9.594
ENSMUSG00000036411	9530077C05Rik	RIKEN cDNA 9530077C05 gene [Source:MGI Symbol;Acc:MGI:1915533]	2.64107e-06	3.79194e-05	4.42114	-0.441287	protein_coding	chr9	22411577	22444677	+	2155	3.937	3.648	3.294	2.918	3.22	3.259	4.236	4.222	4.678	4.403	4.462	4.46
ENSMUSG00000047497	Adamts12	a disintegrin-like and metallopeptidase (reprolysin type) with thrombospondin type 1 motif, 12 [Source:MGI Symbol;Acc:MGI:2146046]	2.68004e-06	3.8452e-05	4.41508	1.23041	protein_coding	chr15	11064790	11346867	+	6234	0.731	0.645	0.34	0.61	0.58	0.259	0.119	0.269	0.363	0.163	0.171	0.189
ENSMUSG00000041297	Cdk13	cyclin-dependent kinase 13 [Source:MGI Symbol;Acc:MGI:1916812]	2.68524e-06	3.84939e-05	4.41461	0.285488	protein_coding	chr13	17715962	17805097	-	7081	5.859	5.945	5.196	5.793	5.896	5.221	4.021	4.525	5.044	4.203	4.472	4.49
ENSMUSG00000039456	Morc3	microrchidia 3 [Source:MGI Symbol;Acc:MGI:2136841]	2.68671e-06	3.84939e-05	4.41461	0.31524	protein_coding	chr16	93832121	93876072	+	4178	5.693	6.088	6.175	6.05	5.788	5.274	4.161	4.569	4.999	4.533	4.112	4.728
ENSMUSG00000045994	B3gat1	beta-1,3-glucuronyltransferase 1 (glucuronosyltransferase P) [Source:MGI Symbol;Acc:MGI:1924148]	2.7184e-06	3.89207e-05	4.40982	0.265123	protein_coding	chr9	26733728	26763101	+	4960	31.72	35.42	34.012	32.602	35.272	34.704	28.016	27.694	25.512	28.042	25.804	27.923
ENSMUSG00000020460	Rps27a	ribosomal protein S27A [Source:MGI Symbol;Acc:MGI:1925544]	2.72781e-06	3.90283e-05	4.40862	-0.242878	protein_coding	chr11	29545846	29548109	-	1972	109.474	107.351	112.526	103.471	110.694	107.446	130.749	117.944	130.1	123.484	120.702	117.888
ENSMUSG00000041771	Slc24a4	solute carrier family 24 (sodium/potassium/calcium exchanger), member 4 [Source:MGI Symbol;Acc:MGI:2447362]	2.73014e-06	3.90343e-05	4.40855	-0.70112	protein_coding	chr12	102128733	102267091	+	4522	1.847	1.514	1.379	1.276	1.335	1.553	1.605	1.876	2.149	2.466	2.759	3.041
ENSMUSG00000031068	Glrx3	glutaredoxin 3 [Source:MGI Symbol;Acc:MGI:1353653]	2.7345e-06	3.90694e-05	4.40816	-0.243046	protein_coding	chr7	137437648	137468594	+	1651	50.014	51.043	50.526	53.982	51.669	49.11	59.104	53.247	60.022	61.232	57.849	57.244
ENSMUSG00000052609	Plekhg3	pleckstrin homology domain containing, family G (with RhoGef domain) member 3 [Source:MGI Symbol;Acc:MGI:2388284]	2.73733e-06	3.90826e-05	4.40802	-0.25214	protein_coding	chr12	76533560	76579039	+	4955	12.73	12.525	12.38	12.983	12.431	13.708	14.728	14.385	14.133	15.337	14.584	14.773
ENSMUSG00000024601	Isoc1	isochorismatase domain containing 1 [Source:MGI Symbol;Acc:MGI:1913557]	2.78276e-06	3.97036e-05	4.40117	0.305496	protein_coding	chr18	58659482	58679570	+	2563	22.184	22.929	21.4	21.646	22.128	19.841	15.45	17.683	16.898	15.062	16.857	19.149
ENSMUSG00000029086	Prom1	prominin 1 [Source:MGI Symbol;Acc:MGI:1100886]	2.83289e-06	4.03908e-05	4.39372	-0.255262	protein_coding	chr5	43993625	44102032	-	4517	11.615	11.486	11.893	11.564	11.547	12.187	12.981	14.309	14.022	12.389	13.188	13.817
ENSMUSG00000017765	Slc12a4	solute carrier family 12, member 4 [Source:MGI Symbol;Acc:MGI:1309465]	2.85226e-06	4.06388e-05	4.39106	0.291185	protein_coding	chr8	105943590	105966115	-	4297	10.026	9.131	8.644	9.303	9.329	8.66	6.706	7.573	7.68	8.314	6.892	6.197
ENSMUSG00000049583	Grm5	glutamate receptor, metabotropic 5 [Source:MGI Symbol;Acc:MGI:1351342]	2.86122e-06	4.07382e-05	4.39	0.336062	protein_coding	chr7	87602544	88134907	+	7970	10.406	10.092	9.69	8.599	9.937	9.495	5.901	7.353	7.516	7.311	8.075	8.169
ENSMUSG00000021091	Serpina3n	serine (or cysteine) peptidase inhibitor, clade A, member 3N [Source:MGI Symbol;Acc:MGI:105045]	2.8669e-06	4.07906e-05	4.38944	-0.245749	protein_coding	chr12	104406729	104414329	+	2064	71.503	67.581	66.423	74.814	68.983	72.955	73.453	80.75	83.079	87.999	77.371	79.488
ENSMUSG00000071649	B3gat3	beta-1,3-glucuronyltransferase 3 (glucuronosyltransferase I) [Source:MGI Symbol;Acc:MGI:1919977]	2.89668e-06	4.11858e-05	4.38525	-0.280133	protein_coding	chr19	8920374	8927234	+	1601	54.88	57.005	54.727	58.746	58.182	62.794	65.782	62.58	69.464	78.038	66.462	62.852
ENSMUSG00000028795	Ccdc28b	coiled coil domain containing 28B [Source:MGI Symbol;Acc:MGI:1913514]	2.90302e-06	4.12438e-05	4.38464	-0.276462	protein_coding	chr4	129619274	129623947	-	2026	17.275	17.829	17.884	18.367	18.769	19.482	21.175	19.919	21.399	21.096	22.337	21.749
ENSMUSG00000031511	Arhgef7	Rho guanine nucleotide exchange factor (GEF7) [Source:MGI Symbol;Acc:MGI:1860493]	2.90478e-06	4.12438e-05	4.38464	0.240113	protein_coding	chr8	11728105	11835219	+	13075	9.14	8.945	8.333	8.575	9.054	8.708	6.509	7.599	7.316	7.127	7.024	7.385
ENSMUSG00000041180	Hectd2	HECT domain containing 2 [Source:MGI Symbol;Acc:MGI:2442663]	2.92072e-06	4.14415e-05	4.38256	0.513542	protein_coding	chr19	36554639	36621135	+	9066	1.116	1.091	1.108	1.113	1.041	0.89	0.623	0.757	0.908	0.649	0.575	0.763
ENSMUSG00000063488	Zkscan7	zinc finger with KRAB and SCAN domains 7 [Source:MGI Symbol;Acc:MGI:3040678]	2.93385e-06	4.15991e-05	4.38092	0.906891	protein_coding	chr9	122888471	122896124	+	2228	1.135	0.992	0.855	1.097	1.119	1.105	0.546	0.551	0.386	0.419	0.403	0.835
ENSMUSG00000033751	Gadd45gip1	growth arrest and DNA-damage-inducible, gamma interacting protein 1 [Source:MGI Symbol;Acc:MGI:1914947]	2.94108e-06	4.16641e-05	4.38024	-0.248622	protein_coding	chr8	84831522	84835482	+	2494	14.073	14.295	13.539	13.588	13.696	14.03	15.685	15.912	17.347	16.894	14.856	14.546
ENSMUSG00000048546	Tob2	transducer of ERBB2, 2 [Source:MGI Symbol;Acc:MGI:1888525]	2.9425e-06	4.16641e-05	4.38024	-0.409937	protein_coding	chr15	81848270	81858326	-	3994	4.048	4.59	4.27	4.042	4.733	4.628	4.288	5.66	6.52	6.153	5.221	5.897
ENSMUSG00000025626	Phf6	PHD finger protein 6 [Source:MGI Symbol;Acc:MGI:1918248]	2.96107e-06	4.18982e-05	4.3778	0.311184	protein_coding	chrX	52912266	52956943	+	6946	4.373	4.392	4.842	4.527	4.35	4.34	3.586	3.664	3.619	3.088	3.187	3.626
ENSMUSG00000004263	Atn1	atrophin 1 [Source:MGI Symbol;Acc:MGI:104725]	2.96812e-06	4.1969e-05	4.37707	0.260532	protein_coding	chr6	124739189	124756524	-	5085	23.115	21.446	20.976	22.553	23.515	22.231	15.933	18.002	18.883	20.583	17.379	16.845
ENSMUSG00000023868	Pde10a	phosphodiesterase 10A [Source:MGI Symbol;Acc:MGI:1345143]	2.97985e-06	4.21057e-05	4.37566	0.409391	protein_coding	chr17	8525372	8986648	+	12598	2.086	1.875	1.859	2.095	2.017	2.041	1.425	1.378	1.313	1.313	1.425	1.788
ENSMUSG00000097761	4930534D22Rik	RIKEN cDNA 4930534D22 gene [Source:MGI Symbol;Acc:MGI:1925437]	2.99186e-06	4.22303e-05	4.37438	1.28758	lincRNA	chr3	131302643	131316661	+	2715	0.453	0.387	0.319	0.693	0.333	0.253	0.16	0.144	0.233	0.134	0.142	0.098
ENSMUSG00000003346	Abhd17a	abhydrolase domain containing 17A [Source:MGI Symbol;Acc:MGI:106388]	2.99428e-06	4.22303e-05	4.37438	-0.287538	protein_coding	chr10	80583649	80590341	-	1473	103.06	104.879	104.917	98.604	100.071	98.088	132.226	123.91	124.883	125.04	110.532	99.569
ENSMUSG00000039202	Abhd2	abhydrolase domain containing 2 [Source:MGI Symbol;Acc:MGI:1914344]	2.99484e-06	4.22303e-05	4.37438	0.28306	protein_coding	chr7	79273201	79365508	+	10571	8.145	7.862	8.112	8.317	8.781	8.59	6.476	6.912	5.974	6.349	6.888	6.731
ENSMUSG00000036880	Acaa2	acetyl-Coenzyme A acyltransferase 2 (mitochondrial 3-oxoacyl-Coenzyme A thiolase) [Source:MGI Symbol;Acc:MGI:1098623]	3.00429e-06	4.23345e-05	4.37331	-0.31585	protein_coding	chr18	74779197	74806207	+	1515	15.833	14.851	14.458	17.001	16.63	15.771	16.095	18.753	19.366	19.807	19.491	19.783
ENSMUSG00000029142	Mrpl33	mitochondrial ribosomal protein L33 [Source:MGI Symbol;Acc:MGI:2137225]	3.01818e-06	4.24819e-05	4.3718	-0.3025	protein_coding	chr5	31596935	31701972	+	7473	3.553	3.36	3.267	3.559	3.429	3.305	4.519	3.869	4.331	4.157	3.786	3.634
ENSMUSG00000032372	Plscr2	phospholipid scramblase 2 [Source:MGI Symbol;Acc:MGI:1270860]	3.01889e-06	4.24819e-05	4.3718	-0.630003	protein_coding	chr9	92275602	92297752	+	3180	1.088	0.763	1.089	1.171	0.909	1.053	1.216	1.773	1.521	1.645	1.438	1.505
ENSMUSG00000052676	Zmat1	zinc finger, matrin type 1 [Source:MGI Symbol;Acc:MGI:2442284]	3.0253e-06	4.25429e-05	4.37117	-0.367301	protein_coding	chrX	134971372	135009209	-	5391	2.29	2.265	2.192	2.482	2.152	2.051	2.612	2.702	2.801	2.753	2.766	3.037
ENSMUSG00000078566	Bnip3	BCL2/adenovirus E1B interacting protein 3 [Source:MGI Symbol;Acc:MGI:109326]	3.03966e-06	4.27155e-05	4.36941	-0.273835	protein_coding	chr7	138890836	138909519	-	2265	45.872	45.284	44.933	46.44	43.535	46.096	50.988	49.976	53.152	49.306	55.166	57.558
ENSMUSG00000018189	Uchl5	ubiquitin carboxyl-terminal esterase L5 [Source:MGI Symbol;Acc:MGI:1914848]	3.04764e-06	4.27984e-05	4.36857	-0.299012	protein_coding	chr1	143777278	143807466	+	1851	21.047	19.828	20.347	20.45	17.321	18.468	25.502	22.526	21.908	24.208	22.348	22.39
ENSMUSG00000024228	Nudt12	nudix (nucleoside diphosphate linked moiety X)-type motif 12 [Source:MGI Symbol;Acc:MGI:1915243]	3.05718e-06	4.29029e-05	4.36751	0.421732	protein_coding	chr17	58999618	59013372	-	4401	3.492	3.112	3.285	3.34	2.604	3.035	2.104	2.219	2.393	2.165	2.272	2.382
ENSMUSG00000063663	Brwd3	bromodomain and WD repeat domain containing 3 [Source:MGI Symbol;Acc:MGI:3029414]	3.06035e-06	4.29181e-05	4.36736	0.457591	protein_coding	chrX	108737016	108834372	-	12692	1.321	1.579	1.378	1.414	1.356	1.227	0.877	0.989	0.901	0.853	0.973	1.182
ENSMUSG00000021576	Pdcd6	programmed cell death 6 [Source:MGI Symbol;Acc:MGI:109283]	3.06281e-06	4.29233e-05	4.36731	-0.238901	protein_coding	chr13	74303121	74317326	-	1524	37.395	36.801	38.432	35.798	36.146	36.731	43.266	41.935	45.683	40.604	41.051	38.734
ENSMUSG00000048154	Kmt2d	lysine (K)-specific methyltransferase 2D [Source:MGI Symbol;Acc:MGI:2682319]	3.0881e-06	4.32482e-05	4.36403	0.34374	protein_coding	chr15	98831669	98871204	-	19839	2.651	2.352	2.747	2.817	3.081	2.508	1.654	2.04	2.276	2.316	1.949	2.037
ENSMUSG00000095139	Pou3f2	POU domain, class 3, transcription factor 2 [Source:MGI Symbol;Acc:MGI:101895]	3.09435e-06	4.33062e-05	4.36345	0.355726	protein_coding	chr4	22482095	22488366	-	6272	3.702	4.396	3.43	3.813	3.441	3.938	2.855	2.874	2.977	2.735	2.984	2.647
ENSMUSG00000020142	Slc1a4	solute carrier family 1 (glutamate/neutral amino acid transporter), member 4 [Source:MGI Symbol;Acc:MGI:2135601]	3.09836e-06	4.33327e-05	4.36318	0.230095	protein_coding	chr11	20302180	20332713	-	3926	15.38	16.122	15.624	15.386	15.946	16.324	13.031	13.094	12.908	13.624	12.474	12.607
ENSMUSG00000029030	Tprgl	transformation related protein 63 regulated like [Source:MGI Symbol;Acc:MGI:1915058]	3.10199e-06	4.33539e-05	4.36297	-0.225558	protein_coding	chr4	154157485	154160666	-	2242	88.96	84.694	89.089	85.847	81.047	84.408	97.439	98.736	98.704	97.164	94.634	91.408
ENSMUSG00000035559	Mpv17l2	MPV17 mitochondrial membrane protein-like 2 [Source:MGI Symbol;Acc:MGI:2681846]	3.12048e-06	4.35827e-05	4.36069	-0.341594	protein_coding	chr8	70758649	70760921	-	955	20.449	17.11	19.764	20.133	21.196	18.975	25.442	23.028	22.581	24.968	24.387	22.911
ENSMUSG00000062381	Vps28		3.12752e-06	4.36326e-05	4.36019	-0.243873	protein_coding	chr15	76622088	76626027	-	885	92.815	88.796	88.144	93.69	89.243	92.529	96.41	99.46	104.413	115.926	105.94	99.365
ENSMUSG00000046785	Epm2aip1	EPM2A (laforin) interacting protein 1 [Source:MGI Symbol;Acc:MGI:1925031]	3.12831e-06	4.36326e-05	4.36019	0.285135	protein_coding	chr9	111271845	111279089	+	7245	31.29	32.715	31.423	33.703	31.132	31.39	24.34	26.803	24.623	22.624	25.05	27.647
ENSMUSG00000031986	Sprtn	SprT-like N-terminal domain [Source:MGI Symbol;Acc:MGI:2685351]	3.1327e-06	4.36642e-05	4.35987	0.658465	protein_coding	chr8	124897886	124903813	+	2116	3.899	3.544	2.966	3.994	3.092	3.262	1.993	2.031	1.859	1.629	2.181	2.836
ENSMUSG00000061518	Cox5b	cytochrome c oxidase subunit Vb [Source:MGI Symbol;Acc:MGI:88475]	3.13819e-06	4.37109e-05	4.35941	-0.257176	protein_coding	chr1	36691487	36693385	+	566	251.752	239.788	263.867	258.454	254.749	261.619	288.362	279.377	299.046	331.503	296.339	266.508
ENSMUSG00000037029	Zfp146	zinc finger protein 146 [Source:MGI Symbol;Acc:MGI:1347092]	3.15286e-06	4.38855e-05	4.35768	0.29628	protein_coding	chr7	30161274	30169727	-	2071	15.647	14.485	14.883	14.158	13.893	15.765	11.249	11.966	12.203	10.887	12.257	11.024
ENSMUSG00000007891	Ctsd	cathepsin D [Source:MGI Symbol;Acc:MGI:88562]	3.15665e-06	4.3903e-05	4.35751	-0.239958	protein_coding	chr7	142371148	142388038	-	2519	193.077	190.933	193.849	196.21	197.09	196.923	221.849	208.153	217.194	236.868	227.729	214.903
ENSMUSG00000028034	Fubp1	far upstream element (FUSE) binding protein 1 [Source:MGI Symbol;Acc:MGI:1196294]	3.16045e-06	4.3903e-05	4.35751	0.2454	protein_coding	chr3	152210458	152236830	+	6491	12.465	12.497	12.838	12.157	12.585	11.857	9.08	10.413	11.36	10.083	9.348	10.148
ENSMUSG00000028447	Dctn3	dynactin 3 [Source:MGI Symbol;Acc:MGI:1859251]	3.16053e-06	4.3903e-05	4.35751	-0.322282	protein_coding	chr4	41714798	41723170	-	1042	29.693	30.285	34.648	33.636	31.463	34.123	42.256	35.247	39.091	41.524	40.108	35.07
ENSMUSG00000004113	Cacna1b	calcium channel, voltage-dependent, N type, alpha 1B subunit [Source:MGI Symbol;Acc:MGI:88296]	3.16927e-06	4.39946e-05	4.3566	0.291736	protein_coding	chr2	24603887	24763152	-	9942	6.261	5.663	6.157	6.325	7.275	6.26	4.835	5.305	4.897	4.899	4.681	5.189
ENSMUSG00000071654	AI462493	ubiquinol-cytochrome c reductase complex assembly factor 3 [Source:MGI Symbol;Acc:MGI:2147553]	3.22042e-06	4.46743e-05	4.34994	-0.324029	protein_coding	chr19	8880016	8880933	-	829	20.427	19.798	21.723	21.985	18.793	20.106	23.961	24.912	24.595	25.974	25.516	23.003
ENSMUSG00000018428	Akap1	A kinase (PRKA) anchor protein 1 [Source:MGI Symbol;Acc:MGI:104729]	3.2385e-06	4.48948e-05	4.3478	0.290027	protein_coding	chr11	88830792	88864586	-	4390	6.783	6.759	6.676	6.378	7.098	6.877	5.139	5.912	5.108	5.598	4.848	5.304
ENSMUSG00000033257	Ttll4	tubulin tyrosine ligase-like family, member 4 [Source:MGI Symbol;Acc:MGI:1914784]	3.24113e-06	4.49009e-05	4.34774	0.384184	protein_coding	chr1	74661745	74701832	+	9594	2.278	2.319	2.279	2.138	2.189	1.737	1.423	1.518	1.88	1.632	1.501	1.576
ENSMUSG00000031556	Tm2d2	TM2 domain containing 2 [Source:MGI Symbol;Acc:MGI:1916992]	3.25979e-06	4.51289e-05	4.34555	-0.253774	protein_coding	chr8	25017211	25023259	+	1280	52.893	58.846	56.242	56.172	55.434	58.142	68.662	62.837	67.636	64.724	63.566	60.006
ENSMUSG00000095454	Gm11273		3.27591e-06	4.53216e-05	4.3437	-0.505653	pseudogene	chr13	21500953	21501430	-	475	14.849	11.975	14.855	15.432	12.023	12.32	21.321	18.801	18.179	18.782	18.263	15.914
ENSMUSG00000060284	Sp7	Sp7 transcription factor 7 [Source:MGI Symbol;Acc:MGI:2153568]	3.28055e-06	4.53552e-05	4.34337	-0.74892	protein_coding	chr15	102356609	102366325	-	2906	2.461	2.606	2.83	3.281	2.55	4.236	6.432	4.687	3.547	4.228	5.529	4.614
ENSMUSG00000038679	Trps1	trichorhinophalangeal syndrome I (human) [Source:MGI Symbol;Acc:MGI:1927616]	3.3083e-06	4.5708e-05	4.34001	0.352487	protein_coding	chr15	50654752	50890463	-	13380	2.37	2.518	2.507	2.398	2.521	2.507	1.595	1.927	1.689	1.825	1.942	2.175
ENSMUSG00000070565	Rasal2	RAS protein activator like 2 [Source:MGI Symbol;Acc:MGI:2443881]	3.31108e-06	4.57156e-05	4.33994	0.35136	protein_coding	chr1	157135183	157412595	-	13739	5.451	4.9	4.244	5.417	4.828	4.356	3.053	4.339	3.748	3.462	3.655	3.744
ENSMUSG00000025324	Atp10a	ATPase, class V, type 10A [Source:MGI Symbol;Acc:MGI:1330809]	3.31875e-06	4.57626e-05	4.33949	-0.479936	protein_coding	chr7	58658202	58829426	+	5469	1.466	1.974	1.551	2	1.798	1.956	2.138	2.317	2.728	2.254	2.547	2.452
ENSMUSG00000026614	Slc30a10	solute carrier family 30, member 10 [Source:MGI Symbol;Acc:MGI:2685058]	3.31894e-06	4.57626e-05	4.33949	0.436369	protein_coding	chr1	185454848	185468762	+	5836	2.731	2.632	2.641	2.43	2.831	2.296	1.832	2.095	2.138	1.959	1.486	1.562
ENSMUSG00000034595	Ppp1r18	protein phosphatase 1, regulatory subunit 18 [Source:MGI Symbol;Acc:MGI:1923698]	3.33593e-06	4.59659e-05	4.33756	0.36434	protein_coding	chr17	35865593	35875596	+	4272	3.847	3.52	3.557	3.788	4.036	3.732	2.513	2.796	2.91	3.132	2.631	2.837
ENSMUSG00000051413	Plagl2	pleiomorphic adenoma gene-like 2 [Source:MGI Symbol;Acc:MGI:1933165]	3.34117e-06	4.60072e-05	4.33717	0.434495	protein_coding	chr2	153227759	153241426	-	5735	1.491	1.56	1.525	1.613	1.569	1.344	0.947	1.178	1.182	1.145	1.028	1
ENSMUSG00000043019	Edem3	ER degradation enhancer, mannosidase alpha-like 3 [Source:MGI Symbol;Acc:MGI:1914217]	3.36359e-06	4.62849e-05	4.33456	0.30627	protein_coding	chr1	151755374	151822328	+	6604	8.63	9.08	8.489	8.837	8.413	8.69	5.851	7.336	6.64	6.091	7.189	7.403
ENSMUSG00000053199	Arhgap20	Rho GTPase activating protein 20 [Source:MGI Symbol;Acc:MGI:2445175]	3.38369e-06	4.65192e-05	4.33237	0.346287	protein_coding	chr9	51765337	51853856	+	12685	3.234	3.13	2.918	2.962	3.417	2.854	2.124	2.389	2.149	2.19	2.385	2.737
ENSMUSG00000028834	Trim63	tripartite motif-containing 63 [Source:MGI Symbol;Acc:MGI:2447992]	3.38515e-06	4.65192e-05	4.33237	-1.54432	protein_coding	chr4	134315120	134329629	+	2842	0.082	0.102	0.061	0.085	0.089	0.014	0.076	0.295	0.239	0.214	0.226	0.321
ENSMUSG00000050856	Atp5k	ATP synthase, H+ transporting, mitochondrial F1F0 complex, subunit E [Source:MGI Symbol;Acc:MGI:106636]	3.39201e-06	4.65757e-05	4.33184	-0.288961	protein_coding	chr5	108433244	108434448	-	616	136.911	132.748	142.588	147.609	144.762	149.052	169.417	147.696	165.275	189.854	159.348	172.171
ENSMUSG00000038453	Srcin1	SRC kinase signaling inhibitor 1 [Source:MGI Symbol;Acc:MGI:1933179]	3.3938e-06	4.65757e-05	4.33184	0.27311	protein_coding	chr11	97509340	97575226	-	8386	29.207	29.694	29.496	29.524	30.802	32.668	24.583	24.287	22.771	23.211	24.475	24.932
ENSMUSG00000032182	Yipf2	Yip1 domain family, member 2 [Source:MGI Symbol;Acc:MGI:1922016]	3.42649e-06	4.69922e-05	4.32797	-0.328034	protein_coding	chr9	21588709	21592831	-	2150	7.845	7.853	7.53	7.881	7.414	8.447	9.684	9.164	9.841	9.6	8.626	9.859
ENSMUSG00000000751	Rpa1	replication protein A1 [Source:MGI Symbol;Acc:MGI:1915525]	3.42873e-06	4.69922e-05	4.32797	-0.244006	protein_coding	chr11	75298166	75348324	-	5578	11.619	11.854	11.354	11.454	11.988	12.329	13.177	12.778	13.032	14.387	13.43	13.62
ENSMUSG00000091996	BC049352	cDNA sequence BC049352 [Source:MGI Symbol;Acc:MGI:3040681]	3.4512e-06	4.72501e-05	4.3256	-1.18521	protein_coding	chr9	45182007	45250020	+	2404	0.277	0.286	0.126	0.167	0.09	0.201	0.416	0.279	0.489	0.472	0.391	0.6
ENSMUSG00000043909	Trp53bp1	transformation related protein 53 binding protein 1 [Source:MGI Symbol;Acc:MGI:1351320]	3.45352e-06	4.72501e-05	4.3256	0.235988	protein_coding	chr2	121193281	121271407	-	14164	6.87	6.958	7.005	7.129	7.475	6.992	5.254	5.895	6.048	6.267	5.449	5.779
ENSMUSG00000036913	Trim67	tripartite motif-containing 67 [Source:MGI Symbol;Acc:MGI:3045323]	3.45446e-06	4.72501e-05	4.3256	0.37331	protein_coding	chr8	124793019	124834713	+	8817	1.977	2.038	1.787	2.235	2.279	2.106	1.449	1.494	1.584	1.582	1.561	1.551
ENSMUSG00000093536	Smim17	small integral membrane protein 17 [Source:MGI Symbol;Acc:MGI:4365374]	3.45924e-06	4.7284e-05	4.32529	0.288629	protein_coding	chr7	6398715	6432093	+	3683	17.958	18.101	17.149	18.543	17.98	16.766	12.557	14.428	13.355	13.124	14.654	15.615
ENSMUSG00000055761	Nkain3	Na+/K+ transporting ATPase interacting 3 [Source:MGI Symbol;Acc:MGI:2444830]	3.50201e-06	4.78367e-05	4.32024	0.919581	protein_coding	chr4	20118874	20778866	-	6942	0.326	0.334	0.243	0.294	0.302	0.331	0.131	0.169	0.098	0.111	0.215	0.186
ENSMUSG00000036357	Gpr101	G protein-coupled receptor 101 [Source:MGI Symbol;Acc:MGI:2685211]	3.52192e-06	4.80766e-05	4.31807	0.320644	protein_coding	chrX	57496668	57503757	-	5410	6.482	6.235	6.441	6.397	6.581	6.401	4.154	5.365	4.93	4.737	4.842	5.638
ENSMUSG00000025915	Sgk3	serum/glucocorticoid regulated kinase 3 [Source:MGI Symbol;Acc:MGI:2182368]	3.52726e-06	4.81176e-05	4.3177	-0.500019	protein_coding	chr1	9798130	9902556	+	5760	2.865	2.529	2.638	2.643	2.152	2.361	3.267	3.266	3.061	3.07	3.435	4.504
ENSMUSG00000052512	Nav2	neuron navigator 2 [Source:MGI Symbol;Acc:MGI:2183691]	3.56776e-06	4.86377e-05	4.31303	0.325862	protein_coding	chr7	48908716	49610090	+	32073	1.546	1.615	1.748	1.67	1.973	1.725	1.19	1.377	1.27	1.258	1.406	1.385
ENSMUSG00000021952	Xpo4	exportin 4 [Source:MGI Symbol;Acc:MGI:1888526]	3.5824e-06	4.88049e-05	4.31154	0.71021	protein_coding	chr14	57581002	57665430	-	7266	0.875	0.778	0.912	0.788	1.01	0.866	0.449	0.684	0.411	0.38	0.476	0.653
ENSMUSG00000036550	Cnot1	CCR4-NOT transcription complex, subunit 1 [Source:MGI Symbol;Acc:MGI:2442402]	3.58513e-06	4.88096e-05	4.31149	0.247456	protein_coding	chr8	95719451	95807462	-	8390	9.108	8.762	8.065	9.386	8.884	8.49	6.419	7.418	7.269	7.298	7.008	7.28
ENSMUSG00000023104	Rfc2	replication factor C (activator 1) 2 [Source:MGI Symbol;Acc:MGI:1341868]	3.71284e-06	5.05149e-05	4.29658	-0.272104	protein_coding	chr5	134582690	134598328	+	1518	16.919	16.301	17.567	15.674	17.168	16.936	18.784	19.157	19.894	21.237	19.762	18.042
ENSMUSG00000024563	Smad2	SMAD family member 2 [Source:MGI Symbol;Acc:MGI:108051]	3.76797e-06	5.1231e-05	4.29047	0.32584	protein_coding	chr18	76241580	76305731	+	3549	6.909	6.666	6.038	6.896	6.254	5.879	4.874	5.442	5.07	4.685	4.527	5.031
ENSMUSG00000079057	Cyp4v3	cytochrome P450, family 4, subfamily v, polypeptide 3 [Source:MGI Symbol;Acc:MGI:2142763]	3.80298e-06	5.16726e-05	4.28674	-0.395063	protein_coding	chr8	45269671	45333216	-	6246	1.726	1.752	2.01	1.776	1.551	1.725	2.095	2.332	2.331	2.058	2.23	2.293
ENSMUSG00000021838	Samd4	sterile alpha motif domain containing 4 [Source:MGI Symbol;Acc:MGI:1921730]	3.81556e-06	5.18093e-05	4.28559	0.259628	protein_coding	chr14	46882854	47105817	+	8529	5.274	5.233	5.152	5.443	5.577	5.262	4.337	4.601	4.182	4.013	4.294	4.213
ENSMUSG00000036372	Tmem258	transmembrane protein 258 [Source:MGI Symbol;Acc:MGI:1916288]	3.82118e-06	5.18513e-05	4.28524	-0.238981	protein_coding	chr19	10204014	10207824	+	1611	20.92	21.455	22.518	20.712	21.674	21.77	24.013	24.946	25.144	25.574	23.396	23.579
ENSMUSG00000011658	Fuz	fuzzy homolog (Drosophila) [Source:MGI Symbol;Acc:MGI:1917550]	3.82576e-06	5.18791e-05	4.28501	-0.430416	protein_coding	chr7	44896079	44902631	+	5003	2.135	1.919	2.059	2.218	1.9	2.057	2.806	2.599	2.819	2.91	2.733	2.08
ENSMUSG00000091562	Gm9581	predicted gene 9581 [Source:MGI Symbol;Acc:MGI:3779989]	3.84247e-06	5.20408e-05	4.28366	1.20231	processed_transcript	chr16	59558013	59600886	-	2870	0.44	0.442	0.498	0.6	0.353	0.647	0.091	0.292	0.205	0.085	0.283	0.238
[truncated: 19,003 more rows]
