# Supplementary material for: In vitro and in vivo effects of 2,4 diaminoquinazoline inhibitors of the decapping scavenger enzyme DcpS: Context-specific modulation of SMN transcript levels
Source: PLoS One. 2017 Sep 25;12(9):e0185079. doi: 10.1371/journal.pone.0185079 (PMC5612656; doi:10.1371/journal.pone.0185079)
Supplement: S8 Table — (XLSX) [file pone.0185079.s013.xlsx]

## Sheet: Sheet1
Top 20 up-regulated transcripts in RG3039 2B/- vs. vehicle 2B/-
ENSEMBL	gene	desc	p-value	adjusted p-value	-LOG10 adj P	log2(fold-change)	gene_type	chr	start	end	strand	length	2B-RG-1	2B-RG-2	2B-RG-3	2B-RG-4	2B-RG-5	2B-RG-6	2B-Veh1	2B-Veh2	2B-Veh3	2B-Veh4	2B-Veh5	2B-Veh6
ENSMUSG00000028037	Ifi44	interferon-induced protein 44 [Source:MGI Symbol;Acc:MGI:2443016]	3.16058e-25	1.40969e-22	21.8509	2.67807	protein_coding	chr3	151730922	151749947	-	6116	0.359	0.563	0.333	0.465	0.29	0.33	0.05	0.037	0.103	0.04	0.042	0.043
ENSMUSG00000085834	Gm15622	predicted gene 15622 [Source:MGI Symbol;Acc:MGI:3783067]	7.2487e-06	9.01342e-05	4.04511	2.02748	antisense	chr13	93625382	93628633	+	1464	0.273	0.198	0.177	0.082	0.321	0.303	0	0	0	0	0.117	0.078
ENSMUSG00000071356	Reg3b	regenerating islet-derived 3 beta [Source:MGI Symbol;Acc:MGI:97478]	0.000126863	0.00104281	2.9818	1.9386	protein_coding	chr6	78370885	78373466	+	759	0.131	0.43	0.114	0	0.143	0.106	0	0	0	0	0	0
ENSMUSG00000015533	Itga2	integrin alpha 2 [Source:MGI Symbol;Acc:MGI:96600]	7.382e-07	1.25171e-05	4.9025	1.88349	protein_coding	chr13	114835916	114932041	-	4214	0.189	0.163	0.247	0.162	0.172	0.057	0.041	0.04	0.097	0	0.02	0.018
ENSMUSG00000078922	Tgtp1	T cell specific GTPase 1 [Source:MGI Symbol;Acc:MGI:98734]	2.63563e-05	0.000273937	3.56235	1.848	protein_coding	chr11	48985327	48994172	-	3205	0.062	0.057	0.068	0.087	0.068	0.05	0	0.017	0.014	0.025	0	0
ENSMUSG00000072621	Slfn10-ps	schlafen 10, pseudogene [Source:MGI Symbol;Acc:MGI:3512288]	0.000325671	0.00233365	2.63196	1.80735	pseudogene	chr11	83028130	83040042	-	3621	0.037	0.1	0.048	0.011	0.03	0.1	0	0.031	0.012	0	0	0
ENSMUSG00000051207	Mrgprd	MAS-related GPR, member D [Source:MGI Symbol;Acc:MGI:3033142]	0.00371788	0.0177741	1.75021	1.80735	protein_coding	chr7	145314835	145324059	+	3117	0	0.012	0	0.039	0.22	0.013	0	0	0	0	0	0.024
ENSMUSG00000052776	Oas1a	2'-5' oligoadenylate synthetase 1A [Source:MGI Symbol;Acc:MGI:2180860]	1.76184e-08	4.65822e-07	6.33178	1.71234	protein_coding	chr5	120896256	120907521	-	1885	0.582	0.999	0.758	0.829	0.575	0.792	0.115	0.059	0.552	0.215	0.136	0.161
ENSMUSG00000030107	Usp18	ubiquitin specific peptidase 18 [Source:MGI Symbol;Acc:MGI:1344364]	3.38828e-15	4.16271e-13	12.3806	1.70929	protein_coding	chr6	121245906	121270916	+	1770	1.297	1.433	1.565	1.222	1.144	0.844	0.467	0.315	0.46	0.183	0.314	0.365
ENSMUSG00000034533	Scn10a	sodium channel, voltage-gated, type X, alpha [Source:MGI Symbol;Acc:MGI:108029]	0.0133372	0.0498434	1.30239	1.70044	protein_coding	chr9	119608456	119719032	-	6416	0.021	0	0.007	0.012	0.344	0	0.007	0.043	0.028	0	0.013	0
ENSMUSG00000091890	A830073O21Rik	RIKEN cDNA A830073O21 gene [Source:MGI Symbol;Acc:MGI:2443692]	7.54901e-11	3.74114e-09	8.427	1.69032	protein_coding	chr7	73738893	73740917	-	2025	0.46	0.501	0.428	0.495	0.482	0.419	0.043	0.221	0.067	0.14	0.127	0.15
ENSMUSG00000078921	Tgtp2	T cell specific GTPase 2 [Source:MGI Symbol;Acc:MGI:3710083]	0.000309523	0.00223451	2.65082	1.68806	protein_coding	chr11	49057194	49064206	-	2938	0.079	0.062	0.044	0.041	0.062	0.041	0	0	0.031	0	0.015	0
ENSMUSG00000081957	Ak3l2-ps	adenylate kinase 3-like 2, pseudogene [Source:MGI Symbol;Acc:MGI:3574349]	0.00131892	0.0076012	2.11912	1.68806	pseudogene	chr2	72633868	72634767	+	900	0.37	0.201	0.192	0.089	0	0.224	0.048	0	0.05	0	0.047	0
ENSMUSG00000095306	Gm21807	predicted gene, 21807 [Source:MGI Symbol;Acc:MGI:5433971]	0.00127488	0.00737848	2.13203	1.66297	protein_coding	chr8	68120351	68121527	-	828	0	0.088	0.052	0.29	0.087	0.097	0	0	0	0	0	0
ENSMUSG00000090498	Kcnb2		3.28e-05	0.000330855	3.48036	1.60204	protein_coding	chr1	15712303	15716367	+	4065	0.041	0.089	0.192	0.168	0.169	0.139	0.021	0.027	0.078	0.02	0.042	0.028
ENSMUSG00000078185	Chml	choroideremia-like [Source:MGI Symbol;Acc:MGI:101913]	3.49291e-20	8.73951e-18	17.0585	1.58496	protein_coding	chr1	175686488	175688353	-	1866	1.783	1.631	1.624	1.717	1.608	1.601	0.349	0.598	0.339	0.543	0.573	0.692
ENSMUSG00000074113	Gm10629	predicted gene 10629 [Source:MGI Symbol;Acc:MGI:3642307]	0.000509262	0.00341009	2.46723	1.58496	lincRNA	chr8	106283307	106300017	+	2014	0.149	0.108	0.086	0.04	0.197	0.1	0.022	0.028	0.022	0	0	0.075
ENSMUSG00000029282	Amtn	amelotin [Source:MGI Symbol;Acc:MGI:1918671]	0.000695896	0.00445577	2.35108	1.58496	protein_coding	chr5	88376108	88385916	+	1022	0.098	0.071	0.169	0.078	0.035	0.039	0	0	0	0	0	0
ENSMUSG00000089026	Gm25014	predicted gene, 25014 [Source:MGI Symbol;Acc:MGI:5454791]	0.00132279	0.00761921	2.11809	1.58496	snRNA	chr8	13283115	13283217	-	103	1.615	0	0.42	1.944	1.053	0.784	0	0	0	0.394	0	0
ENSMUSG00000030954	Gp2	glycoprotein 2 (zymogen granule membrane) [Source:MGI Symbol;Acc:MGI:1914383]	4.14617e-07	7.46202e-06	5.12714	1.53605	protein_coding	chr7	119442544	119459272	-	1978	0.488	0.385	0.416	0.162	0.493	0.347	0.11	0.085	0.114	0.103	0.13	0.134
Top 20 down-regulated transcripts in RG3039 2B/- vs. vehicle 2B/-
ENSEMBL	gene	desc	p-value	adjusted p-value	-LOG10 adj P	log2(fold-change)	gene_type	chr	start	end	strand	length	2B-RG-1	2B-RG-2	2B-RG-3	2B-RG-4	2B-RG-5	2B-RG-6	2B-Veh1	2B-Veh2	2B-Veh3	2B-Veh4	2B-Veh5	2B-Veh6
ENSMUSG00000019970	Sgk1	serum/glucocorticoid regulated kinase 1 [Source:MGI Symbol;Acc:MGI:1340062]	3.23715e-31	2.76736e-28	27.5579	-1.81158	protein_coding	chr10	21882184	21999903	+	4903	12.886	15.104	13.756	12.41	12.481	12.076	21.578	40.88	53.147	53.371	38.34	59.416
ENSMUSG00000031710	Ucp1	uncoupling protein 1 (mitochondrial, proton carrier) [Source:MGI Symbol;Acc:MGI:98894]	0.00586255	0.0259172	1.58641	-1.85798	protein_coding	chr8	83290348	83298456	+	1644	0	0.132	0.026	0.049	0.022	0.025	0.026	0.034	0.055	0.173	0.91	0.046
ENSMUSG00000048489	8430408G22Rik	RIKEN cDNA 8430408G22 gene [Source:MGI Symbol;Acc:MGI:1918730]	1.13086e-10	5.29721e-09	8.27595	-1.91981	protein_coding	chr6	116650684	116652847	+	1317	1.339	2.751	3.188	3.346	3.568	7.079	6.667	10.595	15.687	10.099	17.294	18.085
ENSMUSG00000086129	Gm13558	predicted gene 13558 [Source:MGI Symbol;Acc:MGI:3702047]	7.07451e-07	1.20555e-05	4.91882	-2	sense_intronic	chr2	58705769	58735396	+	554	0.06	0	0	0.289	0.065	0.146	0.314	0.302	0.898	0.878	0.54	0.617
ENSMUSG00000040026	Saa3	serum amyloid A 3 [Source:MGI Symbol;Acc:MGI:98223]	0.00028667	0.0020931	2.67921	-2.02975	protein_coding	chr7	46711998	46715676	-	531	0	0.068	0.082	0	0.136	0.152	0.082	0.42	0.341	0.535	0.08	1.717
ENSMUSG00000043085	Tmem82	transmembrane protein 82 [Source:MGI Symbol;Acc:MGI:2384869]	6.29078e-15	7.17045e-13	12.1445	-2.07529	protein_coding	chr4	141613376	141618633	-	3991	0.025	0.091	0.065	0.08	0.045	0.071	0.218	0.266	0.317	0.234	0.289	0.371
ENSMUSG00000017697	Ada	adenosine deaminase [Source:MGI Symbol;Acc:MGI:87916]	1.13442e-19	2.61516e-17	16.5825	-2.09741	protein_coding	chr2	163726584	163750239	-	2002	0.449	0.597	0.67	0.44	0.289	0.242	1.172	1.729	2.19	2.208	1.601	2.562
ENSMUSG00000040170	Fmo2	flavin containing monooxygenase 2 [Source:MGI Symbol;Acc:MGI:1916776]	2.43417e-08	6.18091e-07	6.20895	-2.11839	protein_coding	chr1	162874317	162898726	-	5545	0.072	0.039	0.016	0.043	0.026	0.044	0.031	0.252	0.22	0.256	0.247	0.137
ENSMUSG00000057003	Myh4	myosin, heavy polypeptide 4, skeletal muscle [Source:MGI Symbol;Acc:MGI:1339713]	0.000612292	0.0039906	2.39896	-2.1375	protein_coding	chr11	67238029	67260446	+	6016	0.022	0.012	0	0.013	0.006	0.007	0.246	0.009	0.098	0.007	0.021	0.019
ENSMUSG00000086765	Gm11827	predicted gene 11827 [Source:MGI Symbol;Acc:MGI:3649801]	2.28169e-09	7.81525e-08	7.10706	-2.19265	lincRNA	chr4	11122805	11126998	+	1368	0.17	0.212	0.285	0.029	0.132	0.266	0.222	0.775	0.958	1.156	0.843	1.472
ENSMUSG00000023153	Tmem52	transmembrane protein 52 [Source:MGI Symbol;Acc:MGI:1916921]	2.95663e-35	3.37007e-32	31.4724	-2.20862	protein_coding	chr4	155469114	155470858	+	1157	1.466	1.566	0.786	1.35	1.437	1.535	3.982	6.127	8.088	6.975	5.245	6.566
ENSMUSG00000086938	4930481A15Rik	RIKEN cDNA 4930481A15 gene [Source:MGI Symbol;Acc:MGI:1922181]	6.75103e-07	1.15715e-05	4.93661	-2.27302	protein_coding	chr19	5406740	5422847	+	2240	0	0	0	0	0	0	0.039	0.075	0.061	0.127	0.038	0.085
ENSMUSG00000062515	Fabp4	fatty acid binding protein 4, adipocyte [Source:MGI Symbol;Acc:MGI:88038]	3.49855e-05	0.000349974	3.45596	-2.32747	protein_coding	chr3	10204347	10208576	-	637	0.783	0.626	0.068	0.817	0.284	0.38	0.682	1.577	1.987	1.719	9.191	0.596
ENSMUSG00000029597	Sds	serine dehydratase [Source:MGI Symbol;Acc:MGI:98270]	6.3798e-15	7.23173e-13	12.1408	-2.35588	protein_coding	chr5	120476531	120483932	+	1613	0.227	0.112	0.107	0.248	0.157	0.075	0.377	1.142	0.981	0.779	0.742	1.13
ENSMUSG00000019278	Dpep1	dipeptidase 1 (renal) [Source:MGI Symbol;Acc:MGI:94917]	1.19025e-08	3.30004e-07	6.48148	-2.38543	protein_coding	chr8	123186235	123201810	+	2241	0.193	0.113	0.077	0.179	0.032	0.036	0.116	0.797	1.13	0.579	0.61	0.407
ENSMUSG00000029321	Slc10a6	solute carrier family 10 (sodium/bile acid cotransporter family), member 6 [Source:MGI Symbol;Acc:MGI:1923000]	2.2745e-07	4.3859e-06	5.35794	-2.44294	protein_coding	chr5	103605711	103629403	-	2124	0.047	0.068	0	0.094	0	0	0.041	0.315	0.447	0.286	0.181	0.25
ENSMUSG00000061780	Cfd	complement factor D (adipsin) [Source:MGI Symbol;Acc:MGI:87931]	2.9371e-05	0.000300401	3.5223	-2.75489	protein_coding	chr10	79890853	79892656	+	923	0	0.079	0	0	0	0	0.047	0	0.049	0.439	1.528	0
ENSMUSG00000019232	Etnppl	ethanolamine phosphate phospholyase [Source:MGI Symbol;Acc:MGI:1919010]	3.99526e-26	1.99929e-23	22.6991	-2.76407	protein_coding	chr3	130617448	130635750	+	3726	0.286	0.36	0.232	0.28	0.107	0.282	1.656	1.094	1.092	2.1	1.755	2.712
ENSMUSG00000028862	Map3k6	mitogen-activated protein kinase kinase kinase 6 [Source:MGI Symbol;Acc:MGI:1855691]	4.89336e-34	5.01986e-31	30.2993	-2.94155	protein_coding	chr4	133240818	133252929	+	4604	0.275	0.268	0.254	0.357	0.149	0.167	1.057	1.661	1.836	1.797	1.773	3.094
ENSMUSG00000002831	Plin4	perilipin 4 [Source:MGI Symbol;Acc:MGI:1929709]	6.44279e-30	4.8958e-27	26.3102	-3.35644	protein_coding	chr17	56100591	56109802	-	5755	0.11	0.082	0.135	0.139	0.075	0.098	0.566	0.737	0.754	1.452	1.225	1.921
