# Supplementary material for: In vitro and in vivo effects of 2,4 diaminoquinazoline inhibitors of the decapping scavenger enzyme DcpS: Context-specific modulation of SMN transcript levels
Source: PLoS One. 2017 Sep 25;12(9):e0185079. doi: 10.1371/journal.pone.0185079 (PMC5612656; doi:10.1371/journal.pone.0185079)
Supplement: S9 Table — (XLSX) [file pone.0185079.s014.xlsx]

## Sheet: 2B+ spinal cord RNA Seq polyA 8
ENSEMBL	gene	desc	p-value	adjusted p-value	-LOG10 adj p-value	log2(fold-change)	gene_type	chr	start	end	strand	length	WT-RG-1	WT-RG-2	WT-RG-3	WT-RG-4	WT-RG-5	WT-RG-6	WT-Veh1	WT-Veh4	WT-Veh5	WT-Veh6
ENSMUSG00000079278	Tmem233	transmembrane protein 233 [Source:MGI Symbol;Acc:MGI:3651514]	2.84839e-10	3.86195e-06	5.41319	-5.09132	protein_coding	chr5	116038755	116083244	-	2477	0.021	0.016	0	0	0.028	0.019	2.675	0.036	0.844	0.108
ENSMUSG00000034533	Scn10a	sodium channel, voltage-gated, type X, alpha [Source:MGI Symbol;Acc:MGI:108029]	3.76518e-10	3.86195e-06	5.41319	-4.93074	protein_coding	chr9	119608456	119719032	-	6416	0.012	0.012	0	0.013	0.016	0	1.125	0.007	0.486	0.107
ENSMUSG00000042579	4632404H12Rik	RIKEN cDNA 4632404H12 gene [Source:MGI Symbol;Acc:MGI:1921284]	1.76309e-09	1.00911e-05	4.99606	1.23311	protein_coding	chr3	89767511	89773240	-	2791	3.288	4.394	3.433	3.933	3.725	3.763	1.47	1.645	1.543	1.547
ENSMUSG00000044349	Snhg11	small nucleolar RNA host gene 11 [Source:MGI Symbol;Acc:MGI:2441845]	2.03876e-09	1.00911e-05	4.99606	0.964492	protein_coding	chr2	158375638	158386145	+	8521	122.362	122.958	122.429	99.475	112.264	114.369	47.817	55.302	70.837	56.413
ENSMUSG00000028037	Ifi44	interferon-induced protein 44 [Source:MGI Symbol;Acc:MGI:2443016]	2.45956e-09	1.00911e-05	4.99606	3.12553	protein_coding	chr3	151730922	151749947	-	6116	0.712	0.337	0.911	0.193	0.291	0.211	0.077	0.043	0.013	0.044
ENSMUSG00000046275	Tusc5	tumor suppressor candidate 5 [Source:MGI Symbol;Acc:MGI:3029307]	6.02922e-09	2.06139e-05	4.68584	-2.66827	protein_coding	chr11	76679808	76698664	+	3302	0.316	0.168	0.289	0.283	0.243	0.265	3.882	0.495	1.763	0.544
ENSMUSG00000054072	Iigp1	interferon inducible GTPase 1 [Source:MGI Symbol;Acc:MGI:1926259]	1.2196e-08	3.17924e-05	4.49768	1.90647	protein_coding	chr18	60376029	60392627	+	3121	1.161	0.827	1.173	0.73	0.693	0.59	0.265	0.255	0.092	0.245
ENSMUSG00000025432	Avil	advillin [Source:MGI Symbol;Acc:MGI:1333798]	1.23983e-08	3.17924e-05	4.49768	-4.13222	protein_coding	chr10	127000709	127020994	+	3398	0.077	0.012	0.056	0.024	0.123	0.108	3.424	0.065	1.508	0.259
ENSMUSG00000034459	Ifit1	interferon-induced protein with tetratricopeptide repeats 1 [Source:MGI Symbol;Acc:MGI:99450]	2.50624e-08	5.71255e-05	4.24317	2.0989	protein_coding	chr19	34640871	34650009	+	2656	1.806	1.987	2.373	1.408	0.762	0.798	0.475	0.266	0.232	0.374
ENSMUSG00000030107	Usp18	ubiquitin specific peptidase 18 [Source:MGI Symbol;Acc:MGI:1344364]	4.49238e-08	9.21567e-05	4.03547	2.17066	protein_coding	chr6	121245906	121270916	+	1770	2.357	2.31	2.77	1.034	1.242	0.703	0.357	0.424	0.348	0.281
ENSMUSG00000092274	Neat1	nuclear paraspeckle assembly transcript 1 (non-protein coding) [Source:MGI Symbol;Acc:MGI:1914211]	5.28872e-08	9.86299e-05	4.00599	0.884094	lincRNA	chr19	5824708	5845478	-	20771	5.74	6.779	5.625	5.164	5.723	4.134	2.785	3.186	2.866	2.82
ENSMUSG00000098973	mmu-mir-6236	microRNA 6236 [Source:MGI Symbol;Acc:MGI:5530929]	1.1483e-07	0.000196301	3.70708	-0.945725	miRNA	chr9	110281287	110281409	+	123	603.23	825.385	511.941	442.628	472.037	629.98	1071.59	1104.29	1217.83	966.229
ENSMUSG00000068854	Hist2h2be	histone cluster 2, H2be [Source:MGI Symbol;Acc:MGI:2448415]	3.19877e-07	0.000504765	3.29691	1.11548	protein_coding	chr3	96221121	96223738	+	2618	3.346	3.487	3.283	2.578	2.599	2.516	1.476	1.416	1.143	1.27
ENSMUSG00000035202	Lars2	leucyl-tRNA synthetase, mitochondrial [Source:MGI Symbol;Acc:MGI:2142973]	3.81803e-07	0.000559451	3.25224	-0.824533	protein_coding	chr9	123366940	123462664	+	3881	269.689	304.191	270.442	198.804	208.508	291.037	426.962	507.079	427.382	409.988
ENSMUSG00000041737	Tmem45b	transmembrane protein 45b [Source:MGI Symbol;Acc:MGI:2384574]	4.62267e-07	0.000632196	3.19915	-4.1565	protein_coding	chr9	31426199	31464238	-	1572	0.017	0	0.02	0	0	0.029	1.957	0	0.365	0.097
ENSMUSG00000050359	Sprr1a	small proline-rich protein 1A [Source:MGI Symbol;Acc:MGI:106660]	6.13986e-07	0.000787207	3.10391	3.06529	protein_coding	chr3	92483952	92485895	-	806	3.914	0.985	1.461	1.816	0.216	1.943	0.147	0.219	0.204	0.047
ENSMUSG00000033880	Lgals3bp	lectin, galactoside-binding, soluble, 3 binding protein [Source:MGI Symbol;Acc:MGI:99554]	2.28394e-06	0.00261939	2.5818	0.928401	protein_coding	chr11	118392751	118402092	-	2847	7.463	4.768	9.136	6.427	6.974	5.664	3.602	3.101	3.385	3.638
ENSMUSG00000068327	Tlx2	T cell leukemia, homeobox 2 [Source:MGI Symbol;Acc:MGI:1350935]	2.29838e-06	0.00261939	2.5818	-3.65105	protein_coding	chr6	83068317	83070293	-	1589	0	0.025	0	0	0.022	0	0.869	0	0.542	0.048
ENSMUSG00000040740	Slc25a34	solute carrier family 25, member 34 [Source:MGI Symbol;Acc:MGI:2686215]	2.57497e-06	0.00278015	2.55593	-1.25239	protein_coding	chr4	141618824	141623821	-	2670	1.67	1.115	1.276	0.822	0.941	1.053	1.566	2.447	3.302	3.32
ENSMUSG00000095123	Gm21781	predicted gene, 21781 [Source:MGI Symbol;Acc:MGI:5433945]	2.77516e-06	0.00284649	2.54569	1.17091	lincRNA	chr10	4391587	4396424	+	4838	1.924	1.124	1.921	1.815	1.998	2.476	0.652	0.794	1	0.782
ENSMUSG00000073658	Crygb	crystallin, gamma B [Source:MGI Symbol;Acc:MGI:88522]	3.4817e-06	0.00314461	2.50243	-5.14975	protein_coding	chr1	65080228	65082267	-	604	0	0	0	0	0	0	0	0	0	8.288
ENSMUSG00000098702	RP24-390G17.1	RIKEN cDNA 1500015A07 gene [Source:MGI Symbol;Acc:MGI:1916232]	3.56134e-06	0.00314461	2.50243	1.27476	antisense	chr18	61726390	61735917	+	2296	2.112	3.907	1.913	2.957	2.781	3.07	1.117	1.403	0.947	1.032
ENSMUSG00000097767	Miat	myocardial infarction associated transcript (non-protein coding) [Source:MGI Symbol;Acc:MGI:2444886]	3.5657e-06	0.00314461	2.50243	0.85874	lincRNA	chr5	112213228	112229395	-	9293	23.274	14	23.116	18.652	19.885	20.761	8.288	9.847	14.16	10.358
ENSMUSG00000052776	Oas1a	2'-5' oligoadenylate synthetase 1A [Source:MGI Symbol;Acc:MGI:2180860]	3.67899e-06	0.00314461	2.50243	2.45279	protein_coding	chr5	120896256	120907521	-	1885	1.784	1.137	1.368	0.345	0.426	0.318	0.251	0.094	0.087	0.122
ENSMUSG00000035236	Scai	suppressor of cancer cell invasion [Source:MGI Symbol;Acc:MGI:2443716]	4.52076e-06	0.00354723	2.45011	0.701761	protein_coding	chr2	39066214	39190730	-	11668	4.549	3.524	4.289	3.321	3.152	3.589	2.248	2.141	2.435	2.086
ENSMUSG00000028248	Sfrs18	PNN interacting serine/arginine-rich [Source:MGI Symbol;Acc:MGI:1913875]	4.64162e-06	0.00354723	2.45011	0.721162	protein_coding	chr4	21847583	21876475	+	10187	13.032	9.97	13.159	9.491	10.484	10.691	5.691	6.201	7.724	6.583
ENSMUSG00000079466	Prdm12	PR domain containing 12 [Source:MGI Symbol;Acc:MGI:2685844]	4.66877e-06	0.00354723	2.45011	-3.25334	protein_coding	chr2	31640037	31655795	+	2471	0	0	0.026	0.033	0.014	0.037	0.782	0	0.398	0.093
ENSMUSG00000030035	Wbp1	WW domain binding protein 1 [Source:MGI Symbol;Acc:MGI:104710]	5.95015e-06	0.00435934	2.36058	-0.638982	protein_coding	chr6	83119044	83121559	-	2079	20.152	16.513	20.044	15.665	16.901	16.686	28.664	29.046	24.004	25.237
ENSMUSG00000025498	Irf7	interferon regulatory factor 7 [Source:MGI Symbol;Acc:MGI:1859212]	8.65311e-06	0.00612103	2.21318	1.62077	protein_coding	chr7	141262706	141266481	-	3020	2.512	1.524	2.73	1.064	1.074	0.763	0.614	0.57	0.448	0.367
ENSMUSG00000073144	4930599N23Rik	RIKEN cDNA 4930599N23 gene [Source:MGI Symbol;Acc:MGI:1922629]	9.92197e-06	0.00666598	2.17614	1.91488	antisense	chr6	39118408	39148312	+	2080	0.351	0.363	0.383	0.645	0.503	0.886	0.114	0.064	0.177	0.147
ENSMUSG00000021268	Meg3	maternally expressed 3 [Source:MGI Symbol;Acc:MGI:1202886]	1.00734e-05	0.00666598	2.17614	0.754243	lincRNA	chr12	109541001	109571726	+	18089	117.63	92.929	117.654	80.834	91.649	89.573	46.536	53.113	71.481	54.948
ENSMUSG00000058669	Nkx2-9	NK2 homeobox 9 [Source:MGI Symbol;Acc:MGI:1270158]	1.35973e-05	0.0084937	2.0709	-1.41151	protein_coding	chr12	56611389	56613284	-	1264	0.763	0.597	1.007	0.322	0.497	0.474	2.371	1.537	1.233	1.33
ENSMUSG00000032661	Oas3	2'-5' oligoadenylate synthetase 3 [Source:MGI Symbol;Acc:MGI:2180850]	1.36634e-05	0.0084937	2.0709	2.58496	protein_coding	chr5	120753098	120777661	-	5227	0.17	0.046	0.079	0.086	0.067	0.026	0.008	0.008	0.008	0.007
ENSMUSG00000000386	Mx1	MX dynamin-like GTPase 1 [Source:MGI Symbol;Acc:MGI:97243]	1.47949e-05	0.00870759	2.0601	2.58496	protein_coding	chr16	97447035	97462907	-	3646	0.143	0.054	0.14	0.123	0.105	0.025	0.022	0	0.011	0
ENSMUSG00000024041	Cryaa	crystallin, alpha A [Source:MGI Symbol;Acc:MGI:88515]	1.48565e-05	0.00870759	2.0601	-2.89691	protein_coding	chr17	31677933	31681722	+	1186	0.088	0.234	0.134	0.103	0.059	0.078	0.233	0.335	0.207	3.512
ENSMUSG00000048070	Pirt	phosphoinositide-interacting regulator of transient receptor potential channels [Source:MGI Symbol;Acc:MGI:2443635]	1.57954e-05	0.00882462	2.0543	-2.29102	protein_coding	chr11	66911981	66929876	+	4200	0.261	0.085	0.44	0.397	0.324	0.373	3.709	0.294	1.718	0.437
ENSMUSG00000051367	Six1	sine oculis-related homeobox 1 [Source:MGI Symbol;Acc:MGI:102780]	1.59165e-05	0.00882462	2.0543	-1.93455	protein_coding	chr12	73040015	73053887	-	4383	0.054	0.027	0.029	0.019	0.048	0.042	0.297	0.07	0.112	0.148
ENSMUSG00000052769	Gm9889	predicted gene 9889 [Source:MGI Symbol;Acc:MGI:3642568]	1.83596e-05	0.00991127	2.00387	2.44478	pseudogene	chr3	115715150	115716727	+	1577	0.265	0.201	0.161	0.387	0.509	0.613	0.05	0.056	0	0.097
ENSMUSG00000073478	D730003I15Rik	RIKEN cDNA D730003I15 gene [Source:MGI Symbol;Acc:MGI:1925971]	2.0292e-05	0.0106736	1.97169	1.45337	processed_transcript	chr1	191224474	191225686	+	547	12.201	37.149	10.068	15.312	17.988	15.749	5.335	8.151	5.622	6.637
ENSMUSG00000028072	Ntrk1	neurotrophic tyrosine kinase, receptor, type 1 [Source:MGI Symbol;Acc:MGI:97383]	2.13019e-05	0.0108027	1.96647	-1.80053	protein_coding	chr3	87778244	87795162	-	2588	0.312	0.169	0.246	0.314	0.256	0.374	2.057	0.409	1.093	0.369
ENSMUSG00000047793	Sned1	sushi, nidogen and EGF-like domains 1 [Source:MGI Symbol;Acc:MGI:3045960]	2.15906e-05	0.0108027	1.96647	0.79867	protein_coding	chr1	93235841	93301065	+	9491	3.431	1.873	3.928	3.093	3.095	3.33	1.803	1.656	1.797	1.711
ENSMUSG00000039087	Rreb1	ras responsive element binding protein 1 [Source:MGI Symbol;Acc:MGI:2443664]	3.16068e-05	0.0154377	1.81142	1.05021	protein_coding	chr13	37778400	37952002	+	13991	1.086	0.533	1.074	0.75	0.796	0.705	0.285	0.309	0.533	0.404
ENSMUSG00000028197	Col24a1	collagen, type XXIV, alpha 1 [Source:MGI Symbol;Acc:MGI:1918605]	4.25418e-05	0.0202954	1.6926	1.15326	protein_coding	chr3	145292472	145552011	+	7621	0.797	0.458	0.81	0.55	0.673	0.459	0.176	0.266	0.371	0.261
ENSMUSG00000001348	Acp5	acid phosphatase 5, tartrate resistant [Source:MGI Symbol;Acc:MGI:87883]	4.59623e-05	0.0210882	1.67596	-1.76118	protein_coding	chr9	22126731	22135746	-	1612	1.536	1.083	0.533	0.807	0.844	1	5.97	1.944	0.687	4.362
ENSMUSG00000040483	Xaf1	XIAP associated factor 1 [Source:MGI Symbol;Acc:MGI:3772572]	4.62596e-05	0.0210882	1.67596	1.12353	protein_coding	chr11	72301629	72313733	+	4689	1.301	1.557	1.222	0.902	0.841	0.963	0.538	0.697	0.411	0.359
ENSMUSG00000024430	Cabyr	calcium-binding tyrosine-(Y)-phosphorylation regulated (fibrousheathin 2) [Source:MGI Symbol;Acc:MGI:1918382]	4.88472e-05	0.0214641	1.66829	1.45251	protein_coding	chr18	12741324	12755146	+	2160	0.422	0.643	0.575	0.791	0.695	0.81	0.146	0.368	0.228	0.142
ENSMUSG00000034115	Scn11a	sodium channel, voltage-gated, type XI, alpha [Source:MGI Symbol;Acc:MGI:1345149]	4.91768e-05	0.0214641	1.66829	-3.01919	protein_coding	chr9	119753763	119825456	-	5837	0.04	0.095	0.022	0.007	0.018	0.047	0.973	0	0.288	0.144
ENSMUSG00000033355	Rtp4	receptor transporter protein 4 [Source:MGI Symbol;Acc:MGI:1915025]	5.3956e-05	0.0230595	1.63715	1.53359	protein_coding	chr16	23609919	23614222	+	1573	5.171	6.358	5.019	1.964	2.085	1.787	1.279	1.123	0.991	1.555
ENSMUSG00000000275	Trim25	tripartite motif-containing 25 [Source:MGI Symbol;Acc:MGI:102749]	5.94582e-05	0.0240558	1.61878	0.959059	protein_coding	chr11	88999376	89020293	+	5754	4.078	3.097	4.647	1.901	2.371	2.338	1.672	1.335	1.66	1.428
ENSMUSG00000027215	Cd82	CD82 antigen [Source:MGI Symbol;Acc:MGI:104651]	6.04937e-05	0.0240558	1.61878	-0.569655	protein_coding	chr2	93419111	93463140	-	3005	21.481	19.005	21.41	23.029	23.861	21.003	31.801	33.977	29.161	30.241
ENSMUSG00000027712	Anxa5	annexin A5 [Source:MGI Symbol;Acc:MGI:106008]	6.11853e-05	0.0240558	1.61878	-0.858077	protein_coding	chr3	36448925	36475843	-	1678	39.883	54.92	37.583	26.993	27.011	22.623	56.08	50.904	62.315	75.973
ENSMUSG00000024079	Eif2ak2	eukaryotic translation initiation factor 2-alpha kinase 2 [Source:MGI Symbol;Acc:MGI:1353449]	6.16603e-05	0.0240558	1.61878	0.73502	protein_coding	chr17	78852564	78882573	-	5113	3.595	2.756	3.848	3.149	2.777	2.901	1.797	1.519	2.109	1.958
ENSMUSG00000052479	A330008L17Rik	RIKEN cDNA A330008L17 gene [Source:MGI Symbol;Acc:MGI:2443215]	6.29476e-05	0.0240558	1.61878	0.911401	protein_coding	chr8	99416642	99733438	+	5730	0.974	0.99	0.967	0.717	0.816	0.876	0.42	0.47	0.537	0.4
ENSMUSG00000037966	Ninj1	ninjurin 1 [Source:MGI Symbol;Acc:MGI:1196617]	6.33233e-05	0.0240558	1.61878	-0.635456	protein_coding	chr13	49187485	49196244	+	1570	20.176	21.614	17.58	16.264	17.891	14.319	29.667	30.225	22.775	26.117
ENSMUSG00000026977	2015-03-07	membrane-associated ring finger (C3HC4) 7 [Source:MGI Symbol;Acc:MGI:1931053]	6.94192e-05	0.0258921	1.58683	0.561754	protein_coding	chr2	60209887	60250676	+	10391	5.008	4.511	4.369	4.277	4.177	4.513	3.287	2.927	2.865	2.725
ENSMUSG00000054905	Stfa3	stefin A3 [Source:MGI Symbol;Acc:MGI:106196]	7.09111e-05	0.0259763	1.58542	1.82103	protein_coding	chr16	36450537	36455392	-	412	4.113	6.358	2.164	2.566	2.117	1.454	1.34	0.536	0.796	0.557
ENSMUSG00000043993	2900052L18Rik	RIKEN cDNA 2900052L18 gene [Source:MGI Symbol;Acc:MGI:1924085]	7.245e-05	0.0260744	1.58379	1.39947	processed_transcript	chr11	120229802	120231585	-	1588	2.463	1.924	1.985	4.916	4.768	5.367	1.093	1.584	1.291	1.275
ENSMUSG00000047797	Gjb1	gap junction protein, beta 1 [Source:MGI Symbol;Acc:MGI:95719]	8.17952e-05	0.0285896	1.54379	-0.594685	protein_coding	chrX	101376378	101385629	+	1707	69.171	47.431	67.772	66.837	71.91	66.553	99.28	99.69	89.338	93.599
ENSMUSG00000068699	Flnc	filamin C, gamma [Source:MGI Symbol;Acc:MGI:95557]	8.22262e-05	0.0285896	1.54379	0.758618	protein_coding	chr6	29433153	29461888	+	9543	2.276	1.896	2.302	2.471	2.662	3.495	1.595	1.462	1.345	1.402
ENSMUSG00000039195	1110008P14Rik	RIKEN cDNA 1110008P14 gene [Source:MGI Symbol;Acc:MGI:1920987]	8.3811e-05	0.028655	1.5428	-0.683659	protein_coding	chr2	32377097	32381938	-	2694	28.548	41.044	28.431	25.688	23.404	25.086	49.731	50.271	37.581	42.115
ENSMUSG00000070870	Cryge	crystallin, gamma E [Source:MGI Symbol;Acc:MGI:88525]	8.71267e-05	0.0292025	1.53458	-4.187	protein_coding	chr1	65048554	65051149	-	723	0	0	0	0.056	0	0	0	0	0	4.07
ENSMUSG00000026017	Carf	calcium response factor [Source:MGI Symbol;Acc:MGI:2182269]	8.82593e-05	0.0292025	1.53458	1.35829	protein_coding	chr1	60098247	60151032	+	3314	1.558	0.491	1.623	1.288	1.253	1.362	0.333	0.32	0.73	0.496
ENSMUSG00000032583	Mon1a	MON1 homolog A (yeast) [Source:MGI Symbol;Acc:MGI:1920075]	9.06732e-05	0.0295249	1.52981	-0.611798	protein_coding	chr9	107888129	107903125	+	2081	7.404	6.828	6.945	6.897	5.701	6.442	10.329	9.779	9.892	9.898
ENSMUSG00000042436	Mfap4	microfibrillar-associated protein 4 [Source:MGI Symbol;Acc:MGI:1342276]	9.78745e-05	0.0313718	1.50346	-1.10214	protein_coding	chr11	61485431	61488900	+	1922	7.135	9.024	8.331	2.771	4.303	5.201	16.293	12.31	7.126	15.369
ENSMUSG00000025952	Crygc	crystallin, gamma C [Source:MGI Symbol;Acc:MGI:88523]	0.000100704	0.0317822	1.49782	-3.75489	protein_coding	chr1	65071525	65073689	-	786	0	0	0	0	0	0	0	0	0	2.334
ENSMUSG00000080316	4930546H06Rik	sperm acrosome associated 6 [Source:MGI Symbol;Acc:MGI:1922452]	0.000107303	0.0333519	1.47688	0.733485	protein_coding	chr17	17830719	17843009	+	6897	2.37	1.64	2.359	1.857	2.049	2.097	1.069	1.382	1.284	1.069
ENSMUSG00000059412	Fxyd2	FXYD domain-containing ion transport regulator 2 [Source:MGI Symbol;Acc:MGI:1195260]	0.00011451	0.0350606	1.45518	-1.80082	protein_coding	chr9	45403138	45410278	+	632	1.279	2.951	1.41	0.836	1.325	1.166	13.167	1.956	3.309	2.66
ENSMUSG00000055485	Soga1	suppressor of glucose, autophagy associated 1 [Source:MGI Symbol;Acc:MGI:2444575]	0.000120942	0.0364855	1.43788	1.37444	protein_coding	chr2	157015799	157079254	-	7984	4.385	1.213	4.861	6.198	6.503	7.317	1.452	1.598	2.989	1.594
ENSMUSG00000029561	Oasl2	2'-5' oligoadenylate synthetase-like 2 [Source:MGI Symbol;Acc:MGI:1344390]	0.000128528	0.0377476	1.42311	1.35492	protein_coding	chr5	114896936	114912234	+	3879	2.305	1.371	2.7	1.143	1.016	0.606	0.61	0.535	0.634	0.483
ENSMUSG00000018293	Pfn1	profilin 1 [Source:MGI Symbol;Acc:MGI:97549]	0.000128806	0.0377476	1.42311	-0.563266	protein_coding	chr11	70651850	70654644	-	2405	40.326	48.583	41.272	38.851	42.451	37.755	58.429	67.765	52.872	60.189
ENSMUSG00000060284	Sp7	Sp7 transcription factor 7 [Source:MGI Symbol;Acc:MGI:2153568]	0.000132635	0.0383222	1.41655	-0.969528	protein_coding	chr15	102356609	102366325	-	2906	2.413	2.8	2.574	1.441	1.213	1.569	3.922	4.785	2.822	3.721
ENSMUSG00000027944	Hax1	HCLS1 associated X-1 [Source:MGI Symbol;Acc:MGI:1346319]	0.000140109	0.0395681	1.40265	-0.560975	protein_coding	chr3	89995457	89998686	-	1117	35.5	37.379	33.687	39.131	34.424	31.097	51.197	58.291	42.621	50.428
ENSMUSG00000035885	Cox8a	cytochrome c oxidase subunit VIIIa [Source:MGI Symbol;Acc:MGI:105959]	0.000140805	0.0395681	1.40265	-0.58065	protein_coding	chr19	7215158	7217616	-	545	559.827	432.783	567.999	611.535	612.502	599.4	840.237	903.267	751.34	793.032
ENSMUSG00000076609	Igkc	immunoglobulin kappa constant [Source:MGI Symbol;Acc:MGI:96495]	0.000144978	0.0397197	1.40099	-1.52655	IG_C_gene	chr6	70726435	70726757	+	323	0.807	2.457	0.69	0.755	1.08	0.571	1.954	2.597	4.443	4.141
ENSMUSG00000074264	Amy1	amylase 1, salivary [Source:MGI Symbol;Acc:MGI:88019]	0.000145217	0.0397197	1.40099	0.703008	protein_coding	chr3	113555710	113606699	-	3446	5.069	7.095	4.998	5.463	5.296	5.936	3.01	3.817	3.594	3.105
ENSMUSG00000001506	Col1a1	collagen, type I, alpha 1 [Source:MGI Symbol;Acc:MGI:88467]	0.000148017	0.0399472	1.39851	-0.702009	protein_coding	chr11	94936224	94953042	+	6563	15.897	11.568	13.848	9.243	11.755	10.999	25.317	17.609	12.927	21.369
ENSMUSG00000063804	Lin28b	lin-28 homolog B (C. elegans) [Source:MGI Symbol;Acc:MGI:3584032]	0.000151207	0.0399472	1.39851	0.846794	protein_coding	chr10	45376620	45470201	-	5402	0.989	1.161	0.966	0.82	0.891	0.955	0.548	0.466	0.501	0.559
ENSMUSG00000078994	Zfp429	zinc finger protein 429 [Source:MGI Symbol;Acc:MGI:1920057]	0.00015189	0.0399472	1.39851	-0.987447	protein_coding	chr13	67389309	67399767	-	2134	0.489	0.446	0.701	0.495	0.654	0.648	1.275	0.993	0.961	1.254
ENSMUSG00000037868	Egr2	early growth response 2 [Source:MGI Symbol;Acc:MGI:95296]	0.000165259	0.0429129	1.36741	0.800421	protein_coding	chr10	67535475	67542188	+	3398	3.008	3.773	3.513	3.243	4.6	2.644	2.008	2.118	1.762	1.856
ENSMUSG00000097059	Fam120aos	family with sequence similarity 120A, opposite strand [Source:MGI Symbol;Acc:MGI:1915378]	0.000172797	0.0437841	1.35868	0.825502	lincRNA	chr13	48968287	48972031	+	1780	6.781	5.485	7.726	8.954	9.644	9.783	3.589	4.861	4.838	4.401
ENSMUSG00000067299	Crygd	crystallin, gamma D [Source:MGI Symbol;Acc:MGI:88524]	0.000172883	0.0437841	1.35868	-3.73697	protein_coding	chr1	65061872	65063452	-	1028	0	0	0.031	0.04	0.034	0	0	0	0.04	2.639
ENSMUSG00000054619	Mettl7a1	methyltransferase like 7A1 [Source:MGI Symbol;Acc:MGI:1916523]	0.000176705	0.0442063	1.35452	-0.704993	protein_coding	chr15	100304817	100314348	+	1883	10.55	5.417	10.871	9.091	8.876	7.584	12.148	13.269	14.503	15.322
ENSMUSG00000093452	Gm20687	predicted gene 20687 [Source:MGI Symbol;Acc:MGI:5313134]	0.00018157	0.0448763	1.34798	1.11747	processed_transcript	chr14	55053884	55098986	+	6177	2.153	1.24	2.149	3.364	3.536	3.878	1.092	0.958	1.713	1.138
ENSMUSG00000051107	Gm15440	predicted gene 15440 [Source:MGI Symbol;Acc:MGI:3642353]	0.000189041	0.0461665	1.33567	-0.616262	protein_coding	chr13	51685529	51701041	-	1231	124.53	173.196	117.873	117.652	110.345	113.469	197.741	198.983	158.159	199.391
ENSMUSG00000032525	Nktr	natural killer tumor recognition sequence [Source:MGI Symbol;Acc:MGI:97346]	0.000191704	0.0462661	1.33474	0.688076	protein_coding	chr9	121719169	121756843	+	17457	5.544	3.233	5.65	3.626	4.041	4.188	2.365	2.306	3.345	2.506
ENSMUSG00000070034	Sp110	Sp110 nuclear body protein [Source:MGI Symbol;Acc:MGI:1923364]	0.000194637	0.0464278	1.33322	1.17966	protein_coding	chr1	85576899	85598817	-	6680	0.332	0.422	0.272	0.243	0.272	0.2	0.124	0.099	0.11	0.16
ENSMUSG00000061882	Ccdc62	coiled-coil domain containing 62 [Source:MGI Symbol;Acc:MGI:2684996]	0.000203421	0.0479653	1.31907	0.861869	protein_coding	chr5	123927418	123969895	+	4306	0.854	0.922	0.968	0.784	0.908	0.974	0.513	0.513	0.495	0.39
ENSMUSG00000025983	Ccdc150	coiled-coil domain containing 150 [Source:MGI Symbol;Acc:MGI:1925266]	0.000211786	0.0493702	1.30653	1.68513	protein_coding	chr1	54250683	54368727	+	5021	0.109	0.126	0.082	0.057	0.09	0.101	0.024	0.018	0.016	0.046
ENSMUSG00000097236	4831440E17Rik	RIKEN cDNA 4831440E17 gene [Source:MGI Symbol;Acc:MGI:2445144]	0.000221821	0.0511285	1.29134	1.76081	lincRNA	chr5	25499067	25501541	+	1028	0.406	0.27	0.341	0.237	0.407	0.314	0.038	0.172	0	0.074
ENSMUSG00000037355	Uvssa	UV stimulated scaffold protein A [Source:MGI Symbol;Acc:MGI:1918351]	0.000230582	0.0525573	1.27937	0.797219	protein_coding	chr5	33378551	33419754	+	8664	1.441	0.994	1.462	1.549	1.422	1.622	0.642	0.78	1.027	0.715
ENSMUSG00000002908	Kcnn1	potassium intermediate/small conductance calcium-activated channel, subfamily N, member 1 [Source:MGI Symbol;Acc:MGI:1933993]	0.000237522	0.0535443	1.27129	-0.603805	protein_coding	chr8	70842049	70857008	-	4054	3.916	2.682	3.597	3.38	3.417	3.386	5.36	5.074	5.159	4.496
ENSMUSG00000075014	Gm10800	predicted gene 10800 [Source:MGI Symbol;Acc:MGI:3641657]	0.000251051	0.055979	1.25197	-2.09954	protein_coding	chr2	98666547	98667301	-	660	0	0.06	0	0	0	0	0.239	0.401	0	0.29
ENSMUSG00000089788	Gm16586	predicted gene 16586 [Source:MGI Symbol;Acc:MGI:4415006]	0.000262186	0.057833	1.23782	0.677127	processed_transcript	chr1	178321108	178324171	-	2640	11.485	15.379	10.744	9.041	9.186	9.144	6.035	7.29	6.726	6.282
ENSMUSG00000097571	Jpx	Jpx transcript, Xist activator (non-protein coding) [Source:MGI Symbol;Acc:MGI:2180008]	0.000287897	0.0628289	1.20184	0.932255	lincRNA	chrX	103493558	103506425	+	4785	0.855	0.746	0.838	0.824	0.642	0.944	0.313	0.47	0.317	0.527
ENSMUSG00000024298	Zfp871	zinc finger protein 871 [Source:MGI Symbol;Acc:MGI:1921793]	0.000307803	0.0660862	1.17989	1.46378	protein_coding	chr17	32771236	32788287	-	5376	1.707	0.273	1.919	1.498	1.337	1.662	0.33	0.337	0.709	0.569
ENSMUSG00000024673	Ms4a1	membrane-spanning 4-domains, subfamily A, member 1 [Source:MGI Symbol;Acc:MGI:88321]	0.000309266	0.0660862	1.17989	-1.74723	protein_coding	chr19	11250603	11266151	-	2057	0.051	0.116	0.015	0.059	0.017	0.022	0.134	0.107	0.299	0.223
ENSMUSG00000001420	Tmem79	transmembrane protein 79 [Source:MGI Symbol;Acc:MGI:1919163]	0.000314168	0.0664417	1.17756	-1.52925	protein_coding	chr3	88328655	88334504	-	2666	0.098	0.074	0.167	0.198	0.118	0.19	0.873	0.248	0.323	0.244
ENSMUSG00000048271	Rbm33	RNA binding motif protein 33 [Source:MGI Symbol;Acc:MGI:1919670]	0.000334244	0.0699662	1.15511	0.661533	protein_coding	chr5	28317121	28419244	+	10592	4.886	3.114	5.103	4.937	5.399	5.933	2.647	2.801	3.701	2.89
ENSMUSG00000040258	Nxph4	neurexophilin 4 [Source:MGI Symbol;Acc:MGI:1336197]	0.000352562	0.0730551	1.13635	-0.510273	protein_coding	chr10	127525473	127534559	-	1675	16.405	16.989	15.87	18.327	16.977	16.255	23.475	25.511	22.229	22.198
ENSMUSG00000028572	Hook1	hook homolog 1 (Drosophila) [Source:MGI Symbol;Acc:MGI:1925213]	0.000373763	0.074986	1.12502	0.640791	protein_coding	chr4	95967240	96025413	+	8318	2.504	2.104	2.537	1.799	1.896	2.082	1.266	1.332	1.597	1.158
ENSMUSG00000097141	Gm10524	predicted gene 10524 [Source:MGI Symbol;Acc:MGI:3642791]	0.0003773	0.074986	1.12502	1.17709	lincRNA	chr18	82692949	82706174	+	1984	2.93	1.36	3.145	4.837	5.311	4.11	1.312	1.78	1.777	1.348
ENSMUSG00000094377	Gm24407	predicted gene, 24407 [Source:MGI Symbol;Acc:MGI:5454184]	0.000381731	0.074986	1.12502	-1.58496	snRNA	chr5	115490254	115490394	+	141	0.185	0	0.226	0	0	0	0.839	0.626	0.582	1.355
ENSMUSG00000076617	Ighm	immunoglobulin heavy constant mu [Source:MGI Symbol;Acc:MGI:96448]	0.000382224	0.074986	1.12502	-0.619396	IG_C_gene	chr12	113418950	113422730	-	1486	9.562	6.116	9.855	9.057	9.275	8.308	13.005	13.427	12.252	13.27
ENSMUSG00000003379	Cd79a	CD79A antigen (immunoglobulin-associated alpha) [Source:MGI Symbol;Acc:MGI:101774]	0.00038347	0.074986	1.12502	-1.33628	protein_coding	chr7	24897381	24902197	+	1457	0.358	0.245	0.24	0.195	0.216	0.126	0.568	0.364	0.45	1.049
ENSMUSG00000062515	Fabp4	fatty acid binding protein 4, adipocyte [Source:MGI Symbol;Acc:MGI:88038]	0.000383812	0.074986	1.12502	-1.74698	protein_coding	chr3	10204347	10208576	-	637	2.497	2.056	0.55	0.511	0.603	0.651	6.129	1.247	2.704	5.279
ENSMUSG00000061436	Hipk2	homeodomain interacting protein kinase 2 [Source:MGI Symbol;Acc:MGI:1314872]	0.000388584	0.0752021	1.12377	1.32223	protein_coding	chr6	38694390	38876165	-	8836	4.213	1.024	5.21	4.629	4.999	4.953	1.08	0.944	2.919	1.522
ENSMUSG00000029638	Glcci1	glucocorticoid induced transcript 1 [Source:MGI Symbol;Acc:MGI:2179717]	0.000394434	0.0756207	1.12136	1.18057	protein_coding	chr6	8509600	8597548	+	7756	0.145	0.281	0.213	0.173	0.184	0.202	0.051	0.068	0.122	0.089
ENSMUSG00000080727	C920021L13Rik	RIKEN cDNA C920021L13 gene [Source:MGI Symbol;Acc:MGI:1923991]	0.000401344	0.0757237	1.12077	1.07166	protein_coding	chr3	95871522	95889093	+	2553	1.154	2.643	1.122	1.64	1.681	1.606	0.695	0.899	0.787	0.659
ENSMUSG00000041710	Trpc5	transient receptor potential cation channel, subfamily C, member 5 [Source:MGI Symbol;Acc:MGI:109524]	0.000402354	0.0757237	1.12077	1.80675	protein_coding	chrX	144381671	144688180	-	5014	0.801	0.087	0.8	0.819	0.926	0.965	0.181	0.088	0.393	0.13
ENSMUSG00000025019	Lcor	ligand dependent nuclear receptor corepressor [Source:MGI Symbol;Acc:MGI:2443930]	0.000406795	0.0758636	1.11997	1.69857	protein_coding	chr19	41482645	41562246	+	7620	0.527	0.073	0.568	0.288	0.412	0.49	0.057	0.075	0.221	0.1
ENSMUSG00000048732	Klhl11	kelch-like 11 [Source:MGI Symbol;Acc:MGI:2388648]	0.000411946	0.0761321	1.11843	1.13141	protein_coding	chr11	100462614	100472741	-	2393	3.105	1.244	3.632	3.33	3.456	4.389	1.055	1.199	2.142	1.23
ENSMUSG00000091890	A830073O21Rik	RIKEN cDNA A830073O21 gene [Source:MGI Symbol;Acc:MGI:2443692]	0.000423206	0.0775147	1.11062	2.01408	protein_coding	chr7	73738893	73740917	-	2025	0.322	0.078	0.267	0.482	0.224	0.409	0.019	0	0.162	0.057
ENSMUSG00000008200	Fnbp4	formin binding protein 4 [Source:MGI Symbol;Acc:MGI:1860513]	0.000435429	0.0790477	1.10211	0.551185	protein_coding	chr2	90745370	90781021	+	6583	5.509	4.461	5.373	4.96	5.306	5.85	3.247	3.219	4.117	3.332
ENSMUSG00000025644	Gm7628	predicted gene 7628 [Source:MGI Symbol;Acc:MGI:3643956]	0.000447263	0.0803642	1.09494	1.58496	processed_transcript	chr9	109093844	109097796	-	2010	0.259	0.434	0.253	0.587	0.868	0.802	0.196	0.154	0.163	0.152
ENSMUSG00000037921	Ddx60	DEAD (Asp-Glu-Ala-Asp) box polypeptide 60 [Source:MGI Symbol;Acc:MGI:2384570]	0.000453413	0.0803642	1.09494	1.68513	protein_coding	chr8	61928087	62037701	+	6931	0.248	0.212	0.165	0.082	0.106	0.047	0.057	0.045	0.018	0.044
ENSMUSG00000024962	Vegfb	vascular endothelial growth factor B [Source:MGI Symbol;Acc:MGI:106199]	0.000454433	0.0803642	1.09494	-0.495125	protein_coding	chr19	6982473	6987651	-	1605	26.022	29.698	28.701	30.45	28.957	27.9	38.997	42.74	37.48	38.143
ENSMUSG00000032060	Cryab	crystallin, alpha B [Source:MGI Symbol;Acc:MGI:88516]	0.000461817	0.0803715	1.0949	-0.561375	protein_coding	chr9	50752758	50756633	+	1185	220.072	280.296	209.732	199.489	218.51	189.057	322.037	365.435	264.926	310.583
ENSMUSG00000002100	Mybpc3	myosin binding protein C, cardiac [Source:MGI Symbol;Acc:MGI:102844]	0.00046586	0.0803715	1.0949	-1.13676	protein_coding	chr2	91118144	91136516	+	4163	0.169	0.143	0.13	0.098	0.117	0.089	0.256	0.361	0.177	0.303
ENSMUSG00000040021	Lats1	large tumor suppressor [Source:MGI Symbol;Acc:MGI:1333883]	0.000470654	0.0803715	1.0949	0.52376	protein_coding	chr10	7681209	7716458	+	7300	8.071	6.241	8.216	7.213	6.964	7.813	4.771	4.487	5.825	4.973
ENSMUSG00000021738	Atxn7	ataxin 7 [Source:MGI Symbol;Acc:MGI:2179277]	0.000472298	0.0803715	1.0949	0.620828	protein_coding	chr14	14012491	14107296	+	6847	2.917	3.095	3.059	2.518	2.441	2.523	1.44	1.618	2.066	1.831
ENSMUSG00000087178	A230056P14Rik	RIKEN cDNA A230056P14 gene [Source:MGI Symbol;Acc:MGI:2444856]	0.000477963	0.0803715	1.0949	1.83825	processed_transcript	chr7	55962531	55980868	+	2354	0.1	0.169	0.23	0.328	0.459	0.47	0.034	0.131	0.07	0.049
ENSMUSG00000037416	Dmxl1	Dmx-like 1 [Source:MGI Symbol;Acc:MGI:2443926]	0.000477982	0.0803715	1.0949	0.544048	protein_coding	chr18	49832670	49965473	+	21860	2.397	1.69	2.441	2.057	2.164	2.331	1.377	1.3	1.696	1.435
ENSMUSG00000085287	4833418N02Rik	RIKEN cDNA 4833418N02 gene [Source:MGI Symbol;Acc:MGI:1921847]	0.000485882	0.080616	1.09358	1.35845	lincRNA	chr17	87274886	87282814	-	2762	0.33	0.431	0.231	0.412	0.518	0.701	0.129	0.096	0.178	0.221
ENSMUSG00000038594	Cep85l	centrosomal protein 85-like [Source:MGI Symbol;Acc:MGI:3642684]	0.000487295	0.080616	1.09358	1.63864	protein_coding	chr10	53278081	53379851	-	2691	0.94	0.177	1.23	1.043	0.882	1.198	0.234	0.098	0.488	0.284
ENSMUSG00000017677	Wsb1	WD repeat and SOCS box-containing 1 [Source:MGI Symbol;Acc:MGI:1926139]	0.000496249	0.0814404	1.08916	0.566411	protein_coding	chr11	79239372	79254671	-	3987	23.115	25.593	21.215	17.153	17.669	17.425	12.424	13.74	14.574	12.69
ENSMUSG00000026896	Ifih1	interferon induced with helicase C domain 1 [Source:MGI Symbol;Acc:MGI:1918836]	0.00051895	0.0842202	1.07458	1.00254	protein_coding	chr2	62595798	62646255	-	8165	0.556	0.467	0.639	0.294	0.342	0.305	0.174	0.205	0.236	0.215
ENSMUSG00000061474	Mrps36	mitochondrial ribosomal protein S36 [Source:MGI Symbol;Acc:MGI:1913378]	0.000521398	0.0842202	1.07458	-0.629557	protein_coding	chr13	100735955	100744659	-	1274	7.838	6.044	6.997	6.223	5.56	5.677	8.606	9.702	9.785	10.378
ENSMUSG00000038507	Parp12	poly (ADP-ribose) polymerase family, member 12 [Source:MGI Symbol;Acc:MGI:2143990]	0.00056943	0.0905224	1.04324	0.758201	protein_coding	chr6	39086410	39118349	-	3995	2.454	2.692	2.725	1.689	1.747	1.845	1.214	1.238	1.304	1.253
ENSMUSG00000063108	Zfp26	zinc finger protein 26 [Source:MGI Symbol;Acc:MGI:99173]	0.000572347	0.0905224	1.04324	0.646646	protein_coding	chr9	20432972	20460162	-	9631	2.266	1.339	2.261	1.832	1.714	1.813	1.102	1.16	1.324	1.04
ENSMUSG00000030921	Trim30a	tripartite motif-containing 30A [Source:MGI Symbol;Acc:MGI:98178]	0.000578004	0.0905224	1.04324	1.15278	protein_coding	chr7	104409025	104465193	-	4419	1.322	1.087	1.268	0.534	0.474	0.563	0.419	0.33	0.38	0.372
ENSMUSG00000061911	Myt1l	myelin transcription factor 1-like [Source:MGI Symbol;Acc:MGI:1100511]	0.000578065	0.0905224	1.04324	0.534148	protein_coding	chr12	29528384	29923209	+	7523	8.969	7.898	9.724	8.723	8.223	8.965	5.583	4.952	7.266	5.699
ENSMUSG00000039236	Isg20	interferon-stimulated protein [Source:MGI Symbol;Acc:MGI:1928895]	0.000593878	0.092294	1.03483	-1.02804	protein_coding	chr7	78913424	78920362	+	1826	1.142	0.978	0.506	0.846	0.898	0.479	1.685	1.112	1.662	2.03
ENSMUSG00000044667	D3Bwg0562e	lipid phosphate phosphatase-related protein type 4 [Source:MGI Symbol;Acc:MGI:106530]	0.000600063	0.0925541	1.0336	0.521953	protein_coding	chr3	117319145	117360876	-	7138	6.534	4.965	6.592	5.11	5.431	5.247	3.625	3.562	4.366	3.705
ENSMUSG00000026810	Dpm2	dolichol-phosphate (beta-D) mannosyltransferase 2 [Source:MGI Symbol;Acc:MGI:1330238]	0.000617216	0.0940653	1.02657	-0.473512	protein_coding	chr2	32570858	32573579	+	1971	21.507	19.633	20.529	18.318	19.986	17.927	27.433	29.07	23.488	26.213
ENSMUSG00000079065	BC005561	cDNA sequence BC005561 [Source:MGI Symbol;Acc:MGI:3040669]	0.000624355	0.0940653	1.02657	0.94138	protein_coding	chr5	104508352	104522383	+	5181	1.127	0.506	1.198	1.067	1.037	1.138	0.472	0.486	0.657	0.42
ENSMUSG00000089855	Gm15662	predicted gene 15662 [Source:MGI Symbol;Acc:MGI:3783104]	0.00062979	0.0940653	1.02657	-1.39734	pseudogene	chr10	105238134	105238292	+	159	1.476	1.498	2.002	0.767	0.878	1.738	2.729	6.385	2.063	4.326
ENSMUSG00000086370	Ftx	Ftx transcript, Xist regulator (non-protein coding) [Source:MGI Symbol;Acc:MGI:1926128]	0.000631195	0.0940653	1.02657	0.774281	lincRNA	chrX	103560907	103623754	-	7598	1.654	0.904	1.621	1.07	1.121	1.279	0.592	0.715	0.864	0.704
ENSMUSG00000086815	3110082J24Rik	RIKEN cDNA 3110082J24 gene [Source:MGI Symbol;Acc:MGI:3641994]	0.000632788	0.0940653	1.02657	-1.53434	protein_coding	chr5	30103889	30105359	-	327	0.08	0.243	0.681	0.497	0.427	0.704	0.603	2.16	1.379	1.753
ENSMUSG00000028268	Gbp3	guanylate binding protein 3 [Source:MGI Symbol;Acc:MGI:1926263]	0.000641709	0.0947051	1.02363	1.22806	protein_coding	chr3	142560052	142573209	+	3239	4.105	3.737	4.167	1.607	1.465	1.237	1.498	1.227	0.886	0.849
ENSMUSG00000036916	Zfp280c	zinc finger protein 280C [Source:MGI Symbol;Acc:MGI:2387585]	0.000664774	0.0974083	1.0114	0.581897	protein_coding	chrX	48541625	48594504	-	5236	5.124	4.237	5.247	3.432	3.652	4.443	2.81	2.858	2.874	2.737
ENSMUSG00000092492	B230208B08Rik	RIKEN cDNA B230208B08 gene [Source:MGI Symbol;Acc:MGI:2442149]	0.000670144	0.0974988	1.011	1.80206	processed_transcript	chr4	78211955	78214177	+	404	0.645	0.491	0.63	0.805	1.209	1.939	0.195	0.328	0.203	0.095
ENSMUSG00000005952	Trpv1	transient receptor potential cation channel, subfamily V, member 1 [Source:MGI Symbol;Acc:MGI:1341787]	0.000692644	0.100063	0.999728	-2.16993	protein_coding	chr11	73234292	73261242	+	3681	0.042	0	0.026	0.055	0.066	0.05	0.504	0.048	0.29	0.021
ENSMUSG00000072244	Trim6	tripartite motif-containing 6 [Source:MGI Symbol;Acc:MGI:2137352]	0.000698497	0.100203	0.999121	1.61667	protein_coding	chr7	104218793	104235152	+	4894	0.096	0.065	0.065	0.091	0.064	0.094	0.016	0.009	0.025	0.039
ENSMUSG00000054901	Arhgef33	Rho guanine nucleotide exchange factor (GEF) 33 [Source:MGI Symbol;Acc:MGI:2685787]	0.000714807	0.101159	0.994997	1.04947	protein_coding	chr17	80307407	80388688	+	3260	0.48	0.365	0.371	0.674	0.599	0.495	0.242	0.217	0.239	0.223
ENSMUSG00000026904	Slc4a10	solute carrier family 4, sodium bicarbonate cotransporter-like, member 10 [Source:MGI Symbol;Acc:MGI:2150150]	0.000719076	0.101159	0.994997	0.504734	protein_coding	chr2	62046462	62326730	+	6424	11.7	8.958	11.586	11.298	10.684	11.783	7.723	6.665	8.132	7.65
ENSMUSG00000078235	Fam43b	family with sequence similarity 43, member B [Source:MGI Symbol;Acc:MGI:3651622]	0.000721088	0.101159	0.994997	-0.593721	protein_coding	chr4	138394092	138396458	-	2367	7.897	5.148	8.54	9.259	8.196	7.668	11.33	12.495	10.568	11.398
ENSMUSG00000086129	Gm13558	predicted gene 13558 [Source:MGI Symbol;Acc:MGI:3702047]	0.000736753	0.101159	0.994997	-1.66297	sense_intronic	chr2	58705769	58735396	+	554	0.047	0.215	0.115	0.22	0.126	0.083	0.427	1.036	0.518	0.276
ENSMUSG00000037321	Tap1	transporter 1, ATP-binding cassette, sub-family B (MDR/TAP) [Source:MGI Symbol;Acc:MGI:98483]	0.00073862	0.101159	0.994997	0.829459	protein_coding	chr17	34187553	34197225	+	5476	1.005	0.964	0.942	0.579	0.93	0.892	0.519	0.572	0.464	0.37
ENSMUSG00000035597	Prpf39	PRP39 pre-mRNA processing factor 39 homolog (yeast) [Source:MGI Symbol;Acc:MGI:104602]	0.000741057	0.101159	0.994997	0.540591	protein_coding	chr12	65036333	65063386	+	4401	9.946	7.566	9.671	6.476	7.334	7.882	5.072	5.346	6.028	5.262
ENSMUSG00000086844	B230206H07Rik	RIKEN cDNA B230206H07 gene [Source:MGI Symbol;Acc:MGI:2444929]	0.000742021	0.101159	0.994997	1.01029	processed_transcript	chr7	141359141	141365110	-	3755	3.451	1.015	3.51	2.75	3.438	2.711	1.344	1.516	1.594	0.946
ENSMUSG00000028809	Srrm1	serine/arginine repetitive matrix 1 [Source:MGI Symbol;Acc:MGI:1858303]	0.000744611	0.101159	0.994997	0.535155	protein_coding	chr4	135320484	135353321	-	7299	14.598	10.94	14.541	14.227	15.407	16.038	8.824	9.084	11.152	9.33
ENSMUSG00000039782	Cpeb2	cytoplasmic polyadenylation element binding protein 2 [Source:MGI Symbol;Acc:MGI:2442640]	0.000751131	0.101172	0.994941	0.484023	protein_coding	chr5	43233463	43289724	+	7122	14.382	14.082	15.05	13.336	11.881	13.493	9.176	8.845	10.617	9.454
ENSMUSG00000047959	Kcna3	potassium voltage-gated channel, shaker-related subfamily, member 3 [Source:MGI Symbol;Acc:MGI:96660]	0.000754571	0.101172	0.994941	1.71272	protein_coding	chr3	107036162	107038129	+	1968	0.437	0.101	0.469	0.248	0.426	0.468	0.08	0.022	0.208	0.078
ENSMUSG00000034683	Ppp1r1c	protein phosphatase 1, regulatory (inhibitor) subunit 1C [Source:MGI Symbol;Acc:MGI:1923185]	0.000761501	0.101438	0.9938	-1.53325	protein_coding	chr2	79707780	79818496	+	5826	0.251	0.218	0.306	0.279	0.162	0.127	1.422	0.152	0.725	0.262
ENSMUSG00000068748	Ptprz1	protein tyrosine phosphatase, receptor type Z, polypeptide 1 [Source:MGI Symbol;Acc:MGI:97816]	0.000804184	0.106147	0.974093	0.584416	protein_coding	chr6	22875502	23052916	+	8068	21.049	13.218	21.291	18.853	19.656	19.408	11.243	10.22	15.649	11.879
ENSMUSG00000035649	Zcchc7	zinc finger, CCHC domain containing 7 [Source:MGI Symbol;Acc:MGI:2442912]	0.0008072	0.106147	0.974093	0.551525	protein_coding	chr4	44755877	44932215	+	9612	4.272	4.554	4.61	2.995	3.532	3.312	2.359	2.604	2.692	2.616
ENSMUSG00000057182	Scn3a	sodium channel, voltage-gated, type III, alpha [Source:MGI Symbol;Acc:MGI:98249]	0.00082119	0.107299	0.969406	0.615816	protein_coding	chr2	65457118	65567627	-	12459	1.86	1.507	2.036	1.42	1.333	1.494	0.89	0.896	1.247	1.031
ENSMUSG00000056596	Trnp1	TMF1-regulated nuclear protein 1 [Source:MGI Symbol;Acc:MGI:1916789]	0.000852101	0.109698	0.959803	-0.491599	protein_coding	chr4	133491100	133498550	-	1654	68.172	79.712	73.042	87.145	82.231	79.826	103.868	118.497	101.274	106.533
ENSMUSG00000020300	Cpeb4	cytoplasmic polyadenylation element binding protein 4 [Source:MGI Symbol;Acc:MGI:1914829]	0.000853638	0.109698	0.959803	0.526112	protein_coding	chr11	31872211	31935634	+	6369	11.859	7.908	11.766	10.91	9.894	10.655	7.059	6.335	8.08	6.846
ENSMUSG00000035692	Isg15	ISG15 ubiquitin-like modifier [Source:MGI Symbol;Acc:MGI:1855694]	0.000855592	0.109698	0.959803	1.70017	protein_coding	chr4	156199424	156200818	-	756	6.897	12.442	7.032	2.904	1.385	1.889	2.243	1.285	1.031	1.719
ENSMUSG00000075389	2810410L24Rik	RIKEN cDNA 2810410L24 gene [Source:MGI Symbol;Acc:MGI:1923627]	0.000867558	0.110541	0.956477	0.882416	processed_transcript	chr11	120185400	120189852	-	3028	3.608	5.308	3.112	7.009	6.81	7.029	2.54	3.659	2.83	2.612
ENSMUSG00000097793	Gm17259	predicted gene, 17259 [Source:MGI Symbol;Acc:MGI:4936893]	0.000886862	0.112303	0.949608	0.885357	lincRNA	chr13	81778773	81783749	-	4608	0.549	0.646	0.622	0.476	0.401	0.5	0.257	0.249	0.267	0.332
ENSMUSG00000034755	Pcdh11x	protocadherin 11 X-linked [Source:MGI Symbol;Acc:MGI:2442849]	0.000917604	0.115193	0.938574	0.544187	protein_coding	chrX	120290259	120910619	+	9015	3.083	3.139	3.143	2.76	2.229	2.55	1.811	1.773	2.001	1.92
ENSMUSG00000071113	Mboat4	membrane bound O-acyltransferase domain containing 4 [Source:MGI Symbol;Acc:MGI:2685017]	0.00093174	0.115193	0.938574	1.77761	protein_coding	chr8	34115030	34125185	+	1839	0.156	0.194	0.104	0.464	0.304	0.125	0.043	0.072	0.022	0.062
ENSMUSG00000045932	Ifit2	interferon-induced protein with tetratricopeptide repeats 2 [Source:MGI Symbol;Acc:MGI:99449]	0.000932141	0.115193	0.938574	0.692325	protein_coding	chr19	34550694	34576419	+	3927	3.572	2.597	3.567	4.463	4.514	4.857	2.35	2.226	2.506	2.394
ENSMUSG00000071561	BC100530	cDNA sequence BC100530 [Source:MGI Symbol;Acc:MGI:3696883]	0.000932145	0.115193	0.938574	1.52509	protein_coding	chr16	36359382	36367748	-	790	5.016	10.148	1.612	2.213	3.092	2.682	1.797	1.062	1.142	1.5
ENSMUSG00000048406	B330016D10Rik	RIKEN cDNA B330016D10 gene [Source:MGI Symbol;Acc:MGI:2444063]	0.000940898	0.115578	0.937124	0.888408	pseudogene	chr4	141546189	141547892	+	1701	2.973	5.996	2.882	4.685	4.164	4.225	2.643	2.336	2.025	1.752
ENSMUSG00000068246	Apol9b	apolipoprotein L 9b [Source:MGI Symbol;Acc:MGI:1919148]	0.000961136	0.117177	0.931157	1.33258	protein_coding	chr15	77729121	77736381	+	1545	0.321	0.411	0.391	0.316	0.452	0.417	0.153	0.2	0.133	0.074
ENSMUSG00000042333	Tnfrsf14	tumor necrosis factor receptor superfamily, member 14 (herpesvirus entry mediator) [Source:MGI Symbol;Acc:MGI:2675303]	0.000968996	0.117177	0.931157	1.55254	protein_coding	chr4	154922210	154928563	-	1158	0.428	0.308	0.33	0.246	0.331	0.239	0.034	0.038	0.212	0.066
ENSMUSG00000048490	Nrip1	nuclear receptor interacting protein 1 [Source:MGI Symbol;Acc:MGI:1315213]	0.00097105	0.117177	0.931157	0.498939	protein_coding	chr16	76287400	76373827	-	11457	2.505	2.321	2.47	2.637	2.506	2.586	1.625	1.611	1.875	1.788
ENSMUSG00000093587	Gm20554	predicted gene, 20554 [Source:MGI Symbol;Acc:MGI:5295661]	0.000979971	0.117488	0.930006	1.81714	lincRNA	chr13	72626174	72627013	-	840	0.497	0.142	0.227	0.194	0.125	0.219	0.047	0	0.049	0.045
ENSMUSG00000050312	Nsun3	NOL1/NOP2/Sun domain family member 3 [Source:MGI Symbol;Acc:MGI:2146565]	0.000985082	0.117488	0.930006	0.653021	protein_coding	chr16	62732444	62786818	-	4816	3.475	2.472	3.133	3.656	3.963	4.458	2.375	2.062	2.273	2.031
ENSMUSG00000029597	Sds	serine dehydratase [Source:MGI Symbol;Acc:MGI:98270]	0.000994489	0.117526	0.929866	-1.45943	protein_coding	chr5	120476531	120483932	+	1613	0.016	0.098	0.158	0.101	0.065	0.114	0.147	0.192	0.458	0.379
ENSMUSG00000023909	Paqr4	progestin and adipoQ receptor family member IV [Source:MGI Symbol;Acc:MGI:1923748]	0.00100258	0.117526	0.929866	-0.450755	protein_coding	chr17	23736186	23740330	-	2507	41.534	37.424	42.133	43.579	40.557	41.695	55.942	57.983	51.408	53.808
ENSMUSG00000039841	Zfp800	zinc finger protein 800 [Source:MGI Symbol;Acc:MGI:1889334]	0.00100259	0.117526	0.929866	0.793992	protein_coding	chr6	28239931	28398005	-	4827	2.16	1.126	1.873	1.339	1.626	1.976	0.964	0.704	1.104	0.99
ENSMUSG00000020432	Tcn2	transcobalamin 2 [Source:MGI Symbol;Acc:MGI:98534]	0.00102913	0.119243	0.923567	-0.486018	protein_coding	chr11	3917192	3932159	-	2178	16.638	11.954	16.049	13.142	14.755	14.51	19.702	20.511	17.095	21.686
ENSMUSG00000053338	Tarm1	T cell-interacting, activating receptor on myeloid cells 1 [Source:MGI Symbol;Acc:MGI:2442280]	0.00103001	0.119243	0.923567	1.90689	protein_coding	chr7	3489079	3502465	-	867	0.21	0.366	0.367	0.281	0.241	0.159	0	0.102	0.047	0.044
ENSMUSG00000073485	Gm16067	H3 histone, family 3A, opposite strand [Source:MGI Symbol;Acc:MGI:3802006]	0.00103467	0.119243	0.923567	1.19265	antisense	chr1	180813776	180816859	+	3044	0.283	0.248	0.22	0.281	0.424	0.257	0.065	0.131	0.135	0.126
ENSMUSG00000033499	Larp4b	La ribonucleoprotein domain family, member 4B [Source:MGI Symbol;Acc:MGI:106330]	0.00105845	0.121257	0.916292	0.644769	protein_coding	chr13	9093905	9173086	+	4684	9.941	5.575	9.277	9.722	9.133	10.484	4.985	4.382	7.389	5.662
ENSMUSG00000031561	Tenm3	teneurin transmembrane protein 3 [Source:MGI Symbol;Acc:MGI:1345183]	0.00106397	0.121257	0.916292	0.68067	protein_coding	chr8	48227682	48674690	-	10851	3.39	1.635	3.559	2.844	2.962	3.303	1.741	1.363	2.218	1.81
ENSMUSG00000050423	Ppp1r3g	protein phosphatase 1, regulatory (inhibitor) subunit 3G [Source:MGI Symbol;Acc:MGI:1923737]	0.0010778	0.122155	0.913089	-0.806364	protein_coding	chr13	35958839	35970388	+	2519	1.273	1.071	1.276	0.742	0.9	0.878	1.425	2.19	1.514	1.836
ENSMUSG00000047909	Ankrd16	ankyrin repeat domain 16 [Source:MGI Symbol;Acc:MGI:2444796]	0.00111188	0.125005	0.903073	0.550565	protein_coding	chr2	11777876	11790325	+	5922	3.804	3.123	3.51	3.845	3.759	4.076	2.091	2.527	2.659	2.51
ENSMUSG00000030002	Dusp11	dual specificity phosphatase 11 (RNA/RNP complex 1-interacting) [Source:MGI Symbol;Acc:MGI:1919352]	0.00111514	0.125005	0.903073	0.559991	protein_coding	chr6	85942268	85961667	-	7639	11.433	6.941	11.906	7.84	8.61	8.377	5.751	5.495	6.925	5.953
ENSMUSG00000044807	Zfp354c	zinc finger protein 354C [Source:MGI Symbol;Acc:MGI:1353621]	0.00112756	0.1254	0.901703	0.456189	protein_coding	chr11	50811086	50827724	-	5596	8.884	8.057	9.057	8.189	7.881	8.899	5.695	5.735	6.544	6.112
ENSMUSG00000024548	Setbp1	SET binding protein 1 [Source:MGI Symbol;Acc:MGI:1933199]	0.00113149	0.1254	0.901703	0.815856	protein_coding	chr18	78750380	79109391	-	9953	1.166	0.626	1.305	1.136	1.441	1.273	0.519	0.501	0.808	0.722
ENSMUSG00000057342	Sphk2	sphingosine kinase 2 [Source:MGI Symbol;Acc:MGI:1861380]	0.00114018	0.1254	0.901703	-0.458064	protein_coding	chr7	45709467	45718002	-	4159	7.673	7.911	7.325	7.195	7.274	6.657	9.16	9.881	9.574	10.64
ENSMUSG00000006369	Fbln1	fibulin 1 [Source:MGI Symbol;Acc:MGI:95487]	0.00114901	0.1254	0.901703	-0.586806	protein_coding	chr15	85205949	85286535	+	4368	3.575	3.771	3.877	2.42	3.339	3.132	4.533	4.891	4.168	5.993
ENSMUSG00000067028	Cntnap5b	contactin associated protein-like 5B [Source:MGI Symbol;Acc:MGI:3664583]	0.00114922	0.1254	0.901703	1.05797	protein_coding	chr1	99772765	100485942	+	5120	0.805	0.295	1.045	0.77	0.716	0.621	0.262	0.267	0.457	0.313
ENSMUSG00000034653	Ythdc2	YTH domain containing 2 [Source:MGI Symbol;Acc:MGI:2448561]	0.00116142	0.12606	0.899421	0.5811	protein_coding	chr18	44828665	44889720	+	6299	3.915	2.545	4.164	3.305	2.98	3.101	2.141	1.962	2.428	2.111
ENSMUSG00000086429	Gt(ROSA)26Sor	gene trap ROSA 26, Philippe Soriano [Source:MGI Symbol;Acc:MGI:104735]	0.00117338	0.126181	0.899007	0.945592	antisense	chr6	113067428	113077333	-	1695	12.612	30.837	13.091	10.051	10.89	10.79	7.609	8.881	5.685	7.62
ENSMUSG00000081535	Gm15453		0.00117483	0.126181	0.899007	1.0217	pseudogene	chr1	150264925	150266056	-	1132	1.681	1.683	1.406	1.365	0.832	1.709	0.697	0.663	0.869	0.473
ENSMUSG00000098027	Gm27004	predicted gene, 27004 [Source:MGI Symbol;Acc:MGI:5504119]	0.00119733	0.127542	0.894345	2.03395	lincRNA	chr5	112582645	112583371	+	727	0.394	0.546	0.263	0.336	0.288	0.063	0.054	0.121	0	0
ENSMUSG00000046470	Sox18	SRY (sex determining region Y)-box 18 [Source:MGI Symbol;Acc:MGI:103559]	0.00120293	0.127542	0.894345	-0.733778	protein_coding	chr2	181669836	181671640	-	1620	6.534	4.777	5.502	3.388	4.157	2.929	8.01	8.502	6.505	6.322
ENSMUSG00000030077	Chl1	cell adhesion molecule with homology to L1CAM [Source:MGI Symbol;Acc:MGI:1098266]	0.00120616	0.127542	0.894345	0.496132	protein_coding	chr6	103510876	103733035	+	7751	15.429	12.596	15.184	10.943	11.367	11.513	9.057	8.059	9.771	8.431
ENSMUSG00000039652	Cpeb3	cytoplasmic polyadenylation element binding protein 3 [Source:MGI Symbol;Acc:MGI:2443075]	0.00123326	0.128489	0.891133	0.674162	protein_coding	chr19	37021291	37208601	-	7414	5.788	3.164	5.642	5.775	4.979	6.692	2.766	2.638	4.414	3.18
ENSMUSG00000037646	Vps13b	vacuolar protein sorting 13B (yeast) [Source:MGI Symbol;Acc:MGI:1916380]	0.00123352	0.128489	0.891133	0.533847	protein_coding	chr15	35371546	35931228	+	13370	3.473	2.348	3.795	3.172	3.226	3.646	1.994	2.067	2.582	2.147
ENSMUSG00000004035	Gstm7	glutathione S-transferase, mu 7 [Source:MGI Symbol;Acc:MGI:1915562]	0.00123391	0.128489	0.891133	-0.464381	protein_coding	chr3	107926334	107931817	-	1601	20.502	24.443	20.481	21.739	20.77	19.366	27.024	30.026	26.637	30.433
ENSMUSG00000078349	AW011738	expressed sequence AW011738 [Source:MGI Symbol;Acc:MGI:2140540]	0.0012551	0.129473	0.887821	0.797587	protein_coding	chr4	156203304	156205151	+	1848	2.37	1.804	2.36	1.87	2.171	2.393	1.323	1.314	1.376	0.786
ENSMUSG00000026201	Stk16	serine/threonine kinase 16 [Source:MGI Symbol;Acc:MGI:1313271]	0.00125835	0.129473	0.887821	-0.471872	protein_coding	chr1	75210838	75215606	+	3652	14.263	14.682	14.575	11.401	12.411	10.722	17.884	18.469	16.562	17.265
ENSMUSG00000056771	Gm10010	predicted gene 10010 [Source:MGI Symbol;Acc:MGI:3641978]	0.00126229	0.129473	0.887821	1.65208	protein_coding	chr6	128187846	128200623	-	2318	0.405	0.068	0.549	0.579	0.677	0.815	0.068	0.095	0.248	0.181
ENSMUSG00000085051	Gm11542	predicted gene 11542 [Source:MGI Symbol;Acc:MGI:3650067]	0.00127572	0.129866	0.886504	1.9386	processed_transcript	chr11	94677565	94687664	+	1511	0.138	0.026	0.021	0.081	0.069	0.091	0	0	0	0
ENSMUSG00000036353	P2ry12	purinergic receptor P2Y, G-protein coupled 12 [Source:MGI Symbol;Acc:MGI:1918089]	0.00128037	0.129866	0.886504	0.458742	protein_coding	chr3	59216271	59262831	-	2379	20.822	19.085	23.083	17.741	20.064	20.662	15.368	13.007	14.375	14.553
ENSMUSG00000026839	Upp2	uridine phosphorylase 2 [Source:MGI Symbol;Acc:MGI:1923904]	0.00128511	0.129866	0.886504	-0.739756	protein_coding	chr2	58567298	58792971	+	7053	0.773	1.457	0.894	0.905	0.717	0.705	1.504	1.427	1.523	1.474
ENSMUSG00000073374	C030034I22Rik	RIKEN cDNA C030034I22 gene [Source:MGI Symbol;Acc:MGI:1924783]	0.00135594	0.136352	0.865339	0.849545	protein_coding	chr17	69417461	69418931	+	1471	1.471	1.754	1.472	1.244	1.66	1.722	0.724	0.99	0.808	0.779
ENSMUSG00000024955	Esrra	estrogen related receptor, alpha [Source:MGI Symbol;Acc:MGI:1346831]	0.00136993	0.137086	0.863006	-0.453091	protein_coding	chr19	6910977	6921813	-	2539	19.684	19.977	18.895	21.875	19.528	17.981	28.271	26.913	23.741	26.008
ENSMUSG00000017002	Slpi	secretory leukocyte peptidase inhibitor [Source:MGI Symbol;Acc:MGI:109297]	0.00138326	0.137212	0.862608	-0.767599	protein_coding	chr2	164354070	164389095	-	1180	5.656	7.198	4.694	3.446	3.637	3.904	8.456	9.427	6.255	7.481
ENSMUSG00000029657	Hsph1	heat shock 105kDa/110kDa protein 1 [Source:MGI Symbol;Acc:MGI:105053]	0.00139049	0.137212	0.862608	-0.584409	protein_coding	chr5	149614287	149636376	-	7042	23.39	18.249	26.649	15.11	14.597	13.66	29.185	23.281	26.314	29.206
ENSMUSG00000029298	Gbp9	guanylate-binding protein 9 [Source:MGI Symbol;Acc:MGI:3605620]	0.00139125	0.137212	0.862608	0.986633	protein_coding	chr5	105078394	105139539	-	3693	1.885	1.333	1.888	0.947	0.813	0.773	0.705	0.657	0.655	0.445
ENSMUSG00000010476	Ebf3	early B cell factor 3 [Source:MGI Symbol;Acc:MGI:894289]	0.00145064	0.142087	0.847445	0.475503	protein_coding	chr7	137193673	137314445	-	5021	15.645	11.762	16.371	14.754	14.531	15.561	9.991	9.768	11.172	10.374
ENSMUSG00000031142	Cacna1f	calcium channel, voltage-dependent, alpha 1F subunit [Source:MGI Symbol;Acc:MGI:1859639]	0.00145453	0.142087	0.847445	2.04731	protein_coding	chrX	7607083	7635196	+	9089	0.006	0.009	0.007	0.022	0.035	0.02	0.004	0	0	0
ENSMUSG00000031549	Ido2	indoleamine 2,3-dioxygenase 2 [Source:MGI Symbol;Acc:MGI:2142489]	0.00148535	0.14441	0.840404	0.91819	protein_coding	chr8	24531892	24576333	-	3636	0.946	0.939	0.937	1.599	1.401	1.672	0.575	0.583	0.857	0.547
ENSMUSG00000071550	Wdr52	cilia and flagella associated protein 44 [Source:MGI Symbol;Acc:MGI:1277238]	0.00149951	0.145098	0.838337	0.897701	protein_coding	chr16	44394796	44482428	+	8493	0.642	0.234	0.491	0.388	0.518	0.477	0.204	0.26	0.251	0.225
ENSMUSG00000097061	9330151L19Rik	RIKEN cDNA 9330151L19 gene [Source:MGI Symbol;Acc:MGI:3041168]	0.00154346	0.147747	0.830481	0.549067	protein_coding	chr12	69197211	69199868	+	2546	11.233	9.228	11.754	13.91	13.718	14.403	7.683	8.6	8.858	7.835
ENSMUSG00000039704	Lmbrd2	LMBR1 domain containing 2 [Source:MGI Symbol;Acc:MGI:2444173]	0.00154377	0.147747	0.830481	1.57536	protein_coding	chr15	9140621	9198318	+	3863	3.179	0.277	3.914	3.158	2.972	3.947	0.786	0.434	1.741	0.791
ENSMUSG00000040592	Cd79b	CD79B antigen [Source:MGI Symbol;Acc:MGI:96431]	0.00155808	0.147747	0.830481	-1.10257	protein_coding	chr11	106311341	106314762	-	1431	0.437	0.666	0.311	0.426	0.219	0.258	0.827	0.555	0.831	1.148
ENSMUSG00000054387	Mdm4	transformed mouse 3T3 cell double minute 4 [Source:MGI Symbol;Acc:MGI:107934]	0.00155893	0.147747	0.830481	1.21279	protein_coding	chr1	132989845	133025366	-	3511	6.408	1.153	6.873	4.644	4.929	5.695	1.438	1.22	3.597	1.97
ENSMUSG00000097425	Vmn1r90	vomeronasal 1 receptor 90 [Source:MGI Symbol;Acc:MGI:3612342]	0.00156289	0.147747	0.830481	2	protein_coding	chr7	14561242	14562171	-	930	0.224	0.299	0	0.175	0.15	0.099	0	0	0.044	0
ENSMUSG00000085105	Gm12758	predicted gene 12758 [Source:MGI Symbol;Acc:MGI:3702543]	0.00158172	0.148759	0.827516	1.04467	processed_transcript	chr7	34234377	34240207	+	4175	0.225	0.171	0.267	0.253	0.301	0.199	0.076	0.116	0.118	0.11
ENSMUSG00000029658	Wdr95	WD40 repeat domain 95 [Source:MGI Symbol;Acc:MGI:1923042]	0.00159203	0.148759	0.827516	1.77761	protein_coding	chr5	149528679	149611894	+	3477	0.075	0.034	0.037	0.058	0.03	0.079	0.011	0	0	0.022
ENSMUSG00000021767	Kat6b	K(lysine) acetyltransferase 6B [Source:MGI Symbol;Acc:MGI:1858746]	0.00160415	0.148759	0.827516	0.671714	protein_coding	chr14	21481434	21672478	+	16826	1.425	0.814	1.582	1.505	1.489	1.648	0.762	0.7	1.123	0.854
ENSMUSG00000004609	Cd33	CD33 antigen [Source:MGI Symbol;Acc:MGI:99440]	0.00160453	0.148759	0.827516	1.09157	protein_coding	chr7	43527456	43533171	-	2571	0.73	0.432	0.718	1.012	1.031	1.398	0.491	0.309	0.447	0.357
ENSMUSG00000026668	Ucma	upper zone of growth plate and cartilage matrix associated [Source:MGI Symbol;Acc:MGI:1915777]	0.00160985	0.148759	0.827516	-0.966597	protein_coding	chr2	4976122	4985748	+	884	0.649	1.392	0.864	0.644	1.026	1.147	1.472	1.498	2.134	2.378
ENSMUSG00000026222	Sp100	nuclear antigen Sp100 [Source:MGI Symbol;Acc:MGI:109561]	0.00162808	0.149769	0.824579	1.10692	protein_coding	chr1	85649988	85709998	+	7556	0.907	0.515	0.771	0.398	0.272	0.268	0.261	0.21	0.217	0.238
ENSMUSG00000097769	Snhg4	small nucleolar RNA host gene 4 [Source:MGI Symbol;Acc:MGI:4937091]	0.0016665	0.152545	0.816603	0.865983	lincRNA	chr18	35553410	35558316	+	1151	6.048	13.137	6.361	6.041	6.154	6.084	4.18	4.372	3.099	3.951
ENSMUSG00000003279	Dlgap1	discs, large (Drosophila) homolog-associated protein 1 [Source:MGI Symbol;Acc:MGI:1346065]	0.00167313	0.152545	0.816603	0.504044	protein_coding	chr17	69969073	70821413	+	16992	4.856	3.828	4.901	4.972	5.316	5.474	3.02	3.125	3.938	3.346
ENSMUSG00000086867	Gm4577	predicted gene 4577 [Source:MGI Symbol;Acc:MGI:3782760]	0.00169902	0.15422	0.811859	2.13124	antisense	chr17	35703896	35708244	+	716	0.036	0.554	0.178	0.341	0.682	0.257	0.11	0	0	0.053
ENSMUSG00000055320	Tead1	TEA domain family member 1 [Source:MGI Symbol;Acc:MGI:101876]	0.00172722	0.156089	0.806629	0.50415	protein_coding	chr7	112679318	112906807	+	11237	4.004	3.306	4.057	2.869	3.198	3.046	1.976	2.396	2.719	2.241
ENSMUSG00000026153	Fam135a	family with sequence similarity 135, member A [Source:MGI Symbol;Acc:MGI:1915437]	0.00176585	0.15888	0.798931	0.511737	protein_coding	chr1	24010758	24100341	-	6467	5.152	3.67	5.755	4.703	4.349	5.015	3	3.133	3.722	3.138
ENSMUSG00000072893	4933439C10Rik	RIKEN cDNA 4933439C10 gene [Source:MGI Symbol;Acc:MGI:1921726]	0.00178428	0.159837	0.796322	0.632151	processed_transcript	chr11	59505662	59513647	+	5616	2.279	3.519	2.245	2.614	2.908	2.715	1.44	1.847	1.92	1.619
ENSMUSG00000022961	Son	Son DNA binding protein [Source:MGI Symbol;Acc:MGI:98353]	0.0017924	0.159866	0.796243	0.46659	protein_coding	chr16	91647506	91679221	+	14354	14.39	10.858	14.793	12.271	12.392	13.018	8.729	8.322	10.421	8.945
ENSMUSG00000074415	2610203C20Rik	RIKEN cDNA 2610203C20 gene [Source:MGI Symbol;Acc:MGI:1917705]	0.0018179	0.161439	0.791991	0.482135	processed_transcript	chr9	41580741	41617772	+	10209	11.303	12.083	11.245	8.459	8.712	9.057	6.954	6.745	7.543	6.966
ENSMUSG00000029622	Arpc1b	actin related protein 2/3 complex, subunit 1B [Source:MGI Symbol;Acc:MGI:1343142]	0.00183391	0.162159	0.79006	-0.458996	protein_coding	chr5	145114215	145130705	+	5103	24.86	16.574	23.937	20.095	21.538	19.337	29.57	28.39	26.244	28.254
ENSMUSG00000055296	Tmem245	transmembrane protein 245 [Source:MGI Symbol;Acc:MGI:2445107]	0.00186736	0.164249	0.784497	0.48127	protein_coding	chr4	56866923	56947437	-	17090	3.954	3.284	4.05	3.7	3.726	4.688	2.582	2.56	3.1	2.63
ENSMUSG00000022219	Cideb	cell death-inducing DNA fragmentation factor, alpha subunit-like effector B [Source:MGI Symbol;Acc:MGI:1270844]	0.00188914	0.164249	0.784497	-0.705817	protein_coding	chr14	55754045	55758458	-	1493	1.834	1.887	1.962	1.688	1.449	1.389	2.932	3.075	2.499	2.355
ENSMUSG00000029208	Guf1	GUF1 GTPase homolog (S. cerevisiae) [Source:MGI Symbol;Acc:MGI:2140726]	0.00189611	0.164249	0.784497	0.474813	protein_coding	chr5	69556924	69575972	+	9114	4.577	4.25	3.797	3.333	3.537	3.523	2.726	2.703	2.866	2.432
ENSMUSG00000057098	Ebf1	early B cell factor 1 [Source:MGI Symbol;Acc:MGI:95275]	0.00190297	0.164249	0.784497	0.534584	protein_coding	chr11	44617317	45008091	+	9756	4.66	2.844	4.686	4.309	4.227	4.75	2.68	2.434	3.228	3.044
ENSMUSG00000046546	Fam43a	family with sequence similarity 43, member A [Source:MGI Symbol;Acc:MGI:2676309]	0.001903	0.164249	0.784497	-0.460589	protein_coding	chr16	30599723	30602797	+	3075	12.158	12.726	13.459	10.499	10.678	10.877	13.313	15.59	15.495	18.368
ENSMUSG00000031303	Map3k15	mitogen-activated protein kinase kinase kinase 15 [Source:MGI Symbol;Acc:MGI:2448588]	0.00190559	0.164249	0.784497	0.847562	protein_coding	chrX	159988433	160123351	+	4348	0.438	0.52	0.432	0.411	0.473	0.53	0.299	0.203	0.283	0.22
ENSMUSG00000041444	Arhgap32	Rho GTPase activating protein 32 [Source:MGI Symbol;Acc:MGI:2450166]	0.00192363	0.164998	0.782521	0.541481	protein_coding	chr9	32116136	32268446	+	17179	4.629	2.916	4.801	4.36	4.56	4.773	2.665	2.482	3.506	2.936
ENSMUSG00000037206	Islr	immunoglobulin superfamily containing leucine-rich repeat [Source:MGI Symbol;Acc:MGI:1349645]	0.00193037	0.164998	0.782521	-0.558995	protein_coding	chr9	58156265	58159221	-	2354	10.964	10.554	10.427	7.945	10.361	9.511	16.754	14.983	9.041	16.396
ENSMUSG00000018040	Rrp7a	ribosomal RNA processing 7 homolog A (S. cerevisiae) [Source:MGI Symbol;Acc:MGI:1922028]	0.00195128	0.166094	0.779646	-0.445935	protein_coding	chr15	83113433	83122801	-	5411	12.826	12.066	12.884	15.013	14.161	13.546	17.872	19.669	16.399	17.366
ENSMUSG00000035237	Lcat	lecithin cholesterol acyltransferase [Source:MGI Symbol;Acc:MGI:96755]	0.00197467	0.16716	0.776867	-0.629396	protein_coding	chr8	105939551	105943382	-	1342	20.942	15.881	21.99	11.786	11.31	10.573	25.421	24.736	20.839	21.271
ENSMUSG00000085054	Gm15834	predicted gene 15834 [Source:MGI Symbol;Acc:MGI:3802168]	0.00198391	0.16716	0.776867	1.32193	lincRNA	chr1	58505148	58523230	+	4616	0.09	0.103	0.159	0.115	0.166	0.17	0.068	0.067	0.044	0.008
ENSMUSG00000090397	Gm17096	predicted gene 17096 [Source:MGI Symbol;Acc:MGI:4937923]	0.00198826	0.16716	0.776867	1.85561	antisense	chr2	166943539	166944308	+	733	0.107	0.271	0.174	0.555	0.333	0.189	0.054	0	0	0.104
ENSMUSG00000084968	Gm12743	predicted gene 12743 [Source:MGI Symbol;Acc:MGI:3651449]	0.00201376	0.168309	0.773894	1.61298	processed_transcript	chr4	108592425	108619849	-	3700	0.12	0.118	0.103	0.242	0.047	0.1	0.021	0.024	0.033	0.062
ENSMUSG00000093483	AA465934	expressed sequence AA465934 [Source:MGI Symbol;Acc:MGI:2671018]	0.00201832	0.168309	0.773894	1.13386	processed_transcript	chr11	83291699	83294632	+	711	4.913	14.123	4.746	4.232	4.27	4.73	2.884	2.67	2.884	2.472
ENSMUSG00000059474	Mbtd1	mbt domain containing 1 [Source:MGI Symbol;Acc:MGI:2143977]	0.00206217	0.171249	0.766371	0.456947	protein_coding	chr11	93885852	93946985	+	13896	2.349	1.982	2.277	2.045	2.087	2.072	1.45	1.458	1.679	1.46
ENSMUSG00000041700	Lhfpl1	lipoma HMGIC fusion partner-like 1 [Source:MGI Symbol;Acc:MGI:1891214]	0.00207664	0.171249	0.766371	-1.822	protein_coding	chrX	145290359	145349089	-	1902	0.027	0.042	0.033	0.043	0	0.024	0.207	0.023	0.28	0.04
ENSMUSG00000063626	Unc5d	unc-5 homolog D (C. elegans) [Source:MGI Symbol;Acc:MGI:2389364]	0.00208489	0.171249	0.766371	0.55509	protein_coding	chr8	28646717	29219338	-	8922	2.2	1.641	2.127	2.329	2.104	2.417	1.503	1.222	1.627	1.311
ENSMUSG00000078350	Smim1	small integral membrane protein 1 [Source:MGI Symbol;Acc:MGI:1916109]	0.002104	0.171249	0.766371	-0.463376	protein_coding	chr4	154020470	154026230	-	5761	10.983	8.846	11.218	12.111	12.586	11.755	13.925	15.011	15.93	15.588
ENSMUSG00000041235	Chd7	chromodomain helicase DNA binding protein 7 [Source:MGI Symbol;Acc:MGI:2444748]	0.00210444	0.171249	0.766371	0.489695	protein_coding	chr4	8690406	8867659	+	13786	2.109	2.617	2.182	1.982	1.916	2.055	1.336	1.489	1.585	1.53
ENSMUSG00000022551	Cyc1	cytochrome c-1 [Source:MGI Symbol;Acc:MGI:1913695]	0.0021225	0.171249	0.766371	-0.460201	protein_coding	chr15	76343523	76345934	+	1194	186.098	135.684	190.954	192.469	183.871	180.88	255.001	251.695	216.738	231.878
ENSMUSG00000090399	Nav1	neuron navigator 1 [Source:MGI Symbol;Acc:MGI:2183683]	0.00212956	0.171249	0.766371	1.71621	protein_coding	chr1	135606447	135688105	-	1645	0.301	0.048	0.29	0.198	0.255	0.364	0	0	0.125	0.093
ENSMUSG00000038056	Kmt2c	lysine (K)-specific methyltransferase 2C [Source:MGI Symbol;Acc:MGI:2444959]	0.00214656	0.171249	0.766371	0.495262	protein_coding	chr5	25271798	25498783	-	20291	3.04	2.226	3.232	2.208	2.352	2.325	1.708	1.573	2.106	1.663
ENSMUSG00000033722	BC034090	cDNA sequence BC034090 [Source:MGI Symbol;Acc:MGI:2672904]	0.00214892	0.171249	0.766371	-0.499261	protein_coding	chr1	155212474	155232724	-	3780	3.621	3.034	3.352	3.872	3.369	3.486	4.643	4.823	4.925	4.65
ENSMUSG00000041144	Dnah7b	dynein, axonemal, heavy chain 7B [Source:MGI Symbol;Acc:MGI:2684953]	0.00216554	0.171249	0.766371	0.720102	protein_coding	chr1	46066738	46373550	+	12318	0.51	0.319	0.445	0.356	0.38	0.438	0.231	0.222	0.3	0.205
ENSMUSG00000097246	Gm26890	predicted gene, 26890 [Source:MGI Symbol;Acc:MGI:5477384]	0.00217571	0.171249	0.766371	1.53051	lincRNA	chr7	19597293	19602294	-	3221	0.275	0.086	0.356	0.265	0.184	0.272	0.073	0	0.153	0.071
ENSMUSG00000030557	Mef2a	myocyte enhancer factor 2A [Source:MGI Symbol;Acc:MGI:99532]	0.00217941	0.171249	0.766371	0.442792	protein_coding	chr7	67231163	67372858	-	6283	11.071	10.372	10.833	11.726	11.618	11.893	8.506	7.321	8.413	8.028
ENSMUSG00000042851	Zc3h6	zinc finger CCCH type containing 6 [Source:MGI Symbol;Acc:MGI:1926001]	0.00218301	0.171249	0.766371	0.753431	protein_coding	chr2	128967402	129018563	+	5668	1.513	1.113	1.275	1.879	1.674	2.089	0.967	0.88	1.136	0.694
ENSMUSG00000074340	Ovgp1	oviductal glycoprotein 1 [Source:MGI Symbol;Acc:MGI:106661]	0.00220043	0.171249	0.766371	0.939175	protein_coding	chr3	105973711	105987423	+	3561	0.879	0.836	0.733	1.256	1.313	1.488	0.354	0.545	0.748	0.537
ENSMUSG00000030030	1700003E16Rik	RIKEN cDNA 1700003E16 gene [Source:MGI Symbol;Acc:MGI:1919087]	0.00220729	0.171249	0.766371	-0.52462	protein_coding	chr6	83156404	83162975	+	2050	5.481	4.317	5.653	4.681	5.191	4.966	6.772	7.623	6.501	7.382
ENSMUSG00000027677	Ttc14	tetratricopeptide repeat domain 14 [Source:MGI Symbol;Acc:MGI:1914370]	0.00220836	0.171249	0.766371	0.504159	protein_coding	chr3	33799955	33814860	+	9776	8.211	6.849	8.747	5.71	5.5	5.603	4.571	4.565	4.891	4.464
ENSMUSG00000022122	Ednrb	endothelin receptor type B [Source:MGI Symbol;Acc:MGI:102720]	0.0022192	0.171249	0.766371	0.456858	protein_coding	chr14	103814625	103844173	-	4037	35.067	27.714	35.58	27.476	29.058	28.483	25.225	21.629	20.152	19.528
ENSMUSG00000040759	Cmtm5	CKLF-like MARVEL transmembrane domain containing 5 [Source:MGI Symbol;Acc:MGI:2447164]	0.00221939	0.171249	0.766371	-0.502771	protein_coding	chr14	54936470	54939256	+	869	111.873	155.693	108.362	102.327	110.739	98.446	169.784	173.93	134.247	155.275
ENSMUSG00000031149	Praf2	PRA1 domain family 2 [Source:MGI Symbol;Acc:MGI:1859607]	0.00222303	0.171249	0.766371	-0.47049	protein_coding	chrX	7728439	7731064	+	1339	67.951	49.944	68.258	76.339	71.608	70.6	92.339	99.593	83.052	89.3
ENSMUSG00000087396	4933407K13Rik	RIKEN cDNA 4933407K13 gene [Source:MGI Symbol;Acc:MGI:1921646]	0.00222681	0.171249	0.766371	0.883992	processed_transcript	chrX	75706932	75764699	-	6432	0.519	0.222	0.475	0.405	0.358	0.43	0.19	0.192	0.21	0.244
ENSMUSG00000094594	Tpd52-ps	tumor protein D52, pseudogene [Source:MGI Symbol;Acc:MGI:107737]	0.0022427	0.171249	0.766371	1.83007	pseudogene	chr8	79680266	79680824	-	555	0.47	0.143	0.688	0.22	0.189	0.083	0.071	0	0.074	0
ENSMUSG00000030671	Pde3b	phosphodiesterase 3B, cGMP-inhibited [Source:MGI Symbol;Acc:MGI:1333863]	0.00224535	0.171249	0.766371	0.540013	protein_coding	chr7	114415281	114539251	+	6899	2.543	1.927	2.27	1.886	2.21	1.99	1.372	1.344	1.629	1.357
ENSMUSG00000062981	Mrpl42	mitochondrial ribosomal protein L42 [Source:MGI Symbol;Acc:MGI:1333774]	0.00225262	0.171249	0.766371	-0.460576	protein_coding	chr10	95480806	95501927	-	666	77.273	77.529	73.803	56.411	63.707	57.759	95.341	100.945	80.718	85.494
ENSMUSG00000094732	1500015L24Rik	RIKEN cDNA 1500015L24 gene [Source:MGI Symbol;Acc:MGI:1916244]	0.00225394	0.171249	0.766371	1.20945	lincRNA	chr19	20405288	20422787	+	780	0.902	0.763	0.49	1.095	0.895	0.886	0.253	0.34	0.21	0.49
ENSMUSG00000026843	Fubp3	far upstream element (FUSE) binding protein 3 [Source:MGI Symbol;Acc:MGI:2443699]	0.00231372	0.171432	0.765908	0.437123	protein_coding	chr2	31572651	31617526	+	4362	10.28	10.518	9.531	10.514	9.903	10.783	6.835	7.863	7.803	7.009
ENSMUSG00000001240	Ramp2	receptor (calcitonin) activity modifying protein 2 [Source:MGI Symbol;Acc:MGI:1859650]	0.0023177	0.171432	0.765908	-0.486766	protein_coding	chr11	101246028	101259546	+	3301	8.23	11.602	9.412	8.807	9.46	8.234	11.661	14.148	11.068	13.903
ENSMUSG00000040543	Pitpnm3	PITPNM family member 3 [Source:MGI Symbol;Acc:MGI:2685726]	0.00232257	0.171432	0.765908	0.574993	protein_coding	chr11	72047528	72135778	-	9815	4.956	3.453	4.975	6.073	6.136	6.116	3.102	2.959	4.228	3.539
ENSMUSG00000026384	Ptpn4	protein tyrosine phosphatase, non-receptor type 4 [Source:MGI Symbol;Acc:MGI:1099792]	0.00232708	0.171432	0.765908	1.00112	protein_coding	chr1	119658044	119837613	-	5744	2.047	0.463	2.067	1.331	1.239	1.275	0.57	0.538	0.864	0.719
ENSMUSG00000030782	Tgfb1i1	transforming growth factor beta 1 induced transcript 1 [Source:MGI Symbol;Acc:MGI:102784]	0.00233021	0.171432	0.765908	-0.630484	protein_coding	chr7	128246812	128253712	+	3598	2.884	1.622	2.955	1.887	1.94	2.049	3.661	2.908	3.157	3.622
ENSMUSG00000079597	Gm5483	predicted gene 5483 [Source:MGI Symbol;Acc:MGI:3645124]	0.00233025	0.171432	0.765908	1.74309	protein_coding	chr16	36184212	36188111	+	414	3.338	10.258	1.23	1.768	2.781	1.335	1.334	0.427	0.792	1.2
ENSMUSG00000050296	Abca12	ATP-binding cassette, sub-family A (ABC1), member 12 [Source:MGI Symbol;Acc:MGI:2676312]	0.0023304	0.171432	0.765908	1.70044	protein_coding	chr1	71243090	71414910	-	8323	0.025	0.014	0.054	0.015	0.029	0.017	0	0	0.005	0.014
ENSMUSG00000020396	Nefh	neurofilament, heavy polypeptide [Source:MGI Symbol;Acc:MGI:97309]	0.00233731	0.171432	0.765908	-0.446123	protein_coding	chr11	4938754	4948064	-	3994	206.797	200.726	213.285	258.617	232.617	228.775	302.085	293.339	295.765	296.691
ENSMUSG00000069495	Epc2	enhancer of polycomb homolog 2 (Drosophila) [Source:MGI Symbol;Acc:MGI:1278321]	0.00234302	0.171432	0.765908	0.461069	protein_coding	chr2	49451486	49551948	+	4697	6.139	6.025	6.249	6.994	6.946	6.67	4.366	4.624	4.592	4.833
ENSMUSG00000034832	Tet3	tet methylcytosine dioxygenase 3 [Source:MGI Symbol;Acc:MGI:2446229]	0.00235944	0.171432	0.765908	0.516088	protein_coding	chr6	83362373	83441678	-	11086	6.041	3.852	6.073	5.333	4.812	5.24	3.202	2.951	4.398	3.626
ENSMUSG00000022708	Zbtb20	zinc finger and BTB domain containing 20 [Source:MGI Symbol;Acc:MGI:1929213]	0.00236149	0.171432	0.765908	0.538271	protein_coding	chr16	42875881	43642602	+	30730	1.761	1.503	1.994	1.187	1.238	1.189	0.877	0.927	1.188	0.95
ENSMUSG00000022174	Dad1	defender against cell death 1 [Source:MGI Symbol;Acc:MGI:101912]	0.00236575	0.171432	0.765908	-0.429799	protein_coding	chr14	54235479	54254104	-	3916	16.484	16.702	16.267	16.083	15.21	14.941	21.865	23.21	17.864	20.747
ENSMUSG00000024966	Stip1	stress-induced phosphoprotein 1 [Source:MGI Symbol;Acc:MGI:109130]	0.00237005	0.171432	0.765908	-0.436643	protein_coding	chr19	7020696	7040026	-	2173	62.963	47.542	65.119	64.348	57.517	58.831	74.886	76.971	76.84	83.973
ENSMUSG00000004631	Sgce	sarcoglycan, epsilon [Source:MGI Symbol;Acc:MGI:1329042]	0.00237334	0.171432	0.765908	-0.442816	protein_coding	chr6	4674350	4747204	-	3086	12.275	8.938	12.049	9.684	9.452	9.33	13.636	14.104	12.716	13.844
ENSMUSG00000031229	Atrx	alpha thalassemia/mental retardation syndrome X-linked homolog (human) [Source:MGI Symbol;Acc:MGI:103067]	0.00238831	0.171908	0.764705	0.501368	protein_coding	chrX	105797615	105929397	-	15190	6.682	5.053	6.48	4.486	4.321	4.552	3.419	3.278	4.082	3.62
ENSMUSG00000031600	Vps37a	vacuolar protein sorting 37A (yeast) [Source:MGI Symbol;Acc:MGI:1261835]	0.00240657	0.172052	0.76434	0.449465	protein_coding	chr8	40511783	40551134	+	6379	9.183	10.826	9.552	8.847	8.719	9.121	6.152	6.456	7.45	6.674
ENSMUSG00000031753	Cog4	component of oligomeric golgi complex 4 [Source:MGI Symbol;Acc:MGI:2142808]	0.00240708	0.172052	0.76434	-0.45606	protein_coding	chr8	110846600	110882227	+	4053	14.846	10.096	15.199	13.011	12.466	11.264	18.459	16.707	16.279	16.83
ENSMUSG00000071337	Tia1	cytotoxic granule-associated RNA binding protein 1 [Source:MGI Symbol;Acc:MGI:107914]	0.00242256	0.172557	0.763067	0.515358	protein_coding	chr6	86404219	86433403	+	12945	6	3.983	5.909	3.584	3.965	4.068	2.852	3.1	3.336	3.123
ENSMUSG00000038421	Fcrla	Fc receptor-like A [Source:MGI Symbol;Acc:MGI:2138647]	0.00245275	0.173826	0.759884	-1.36632	protein_coding	chr1	170917576	170927583	-	1745	0.179	0.159	0.018	0.047	0.06	0.079	0.339	0.152	0.211	0.372
ENSMUSG00000023845	Lnpep	leucyl/cystinyl aminopeptidase [Source:MGI Symbol;Acc:MGI:2387123]	0.0024648	0.173826	0.759884	1.12863	protein_coding	chr17	17527723	17624489	-	5181	2.425	0.46	2.513	2.166	1.98	2.419	0.738	0.554	1.385	0.841
ENSMUSG00000091562	Gm9581	predicted gene 9581 [Source:MGI Symbol;Acc:MGI:3779989]	0.00247021	0.173826	0.759884	1.54336	processed_transcript	chr16	59558013	59600886	-	2870	0.463	0.055	0.488	0.453	0.426	0.498	0.165	0.046	0.229	0.053
ENSMUSG00000070315	4930581F22Rik	RIKEN cDNA 4930581F22 gene [Source:MGI Symbol;Acc:MGI:1926184]	0.00247428	0.173826	0.759884	0.74318	processed_transcript	chr9	35116728	35130922	+	3462	1.107	1.49	1.085	1.374	1.189	1.224	0.57	0.816	0.865	0.629
ENSMUSG00000072941	Sod3	superoxide dismutase 3, extracellular [Source:MGI Symbol;Acc:MGI:103181]	0.00249698	0.174822	0.757403	-0.651606	protein_coding	chr5	52363946	52371405	+	3570	3.25	1.512	3.175	3.166	3.304	3.084	4.662	4.958	3.595	4.646
ENSMUSG00000093226	Gm25749	predicted gene, 25749 [Source:MGI Symbol;Acc:MGI:5455526]	0.00252173	0.175114	0.75668	1.56478	miRNA	chr3	80692203	80692313	-	111	2.584	0.715	4.589	3.663	3.772	7.056	0.711	0.795	1.478	1.033
ENSMUSG00000021109	Hif1a	hypoxia inducible factor 1, alpha subunit [Source:MGI Symbol;Acc:MGI:106918]	0.00252478	0.175114	0.75668	0.434567	protein_coding	chr12	73901375	73947530	+	5896	23.581	23.311	23.347	19.826	18.642	20.979	15.98	14.614	16.608	14.985
ENSMUSG00000094952	Mir3070b	microRNA 3070b [Source:MGI Symbol;Acc:MGI:4834244]	0.00252675	0.175114	0.75668	1.80735	miRNA	chr12	109588592	109588680	+	89	0.879	0.892	1.788	1.371	1.568	0	0	0	0	0
ENSMUSG00000047420	Fam180a	family with sequence similarity 180, member A [Source:MGI Symbol;Acc:MGI:3039626]	0.00256002	0.176326	0.753685	-1.07923	protein_coding	chr6	35312746	35326141	-	1528	0.836	1.429	1.313	0.878	1.416	0.814	2.22	1.936	0.886	4.252
ENSMUSG00000027660	Skil	SKI-like [Source:MGI Symbol;Acc:MGI:106203]	0.0025654	0.176326	0.753685	0.454042	protein_coding	chr3	31095058	31122577	+	9694	5.591	5.003	5.662	4.291	4.154	4.353	3.352	3.188	3.887	3.284
ENSMUSG00000073514	Dok6	docking protein 6 [Source:MGI Symbol;Acc:MGI:3639495]	0.00257718	0.176326	0.753685	1.37742	protein_coding	chr18	89301082	89769528	-	5146	0.279	0.046	0.445	0.324	0.414	0.394	0.1	0.086	0.175	0.089
ENSMUSG00000035762	Tmem161b	transmembrane protein 161B [Source:MGI Symbol;Acc:MGI:1919995]	0.00259086	0.176326	0.753685	0.516495	protein_coding	chr13	84222314	84295870	+	2572	6.406	7.16	7.154	7.794	6.851	8.221	4.692	5.458	4.91	4.74
ENSMUSG00000038658	C030046E11Rik	RAB6A GEF complex partner 1 [Source:MGI Symbol;Acc:MGI:1924893]	0.00261143	0.176326	0.753685	0.474839	protein_coding	chr19	29522282	29606829	+	10727	3.857	2.941	3.986	3.222	3.363	3.474	2.099	2.214	2.878	2.512
ENSMUSG00000011658	Fuz	fuzzy homolog (Drosophila) [Source:MGI Symbol;Acc:MGI:1917550]	0.00261844	0.176326	0.753685	-0.56882	protein_coding	chr7	44896079	44902631	+	5003	2.209	1.563	2.132	1.707	1.799	1.363	2.846	2.665	2.287	2.551
ENSMUSG00000035967	Ddx26b	DEAD/H (Asp-Glu-Ala-Asp/His) box polypeptide 26B [Source:MGI Symbol;Acc:MGI:2442593]	0.00261875	0.176326	0.753685	0.526198	protein_coding	chrX	56454857	56507843	+	7173	6.778	4.155	7.549	5.85	6.003	7.206	3.717	3.975	4.842	4.326
ENSMUSG00000036256	Igfbp7	insulin-like growth factor binding protein 7 [Source:MGI Symbol;Acc:MGI:1352480]	0.00261996	0.176326	0.753685	-0.437085	protein_coding	chr5	77349240	77408045	-	1213	35.313	32.523	37.005	27.553	30.405	28.067	39.537	45.708	37.084	45.019
ENSMUSG00000027713	1810062G17Rik	RIKEN cDNA 1810062G17 gene [Source:MGI Symbol;Acc:MGI:1919532]	0.00262159	0.176326	0.753685	-1.49185	protein_coding	chr3	36475937	36482299	+	911	0.086	0	0.035	0	0.153	0.101	0.13	0.145	0.45	0.336
ENSMUSG00000039801	2410089E03Rik	RIKEN cDNA 2410089E03 gene [Source:MGI Symbol;Acc:MGI:1920942]	0.00263399	0.176581	0.753057	0.470438	protein_coding	chr15	8169106	8271158	+	13017	2.87	2.253	3.02	2.746	2.683	2.86	1.772	1.743	2.306	1.858
ENSMUSG00000005994	Tyrp1	tyrosinase-related protein 1 [Source:MGI Symbol;Acc:MGI:98881]	0.00264977	0.176826	0.752454	-1.6865	protein_coding	chr4	80834123	80851719	+	2828	0.12	0.028	0.034	0.115	0.123	0.13	0.753	0.047	0.304	0.162
ENSMUSG00000039824	Myl6b	myosin, light polypeptide 6B [Source:MGI Symbol;Acc:MGI:1917789]	0.00265489	0.176826	0.752454	-0.54589	protein_coding	chr10	128494157	128498685	-	1026	10.367	7.698	12.163	11.651	11.869	10.372	15.876	15.962	14.468	14.451
ENSMUSG00000042210	Abhd14a	abhydrolase domain containing 14A [Source:MGI Symbol;Acc:MGI:1915894]	0.00272127	0.18066	0.743137	-0.503027	protein_coding	chr9	106440051	106447678	-	1434	13.781	15.084	13.808	10.718	11.971	10.377	19.28	19.178	15.098	16.069
ENSMUSG00000087403	2900056M20Rik	Kdm5c adjacent non-coding transcript [Source:MGI Symbol;Acc:MGI:1920247]	0.00274974	0.181544	0.741019	1.41504	lincRNA	chrX	152298500	152327495	-	1417	0.662	0.112	0.809	0.66	0.517	0.91	0.167	0.187	0.318	0.189
ENSMUSG00000072620	Slfn2	schlafen 2 [Source:MGI Symbol;Acc:MGI:1313258]	0.00275227	0.181544	0.741019	1.25007	protein_coding	chr11	83065112	83070678	+	1664	1.896	3.196	1.588	0.635	1.153	0.914	0.711	0.345	0.542	0.896
ENSMUSG00000097823	Gm16701	predicted gene, 16701 [Source:MGI Symbol;Acc:MGI:4439625]	0.00276781	0.181983	0.739968	0.618784	lincRNA	chr1	166974024	167000841	-	2286	2.931	3.351	3.147	3.504	3.785	3.305	2.26	2.279	1.901	2.023
ENSMUSG00000006342	Susd2	sushi domain containing 2 [Source:MGI Symbol;Acc:MGI:1918983]	0.00279615	0.183259	0.736934	-0.432849	protein_coding	chr10	75636619	75644008	-	3255	15.29	10.937	15.482	14.952	14.225	12.922	19.495	17.508	18.292	18.08
ENSMUSG00000041926	Rnpep	arginyl aminopeptidase (aminopeptidase B) [Source:MGI Symbol;Acc:MGI:2384902]	0.00282582	0.184614	0.733735	-0.540935	protein_coding	chr1	135262712	135284084	-	3299	9.056	10.154	8.955	6.076	6.367	5.586	10.652	10.945	9.919	11.977
ENSMUSG00000038836	Agbl3	ATP/GTP binding protein-like 3 [Source:MGI Symbol;Acc:MGI:1923473]	0.00286554	0.186615	0.729054	0.528114	protein_coding	chr6	34780432	34859459	+	11075	1.252	1.086	1.161	1.336	1.248	1.344	0.787	0.861	0.848	0.842
ENSMUSG00000055818	A230083G16Rik	RIKEN cDNA A230083G16 gene [Source:MGI Symbol;Acc:MGI:3045289]	0.0028991	0.187635	0.726686	-1.24793	protein_coding	chr6	124916863	124925844	+	991	0.474	0.04	0.418	0.164	0.211	0.279	0.517	0.713	0.91	0.501
ENSMUSG00000027533	Fabp5	fatty acid binding protein 5, epidermal [Source:MGI Symbol;Acc:MGI:101790]	0.0028995	0.187635	0.726686	-0.432538	protein_coding	chr3	10012548	10016607	+	3567	58.434	53.441	55.922	47.852	47.658	44.7	70.343	75.366	59.031	64.633
ENSMUSG00000029826	Zc3hav1	zinc finger CCCH type, antiviral 1 [Source:MGI Symbol;Acc:MGI:1926031]	0.00292735	0.188841	0.723903	0.618245	protein_coding	chr6	38305286	38354603	-	6518	2.156	1.26	2.027	1.541	1.676	1.378	1.186	0.908	1.101	1.026
ENSMUSG00000003528	Slc25a1	solute carrier family 25 (mitochondrial carrier, citrate transporter), member 1 [Source:MGI Symbol;Acc:MGI:1345283]	0.00294361	0.189296	0.722859	-0.434773	protein_coding	chr16	17925211	17928219	-	2176	71.802	81.802	66.522	68.109	67.652	63.789	95.372	102.08	80.824	90.249
ENSMUSG00000035413	Tmem98	transmembrane protein 98 [Source:MGI Symbol;Acc:MGI:1923457]	0.00296722	0.190217	0.720751	-0.423577	protein_coding	chr11	80810175	80822033	+	1633	17.498	15.457	17.389	15.213	15.598	14.077	20.988	21.869	19.335	20.593
ENSMUSG00000024045	Akap8	A kinase (PRKA) anchor protein 8 [Source:MGI Symbol;Acc:MGI:1928488]	0.0029849	0.190683	0.719688	0.414902	protein_coding	chr17	32303676	32321153	-	3695	19.057	18.7	17.903	17.089	17.035	17.941	12.574	13.058	13.816	12.948
ENSMUSG00000030287	Itpr2	inositol 1,4,5-triphosphate receptor 2 [Source:MGI Symbol;Acc:MGI:99418]	0.00300024	0.190683	0.719688	0.436857	protein_coding	chr6	146108299	146502223	-	13484	4.31	3.776	4.125	3.848	4.06	4.312	2.548	2.743	3.394	3.013
ENSMUSG00000035284	Vps13c	vacuolar protein sorting 13C (yeast) [Source:MGI Symbol;Acc:MGI:2444207]	0.00300237	0.190683	0.719688	1.10838	protein_coding	chr9	67840396	67995634	+	11523	2.229	0.341	2.404	1.976	1.983	1.971	0.667	0.536	1.228	0.822
ENSMUSG00000097573	G730003C15Rik	RIKEN cDNA G730003C15 gene [Source:MGI Symbol;Acc:MGI:3641700]	0.00301769	0.190845	0.71932	0.927099	protein_coding	chr1	59119833	59122139	+	2307	0.678	0.826	0.524	1.181	0.953	1.038	0.393	0.497	0.409	0.447
ENSMUSG00000055676	Gm5069	predicted pseudogene 5069 [Source:MGI Symbol;Acc:MGI:3644516]	0.00302621	0.190845	0.71932	-0.591588	protein_coding	chr1	180326970	180330550	-	1328	4.26	3.885	4.842	3.95	3.626	3.816	6.949	6.615	5.126	5.237
ENSMUSG00000052336	Cx3cr1	chemokine (C-X3-C motif) receptor 1 [Source:MGI Symbol;Acc:MGI:1333815]	0.00303282	0.190845	0.71932	0.415037	protein_coding	chr9	119901616	120068283	-	3742	13.969	13.449	12.948	11.659	13.138	12.73	9.812	8.647	10.114	9.314
ENSMUSG00000018800	Abca5	ATP-binding cassette, sub-family A (ABC1), member 5 [Source:MGI Symbol;Acc:MGI:2386607]	0.00305909	0.191545	0.717729	0.435227	protein_coding	chr11	110269369	110337716	-	11437	4.869	3.932	4.871	5.045	4.579	5.216	3.207	3.342	3.693	3.435
ENSMUSG00000049649	Gpr3	G-protein coupled receptor 3 [Source:MGI Symbol;Acc:MGI:101908]	0.00306263	0.191545	0.717729	-0.577931	protein_coding	chr4	133209340	133212536	-	2734	3.29	2.25	3.656	2.722	2.438	2.544	3.794	3.73	4.29	4.515
ENSMUSG00000031613	Hpgd	hydroxyprostaglandin dehydrogenase 15 (NAD) [Source:MGI Symbol;Acc:MGI:108085]	0.00310348	0.191663	0.717461	0.58468	protein_coding	chr8	56294552	56321046	+	1719	9.676	11.729	10.352	7.664	8.058	8.094	7.525	6.291	4.723	5.469
ENSMUSG00000085084	4930570G19Rik	RIKEN cDNA 4930570G19 gene [Source:MGI Symbol;Acc:MGI:1923158]	0.00310941	0.191663	0.717461	0.722511	processed_transcript	chr3	156546753	156561746	-	4176	2.16	1.312	2.325	2.755	2.674	2.957	1.256	1.438	1.62	1.254
ENSMUSG00000023243	Kcnk5	potassium channel, subfamily K, member 5 [Source:MGI Symbol;Acc:MGI:1336175]	0.00311386	0.191663	0.717461	-0.653349	protein_coding	chr14	20140058	20181782	-	3364	1.069	0.897	1.278	0.858	0.788	0.794	1.442	1.535	1.475	1.363
ENSMUSG00000021134	Srsf5	serine/arginine-rich splicing factor 5 [Source:MGI Symbol;Acc:MGI:98287]	0.00311581	0.191663	0.717461	0.453173	protein_coding	chr12	80945504	80950507	+	3988	52.854	40.086	49.668	52.13	53.021	56.847	33.674	39.605	36.255	34.88
ENSMUSG00000067942	Zfp160	zinc finger protein 160 [Source:MGI Symbol;Acc:MGI:108187]	0.00312663	0.191663	0.717461	0.500123	protein_coding	chr17	21008941	21028852	+	3791	7.241	6.606	7.407	5.255	5.467	5.541	4.328	3.645	4.478	4.697
ENSMUSG00000048481	Mypop	Myb-related transcription factor, partner of profilin [Source:MGI Symbol;Acc:MGI:2446472]	0.00312948	0.191663	0.717461	-0.399218	protein_coding	chr7	18991245	19001766	+	2175	20.821	22.791	22.292	20.47	19.796	20.524	27.49	26.81	27.167	27.022
ENSMUSG00000060371	Caln1	calneuron 1 [Source:MGI Symbol;Acc:MGI:2155987]	0.00312992	0.191663	0.717461	0.562077	protein_coding	chr5	130369476	130840645	+	3565	6.399	5.266	6.662	7.984	8.075	9.149	4.569	4.99	5.406	4.213
ENSMUSG00000021186	Fbln5	fibulin 5 [Source:MGI Symbol;Acc:MGI:1346091]	0.00317865	0.193018	0.714402	-0.515909	protein_coding	chr12	101746565	101819055	-	5829	3.028	2.73	3.026	1.981	2.861	2.331	4.181	3.855	3.053	3.711
ENSMUSG00000048096	Lmod1	leiomodin 1 (smooth muscle) [Source:MGI Symbol;Acc:MGI:2135671]	0.00317975	0.193018	0.714402	-0.942515	protein_coding	chr1	135324807	135368065	+	3948	0.158	0.101	0.153	0.072	0.194	0.163	0.25	0.347	0.229	0.271
ENSMUSG00000031167	Rbm3	RNA binding motif protein 3 [Source:MGI Symbol;Acc:MGI:1099460]	0.00318027	0.193018	0.714402	0.740251	protein_coding	chrX	8138975	8145880	-	4698	16.348	10.72	14.603	27.652	26.269	26.378	9.856	13.277	13.267	11.217
ENSMUSG00000031883	Car7	carbonic anhydrase 7 [Source:MGI Symbol;Acc:MGI:103100]	0.00321696	0.194628	0.710795	-0.590733	protein_coding	chr8	104534700	104550343	+	2459	5.693	2.97	6.9	4.845	5.364	4.684	7.747	7.504	7.387	7.04
ENSMUSG00000024875	Yif1a	Yip1 interacting factor homolog A (S. cerevisiae) [Source:MGI Symbol;Acc:MGI:1915340]	0.00323553	0.194628	0.710795	-0.436452	protein_coding	chr19	5088538	5092879	+	1493	19.837	18.635	18.252	16.476	17.528	16.231	27.05	25.013	20.626	21.27
ENSMUSG00000064346	mt-Tw	mitochondrially encoded tRNA tryptophan [Source:MGI Symbol;Acc:MGI:102471]	0.0032375	0.194628	0.710795	1.51136	Mt_tRNA	chrM	4950	5016	+	67	17.121	10.07	18.055	59.472	72.388	68.072	13.539	13.177	15.301	13.118
ENSMUSG00000060487	Samd5	sterile alpha motif domain containing 5 [Source:MGI Symbol;Acc:MGI:2444815]	0.0032517	0.194628	0.710795	1.27381	protein_coding	chr10	9627259	9675208	-	2495	1.129	0.207	1.199	1.434	1.287	1.514	0.474	0.248	0.69	0.368
ENSMUSG00000069808	Fam57a	family with sequence similarity 57, member A [Source:MGI Symbol;Acc:MGI:2151840]	0.00325491	0.194628	0.710795	-0.414732	protein_coding	chr11	76179671	76214827	+	6615	8.485	7.146	8.869	7.339	8.102	6.881	10.41	10.337	9.36	10.352
ENSMUSG00000039220	Ppp1r10	protein phosphatase 1, regulatory subunit 10 [Source:MGI Symbol;Acc:MGI:1289273]	0.00326468	0.194628	0.710795	-0.514808	protein_coding	chr17	35916434	35932281	+	5621	6.855	4.102	6.762	4.731	4.525	3.942	6.729	6.62	7.747	7.397
ENSMUSG00000097924	A730020E08Rik	RIKEN cDNA A730020E08 gene [Source:MGI Symbol;Acc:MGI:2444999]	0.00327321	0.194628	0.710795	0.736966	lincRNA	chr6	61175613	61180810	-	1861	1.359	1.216	1.232	1.289	1.387	1.163	0.699	0.617	0.837	0.78
ENSMUSG00000018076	Med13l	mediator complex subunit 13-like [Source:MGI Symbol;Acc:MGI:2670178]	0.00328605	0.194827	0.710352	0.706	protein_coding	chr5	118560719	118765435	+	9293	3.703	1.807	3.744	4.135	4.491	4.293	2.007	1.558	3.053	2.192
ENSMUSG00000029306	Ibsp	integrin binding sialoprotein [Source:MGI Symbol;Acc:MGI:96389]	0.003307	0.195167	0.709594	-1.34746	protein_coding	chr5	104299171	104311469	+	2068	0.277	0.134	0.123	0.118	0.152	0.067	0.763	0.235	0.099	0.517
ENSMUSG00000021952	Xpo4	exportin 4 [Source:MGI Symbol;Acc:MGI:1888526]	0.00331838	0.195167	0.709594	1.03852	protein_coding	chr14	57581002	57665430	-	7266	0.933	0.202	0.828	0.727	0.72	0.881	0.288	0.255	0.497	0.295
ENSMUSG00000027832	Ptx3	pentraxin related gene [Source:MGI Symbol;Acc:MGI:104641]	0.00332384	0.195167	0.709594	1.30391	protein_coding	chr3	66219910	66225805	+	2682	0.642	0.769	0.404	1.698	1.717	2.096	0.456	0.658	0.321	0.484
ENSMUSG00000022491	Glycam1	glycosylation dependent cell adhesion molecule 1 [Source:MGI Symbol;Acc:MGI:95759]	0.00333582	0.195167	0.709594	-0.974005	protein_coding	chr15	103562762	103565078	-	625	1.001	1.143	0.662	0.911	0.391	0.59	1.388	1.554	1.575	1.712
ENSMUSG00000029408	Abcb9	ATP-binding cassette, sub-family B (MDR/TAP), member 9 [Source:MGI Symbol;Acc:MGI:1861729]	0.00334767	0.195167	0.709594	-0.439348	protein_coding	chr5	124061530	124095798	-	5817	9.681	6.946	10.371	10.142	9.015	9.036	12.929	12.453	11.3	11.864
ENSMUSG00000038630	Zkscan16	zinc finger with KRAB and SCAN domains 16 [Source:MGI Symbol;Acc:MGI:3510405]	0.00335009	0.195167	0.709594	1.51817	protein_coding	chr4	58943628	58958355	+	2794	3.033	0.256	3.521	3.609	3.185	4.04	0.692	0.474	1.923	0.875
ENSMUSG00000053007	Creb5	cAMP responsive element binding protein 5 [Source:MGI Symbol;Acc:MGI:2443973]	0.00335838	0.195167	0.709594	1.24606	protein_coding	chr6	53573384	53696007	+	3038	0.858	0.118	0.828	0.763	0.747	0.804	0.208	0.218	0.337	0.34
ENSMUSG00000029605	Oas1b	2'-5' oligoadenylate synthetase 1B [Source:MGI Symbol;Acc:MGI:97430]	0.0033708	0.195335	0.709219	1.25634	polymorphic_pseudogene	chr5	120812635	120824163	+	1992	0.576	0.737	0.751	0.408	0.473	0.185	0.059	0.288	0.165	0.288
ENSMUSG00000024856	Cdk2ap2	CDK2-associated protein 2 [Source:MGI Symbol;Acc:MGI:1098779]	0.0034328	0.198274	0.702734	-0.501424	protein_coding	chr19	4097182	4099019	+	1636	13.019	14.095	12.921	9.693	10.962	9.771	17.936	18.321	13.384	15.043
ENSMUSG00000090236	Car15	carbonic anhydrase 15 [Source:MGI Symbol;Acc:MGI:1931324]	0.00344616	0.198274	0.702734	-0.971986	protein_coding	chr16	17835276	17838364	-	1283	0.528	0.433	0.323	0.285	0.326	0.215	0.768	0.585	0.735	0.685
ENSMUSG00000021037	Ahsa1	AHA1, activator of heat shock protein ATPase 1 [Source:MGI Symbol;Acc:MGI:2387603]	0.00345051	0.198274	0.702734	-0.412575	protein_coding	chr12	87266746	87273997	+	1347	83.477	96.141	84.23	85.394	80.249	75.789	112.667	114.109	98.389	111.692
ENSMUSG00000064371	mt-Tt	mitochondrially encoded tRNA threonine [Source:MGI Symbol;Acc:MGI:102473]	0.00346427	0.198508	0.702221	2.1375	Mt_tRNA	chrM	15289	15355	+	67	0	2.962	0	4.248	4.687	2.75	0.589	0	0	0
ENSMUSG00000026307	Scly	selenocysteine lyase [Source:MGI Symbol;Acc:MGI:1355310]	0.00353969	0.201416	0.695907	-0.442614	protein_coding	chr1	91298338	91321075	+	4549	4.086	3.638	3.723	3.683	3.712	3.484	5.159	5.007	4.741	4.788
ENSMUSG00000031970	Dbndd1	dysbindin (dystrobrevin binding protein 1) domain containing 1 [Source:MGI Symbol;Acc:MGI:1919435]	0.00355232	0.201416	0.695907	-0.441091	protein_coding	chr8	123504718	123515463	-	2645	8.585	10.383	8.943	9.93	9.538	8.413	11.944	13.201	11.193	12.931
ENSMUSG00000071340	Trappc3l	trafficking protein particle complex 3 like [Source:MGI Symbol;Acc:MGI:3642034]	0.00355868	0.201416	0.695907	-1.6845	protein_coding	chr10	34037597	34109813	+	1183	0	0.034	0.054	0.103	0.029	0.039	0.367	0.075	0.347	0.032
ENSMUSG00000039795	Zfand1	zinc finger, AN1-type domain 1 [Source:MGI Symbol;Acc:MGI:1913611]	0.00356058	0.201416	0.695907	0.51931	protein_coding	chr3	10339953	10351317	-	6267	3.058	4.484	3.18	3.224	3.179	3.132	2.404	2.374	2.094	2.311
ENSMUSG00000014782	Plekhg4	pleckstrin homology domain containing, family G (with RhoGef domain) member 4 [Source:MGI Symbol;Acc:MGI:2142544]	0.0035641	0.201416	0.695907	0.813037	protein_coding	chr8	105373274	105382862	+	5331	0.807	0.476	0.752	0.488	0.406	0.415	0.303	0.257	0.346	0.301
ENSMUSG00000034254	Agpat1	1-acylglycerol-3-phosphate O-acyltransferase 1 (lysophosphatidic acid acyltransferase, alpha) [Source:MGI Symbol;Acc:MGI:1932075]	0.00358469	0.201715	0.695261	-0.421493	protein_coding	chr17	34604262	34613449	+	3001	32.204	22.522	33.182	27.273	29.114	26.926	37.678	36.832	36.797	37.208
ENSMUSG00000092470	Gm20518	predicted gene 20518 [Source:MGI Symbol;Acc:MGI:5141983]	0.00358907	0.201715	0.695261	-1.07346	protein_coding	chr16	17835277	17891671	-	3811	0.137	0.073	0.142	0.096	0.11	0.048	0.145	0.197	0.183	0.331
ENSMUSG00000067736	Gm10222	predicted gene 10222 [Source:MGI Symbol;Acc:MGI:3642643]	0.00360016	0.201734	0.695222	1.44321	protein_coding	chr1	24612404	24612700	-	297	58.023	6.949	62.597	16.565	19.032	41.57	18.856	5.499	16.154	7.463
ENSMUSG00000049538	Adamts16	a disintegrin-like and metallopeptidase (reprolysin type) with thrombospondin type 1 motif, 16 [Source:MGI Symbol;Acc:MGI:2429637]	0.00360906	0.201734	0.695222	0.642811	protein_coding	chr13	70727802	70841811	-	6836	1.4	0.813	1.257	1.065	0.919	0.93	0.71	0.71	0.57	0.643
ENSMUSG00000055026	Gabrg3	gamma-aminobutyric acid (GABA) A receptor, subunit gamma 3 [Source:MGI Symbol;Acc:MGI:95624]	0.00362128	0.201867	0.694935	0.514333	protein_coding	chr7	56716465	57387188	-	11934	1.418	1.048	1.403	1.315	1.447	1.432	0.836	0.906	1.017	0.897
ENSMUSG00000037649	H2-DMa	histocompatibility 2, class II, locus DMa [Source:MGI Symbol;Acc:MGI:95921]	0.00364265	0.202047	0.694548	-0.537358	protein_coding	chr17	34135182	34139101	+	1641	6.387	5.829	5.703	4.931	5.656	4.492	7.691	9.254	6.972	7.149
ENSMUSG00000030657	Xylt1	xylosyltransferase 1 [Source:MGI Symbol;Acc:MGI:2451073]	0.00364658	0.202047	0.694548	1.37411	protein_coding	chr7	117380979	117667751	+	3822	0.907	0.125	1.008	1.043	1.086	1.229	0.258	0.15	0.579	0.33
ENSMUSG00000027848	Olfml3	olfactomedin-like 3 [Source:MGI Symbol;Acc:MGI:1914877]	0.00365777	0.202047	0.694548	-0.543535	protein_coding	chr3	103722222	103738001	-	4371	2.887	2.579	3.037	1.87	2.906	2.445	4.25	3.858	2.908	3.864
ENSMUSG00000018340	Anxa6	annexin A6 [Source:MGI Symbol;Acc:MGI:88255]	0.00366391	0.202047	0.694548	-0.405436	protein_coding	chr11	54979108	55033445	-	2930	39.729	41.151	42.135	45.142	43.038	40.125	57.463	56.03	48.647	54.23
ENSMUSG00000030588	Yif1b	Yip1 interacting factor homolog B (S. cerevisiae) [Source:MGI Symbol;Acc:MGI:1924504]	0.00367764	0.20226	0.69409	-0.418515	protein_coding	chr7	29238329	29247593	+	1378	30.536	30.702	29.039	32.368	32.461	30.456	43.045	45.296	34.132	38.797
ENSMUSG00000049422	Chchd10	coiled-coil-helix-coiled-coil-helix domain containing 10 [Source:MGI Symbol;Acc:MGI:2143558]	0.00370609	0.20328	0.691905	-0.494829	protein_coding	chr10	75935573	75937725	+	939	99.563	158.879	107.81	111.846	104.899	112.302	161.705	187.807	132.624	155.583
ENSMUSG00000020520	Galnt10	UDP-N-acetyl-alpha-D-galactosamine:polypeptide N-acetylgalactosaminyltransferase 10 [Source:MGI Symbol;Acc:MGI:1890480]	0.00372091	0.203549	0.691332	-0.472048	protein_coding	chr11	57645442	57787514	+	5965	4.628	2.961	5.118	4.567	4.399	3.962	5.561	5.491	5.953	6.022
ENSMUSG00000027514	Zbp1	Z-DNA binding protein 1 [Source:MGI Symbol;Acc:MGI:1927449]	0.00379162	0.206865	0.684313	1.73697	protein_coding	chr2	173206612	173218923	-	3529	0.126	0.056	0.135	0.104	0.049	0.013	0.022	0.013	0	0.032
ENSMUSG00000029238	Clock	circadian locomotor output cycles kaput [Source:MGI Symbol;Acc:MGI:99698]	0.00384168	0.209041	0.67977	0.547881	protein_coding	chr5	76212177	76304548	-	7478	6.516	3.965	7.041	5.04	4.927	5.156	3.18	2.721	4.666	3.838
ENSMUSG00000097885	5031434O11Rik	RIKEN cDNA 5031434O11 gene [Source:MGI Symbol;Acc:MGI:1923230]	0.00385207	0.209051	0.679748	0.573312	lincRNA	chr3	51559757	51567117	+	3754	2.577	2.294	2.654	2.61	3.253	3.142	1.681	1.905	1.737	1.883
ENSMUSG00000025899	Alkbh8	alkB, alkylation repair homolog 8 (E. coli) [Source:MGI Symbol;Acc:MGI:1914917]	0.00387213	0.209585	0.678639	0.679057	protein_coding	chr9	3335478	3387050	+	3581	3.524	1.629	3.627	2.907	3.069	3.628	1.795	1.652	2.107	1.867
ENSMUSG00000022902	Stfa2	stefin A2 [Source:MGI Symbol;Acc:MGI:106197]	0.00389266	0.20974	0.67832	1.47491	protein_coding	chr16	36403946	36408363	-	423	4.561	8.35	1.204	2.691	2.31	2.069	1.305	0.417	1.163	1.807
ENSMUSG00000018479	1700125H20Rik	RIKEN cDNA 1700125H20 gene [Source:MGI Symbol;Acc:MGI:1920884]	0.00389543	0.20974	0.67832	1.41504	protein_coding	chr11	85170404	85181145	+	995	0.314	0.558	0.352	0.327	0.386	0.509	0.079	0.311	0.082	0.077
ENSMUSG00000003500	Impdh1	inosine 5'-phosphate dehydrogenase 1 [Source:MGI Symbol;Acc:MGI:96567]	0.00390576	0.209745	0.678308	-0.48413	protein_coding	chr6	29200434	29216364	-	3294	16.906	9.181	16.884	15.923	14.904	14.993	21.767	19.927	19.183	19.594
ENSMUSG00000008307	1700109H08Rik	RIKEN cDNA 1700109H08 gene [Source:MGI Symbol;Acc:MGI:1924286]	0.00394364	0.211227	0.675251	1.48543	protein_coding	chr5	3571566	3584356	+	880	0.148	0.586	0.253	0.508	0.555	0.366	0.045	0.1	0.186	0.13
ENSMUSG00000025612	Bach1	BTB and CNC homology 1 [Source:MGI Symbol;Acc:MGI:894680]	0.00400729	0.213717	0.67016	0.504549	protein_coding	chr16	87698945	87733346	+	6179	4.772	3	4.951	4.58	4.489	4.928	3.032	2.8	3.464	2.907
ENSMUSG00000097042	Gm17491	predicted gene, 17491 [Source:MGI Symbol;Acc:MGI:4937125]	0.00401097	0.213717	0.67016	0.646363	lincRNA	chr8	22480291	22483330	+	2309	2.699	2.664	2.316	2.307	2.841	1.975	1.657	1.663	1.581	1.225
ENSMUSG00000032690	Oas2	2'-5' oligoadenylate synthetase 2 [Source:MGI Symbol;Acc:MGI:2180852]	0.00404651	0.215052	0.667457	1.48171	protein_coding	chr5	120730333	120749853	-	4451	0.357	0.241	0.415	0.1	0.125	0.041	0.089	0.05	0.064	0.069
ENSMUSG00000031409	Tceal6	transcription elongation factor A (SII)-like 6 [Source:MGI Symbol;Acc:MGI:1923939]	0.00406206	0.21532	0.666915	-0.424458	protein_coding	chrX	135208687	135210687	-	1114	33.302	42.645	32.978	36.718	34.078	36.599	49.919	51.553	44.65	42.811
ENSMUSG00000040701	Ap1g2	adaptor protein complex AP-1, gamma 2 subunit [Source:MGI Symbol;Acc:MGI:1328307]	0.00410781	0.216958	0.663625	0.667127	protein_coding	chr14	55098578	55106593	-	4177	1.567	1.064	1.532	1.713	1.562	1.467	0.708	0.856	1.001	1.061
ENSMUSG00000040724	Kcna2	potassium voltage-gated channel, shaker-related subfamily, member 2 [Source:MGI Symbol;Acc:MGI:96659]	0.0041182	0.216958	0.663625	1.2957	protein_coding	chr3	107101567	107106879	+	3456	5.341	0.792	6.337	7	6.179	8.851	1.78	1.265	4.248	1.802
ENSMUSG00000007613	Tgfbr1	transforming growth factor, beta receptor I [Source:MGI Symbol;Acc:MGI:98728]	0.00413402	0.216958	0.663625	0.469847	protein_coding	chr4	47353222	47414931	+	6534	7.338	4.592	7.182	7.567	6.456	7.347	4.702	4.432	4.795	5.012
ENSMUSG00000026697	Myoc	myocilin [Source:MGI Symbol;Acc:MGI:1202864]	0.00414312	0.216958	0.663625	-0.908243	protein_coding	chr1	162639150	162649693	+	2079	8.239	9.068	8.207	3.54	2.048	3.723	12.388	11.062	7.613	11.047
ENSMUSG00000050592	Fam78a	family with sequence similarity 78, member A [Source:MGI Symbol;Acc:MGI:2443569]	0.00414582	0.216958	0.663625	-0.610543	protein_coding	chr2	32050055	32084857	-	5973	1.336	0.738	1.578	1.15	1.133	1.064	1.855	1.87	1.661	1.542
ENSMUSG00000027202	Slc12a1	solute carrier family 12, member 1 [Source:MGI Symbol;Acc:MGI:103150]	0.00416159	0.21706	0.66342	1.5025	protein_coding	chr2	125152505	125230002	+	5763	0.054	0.034	0.061	0.056	0.03	0.056	0.014	0	0.021	0.02
ENSMUSG00000086593	Gm16548	predicted gene 16548 [Source:MGI Symbol;Acc:MGI:4414968]	0.00416894	0.21706	0.66342	-1.52356	lincRNA	chr1	164148591	164152217	-	1226	0.043	0	0	0.066	0.057	0.038	0.032	0.216	0.201	0.125
ENSMUSG00000021311	Mtr	5-methyltetrahydrofolate-homocysteine methyltransferase [Source:MGI Symbol;Acc:MGI:894292]	0.00419292	0.21775	0.662042	0.750542	protein_coding	chr13	12186542	12258113	-	4482	1.14	0.522	1.058	0.953	1.067	1.028	0.475	0.552	0.622	0.554
ENSMUSG00000059040	Gm5506	enolase 1B, retrotransposed [Source:MGI Symbol;Acc:MGI:3648653]	0.00420342	0.21775	0.662042	-0.432003	protein_coding	chr18	48045335	48048378	+	1757	25.744	30.02	26.689	26.728	27.525	23.939	34.815	40.625	28.659	36.757
ENSMUSG00000019947	Arid5b	AT rich interactive domain 5B (MRF1-like) [Source:MGI Symbol;Acc:MGI:2175912]	0.00429716	0.220518	0.656556	1.48454	protein_coding	chr10	68095593	68278726	-	4494	1.183	0.124	1.218	1.945	1.747	1.855	0.237	0.255	0.748	0.604
ENSMUSG00000029304	Spp1	secreted phosphoprotein 1 [Source:MGI Symbol;Acc:MGI:98389]	0.00430245	0.220518	0.656556	-0.488086	protein_coding	chr5	104435118	104441050	+	1648	32.066	44.625	28.319	42.633	31.505	37.403	55.21	49.098	42.449	51.223
ENSMUSG00000053465	Hs6st3	heparan sulfate 6-O-sulfotransferase 3 [Source:MGI Symbol;Acc:MGI:1354960]	0.00430462	0.220518	0.656556	1.70526	protein_coding	chr14	119138415	119869594	+	1413	0.959	0.084	1.217	1.122	0.938	1.532	0.112	0.125	0.696	0.162
ENSMUSG00000037486	Asxl2	additional sex combs like 2 (Drosophila) [Source:MGI Symbol;Acc:MGI:1922552]	0.00430724	0.220518	0.656556	0.588787	protein_coding	chr12	3426857	3506852	+	14574	1.864	0.926	1.852	1.861	1.69	2.007	0.966	1.057	1.291	1.072
ENSMUSG00000000560	Gabra2	gamma-aminobutyric acid (GABA) A receptor, subunit alpha 2 [Source:MGI Symbol;Acc:MGI:95614]	0.0043106	0.220518	0.656556	0.657498	protein_coding	chr5	70961057	71095849	-	2392	49.591	17.919	46.328	37.498	34.075	38.018	22.011	17.089	30.343	21.919
ENSMUSG00000051166	Eml5	echinoderm microtubule associated protein like 5 [Source:MGI Symbol;Acc:MGI:2442513]	0.00437065	0.221652	0.654328	0.5188	protein_coding	chr12	98786604	98901484	-	10136	2.688	1.836	2.645	2.026	1.849	1.995	1.288	1.328	1.812	1.44
ENSMUSG00000026814	Eng	endoglin [Source:MGI Symbol;Acc:MGI:95392]	0.0043714	0.221652	0.654328	-0.561447	protein_coding	chr2	32646595	32682669	+	3870	10.314	5.282	10.735	6.314	6.663	5.904	10.436	8.726	11.729	12.086
ENSMUSG00000047643	Gm5454	predicted gene 5454 [Source:MGI Symbol;Acc:MGI:3648286]	0.00437261	0.221652	0.654328	1.80735	pseudogene	chr13	103356250	103357704	+	1455	0.09	0	0.153	0.028	0.024	0.095	0	0	0	0
ENSMUSG00000036078	Sigmar1	sigma non-opioid intracellular receptor 1 [Source:MGI Symbol;Acc:MGI:1195268]	0.00437809	0.221652	0.654328	-0.408751	protein_coding	chr4	41738493	41756157	-	3136	19.645	16.921	19.836	15.973	15.699	14.514	23.656	22.057	20.555	21.934
ENSMUSG00000043259	Fam13c	family with sequence similarity 13, member C [Source:MGI Symbol;Acc:MGI:1918971]	0.0043868	0.221652	0.654328	0.44556	protein_coding	chr10	70440668	70558731	+	3520	16.79	15.909	16.858	19.51	20.578	19.893	11.865	12.842	13.222	14.374
ENSMUSG00000013539	Tango2	transport and golgi organization 2 [Source:MGI Symbol;Acc:MGI:101825]	0.00443661	0.222821	0.652044	-0.388568	protein_coding	chr16	18300825	18348103	-	7040	11.428	11.991	12.065	12.504	11.246	11.02	15.507	15.268	14.067	14.889
ENSMUSG00000026349	Ccnt2	cyclin T2 [Source:MGI Symbol;Acc:MGI:1920199]	0.00443966	0.222821	0.652044	0.406102	protein_coding	chr1	127774164	127808061	+	12345	4.83	3.977	4.959	3.992	4.163	4.015	3.073	3.079	3.478	3.037
ENSMUSG00000042115	Klhdc8a	kelch domain containing 8A [Source:MGI Symbol;Acc:MGI:2442630]	0.00444548	0.222821	0.652044	-0.451907	protein_coding	chr1	132298626	132307357	+	4269	10.309	7.977	10.597	12.591	11.737	12.302	14.828	14.838	14.475	14.135
ENSMUSG00000035352	Ccl12	chemokine (C-C motif) ligand 12 [Source:MGI Symbol;Acc:MGI:108224]	0.00445338	0.222821	0.652044	1.24377	protein_coding	chr11	82101845	82103400	+	537	2.525	5.986	2.075	1.741	2.209	1.63	1.249	1.397	0.382	1.21
ENSMUSG00000038932	Tcfl5	transcription factor-like 5 (basic helix-loop-helix) [Source:MGI Symbol;Acc:MGI:2672878]	0.00446813	0.223015	0.651666	0.854241	protein_coding	chr2	180621956	180642708	-	3166	0.527	0.702	0.392	0.552	0.606	0.698	0.299	0.293	0.389	0.253
ENSMUSG00000074896	Ifit3	interferon-induced protein with tetratricopeptide repeats 3 [Source:MGI Symbol;Acc:MGI:1101055]	0.00449559	0.223514	0.650695	0.784114	protein_coding	chr19	34583531	34588731	+	1745	2.883	2.138	3.43	3.728	2.22	1.901	1.921	1.467	1.01	1.686
ENSMUSG00000015829	Tnr	tenascin R [Source:MGI Symbol;Acc:MGI:99516]	0.00450429	0.223514	0.650695	1.31745	protein_coding	chr1	159737510	159924397	+	4424	4.049	0.404	5.483	4.026	4.614	5.29	1.248	0.918	2.669	1.33
ENSMUSG00000026721	Rabgap1l	RAB GTPase activating protein 1-like [Source:MGI Symbol;Acc:MGI:1352507]	0.00453646	0.223514	0.650695	0.433375	protein_coding	chr1	160219174	160792938	-	9489	9.602	12.293	10.004	9.183	8.862	10.346	7.199	6.755	7.904	7.132
ENSMUSG00000025868	Higd2a	HIG1 domain family, member 2A [Source:MGI Symbol;Acc:MGI:1914294]	0.00455027	0.223514	0.650695	-0.40531	protein_coding	chr13	54590207	54591158	+	648	104.001	93.096	99.925	108.363	110.546	99.673	124.891	149.868	124.662	130.152
ENSMUSG00000045664	Cdc42ep2	CDC42 effector protein (Rho GTPase binding) 2 [Source:MGI Symbol;Acc:MGI:1929744]	0.00455657	0.223514	0.650695	-0.4591	protein_coding	chr19	5917556	5924816	-	1491	39.604	56.724	38.838	39.869	37.209	35.533	58.088	57.466	51.786	54.105
ENSMUSG00000027131	Emc4	ER membrane protein complex subunit 4 [Source:MGI Symbol;Acc:MGI:1915282]	0.00456688	0.223514	0.650695	-0.405241	protein_coding	chr2	112363011	112368027	-	1052	71.025	66.738	71.688	82.517	76.484	77.555	99.011	103.14	89.144	92.666
ENSMUSG00000085241	Snhg3	small nucleolar RNA host gene 3 [Source:MGI Symbol;Acc:MGI:2684817]	0.00456702	0.223514	0.650695	0.700798	processed_transcript	chr4	132348014	132353686	-	986	11.422	24.634	10.525	13.361	12.35	13.223	8.28	9.223	8.484	8.216
ENSMUSG00000041624	Gucy1a2	guanylate cyclase 1, soluble, alpha 2 [Source:MGI Symbol;Acc:MGI:2660877]	0.00457256	0.223514	0.650695	0.920273	protein_coding	chr9	3532354	3897342	+	5273	0.702	0.278	0.912	0.586	0.516	0.734	0.277	0.251	0.443	0.29
ENSMUSG00000053358	Gm9905	predicted gene 9905 [Source:MGI Symbol;Acc:MGI:3642311]	0.00457618	0.223514	0.650695	0.747114	protein_coding	chr7	121033252	121035096	-	1845	1.074	1.592	1.536	1.543	1.305	1.523	0.663	0.861	0.822	0.932
ENSMUSG00000032615	Nt5m	5',3'-nucleotidase, mitochondrial [Source:MGI Symbol;Acc:MGI:1917127]	0.00460842	0.224554	0.64868	-0.448442	protein_coding	chr11	59839447	59880968	+	3361	13.024	8.585	12.162	13.44	13.236	13.09	16.123	18.256	14.97	15.804
ENSMUSG00000090086	AI480526	expressed sequence AI480526 [Source:MGI Symbol;Acc:MGI:2140910]	0.00462251	0.224706	0.648384	0.758103	lincRNA	chr5	123133723	123141666	-	4725	4.883	1.697	4.615	4.75	5.346	5.392	1.87	2.607	3.029	2.709
ENSMUSG00000020150	Gamt	guanidinoacetate methyltransferase [Source:MGI Symbol;Acc:MGI:1098221]	0.00465614	0.225806	0.646264	-0.542813	protein_coding	chr10	80258151	80261012	-	1444	30.639	52.798	30.776	27.003	28.851	26.895	48.425	51.602	40.977	45.624
ENSMUSG00000074674	Gm10742		0.00470905	0.227833	0.642382	1.28575	protein_coding	chr3	17783514	17786898	-	3385	0.354	0.059	0.216	0.24	0.186	0.313	0.047	0.13	0.061	0.102
ENSMUSG00000075470	Alg10b	asparagine-linked glycosylation 10B (alpha-1,2-glucosyltransferase) [Source:MGI Symbol;Acc:MGI:2146159]	0.00472563	0.228098	0.641879	0.916125	protein_coding	chr15	90224311	90230554	+	3727	3.672	0.863	3.827	3.436	3.286	3.733	1.429	1.173	2.079	1.743
ENSMUSG00000040022	Rab11fip2	RAB11 family interacting protein 2 (class I) [Source:MGI Symbol;Acc:MGI:1922248]	0.00474114	0.228309	0.641477	0.47096	protein_coding	chr19	59902884	59943654	-	6080	7.534	4.752	7.603	7.122	6.691	6.713	4.716	3.993	5.544	4.62
ENSMUSG00000047632	Fgfbp3	fibroblast growth factor binding protein 3 [Source:MGI Symbol;Acc:MGI:1919764]	0.0047578	0.228315	0.641466	0.842408	protein_coding	chr19	36917550	36919615	-	1772	2.619	6.294	2.587	3.235	2.855	2.886	1.758	2.192	1.481	1.984
ENSMUSG00000078671	Chd2	chromodomain helicase DNA binding protein 2 [Source:MGI Symbol;Acc:MGI:2448567]	0.00476351	0.228315	0.641466	0.511899	protein_coding	chr7	73426691	73541746	-	9656	4.414	2.902	4.464	4.746	4.831	5.2	2.786	2.565	3.61	3.126
ENSMUSG00000047228	BC048546	cDNA sequence BC048546 [Source:MGI Symbol;Acc:MGI:3039594]	0.00477722	0.228333	0.64143	-0.639269	protein_coding	chr6	128539822	128581606	-	4698	0.943	0.71	0.935	1.142	1.173	1.069	1.175	1.813	1.519	1.554
ENSMUSG00000070327	Rnf213	ring finger protein 213 [Source:MGI Symbol;Acc:MGI:1289196]	0.00478919	0.228333	0.64143	0.662513	protein_coding	chr11	119393100	119487418	+	16888	1.69	0.729	1.802	0.992	0.988	0.933	0.717	0.661	0.823	0.692
ENSMUSG00000031189	Aff2	AF4/FMR2 family, member 2 [Source:MGI Symbol;Acc:MGI:1202294]	0.00479994	0.228333	0.64143	1.50196	protein_coding	chrX	69360294	69868037	+	7267	0.581	0.06	0.701	0.739	0.682	0.653	0.136	0.055	0.378	0.195
ENSMUSG00000097123	Gm6297	predicted gene 6297 [Source:MGI Symbol;Acc:MGI:3779584]	0.00480843	0.228333	0.64143	0.808859	lincRNA	chr4	40720154	40722398	-	2146	0.814	0.962	0.875	0.985	1.268	1.245	0.404	0.658	0.631	0.57
ENSMUSG00000042857	Gm9776	predicted gene 9776 [Source:MGI Symbol;Acc:MGI:3641792]	0.00487793	0.231099	0.636202	0.675638	protein_coding	chr13	94355839	94358818	-	2980	1.417	1.332	1.699	1.774	1.944	2.164	1.098	1.126	0.922	1.052
ENSMUSG00000036202	Rif1	Rap1 interacting factor 1 homolog (yeast) [Source:MGI Symbol;Acc:MGI:1098622]	0.00489117	0.231192	0.636027	0.535654	protein_coding	chr2	52072837	52122383	+	10527	2.947	1.531	2.794	2.202	2.115	2.302	1.521	1.292	1.796	1.579
ENSMUSG00000027981	Rnpc3	RNA-binding region (RNP1, RRM) containing 3 [Source:MGI Symbol;Acc:MGI:1914475]	0.00491883	0.231965	0.634577	0.550536	protein_coding	chr3	113605067	113630149	-	6627	3.139	1.982	3.026	2.19	2.143	2.19	1.47	1.339	1.924	1.73
ENSMUSG00000023143	Nagpa	N-acetylglucosamine-1-phosphodiester alpha-N-acetylglucosaminidase [Source:MGI Symbol;Acc:MGI:1351598]	0.00494803	0.23241	0.633744	-0.56274	protein_coding	chr16	5195289	5204012	-	2370	3.96	2.06	3.519	3.466	3.357	3.246	4.776	4.731	4.568	4.708
ENSMUSG00000025510	Cd151	CD151 antigen [Source:MGI Symbol;Acc:MGI:1096360]	0.00497474	0.23241	0.633744	-0.396864	protein_coding	chr7	141467362	141471479	+	2010	23.619	20.002	21.286	21.867	23.539	21.201	31.355	28.528	24.318	28.271
ENSMUSG00000096936	Gm3510	predicted gene 3510 [Source:MGI Symbol;Acc:MGI:3781687]	0.00498287	0.23241	0.633744	0.926937	lincRNA	chr5	15923755	15933406	-	1455	0.52	0.791	0.722	0.475	0.576	0.728	0.325	0.303	0.338	0.263
ENSMUSG00000036019	Tmtc2	transmembrane and tetratricopeptide repeat containing 2 [Source:MGI Symbol;Acc:MGI:1914057]	0.00498707	0.23241	0.633744	0.458816	protein_coding	chr10	105187663	105574451	-	7779	4.612	3.128	4.649	4.443	4.297	4.975	3.027	2.803	3.247	3.227
ENSMUSG00000019841	Rev3l	REV3-like, catalytic subunit of DNA polymerase zeta RAD54 like (S. cerevisiae) [Source:MGI Symbol;Acc:MGI:1337131]	0.00500696	0.23241	0.633744	0.477635	protein_coding	chr10	39732118	39875211	+	13293	4.328	3.637	4.469	2.933	2.782	2.915	2.285	2.178	2.816	2.484
ENSMUSG00000074024	4632427E13Rik	RIKEN cDNA 4632427E13 gene [Source:MGI Symbol;Acc:MGI:1915436]	0.0050082	0.23241	0.633744	0.789615	antisense	chr7	92734166	92741468	-	7303	0.286	0.299	0.257	0.223	0.191	0.227	0.097	0.151	0.14	0.157
ENSMUSG00000041324	Inhba	inhibin beta-A [Source:MGI Symbol;Acc:MGI:96570]	0.0050242	0.23241	0.633744	1.06711	protein_coding	chr13	16011851	16027211	+	1980	0.514	0.301	0.643	0.472	0.441	0.442	0.139	0.089	0.393	0.193
ENSMUSG00000074486	Bglap2	bone gamma-carboxyglutamate protein 2 [Source:MGI Symbol;Acc:MGI:88157]	0.00503415	0.23241	0.633744	-1.39232	protein_coding	chr3	88377736	88378699	-	471	0.554	0.674	0.135	0	0.148	0.489	1.591	0.562	0.522	1.379
ENSMUSG00000029112	Nkx1-1	NK1 transcription factor related, locus 1 (Drosophila) [Source:MGI Symbol;Acc:MGI:109346]	0.00503893	0.23241	0.633744	-1.3505	protein_coding	chr5	33430734	33433976	-	1209	0.065	0.066	0.026	0.067	0.115	0.076	0.261	0.11	0.102	0.411
ENSMUSG00000030779	Rbbp6	retinoblastoma binding protein 6 [Source:MGI Symbol;Acc:MGI:894835]	0.00504156	0.23241	0.633744	0.392445	protein_coding	chr7	122965686	123002557	+	8752	10.164	10.239	10.367	10.221	10.194	10.617	7.467	7.313	8.354	7.427
ENSMUSG00000087050	A030003K02Rik	dehydrogenase/reductase (SDR family) member 13, opposite strand [Source:MGI Symbol;Acc:MGI:1924478]	0.00508723	0.233496	0.631721	0.957356	antisense	chr11	78030012	78032665	-	2429	0.612	0.425	0.747	0.887	0.876	0.967	0.341	0.291	0.591	0.267
ENSMUSG00000040648	Ppip5k2	diphosphoinositol pentakisphosphate kinase 2 [Source:MGI Symbol;Acc:MGI:2142810]	0.00508787	0.233496	0.631721	0.3889	protein_coding	chr1	97706048	97770411	-	11816	3.956	4.125	3.888	3.72	3.467	3.731	2.941	2.877	2.818	2.71
ENSMUSG00000034732	Pabpc5	poly(A) binding protein, cytoplasmic 5 [Source:MGI Symbol;Acc:MGI:2136401]	0.00511866	0.234384	0.630072	2	protein_coding	chrX	119927196	119930165	+	2434	0.086	0	0.275	0.1	0.129	0.151	0.016	0.018	0.051	0
ENSMUSG00000028348	Murc	muscle-related coiled-coil protein [Source:MGI Symbol;Acc:MGI:1915266]	0.00513726	0.234712	0.629465	0.929611	protein_coding	chr4	48663514	48673502	+	2054	0.597	0.638	0.527	0.772	0.968	1.099	0.288	0.408	0.399	0.447
ENSMUSG00000059003	Grin2a	glutamate receptor, ionotropic, NMDA2A (epsilon 1) [Source:MGI Symbol;Acc:MGI:95820]	0.0051501	0.234776	0.629346	1.05889	protein_coding	chr16	9577710	9994921	-	5296	0.261	0.105	0.258	0.223	0.303	0.4	0.149	0.108	0.147	0.065
ENSMUSG00000040133	Gpr176	G protein-coupled receptor 176 [Source:MGI Symbol;Acc:MGI:2685858]	0.00516241	0.234815	0.629274	-0.494613	protein_coding	chr2	118277110	118373419	-	3899	5.971	5.822	5.944	3.963	3.929	3.875	6.868	6.329	6.594	7.106
ENSMUSG00000021733	Slc4a7	solute carrier family 4, sodium bicarbonate cotransporter, member 7 [Source:MGI Symbol;Acc:MGI:2443878]	0.00519143	0.235106	0.628736	0.5359	protein_coding	chr14	14703025	14799943	+	7389	3.98	2.573	4.041	2.372	2.333	2.718	2.06	1.9	2.042	1.996
ENSMUSG00000087473	Gm13883	predicted gene 13883 [Source:MGI Symbol;Acc:MGI:3650051]	0.00519173	0.235106	0.628736	1.30485	antisense	chr2	104256672	104275757	+	1818	0.215	0.175	0.193	0.313	0.077	0.203	0.065	0.073	0.045	0.084
ENSMUSG00000086603	Gm13620	predicted gene 13620 [Source:MGI Symbol;Acc:MGI:3650077]	0.00520919	0.235377	0.628235	1.85561	lincRNA	chr2	60125096	60125819	+	511	0.153	0.311	0.062	0.477	0.478	0.811	0.154	0	0	0.075
ENSMUSG00000032517	Mobp	myelin-associated oligodendrocytic basic protein [Source:MGI Symbol;Acc:MGI:108511]	0.00522852	0.235405	0.628185	-0.412843	protein_coding	chr9	120149742	120181484	+	6481	651.33	477.164	645.263	639.424	630.25	634.342	756.21	742.561	832.061	844.285
ENSMUSG00000032171	Pin1	protein (peptidyl-prolyl cis/trans isomerase) NIMA-interacting 1 [Source:MGI Symbol;Acc:MGI:1346036]	0.00523275	0.235405	0.628185	-0.418953	protein_coding	chr9	20652130	20666584	+	3808	17.301	21.387	17.355	17.127	16.447	15.739	24.287	25.491	19.738	22.017
ENSMUSG00000022223	Sdr39u1	short chain dehydrogenase/reductase family 39U, member 1 [Source:MGI Symbol;Acc:MGI:1916876]	0.00527357	0.236722	0.625761	-0.487702	protein_coding	chr14	55897286	55900232	-	1226	36.98	29.459	37.236	51.239	47.984	46.557	57.84	63.046	52.444	54.454
ENSMUSG00000055523	Gucy2g	guanylate cyclase 2g [Source:MGI Symbol;Acc:MGI:106025]	0.00531733	0.237815	0.62376	1.5119	protein_coding	chr19	55198297	55241236	-	3690	0.212	0.043	0.147	0.055	0.142	0.125	0.021	0.048	0	0.072
ENSMUSG00000021388	Aspn	asporin [Source:MGI Symbol;Acc:MGI:1913945]	0.00532111	0.237815	0.62376	-0.697146	protein_coding	chr13	49544443	49567557	+	2346	0.967	1.252	1.126	0.919	0.759	0.805	1.782	1.204	1.311	1.873
ENSMUSG00000045008	9030612E09Rik	RIKEN cDNA 9030612E09 gene [Source:MGI Symbol;Acc:MGI:1921780]	0.00534443	0.238338	0.622806	0.842279	protein_coding	chr10	43174704	43176562	+	1859	0.855	0.619	0.753	1.006	1.032	1.19	0.382	0.617	0.441	0.493
ENSMUSG00000091083	Gm4535	predicted gene 4535 [Source:MGI Symbol;Acc:MGI:3782719]	0.00536753	0.238849	0.621876	1.80735	pseudogene	chr7	141406530	141407326	+	797	0.131	0.349	0.12	0.051	0.044	0	0	0	0	0
ENSMUSG00000039086	Ss18l1	synovial sarcoma translocation gene on chromosome 18-like 1 [Source:MGI Symbol;Acc:MGI:2444061]	0.00540257	0.239299	0.621059	0.407213	protein_coding	chr2	180042509	180070201	+	4343	10.103	11.971	10.086	10.074	9.384	10.173	7.192	7.278	8.346	7.426
ENSMUSG00000020023	Tmcc3	transmembrane and coiled coil domains 3 [Source:MGI Symbol;Acc:MGI:2442900]	0.00540377	0.239299	0.621059	0.40624	protein_coding	chr10	94311949	94590956	+	7153	19.612	17.062	19.622	19.633	20.283	20.197	13.575	12.713	15.627	15.098
ENSMUSG00000018822	Sfrp5	secreted frizzled-related sequence protein 5 [Source:MGI Symbol;Acc:MGI:1860298]	0.00541264	0.239299	0.621059	-0.588221	protein_coding	chr19	42197971	42202252	-	1900	5.255	8.105	5.697	4.515	6.152	4.971	8.428	11.315	7.424	6.818
ENSMUSG00000021318	Gli3	GLI-Kruppel family member GLI3 [Source:MGI Symbol;Acc:MGI:95729]	0.00542732	0.239432	0.620817	0.616671	protein_coding	chr13	15463235	15730026	+	9589	0.96	0.633	0.843	0.738	0.924	0.918	0.559	0.442	0.663	0.45
ENSMUSG00000033904	Ccp110	centriolar coiled coil protein 110 [Source:MGI Symbol;Acc:MGI:2141942]	0.00551854	0.242934	0.614512	0.457115	protein_coding	chr7	118712552	118737024	+	8256	12.54	10.162	12.794	14.878	14.775	15.373	8.9	9.095	10.862	9.267
ENSMUSG00000052812	Atad2b	ATPase family, AAA domain containing 2B [Source:MGI Symbol;Acc:MGI:2444798]	0.00553349	0.243071	0.614267	1.17486	protein_coding	chr12	4917404	5044047	+	4688	1.368	0.178	1.487	1.067	1.139	1.189	0.32	0.301	0.708	0.481
ENSMUSG00000064193	Gm4735	predicted gene 4735 [Source:MGI Symbol;Acc:MGI:3645521]	0.00555189	0.243358	0.613755	-0.429102	pseudogene	chr2	80837127	80838762	+	1636	14.055	12.348	14.166	15.906	14.375	12.897	20.322	20.102	15.966	16.888
ENSMUSG00000046449	C77370	expressed sequence C77370 [Source:MGI Symbol;Acc:MGI:2148050]	0.00557492	0.24344	0.613608	0.48925	protein_coding	chrX	104077434	104201185	-	11532	1.757	1.707	1.811	1.541	1.271	1.254	1.081	1.034	1.166	1.024
ENSMUSG00000056459	Zbtb25	zinc finger and BTB domain containing 25 [Source:MGI Symbol;Acc:MGI:99197]	0.00559241	0.24344	0.613608	0.604483	protein_coding	chr12	76347782	76369602	-	3131	3.439	2.13	3.03	3.065	3.243	3.517	2.154	1.579	2.37	1.745
ENSMUSG00000057378	Ryr3	ryanodine receptor 3 [Source:MGI Symbol;Acc:MGI:99684]	0.00560466	0.24344	0.613608	0.515658	protein_coding	chr2	112631355	113217096	-	17682	1.174	0.761	1.199	0.869	1.04	1.006	0.622	0.599	0.805	0.707
ENSMUSG00000036752	Tubb4b	tubulin, beta 4B class IVB [Source:MGI Symbol;Acc:MGI:1915472]	0.00561278	0.24344	0.613608	-0.405597	protein_coding	chr2	25222160	25224702	-	2088	175.853	195.153	173.764	176.016	161.677	161.483	255.203	238.557	194.128	210.562
ENSMUSG00000036816	Atoh7	atonal homolog 7 (Drosophila) [Source:MGI Symbol;Acc:MGI:1355553]	0.0056131	0.24344	0.613608	1.08641	protein_coding	chr10	63100156	63100605	+	450	0.927	0.97	1.273	1.175	1.241	1.024	0.526	0.49	0.364	0.51
ENSMUSG00000072501	Phf20l1	PHD finger protein 20-like 1 [Source:MGI Symbol;Acc:MGI:2444412]	0.00566451	0.244391	0.611915	0.455863	protein_coding	chr15	66577572	66645255	+	6670	7.7	6.795	7.784	5.06	4.98	5.671	4.328	4.249	4.642	4.675
ENSMUSG00000085207	Gm11767	predicted gene 11767 [Source:MGI Symbol;Acc:MGI:3650674]	0.0056946	0.244391	0.611915	1.24903	antisense	chr11	119935803	119942698	-	493	1.216	0.805	1.098	0.66	0.779	1.215	0.56	0.09	0.582	0.233
ENSMUSG00000098178	Gm26924	YY1 associated myogenesis RNA 1 [Source:MGI Symbol;Acc:MGI:5504039]	0.00569568	0.244391	0.611915	-0.823437	lincRNA	chr17	39846958	39848788	+	1831	1370.52	3630.09	1167.05	995.727	1041.45	1106.91	2810.33	3015.26	2430.86	2475.47
ENSMUSG00000093622	Gm20703	predicted gene 20703 [Source:MGI Symbol;Acc:MGI:5313150]	0.00569751	0.244391	0.611915	1.95936	antisense	chr17	70834664	70836044	+	385	0	0.515	0.165	0.317	0.725	1.077	0.205	0	0	0
ENSMUSG00000029108	Pcdh7	protocadherin 7 [Source:MGI Symbol;Acc:MGI:1860487]	0.00570575	0.244391	0.611915	0.821264	protein_coding	chr5	57718021	58129351	+	6204	6.492	2.041	6.794	7.504	7.666	8.547	3.032	2.668	5.169	3.456
ENSMUSG00000087305	A430035B10Rik	RIKEN cDNA A430035B10 gene [Source:MGI Symbol;Acc:MGI:2443789]	0.00571397	0.244391	0.611915	0.583693	processed_transcript	chr6	8488795	8510430	-	5056	1.119	1.123	1.083	0.925	0.98	1.048	0.71	0.742	0.584	0.665
ENSMUSG00000081534	Slc48a1	solute carrier family 48 (heme transporter), member 1 [Source:MGI Symbol;Acc:MGI:1914989]	0.0057277	0.244391	0.611915	-0.416998	protein_coding	chr15	97784355	97792692	+	2690	103.517	88.73	103.847	119.122	119.801	115.823	145.075	149.593	127.346	143.026
ENSMUSG00000022762	Ncam2	neural cell adhesion molecule 2 [Source:MGI Symbol;Acc:MGI:97282]	0.00573033	0.244391	0.611915	0.634396	protein_coding	chr16	81200697	81624285	+	6162	4.654	1.964	5.109	3.814	3.499	4.142	2.227	1.999	3.161	2.245
ENSMUSG00000002820	Atg4d	autophagy related 4D, cysteine peptidase [Source:MGI Symbol;Acc:MGI:2444308]	0.00574274	0.244412	0.611878	-0.389573	protein_coding	chr9	21265299	21274368	+	2541	14.261	15.182	14.358	12.945	11.631	12.546	17.554	18.119	16.573	16.513
ENSMUSG00000045087	S1pr5	sphingosine-1-phosphate receptor 5 [Source:MGI Symbol;Acc:MGI:2150641]	0.00578172	0.245115	0.610631	-0.463182	protein_coding	chr9	21242912	21248443	-	2500	26.488	38.037	27.594	23.55	22.708	22.279	36.489	38.546	34.707	34.056
ENSMUSG00000094410	Zbed6	zinc finger, BED domain containing 6 [Source:MGI Symbol;Acc:MGI:3828086]	0.00578729	0.245115	0.610631	1.5128	protein_coding	chr1	133619940	133661318	-	10156	0.973	0.051	1.323	0.544	0.557	0.857	0.14	0.148	0.436	0.237
ENSMUSG00000023153	Tmem52	transmembrane protein 52 [Source:MGI Symbol;Acc:MGI:1916921]	0.00579968	0.245115	0.610631	-0.922186	protein_coding	chr4	155469114	155470858	+	1157	1.127	1.063	0.936	2.109	2.352	2.469	1.977	3.815	3.509	3.27
ENSMUSG00000016327	Atp1b4	ATPase, (Na+)/K+ transporting, beta 4 polypeptide [Source:MGI Symbol;Acc:MGI:1915071]	0.00582121	0.245115	0.610631	-1.16993	protein_coding	chrX	38316184	38336769	+	4201	0.006	0	0.008	0	0	0	0.009	0.021	0.02	0.027
ENSMUSG00000037286	Stag1	stromal antigen 1 [Source:MGI Symbol;Acc:MGI:1098658]	0.00582858	0.245115	0.610631	0.442392	protein_coding	chr9	100597798	100958545	+	10266	3.807	2.544	3.972	3.252	3.766	3.469	2.413	2.352	2.728	2.423
ENSMUSG00000026124	Cfc1	cripto, FRL-1, cryptic family 1 [Source:MGI Symbol;Acc:MGI:109448]	0.00583094	0.245115	0.610631	-1.16993	protein_coding	chr1	34535648	34544311	+	1038	0.025	0	0.031	0	0	0	0.038	0.085	0.079	0.11
ENSMUSG00000043122	A530016L24Rik	RIKEN cDNA A530016L24 gene [Source:MGI Symbol;Acc:MGI:2443020]	0.00585814	0.245708	0.609581	-0.975752	protein_coding	chr12	112489448	112499927	+	2636	0.237	0.376	0.181	0.185	0.106	0.105	0.494	0.402	0.28	0.42
ENSMUSG00000097640	Gm20033	predicted gene, 20033 [Source:MGI Symbol;Acc:MGI:5012218]	0.00586983	0.245708	0.609581	0.91983	processed_transcript	chr5	64708207	64804117	-	1495	0.541	1.168	0.724	0.789	0.91	0.955	0.448	0.531	0.411	0.307
ENSMUSG00000022387	Brd1	bromodomain containing 1 [Source:MGI Symbol;Acc:MGI:1924161]	0.00588099	0.245708	0.609581	0.438733	protein_coding	chr15	88687300	88734233	-	8138	5.206	3.902	5.359	5.501	5.308	5.508	3.552	3.249	4.263	3.667
ENSMUSG00000034342	Cbl	Casitas B-lineage lymphoma [Source:MGI Symbol;Acc:MGI:88279]	0.00593828	0.247597	0.606254	1.49717	protein_coding	chr9	44149262	44234046	-	5083	1.841	0.094	2.211	1.6	1.805	1.912	0.287	0.287	0.944	0.632
ENSMUSG00000073664	Nbeal1	neurobeachin like 1 [Source:MGI Symbol;Acc:MGI:2444343]	0.00598628	0.24836	0.604918	0.458896	protein_coding	chr1	60180599	60338328	+	16084	1.885	1.325	1.946	1.383	1.466	1.432	1.145	1.01	1.188	1.093
ENSMUSG00000039735	Fnbp1l	formin binding protein 1-like [Source:MGI Symbol;Acc:MGI:1925642]	0.0059909	0.24836	0.604918	0.43001	protein_coding	chr3	122538719	122619667	-	5408	13.585	11.463	13.327	9.127	10.155	9.677	8.139	7.322	8.735	8.119
ENSMUSG00000096755	Gm20746	predicted gene, 20746 [Source:MGI Symbol;Acc:MGI:5434102]	0.00601242	0.24836	0.604918	1.58496	pseudogene	chr10	130592154	130592705	-	552	0.189	0.288	0.173	0.147	0.063	0	0	0	0	0
ENSMUSG00000024854	Pold4	polymerase (DNA-directed), delta 4 [Source:MGI Symbol;Acc:MGI:1916995]	0.00601958	0.24836	0.604918	-0.437332	protein_coding	chr19	4231899	4233631	+	910	16.473	15.875	15.288	18.23	17.063	16.2	23.577	22.314	20.458	20.955
ENSMUSG00000073147	5031425E22Rik	RIKEN cDNA 5031425E22 gene [Source:MGI Symbol;Acc:MGI:1923227]	0.00605132	0.24836	0.604918	0.588579	protein_coding	chr5	23431810	23433919	-	2110	4.806	6.922	4.934	7.997	6.846	7.183	3.701	4.31	4.275	4.473
ENSMUSG00000067081	Asb18	ankyrin repeat and SOCS box-containing 18 [Source:MGI Symbol;Acc:MGI:2655109]	0.00605435	0.24836	0.604918	1.47089	protein_coding	chr1	89952591	90014666	-	1581	0.313	0.025	0.403	0.386	0.309	0.291	0.1	0.056	0.078	0.145
ENSMUSG00000040896	Kcnd3	potassium voltage-gated channel, Shal-related family, member 3 [Source:MGI Symbol;Acc:MGI:1928743]	0.00607177	0.24836	0.604918	0.509695	protein_coding	chr3	105452330	105674002	+	9587	3.377	1.925	3.673	3.155	3.377	3.455	2.086	1.86	2.442	2.232
ENSMUSG00000086095	Gm15328	predicted gene 15328 [Source:MGI Symbol;Acc:MGI:3705182]	0.00607212	0.24836	0.604918	1.41504	lincRNA	chr18	16816407	16822783	+	2977	0.394	0.053	0.599	0.314	0.387	0.309	0.146	0.059	0.22	0.039
ENSMUSG00000072969	Armcx5	armadillo repeat containing, X-linked 5 [Source:MGI Symbol;Acc:MGI:2148026]	0.00607598	0.24836	0.604918	0.706956	protein_coding	chrX	135742733	135747322	+	4247	4.076	2.766	3.995	6.539	6.745	7.344	2.925	2.858	3.486	3.293
ENSMUSG00000055531	Cpsf6	cleavage and polyadenylation specific factor 6 [Source:MGI Symbol;Acc:MGI:1913948]	0.00607764	0.24836	0.604918	0.429597	protein_coding	chr10	117344673	117380015	-	10510	10.17	11.31	10.153	7.753	7.606	8.495	6.439	6.603	6.988	6.647
ENSMUSG00000085037	4933421O10Rik	RIKEN cDNA 4933421O10 gene [Source:MGI Symbol;Acc:MGI:1918323]	0.00612166	0.248736	0.604261	0.542588	processed_transcript	chr4	33027142	33031323	-	3847	2.236	2.455	2.3	2.78	2.54	2.79	1.507	1.744	1.684	1.798
ENSMUSG00000051951	Xkr4	X Kell blood group precursor related family member 4 [Source:MGI Symbol;Acc:MGI:3528744]	0.00612981	0.248736	0.604261	0.804581	protein_coding	chr1	3205901	3671498	-	6094	1.48	0.475	1.51	1.361	1.265	1.482	0.641	0.543	0.902	0.702
ENSMUSG00000091351	Gm17135	predicted gene 17135 [Source:MGI Symbol;Acc:MGI:4937962]	0.00614216	0.248736	0.604261	1.91754	antisense	chr5	143922577	143980991	-	564	0.046	0.07	0.226	0.433	0.309	0.735	0.14	0	0	0
ENSMUSG00000005886	Ncoa2	nuclear receptor coactivator 2 [Source:MGI Symbol;Acc:MGI:1276533]	0.00614308	0.248736	0.604261	0.45529	protein_coding	chr1	13139105	13374083	-	14344	3.321	2.302	3.76	3.149	3.148	3.42	2.202	1.871	2.684	2.265
ENSMUSG00000045193	Cirbp	cold inducible RNA binding protein [Source:MGI Symbol;Acc:MGI:893588]	0.00614748	0.248736	0.604261	0.728163	protein_coding	chr10	80165985	80172786	+	2604	23.528	36.244	19.768	51.48	48.05	54.897	21.795	27.377	21.762	21.602
ENSMUSG00000025161	Slc16a3	solute carrier family 16 (monocarboxylic acid transporters), member 3 [Source:MGI Symbol;Acc:MGI:1933438]	0.00616495	0.248952	0.603884	-0.635003	protein_coding	chr11	120948480	120960868	+	5318	0.628	0.702	0.742	0.52	0.486	0.485	1.016	0.822	0.725	1.042
ENSMUSG00000086851	A430108G06Rik	RIKEN cDNA A430108G06 gene [Source:MGI Symbol;Acc:MGI:2442478]	0.00621327	0.249976	0.602101	0.906426	processed_transcript	chr11	53564688	53567313	-	1504	0.711	1.161	0.55	0.784	0.673	0.796	0.262	0.499	0.436	0.356
ENSMUSG00000054178	Gm9938	predicted gene 9938 [Source:MGI Symbol;Acc:MGI:3641836]	0.00622258	0.249976	0.602101	1.16408	protein_coding	chr19	23723279	23725034	+	1756	2.138	0.452	1.958	1.389	1.113	1.417	0.584	0.277	1.121	0.413
ENSMUSG00000028776	Tinagl1	tubulointerstitial nephritis antigen-like 1 [Source:MGI Symbol;Acc:MGI:2137617]	0.00622687	0.249976	0.602101	-0.63196	protein_coding	chr4	130164454	130175122	-	4358	0.784	1.011	0.825	0.69	1.065	0.751	1.077	1.347	1.176	1.587
ENSMUSG00000046718	Bst2	bone marrow stromal cell antigen 2 [Source:MGI Symbol;Acc:MGI:1916800]	0.00625747	0.250714	0.600821	1.15744	protein_coding	chr8	71534264	71537437	-	764	8.667	20.26	10.459	5.109	4.476	3.075	4.749	4.044	2.898	3.351
ENSMUSG00000038276	Asic3	acid-sensing (proton-gated) ion channel 3 [Source:MGI Symbol;Acc:MGI:2159339]	0.00627235	0.250821	0.600637	-1.23704	protein_coding	chr5	24413451	24417834	+	1942	0.148	0.041	0.131	0.105	0.108	0.142	0.528	0.159	0.401	0.079
ENSMUSG00000020431	Adcy1	adenylate cyclase 1 [Source:MGI Symbol;Acc:MGI:99677]	0.00630024	0.251446	0.599556	0.505662	protein_coding	chr11	7063489	7178506	+	12522	12.933	7.173	13.761	11.576	12.311	12.619	7.556	6.899	10.034	7.596
ENSMUSG00000026987	Baz2b	bromodomain adjacent to zinc finger domain, 2B [Source:MGI Symbol;Acc:MGI:2442782]	0.00634349	0.25268	0.597428	0.439532	protein_coding	chr2	59899363	60209839	-	17604	2.059	2.311	2.318	1.695	1.883	1.751	1.324	1.321	1.691	1.402
ENSMUSG00000046607	Hrk	harakiri, BCL2 interacting protein (contains only BH3 domain) [Source:MGI Symbol;Acc:MGI:1201608]	0.00640755	0.254287	0.594676	0.504262	protein_coding	chr5	118164648	118189478	+	5677	2.356	2.041	2.338	2.149	2.526	2.735	1.563	1.493	1.864	1.548
ENSMUSG00000019852	D10Bwg1379e	DNA segment, Chr 10, Brigham & Women's Genetics 1379 expressed [Source:MGI Symbol;Acc:MGI:106387]	0.00641179	0.254287	0.594676	1.03662	protein_coding	chr10	18588011	18743758	-	8216	0.984	0.256	1.151	1.015	0.82	1.043	0.269	0.285	0.759	0.335
ENSMUSG00000028434	Epb4.1l4b	erythrocyte protein band 4.1-like 4b [Source:MGI Symbol;Acc:MGI:1859149]	0.00642101	0.254287	0.594676	0.466387	protein_coding	chr4	56991972	57143437	-	8858	6.687	4.44	6.695	6.894	7.622	7.422	4.386	4.61	5.203	4.478
ENSMUSG00000026565	Pou2f1	POU domain, class 2, transcription factor 1 [Source:MGI Symbol;Acc:MGI:101898]	0.006441	0.254587	0.594164	0.557015	protein_coding	chr1	165865154	166002678	-	16597	1.057	0.588	1.137	0.911	0.826	0.883	0.563	0.5	0.699	0.608
ENSMUSG00000060534	Dcc	deleted in colorectal carcinoma [Source:MGI Symbol;Acc:MGI:94869]	0.00647087	0.255276	0.59299	1.43415	protein_coding	chr18	71258738	72351069	-	8067	0.313	0.025	0.343	0.252	0.212	0.257	0.049	0.049	0.173	0.047
ENSMUSG00000041801	Phlda3	pleckstrin homology-like domain, family A, member 3 [Source:MGI Symbol;Acc:MGI:1351485]	0.0064978	0.255846	0.592021	-0.486305	protein_coding	chr1	135766119	135769136	+	1559	57.192	100.735	60.81	66.192	70.031	63.799	89.706	108.531	84.089	99.788
ENSMUSG00000047021	Ccdc108	coiled-coil domain containing 108 [Source:MGI Symbol;Acc:MGI:2444274]	0.00651103	0.255876	0.59197	0.703962	protein_coding	chr1	74902071	74935599	-	7817	1.261	0.503	0.774	0.988	0.861	0.884	0.419	0.599	0.572	0.499
ENSMUSG00000034889	Cactin	cactin, spliceosome C complex subunit [Source:MGI Symbol;Acc:MGI:1917562]	0.00661652	0.259525	0.585822	-0.39952	protein_coding	chr10	81321103	81326251	+	2724	8.709	8.086	8.823	8.269	8.8	8.676	11.452	12.186	10.838	9.525
ENSMUSG00000097729	2310015A10Rik	RIKEN cDNA 2310015A10 gene [Source:MGI Symbol;Acc:MGI:1916798]	0.006709	0.26265	0.580623	0.649468	lincRNA	chr12	80120548	80132844	-	4843	5.464	3.049	5.456	7.925	7.875	8.228	3.518	3.965	4.217	4.056
ENSMUSG00000097961	Gm27000	predicted gene, 27000 [Source:MGI Symbol;Acc:MGI:5504115]	0.00672822	0.262901	0.580209	1.0438	lincRNA	chrX	88759471	88760312	-	842	5.728	1.178	5.52	3.042	3.605	4.651	2.061	1.153	2.727	1.362
ENSMUSG00000097820	E530011L22Rik	RIKEN cDNA E530011L22 gene [Source:MGI Symbol;Acc:MGI:2443770]	0.00684463	0.264026	0.578353	0.590623	lincRNA	chr9	121757207	121759788	-	2007	3.092	3.441	3.474	4.153	4.381	3.902	2.771	2.595	2.186	2.152
ENSMUSG00000015243	Abca1	ATP-binding cassette, sub-family A (ABC1), member 1 [Source:MGI Symbol;Acc:MGI:99607]	0.0068564	0.264026	0.578353	0.417891	protein_coding	chr4	53030787	53159895	-	10363	5.175	3.841	5.64	4.292	3.946	4.623	2.949	3.31	3.723	3.33
ENSMUSG00000026043	Col3a1	collagen, type III, alpha 1 [Source:MGI Symbol;Acc:MGI:88453]	0.00687688	0.264026	0.578353	-0.555338	protein_coding	chr1	45311538	45349706	+	8378	18.658	14.543	19.413	8.377	12.969	10.871	22.935	22.013	14.688	20.818
ENSMUSG00000034127	Tspan8	tetraspanin 8 [Source:MGI Symbol;Acc:MGI:2384918]	0.00689283	0.264026	0.578353	-1.00216	protein_coding	chr10	115817284	115849893	+	1522	0.582	1.095	0.502	0.508	0.527	0.726	1.581	1.044	0.485	2.159
ENSMUSG00000087221	BC037032	cDNA Sequence BC037032 [Source:MGI Symbol;Acc:MGI:3040924]	0.00689594	0.264026	0.578353	1.03653	processed_transcript	chr15	4021686	4027402	-	4659	0.207	0.128	0.178	0.358	0.15	0.218	0.085	0.095	0.123	0.074
ENSMUSG00000037341	Slc9a7	solute carrier family 9 (sodium/hydrogen exchanger), member 7 [Source:MGI Symbol;Acc:MGI:2444530]	0.00690211	0.264026	0.578353	1.08324	protein_coding	chrX	20105755	20291807	-	3819	1.311	0.301	1.4	1.693	1.873	1.93	0.651	0.37	0.913	0.66
ENSMUSG00000029600	1110008J03Rik	RBPJ interacting and tubulin associated 1 [Source:MGI Symbol;Acc:MGI:1922021]	0.00690835	0.264026	0.578353	-0.425311	protein_coding	chr5	120594305	120612589	-	2836	7.235	5.388	7.364	7.24	6.816	7.277	9.387	9.308	9.08	8.233
ENSMUSG00000031540	Kat6a	K(lysine) acetyltransferase 6A [Source:MGI Symbol;Acc:MGI:2442415]	0.00691232	0.264026	0.578353	0.543104	protein_coding	chr8	22859535	22943259	+	9180	5.992	2.823	5.92	4.806	4.717	4.577	2.84	2.635	4.226	3.076
ENSMUSG00000026399	Cd55	CD55 antigen [Source:MGI Symbol;Acc:MGI:104850]	0.00691807	0.264026	0.578353	-0.527442	protein_coding	chr1	130439027	130462744	-	4853	2.665	2.38	2.217	1.768	2.092	1.699	3.901	2.802	2.467	2.827
ENSMUSG00000090108	Gm15717	predicted gene 15717 [Source:MGI Symbol;Acc:MGI:3783159]	0.0069451	0.264026	0.578353	1.58496	antisense	chr8	69110471	69111244	+	346	0.603	0	0.46	0.47	0.202	0.666	0	0	0.119	0.11
ENSMUSG00000028737	Aldh4a1	aldehyde dehydrogenase 4 family, member A1 [Source:MGI Symbol;Acc:MGI:2443883]	0.00695297	0.264026	0.578353	-0.422504	protein_coding	chr4	139622866	139649690	+	4907	4.155	4.238	3.847	3.306	3.434	3.446	4.533	5.245	4.621	5.093
ENSMUSG00000084950	Gm5577	predicted gene 5577 [Source:MGI Symbol;Acc:MGI:3648213]	0.00695393	0.264026	0.578353	0.658725	protein_coding	chr6	87980883	88005471	+	2100	1.85	2.514	1.925	1.743	1.545	1.689	1.052	1.03	1.308	1.219
ENSMUSG00000039716	Dock3	dedicator of cyto-kinesis 3 [Source:MGI Symbol;Acc:MGI:2429763]	0.00695593	0.264026	0.578353	0.45794	protein_coding	chr9	106892834	107231909	-	14439	6.253	5.868	6.592	8.192	7.692	8.235	4.578	4.58	6.094	5.026
ENSMUSG00000069516	Lyz2	lysozyme 2 [Source:MGI Symbol;Acc:MGI:96897]	0.00695608	0.264026	0.578353	-0.528288	protein_coding	chr10	117277334	117282274	-	1266	22.735	23.481	15.012	16.347	19.513	14.992	29.283	24.652	17.944	33.113
ENSMUSG00000062488	I830012O16Rik	RIKEN cDNA I830012O16 gene [Source:MGI Symbol;Acc:MGI:3698419]	0.00696409	0.264026	0.578353	0.645521	protein_coding	chr19	34607970	34613401	+	2000	1.916	1.786	2.228	1.992	1.675	1.497	1.242	1.236	0.861	1.223
ENSMUSG00000097537	2610020C07Rik	RIKEN cDNA 2610020C07 gene [Source:MGI Symbol;Acc:MGI:1917168]	0.00697079	0.264026	0.578353	0.861721	lincRNA	chr16	11203383	11225796	+	2925	0.339	0.285	0.37	0.361	0.358	0.362	0.162	0.181	0.126	0.248
ENSMUSG00000052291	5330438D12Rik	RIKEN cDNA 5330438D12 gene [Source:MGI Symbol;Acc:MGI:3026931]	0.00697583	0.264026	0.578353	0.624691	pseudogene	chr10	116581281	116583515	+	2229	3.111	5.377	3.185	3.63	3.444	3.824	1.982	2.495	2.465	2.554
ENSMUSG00000073016	Uprt	uracil phosphoribosyltransferase (FUR1) homolog (S. cerevisiae) [Source:MGI Symbol;Acc:MGI:2685620]	0.00699921	0.264423	0.577701	1.35421	protein_coding	chrX	104482818	104507490	+	2304	1.471	0.103	1.782	1.182	0.909	1.32	0.377	0.249	0.694	0.348
ENSMUSG00000020964	Sel1l	sel-1 suppressor of lin-12-like (C. elegans) [Source:MGI Symbol;Acc:MGI:1329016]	0.00701328	0.264468	0.577627	0.377346	protein_coding	chr12	91806043	91849157	-	8555	19.342	17.522	19.934	18.954	18.525	19.257	13.793	13.132	15.405	14.37
ENSMUSG00000021709	Erbb2ip	Erbb2 interacting protein [Source:MGI Symbol;Acc:MGI:1890169]	0.00704563	0.264601	0.577409	0.610204	protein_coding	chr13	103818787	103920514	-	6591	19.006	9.713	18.257	23.695	23.251	26.26	11.519	11.546	15.193	12.918
ENSMUSG00000049241	Gpr81	hydrocarboxylic acid receptor 1 [Source:MGI Symbol;Acc:MGI:2441671]	0.00704568	0.264601	0.577409	-0.960472	protein_coding	chr5	123876736	123880020	-	3285	0.357	0.242	0.475	0.186	0.202	0.168	0.612	0.591	0.225	0.675
ENSMUSG00000040296	Ddx58	DEAD (Asp-Glu-Ala-Asp) box polypeptide 58 [Source:MGI Symbol;Acc:MGI:2442858]	0.00705551	0.264601	0.577409	0.651181	protein_coding	chr4	40203773	40239828	-	7050	1.52	0.94	1.617	0.836	0.945	0.882	0.778	0.676	0.663	0.645
ENSMUSG00000005465	Il27ra	interleukin 27 receptor, alpha [Source:MGI Symbol;Acc:MGI:1355318]	0.00710285	0.26589	0.575297	-1.04654	protein_coding	chr8	84030287	84042575	-	2657	0.177	0.149	0.216	0.153	0.039	0.035	0.297	0.266	0.216	0.331
ENSMUSG00000003037	Rab8a	RAB8A, member RAS oncogene family [Source:MGI Symbol;Acc:MGI:96960]	0.0071535	0.267299	0.573003	-0.377837	protein_coding	chr8	72161200	72183904	+	4678	10.126	10.121	9.895	8.579	8.816	7.839	12.09	11.927	10.79	11.853
ENSMUSG00000073538	E330020D12Rik	Riken cDNA E330020D12 gene [Source:MGI Symbol;Acc:MGI:3761270]	0.00724605	0.268171	0.571588	1.01649	protein_coding	chr1	153404827	153408429	-	1956	0.626	0.406	0.602	0.769	1.302	1.201	0.242	0.384	0.461	0.449
ENSMUSG00000097526	Gm26847	predicted gene, 26847 [Source:MGI Symbol;Acc:MGI:5477341]	0.00727265	0.268171	0.571588	0.975125	lincRNA	chr10	128230590	128232790	-	2109	0.272	0.339	0.377	0.251	0.381	0.328	0.168	0.209	0.136	0.091
ENSMUSG00000092085	Gm17224	predicted gene 17224 [Source:MGI Symbol;Acc:MGI:4938051]	0.00728516	0.268171	0.571588	1.78427	antisense	chr1	172213021	172213680	+	500	0.104	0.238	0.064	0.569	0.209	0.645	0	0.088	0	0.076
ENSMUSG00000031256	Cstf2	cleavage stimulation factor, 3' pre-RNA subunit 2 [Source:MGI Symbol;Acc:MGI:1343054]	0.00729093	0.268171	0.571588	0.396692	protein_coding	chrX	134059187	134086819	+	9180	15.245	15.058	15.699	12.158	12.748	12.491	9.86	9.68	11.462	10.02
ENSMUSG00000025383	Il23a	interleukin 23, alpha subunit p19 [Source:MGI Symbol;Acc:MGI:1932410]	0.00729729	0.268171	0.571588	-0.634877	protein_coding	chr10	128296140	128298084	-	1359	6.1	4.497	5.364	3.141	2.901	3.085	6.559	6.496	5.823	6.271
ENSMUSG00000037808	Fam76b	family with sequence similarity 76, member B [Source:MGI Symbol;Acc:MGI:1920076]	0.00729742	0.268171	0.571588	0.452666	protein_coding	chr9	13827716	13846541	+	4325	5.118	5.313	5.211	4.127	4.647	5.507	3.073	3.44	3.954	3.693
ENSMUSG00000051111	Sv2c	synaptic vesicle glycoprotein 2c [Source:MGI Symbol;Acc:MGI:1922459]	0.00729898	0.268171	0.571588	1.2144	protein_coding	chr13	95959443	96132577	-	4454	6.246	1.016	7.591	8.864	8.421	10.147	2.116	1.487	5.837	2.359
ENSMUSG00000031529	Tnks	tankyrase, TRF1-interacting ankyrin-related ADP-ribose polymerase [Source:MGI Symbol;Acc:MGI:1341087]	0.00730288	0.268171	0.571588	1.27069	protein_coding	chr8	34829179	34965690	-	6444	7.116	0.579	7.954	7.818	7.494	8.214	1.983	1.349	4.652	2.497
ENSMUSG00000033713	Foxn3	forkhead box N3 [Source:MGI Symbol;Acc:MGI:1918625]	0.00732659	0.268171	0.571588	0.928079	protein_coding	chr12	99194980	99450111	-	4651	2.887	0.811	3.101	3.261	3.646	3.586	1.187	0.949	2.345	1.397
ENSMUSG00000047773	Ankfn1	ankyrin-repeat and fibronectin type III domain containing 1 [Source:MGI Symbol;Acc:MGI:2686021]	0.00733119	0.268171	0.571588	1.62882	protein_coding	chr11	89420987	89639631	-	2386	0.47	0.05	0.64	0.341	0.585	0.483	0.033	0.074	0.344	0.032
ENSMUSG00000097431	Gm26782	predicted gene, 26782 [Source:MGI Symbol;Acc:MGI:5477276]	0.00733712	0.268171	0.571588	0.695145	lincRNA	chr14	50870364	50879003	+	2650	0.836	0.719	0.805	0.767	0.79	1.06	0.446	0.6	0.449	0.461
ENSMUSG00000051373	Ppapdc3	phosphatidic acid phosphatase type 2 domain containing 3 [Source:MGI Symbol;Acc:MGI:2445183]	0.00734292	0.268171	0.571588	-0.384412	protein_coding	chr2	32095528	32110820	+	2078	11.618	10.543	10.984	11.153	10.259	11.373	14.785	14.169	13.142	13.756
ENSMUSG00000097636	5830416P10Rik	RIKEN cDNA 5830416P10 gene [Source:MGI Symbol;Acc:MGI:1922001]	0.00735731	0.268171	0.571588	-0.940621	lincRNA	chr19	53441212	53464796	-	8664	0.051	0.11	0.037	0.07	0.048	0.058	0.082	0.107	0.147	0.15
ENSMUSG00000040663	Clcf1	cardiotrophin-like cytokine factor 1 [Source:MGI Symbol;Acc:MGI:1930088]	0.00735987	0.268171	0.571588	1.14267	protein_coding	chr19	4214238	4223490	+	3713	0.393	0.15	0.386	0.679	0.517	0.906	0.17	0.178	0.32	0.206
ENSMUSG00000028538	St3gal3	ST3 beta-galactoside alpha-2,3-sialyltransferase 3 [Source:MGI Symbol;Acc:MGI:1316659]	0.00738426	0.268583	0.570922	-0.377428	protein_coding	chr4	117932154	118134914	-	2768	19.6	16.976	19	19.125	19.753	19.24	24.621	26.616	21.792	22.876
ENSMUSG00000013646	Sh3bp5l	SH3 binding domain protein 5 like [Source:MGI Symbol;Acc:MGI:1933124]	0.0074215	0.26946	0.569506	-0.364453	protein_coding	chr11	58330724	58347728	+	6352	16.483	15.458	16.519	15.51	15.101	13.599	19.744	19.896	18.418	19.318
ENSMUSG00000003429	Rps11	ribosomal protein S11 [Source:MGI Symbol;Acc:MGI:1351329]	0.007529	0.27288	0.564029	-0.383876	protein_coding	chr7	45122388	45124389	-	602	217.53	226.724	207.877	203.366	217.699	206.238	299.267	297.927	226.484	261.278
ENSMUSG00000038803	Ost4	oligosaccharyltransferase 4 homolog (S. cerevisiae) [Source:MGI Symbol;Acc:MGI:1914945]	0.00756743	0.27322	0.563487	-0.433856	protein_coding	chr5	30905885	30907788	-	1272	31.113	37.379	26.404	26.211	23.536	23.831	38.447	39.874	31.689	37.734
ENSMUSG00000081739	Mdm4-ps	transformed mouse 3T3 cell double minute 4, pseudogene [Source:MGI Symbol;Acc:MGI:2136991]	0.00757285	0.27322	0.563487	1.65208	pseudogene	chrX	128261411	128267924	+	6514	0.032	0.006	0.034	0.019	0.032	0.035	0.006	0.007	0.006	0
ENSMUSG00000044429	Cryga	crystallin, gamma A [Source:MGI Symbol;Acc:MGI:88521]	0.00757835	0.27322	0.563487	-2.31677	protein_coding	chr1	65100389	65103373	-	730	0.143	0.489	0.131	0.056	0.096	0.189	0.108	0	0.056	4.293
ENSMUSG00000038535	Zfp280d	zinc finger protein 280D [Source:MGI Symbol;Acc:MGI:2384583]	0.00760969	0.273869	0.562457	0.473729	protein_coding	chr9	72274860	72363777	+	19017	1.604	0.906	1.59	1.345	1.361	1.41	0.956	0.912	1.063	0.896
ENSMUSG00000061175	Fnip2	folliculin interacting protein 2 [Source:MGI Symbol;Acc:MGI:2683054]	0.00765626	0.275062	0.560569	0.541666	protein_coding	chr3	79455971	79567796	-	8367	1.851	1.214	2.032	1.89	1.931	2.296	1.164	1.071	1.411	1.352
ENSMUSG00000066175	2510046G10Rik	RIKEN cDNA 2510046G10 gene [Source:MGI Symbol;Acc:MGI:3698051]	0.00768053	0.275452	0.559954	0.951906	protein_coding	chr7	126649223	126649570	-	348	3.221	4.562	2.744	2.454	3.409	1.986	1.133	2.41	1.178	1.208
ENSMUSG00000015656	Hspa8	heat shock protein 8 [Source:MGI Symbol;Acc:MGI:105384]	0.00771522	0.275918	0.559219	-0.371597	protein_coding	chr9	40800984	40805200	+	4156	263.116	248.519	281.632	245.229	241.76	229.246	335.148	323.594	284.808	323.009
ENSMUSG00000047182	Irs3	insulin receptor substrate 3 [Source:MGI Symbol;Acc:MGI:1194882]	0.00772044	0.275918	0.559219	-1.33985	protein_coding	chr5	137643032	137645714	-	2337	0.033	0.017	0.054	0	0.045	0.02	0.051	0.132	0.14	0.049
ENSMUSG00000040268	Plekha1	pleckstrin homology domain containing, family A (phosphoinositide binding specific) member 1 [Source:MGI Symbol;Acc:MGI:2442213]	0.00774791	0.276418	0.558433	0.475502	protein_coding	chr7	130865756	130913312	+	8527	33.341	25.897	33.552	40.245	40.568	42.941	22.122	23.316	29.474	26.32
ENSMUSG00000034282	Evpl	envoplakin [Source:MGI Symbol;Acc:MGI:107507]	0.0077735	0.27685	0.557755	-0.55499	protein_coding	chr11	116220559	116238077	-	6384	0.547	0.522	0.529	0.535	0.508	0.462	0.766	0.657	0.719	0.832
ENSMUSG00000033166	Dis3	DIS3 mitotic control homolog (S. cerevisiae) [Source:MGI Symbol;Acc:MGI:1919912]	0.00787224	0.279881	0.553027	0.56593	protein_coding	chr14	99076634	99099770	-	3722	3.502	2.293	3.575	4.162	3.665	4.505	2.31	2.253	2.688	2.279
ENSMUSG00000024870	Rab1b	RAB1B, member RAS oncogene family [Source:MGI Symbol;Acc:MGI:1923558]	0.00793123	0.281075	0.551178	-0.39957	protein_coding	chr19	5099207	5106996	-	1835	80.201	59.478	80.48	82.826	82.543	84.957	102.284	110.297	91.575	98.815
ENSMUSG00000023019	Gpd1	glycerol-3-phosphate dehydrogenase 1 (soluble) [Source:MGI Symbol;Acc:MGI:95679]	0.00793505	0.281075	0.551178	-0.469744	protein_coding	chr15	99717515	99725005	+	2961	82.676	51.497	83.376	94.268	93.069	93.927	102.814	105.668	115.981	124.09
ENSMUSG00000086324	Gm15564	predicted gene 15564 [Source:MGI Symbol;Acc:MGI:3783013]	0.00796317	0.281075	0.551178	-0.697782	antisense	chr16	35966752	35983230	-	821	15.242	25.379	12.873	8.518	10.625	12.962	27.19	18.926	28.02	16.151
ENSMUSG00000026173	Plcd4	phospholipase C, delta 4 [Source:MGI Symbol;Acc:MGI:107469]	0.00797321	0.281075	0.551178	-0.395429	protein_coding	chr1	74542888	74567794	+	5420	6.441	6.019	6.608	5.454	5.137	4.7	6.556	7.363	7.603	7.727
ENSMUSG00000041309	Nkx6-2	NK6 homeobox 2 [Source:MGI Symbol;Acc:MGI:1352738]	0.00797862	0.281075	0.551178	-0.453124	protein_coding	chr7	139579377	139582797	-	1906	21.789	36.107	24.385	28.393	27.02	27.506	34.846	43.355	32.551	36.63
ENSMUSG00000073490	AI607873	expressed sequence AI607873 [Source:MGI Symbol;Acc:MGI:2138302]	0.00802821	0.281075	0.551178	1.31316	protein_coding	chr1	173723430	173741809	-	3481	0.232	0.41	0.302	0.14	0.06	0.119	0.068	0.114	0.071	0.055
ENSMUSG00000020075	Ddx21	DEAD (Asp-Glu-Ala-Asp) box polypeptide 21 [Source:MGI Symbol;Acc:MGI:1860494]	0.00802954	0.281075	0.551178	0.392972	protein_coding	chr10	62580248	62602298	-	4742	7.724	6.595	7.546	7.545	6.872	7.782	5.539	5.52	5.967	4.747
ENSMUSG00000028670	Lypla2	lysophospholipase 2 [Source:MGI Symbol;Acc:MGI:1347000]	0.00803492	0.281075	0.551178	-0.415324	protein_coding	chr4	135968224	135972626	-	2054	27.442	36.906	28.44	30.999	30.374	29.225	42.07	44.723	32.301	40.075
ENSMUSG00000079042	Trim61	tripartite motif-containing 61 [Source:MGI Symbol;Acc:MGI:2387432]	0.00803911	0.281075	0.551178	-1.32193	protein_coding	chr8	65012976	65018688	-	2156	0.012	0	0.03	0	0	0	0.018	0.102	0.038	0.035
ENSMUSG00000044005	Gls2	glutaminase 2 (liver, mitochondrial) [Source:MGI Symbol;Acc:MGI:2143539]	0.00804284	0.281075	0.551178	-0.44283	protein_coding	chr10	128194457	128210004	+	3474	5.628	3.804	5.764	5.957	5.725	6.06	7.198	7.344	7.259	7.271
ENSMUSG00000040680	Kremen2	kringle containing transmembrane protein 2 [Source:MGI Symbol;Acc:MGI:1920266]	0.00807744	0.281175	0.551023	-0.830075	protein_coding	chr17	23741200	23745829	-	2116	0.234	0.431	0.391	0.25	0.28	0.218	0.559	0.647	0.446	0.488
ENSMUSG00000027489	Necab3	N-terminal EF-hand calcium binding protein 3 [Source:MGI Symbol;Acc:MGI:1861721]	0.00809555	0.281175	0.551023	-0.418176	protein_coding	chr2	154544399	154558890	-	2548	13.24	16.931	14.093	18.814	16.761	17.646	21.778	23.024	18.829	21.282
ENSMUSG00000036928	Stag3	stromal antigen 3 [Source:MGI Symbol;Acc:MGI:1355311]	0.00811753	0.281175	0.551023	0.661393	protein_coding	chr5	138280240	138312393	+	5733	0.737	0.678	0.833	0.738	0.803	0.675	0.344	0.4	0.658	0.42
ENSMUSG00000032561	Acpp	acid phosphatase, prostate [Source:MGI Symbol;Acc:MGI:1928480]	0.00811865	0.281175	0.551023	-1.0227	protein_coding	chr9	104288251	104337728	-	7310	0.164	0.174	0.235	0.289	0.215	0.265	0.944	0.181	0.449	0.225
ENSMUSG00000024610	Cd74	CD74 antigen (invariant polypeptide of major histocompatibility complex, class II antigen-associated) [Source:MGI Symbol;Acc:MGI:96534]	0.00812362	0.281175	0.551023	-0.587117	protein_coding	chr18	60803848	60812646	+	1410	2.847	3.378	2.709	2.595	3.464	2.614	4.587	4.446	3.228	4.987
ENSMUSG00000052558	Gm9884		0.00812796	0.281175	0.551023	1.22239	protein_coding	chr1	25830657	25831878	+	1222	0.448	0.779	0.365	0.266	0.485	0.264	0.129	0.217	0.235	0.094
ENSMUSG00000086340	1810059C17Rik	RIKEN cDNA 1810059C17 gene [Source:MGI Symbol;Acc:MGI:1917068]	0.00815269	0.281556	0.550435	1.68806	processed_transcript	chr2	18054193	18056613	-	487	0.214	0.57	0.065	0.334	0.287	0.189	0.081	0	0	0.078
ENSMUSG00000094628	Gm3252	predicted gene 3252 [Source:MGI Symbol;Acc:MGI:3781430]	0.00818031	0.282035	0.549697	0.65577	protein_coding	chr14	4726775	4747493	+	1956	1.386	1.359	1.318	1.601	1.748	1.554	0.948	1.038	0.776	0.918
ENSMUSG00000030946	Lhpp	phospholysine phosphohistidine inorganic pyrophosphate phosphatase [Source:MGI Symbol;Acc:MGI:1923679]	0.00820927	0.282473	0.549023	-0.467199	protein_coding	chr7	132610638	132706420	+	2085	8.34	9.499	8.031	6.552	6.761	6.187	10.839	11.284	8.417	10.135
ENSMUSG00000000903	Vpreb3	pre-B lymphocyte gene 3 [Source:MGI Symbol;Acc:MGI:98938]	0.00823333	0.282473	0.549023	-1.22651	protein_coding	chr10	75943057	75949657	+	859	0.152	0.185	0.148	0.189	0.162	0.054	0.551	0.206	0.334	0.4
ENSMUSG00000043498	9330132A10Rik	RIKEN cDNA 9330132A10 gene [Source:MGI Symbol;Acc:MGI:2442380]	0.00824562	0.282473	0.549023	0.430142	pseudogene	chr18	89293502	89297229	-	3727	10.5	7.039	10.216	8.466	7.667	9.32	6.593	5.567	7.228	6.152
ENSMUSG00000017412	Cacnb4	calcium channel, voltage-dependent, beta 4 subunit [Source:MGI Symbol;Acc:MGI:103301]	0.00824809	0.282473	0.549023	0.394537	protein_coding	chr2	52428320	52676831	-	8963	16.036	12.026	16.317	15.079	14.513	16.951	11.071	10.441	11.904	11.431
ENSMUSG00000034634	Ly6d	lymphocyte antigen 6 complex, locus D [Source:MGI Symbol;Acc:MGI:96881]	0.0082964	0.28273	0.548627	-1.29278	protein_coding	chr15	74762056	74763567	-	691	0.151	0.632	0.184	0.118	0.202	0	0.742	0.319	0.653	0.664
ENSMUSG00000087630	Gm11513	predicted gene 11513 [Source:MGI Symbol;Acc:MGI:3649561]	0.00831284	0.28273	0.548627	-1.58496	antisense	chr11	95032759	95038283	+	751	0	0	0.042	0	0	0	0	0.118	0.328	0.051
ENSMUSG00000079334	Nat6	N-acetyltransferase 6 [Source:MGI Symbol;Acc:MGI:1888902]	0.0083202	0.28273	0.548627	-0.494218	protein_coding	chr9	107578887	107584048	+	3152	3.217	2.669	3.596	3.857	4.151	3.669	4.592	5.602	4.176	5.031
ENSMUSG00000000263	Glra1	glycine receptor, alpha 1 subunit [Source:MGI Symbol;Acc:MGI:95747]	0.00832836	0.28273	0.548627	0.959265	protein_coding	chr11	55514238	55608198	-	2414	6.663	1.71	7.174	8.405	7.039	9.027	2.679	2.03	5.657	2.929
ENSMUSG00000030401	Rtn2	reticulon 2 (Z-band associated protein) [Source:MGI Symbol;Acc:MGI:107612]	0.00833313	0.28273	0.548627	-0.400917	protein_coding	chr7	19282662	19296164	+	2034	28.775	39.552	29.784	34.063	32.885	32.003	42.813	46.508	38.909	41.145
ENSMUSG00000042507	Elmsan1	ELM2 and Myb/SANT-like domain containing 1 [Source:MGI Symbol;Acc:MGI:2685106]	0.0083383	0.28273	0.548627	0.722792	protein_coding	chr12	84149176	84218881	-	7611	2.158	0.991	2.305	3.339	3.053	2.796	1.29	1.166	1.681	1.627
ENSMUSG00000092097	Gm5819	predicted gene 5819 [Source:MGI Symbol;Acc:MGI:3643122]	0.00836043	0.283013	0.548194	1.20511	protein_coding	chr18	8694077	8694541	+	465	1.121	0.854	0.822	0.525	0.9	1.981	0.424	0.38	0.529	0.247
ENSMUSG00000059645	Gm7361	predicted gene 7361 [Source:MGI Symbol;Acc:MGI:3805965]	0.00839979	0.283877	0.54687	0.722547	protein_coding	chr5	26257691	26264308	+	2995	0.705	1.219	0.797	0.937	0.885	0.969	0.421	0.604	0.643	0.485
ENSMUSG00000054452	Aes	amino-terminal enhancer of split [Source:MGI Symbol;Acc:MGI:95806]	0.00843622	0.284639	0.545705	-0.405371	protein_coding	chr10	81559494	81566362	+	1411	262.001	278.436	269.093	329.426	331.439	326.334	391.458	421.062	356.727	380.111
ENSMUSG00000043782	Ccdc64b	coiled-coil domain containing 64B [Source:MGI Symbol;Acc:MGI:2388267]	0.00850838	0.286602	0.54272	1.58496	protein_coding	chr17	23660523	23668610	+	1913	0.014	0.062	0.05	0.021	0.018	0.072	0	0	0	0
ENSMUSG00000044317	Gpr4	G protein-coupled receptor 4 [Source:MGI Symbol;Acc:MGI:2441992]	0.00852856	0.286697	0.542577	-0.553059	protein_coding	chr7	19212538	19224176	+	2884	2.061	1.624	2.307	1.621	1.597	1.47	2.462	2.204	2.701	2.756
ENSMUSG00000057469	E2f6	E2F transcription factor 6 [Source:MGI Symbol;Acc:MGI:1354159]	0.00853914	0.286697	0.542577	-0.42642	protein_coding	chr12	16810965	16826743	+	2421	13.235	9.393	13.399	10.396	8.849	8.487	14.059	13.657	13.889	13.732
ENSMUSG00000029343	Crybb1	crystallin, beta B1 [Source:MGI Symbol;Acc:MGI:104992]	0.0085954	0.288	0.540607	-0.87192	protein_coding	chr5	112255815	112269585	+	985	1.641	3.143	1.907	1.321	1.913	1.59	1.762	3.003	3.247	5.781
ENSMUSG00000028180	Zranb2	zinc finger, RAN-binding domain containing 2 [Source:MGI Symbol;Acc:MGI:1858211]	0.00861675	0.288	0.540607	0.430755	protein_coding	chr3	157534160	157548390	+	4301	45.304	56.206	42.545	35.593	35.541	36.686	29.591	30.595	30.938	30.031
ENSMUSG00000013766	Ly6g6e	lymphocyte antigen 6 complex, locus G6E [Source:MGI Symbol;Acc:MGI:1917524]	0.00862007	0.288	0.540607	-0.938599	protein_coding	chr17	35076902	35078804	+	1273	0.512	0.218	0.375	0.415	0.274	0.145	0.682	0.451	0.709	0.69
ENSMUSG00000068011	2510049J12Rik	makorin, ring finger protein 2, opposite strand [Source:MGI Symbol;Acc:MGI:1917541]	0.00864594	0.288221	0.540275	-1.42146	protein_coding	chr6	115583544	115592576	-	2542	0.051	0.031	0.013	0.016	0.014	0	0.062	0.104	0.129	0.015
ENSMUSG00000087231	E230016M11Rik	RIKEN cDNA E230016M11 gene [Source:MGI Symbol;Acc:MGI:2443524]	0.00866698	0.288221	0.540275	0.696196	processed_transcript	chr6	67036599	67080654	+	3353	1.229	1.267	1.101	1.443	1.727	1.896	0.776	1.001	1.04	0.661
ENSMUSG00000022533	Atp13a3	ATPase type 13A3 [Source:MGI Symbol;Acc:MGI:2685387]	0.00866882	0.288221	0.540275	0.395017	protein_coding	chr16	30312423	30388837	-	9559	7.189	6.228	7.477	5.666	5.45	5.957	4.279	4.295	5.079	5.017
ENSMUSG00000036760	Kcnk9	potassium channel, subfamily K, member 9 [Source:MGI Symbol;Acc:MGI:3521816]	0.0088267	0.292995	0.53314	1.41602	protein_coding	chr15	72512119	72546279	-	1209	7.375	0.492	7.899	9.82	8.658	11.203	1.892	1.241	5.155	2.687
ENSMUSG00000091095	Gm17305	predicted gene, 17305 [Source:MGI Symbol;Acc:MGI:4936939]	0.00885846	0.293574	0.532282	1.3356	protein_coding	chr11	69364019	69369408	+	507	0.463	0.861	0.691	0.481	0.619	0.273	0	0.261	0.162	0.301
ENSMUSG00000097838	C530050E15Rik	RIKEN cDNA C530050E15 gene [Source:MGI Symbol;Acc:MGI:2444135]	0.00891177	0.294865	0.530377	1.01738	lincRNA	chr13	24631918	24638567	-	3837	0.204	0.145	0.274	0.244	0.409	0.3	0.103	0.081	0.107	0.199
ENSMUSG00000032053	Pou2af1	POU domain, class 2, associating factor 1 [Source:MGI Symbol;Acc:MGI:105086]	0.00895679	0.295877	0.528889	-1.17932	protein_coding	chr9	51213690	51240079	+	2566	0.234	0.139	0.012	0.095	0.122	0.036	0.323	0.172	0.224	0.328
ENSMUSG00000033237	Arid2	AT rich interactive domain 2 (ARID, RFX-like) [Source:MGI Symbol;Acc:MGI:1924294]	0.00897839	0.296114	0.528542	0.397983	protein_coding	chr15	96287518	96404992	+	10737	3.863	3.545	3.961	3.075	3.302	3.699	2.498	2.282	3.082	2.673
ENSMUSG00000025326	Ube3a	ubiquitin protein ligase E3A [Source:MGI Symbol;Acc:MGI:105098]	0.00904548	0.297847	0.526006	0.47693	protein_coding	chr7	59228752	59306727	+	5097	8.046	4.75	7.813	5.632	5.477	5.902	3.838	3.88	5.511	4.199
ENSMUSG00000028184	Lphn2	latrophilin 2 [Source:MGI Symbol;Acc:MGI:2139714]	0.00908176	0.29847	0.525099	0.460039	protein_coding	chr3	148815586	148989316	-	8403	7.024	3.901	7.463	6.092	6.544	6.793	4.459	3.935	5.021	4.379
ENSMUSG00000027322	Siglec1	sialic acid binding Ig-like lectin 1, sialoadhesin [Source:MGI Symbol;Acc:MGI:99668]	0.00910801	0.29847	0.525099	1.28951	protein_coding	chr2	131069220	131086765	-	7143	0.139	0.056	0.232	0.034	0.088	0.116	0.028	0.025	0.052	0.059
ENSMUSG00000024033	Rsph1	radial spoke head 1 homolog (Chlamydomonas) [Source:MGI Symbol;Acc:MGI:1194909]	0.00911172	0.29847	0.525099	-0.675973	protein_coding	chr17	31255019	31277356	-	1164	4.972	4.16	3.419	3.214	2.578	2.375	5.591	7.092	3.875	4.826
ENSMUSG00000045667	Smtnl2	smoothelin-like 2 [Source:MGI Symbol;Acc:MGI:2442764]	0.00912259	0.29847	0.525099	-0.616451	protein_coding	chr11	72389164	72411713	-	3815	2.276	1.748	2.261	1.194	1.216	1.123	2.388	2.603	2.386	2.334
ENSMUSG00000026435	Slc45a3	solute carrier family 45, member 3 [Source:MGI Symbol;Acc:MGI:1922082]	0.00914019	0.29857	0.524954	-0.451493	protein_coding	chr1	131962967	131982963	+	3425	10.596	5.69	11.051	9.117	8.527	7.922	10.962	11.38	11.254	13.177
ENSMUSG00000029211	Gabra4	gamma-aminobutyric acid (GABA) A receptor, subunit alpha 4 [Source:MGI Symbol;Acc:MGI:95616]	0.00917784	0.298612	0.524892	0.412297	protein_coding	chr5	71569734	71658308	-	4123	8.132	7.941	8.347	6.055	6.406	6.201	5.692	5.043	5.022	5.2
ENSMUSG00000026269	Rnpepl1	arginyl aminopeptidase (aminopeptidase B)-like 1 [Source:MGI Symbol;Acc:MGI:1914170]	0.00918821	0.298612	0.524892	-0.35624	protein_coding	chr1	92910783	92924384	+	9467	9.694	8.276	9.715	7.915	8.204	8.414	11.506	10.888	10.413	10.511
ENSMUSG00000038128	Camk4	calcium/calmodulin-dependent protein kinase IV [Source:MGI Symbol;Acc:MGI:88258]	0.00919001	0.298612	0.524892	0.376632	protein_coding	chr18	32939041	33195767	+	12331	6.286	5.243	6.328	5.022	5.28	5.686	4.049	3.981	4.652	4.196
ENSMUSG00000026872	Zeb2	zinc finger E-box binding homeobox 2 [Source:MGI Symbol;Acc:MGI:1344407]	0.00919971	0.298612	0.524892	0.374971	protein_coding	chr2	44983634	45117395	-	19659	9.19	8.053	9.533	7.533	7.712	7.761	5.964	5.784	6.89	6.214
ENSMUSG00000037270	4932438A13Rik	RIKEN cDNA 4932438A13 gene [Source:MGI Symbol;Acc:MGI:2444631]	0.00924819	0.299214	0.524018	0.434594	protein_coding	chr3	36863106	37053033	+	26985	2.937	1.875	3.143	2.727	2.612	2.621	1.843	1.631	2.243	1.905
ENSMUSG00000056468	5730596B20Rik	RIKEN cDNA 5730596B20 gene [Source:MGI Symbol;Acc:MGI:1924830]	0.00926639	0.299214	0.524018	1.27898	protein_coding	chr6	52177498	52180851	+	3354	0.124	0.331	0.085	0.133	0.187	0.082	0.047	0.092	0.049	0.046
ENSMUSG00000038538	Ubn2	ubinuclein 2 [Source:MGI Symbol;Acc:MGI:2444236]	0.00926813	0.299214	0.524018	0.436541	protein_coding	chr6	38433950	38524825	+	21438	2.053	1.818	2.155	1.481	1.393	1.53	1.098	1.145	1.452	1.282
ENSMUSG00000048154	Kmt2d	lysine (K)-specific methyltransferase 2D [Source:MGI Symbol;Acc:MGI:2682319]	0.00928872	0.299214	0.524018	0.518229	protein_coding	chr15	98831669	98871204	-	19839	2.653	1.352	2.802	2.226	2.246	2.199	1.326	1.271	2.065	1.416
ENSMUSG00000020961	Ston2	stonin 2 [Source:MGI Symbol;Acc:MGI:1918272]	0.00929118	0.299214	0.524018	0.895714	protein_coding	chr12	91638542	91788387	-	6915	0.75	0.224	0.796	0.582	0.671	0.573	0.314	0.16	0.445	0.321
ENSMUSG00000037364	Srrt	serrate RNA effector molecule homolog (Arabidopsis) [Source:MGI Symbol;Acc:MGI:1933527]	0.00935547	0.300021	0.522848	-0.353811	protein_coding	chr5	137295704	137307674	-	3024	24.122	25.776	25.192	25.479	25.915	24.802	31.053	31.326	31.364	31.87
ENSMUSG00000078922	Tgtp1	T cell specific GTPase 1 [Source:MGI Symbol;Acc:MGI:98734]	0.00937173	0.300021	0.522848	1.56188	protein_coding	chr11	48985327	48994172	-	3205	0.114	0.025	0.07	0.051	0.011	0.029	0.025	0	0	0.012
ENSMUSG00000051207	Mrgprd	MAS-related GPR, member D [Source:MGI Symbol;Acc:MGI:3033142]	0.00937458	0.300021	0.522848	-2.13245	protein_coding	chr7	145314835	145324059	+	3117	0	0	0.01	0.052	0.078	0.089	0.607	0	0.21	0.037
ENSMUSG00000000416	Cttnbp2	cortactin binding protein 2 [Source:MGI Symbol;Acc:MGI:1353467]	0.00937474	0.300021	0.522848	0.477065	protein_coding	chr6	18366478	18514869	-	8855	3.692	2.496	4.037	2.682	2.676	2.685	1.862	1.8	2.542	2.257
ENSMUSG00000051331	Cacna1c	calcium channel, voltage-dependent, L type, alpha 1C subunit [Source:MGI Symbol;Acc:MGI:103013]	0.00944316	0.30174	0.520367	0.655045	protein_coding	chr6	118592319	118780324	-	8372	1.373	0.673	1.198	1.428	1.421	1.502	0.645	0.643	1.058	0.771
ENSMUSG00000019853	Hebp2	heme binding protein 2 [Source:MGI Symbol;Acc:MGI:1860084]	0.00948351	0.302558	0.519191	-0.442388	protein_coding	chr10	18540123	18546076	-	1910	5.569	7.065	5.8	6.195	5.919	6.199	7.95	7.973	7.6	8.963
ENSMUSG00000081394	Gm13215	predicted gene 13215 [Source:MGI Symbol;Acc:MGI:3650813]	0.00955487	0.304361	0.516611	1.78427	pseudogene	chr4	132148413	132148884	-	472	0.608	0.925	0.135	0.172	0.074	0.098	0.084	0	0.087	0
ENSMUSG00000046138	9930021J03Rik	RIKEN cDNA 9930021J03 gene [Source:MGI Symbol;Acc:MGI:2444398]	0.00957756	0.304611	0.516254	0.636465	protein_coding	chr19	29714402	29806009	-	8154	4.415	1.601	4.908	3.725	3.958	4.345	2.283	1.824	3.047	2.385
ENSMUSG00000002980	Bcam	basal cell adhesion molecule [Source:MGI Symbol;Acc:MGI:1929940]	0.00962039	0.304963	0.515753	-0.429646	protein_coding	chr7	19756131	19771016	-	3199	6.984	6.563	6.568	6.304	7.057	6.164	11.416	8.776	7.306	7.239
ENSMUSG00000043668	Tox3	TOX high mobility group box family member 3 [Source:MGI Symbol;Acc:MGI:3039593]	0.00963099	0.304963	0.515753	0.568284	protein_coding	chr8	90247040	90348343	-	3356	2.494	2.507	2.912	3.041	3.66	3.981	2.233	1.67	2.224	2.027
ENSMUSG00000027340	Slc23a2	solute carrier family 23 (nucleobase transporters), member 2 [Source:MGI Symbol;Acc:MGI:1859682]	0.00963322	0.304963	0.515753	0.489028	protein_coding	chr2	132052496	132145108	-	7951	11.84	7.532	12.22	14.554	13.415	14.792	8.184	7.578	9.933	8.714
ENSMUSG00000027164	Traf6	TNF receptor-associated factor 6 [Source:MGI Symbol;Acc:MGI:108072]	0.0096604	0.305036	0.515649	0.438652	protein_coding	chr2	101678429	101701669	+	7883	3.033	2.482	2.968	3.151	3.528	3.518	2.126	2.134	2.466	2.225
ENSMUSG00000041827	Oasl1	2'-5' oligoadenylate synthetase-like 1 [Source:MGI Symbol;Acc:MGI:2180849]	0.00966796	0.305036	0.515649	1.47393	protein_coding	chr5	114923240	114937915	+	2608	0.16	0.046	0.122	0.125	0.067	0.106	0.076	0	0.016	0.029
ENSMUSG00000053226	Dand5	DAN domain family, member 5 [Source:MGI Symbol;Acc:MGI:1344365]	0.00969498	0.305036	0.515649	-0.534011	protein_coding	chr8	84815405	84822823	-	1584	4.016	2.781	3.216	4.543	4.075	3.694	5.154	5.546	5.203	5.139
ENSMUSG00000007653	Gabrb2	gamma-aminobutyric acid (GABA) A receptor, subunit beta 2 [Source:MGI Symbol;Acc:MGI:95620]	0.00969502	0.305036	0.515649	1.41504	protein_coding	chr11	42419757	42629028	+	6246	1.29	0.064	1.351	1.419	1.201	1.424	0.265	0.219	0.801	0.33
ENSMUSG00000039967	Zfp292	zinc finger protein 292 [Source:MGI Symbol;Acc:MGI:1353423]	0.00972091	0.305252	0.515341	0.424017	protein_coding	chr4	34803113	34882960	-	9986	2.642	2.007	2.888	2.52	2.421	2.643	1.714	1.622	2.008	1.952
ENSMUSG00000043448	Gjc2	gap junction protein, gamma 2 [Source:MGI Symbol;Acc:MGI:2153060]	0.00973164	0.305252	0.515341	-0.531625	protein_coding	chr11	59175568	59183213	-	2250	50.67	92.57	52.987	42.9	45.019	44.902	74.97	88.364	64.862	80.912
ENSMUSG00000097732	D930048G16Rik	RIKEN cDNA D930048G16 gene [Source:MGI Symbol;Acc:MGI:4437732]	0.00978025	0.305953	0.514345	1.1964	lincRNA	chr17	23790704	23794241	+	2094	0.349	0.114	0.578	0.563	0.517	0.726	0.226	0.126	0.313	0.109
ENSMUSG00000028963	Uts2	urotensin 2 [Source:MGI Symbol;Acc:MGI:1346329]	0.00980679	0.305953	0.514345	-0.624427	protein_coding	chr4	150997097	151001810	+	538	5.476	10.254	6.331	6.424	7.264	6.337	13.489	10.174	9.222	9.66
ENSMUSG00000015474	Ppt2	palmitoyl-protein thioesterase 2 [Source:MGI Symbol;Acc:MGI:1860075]	0.00981068	0.305953	0.514345	-0.459737	protein_coding	chr17	34616662	34628510	-	2614	6.922	7.607	6.954	5.133	5.232	5.058	8.057	9.068	6.934	8.845
ENSMUSG00000097635	Gm26826	predicted gene, 26826 [Source:MGI Symbol;Acc:MGI:5477320]	0.00981365	0.305953	0.514345	1.25939	lincRNA	chr6	122813626	122820614	-	1388	0.357	0.2	0.321	0.264	0.352	0.465	0.199	0.064	0.059	0.193
ENSMUSG00000048376	F2r	coagulation factor II (thrombin) receptor [Source:MGI Symbol;Acc:MGI:101802]	0.00983542	0.306167	0.514042	0.39037	protein_coding	chr13	95601804	95618459	-	3307	8.546	8.425	8.413	7.893	7.512	8.442	5.856	5.566	6.175	6.76
ENSMUSG00000090498	Kcnb2		0.00987567	0.306632	0.513383	1.32757	protein_coding	chr1	15712303	15716367	+	4065	0.148	0	0.11	0.09	0.112	0.091	0.029	0.033	0.04	0.009
ENSMUSG00000002984	Tomm40	translocase of outer mitochondrial membrane 40 homolog (yeast) [Source:MGI Symbol;Acc:MGI:1858259]	0.00988026	0.306632	0.513383	-0.361587	protein_coding	chr7	19701313	19715438	-	4239	14.379	13.903	14.419	15.222	14.281	14.237	19.24	19.515	16.242	17.164
ENSMUSG00000057596	Trim30d	tripartite motif-containing 30D [Source:MGI Symbol;Acc:MGI:3035181]	0.00991293	0.30686	0.51306	1.43296	protein_coding	chr7	104470014	104507849	-	3758	0.132	0.275	0.119	0.022	0.111	0.098	0.031	0.07	0.022	0.041
ENSMUSG00000008193	Spib	Spi-B transcription factor (Spi-1/PU.1 related) [Source:MGI Symbol;Acc:MGI:892986]	0.00994235	0.30686	0.51306	-0.994607	protein_coding	chr7	44525995	44532071	-	2840	0.239	0.084	0.123	0.115	0.16	0.097	0.306	0.124	0.318	0.35
ENSMUSG00000031483	Erlin2	ER lipid raft associated 2 [Source:MGI Symbol;Acc:MGI:2387215]	0.00996952	0.30686	0.51306	0.378101	protein_coding	chr8	27023799	27039433	+	3943	13.33	11.535	12.934	14.705	14.309	14.756	9.972	10.412	10.098	10.293
ENSMUSG00000078160	Gm16503	predicted gene 16503 [Source:MGI Symbol;Acc:MGI:3642127]	0.0100096	0.30686	0.51306	1.45457	protein_coding	chr4	147540218	147543500	+	3283	0.206	0.036	0.213	0.087	0.085	0.154	0.036	0.027	0.087	0.012
ENSMUSG00000096578	Gm9529	predicted gene 9529 [Source:MGI Symbol;Acc:MGI:3779938]	0.0100124	0.30686	0.51306	1.63743	pseudogene	chr19	60966672	60967254	-	579	0.36	0.069	0.11	0.281	0.06	0.557	0.068	0	0	0.066
ENSMUSG00000062329	Cytl1	cytokine-like 1 [Source:MGI Symbol;Acc:MGI:2684993]	0.0100183	0.30686	0.51306	-1.1281	protein_coding	chr5	37735519	37739820	+	974	0.321	1.345	0.261	0.292	0.788	0.709	1.336	1.45	0.674	2.119
ENSMUSG00000036186	Fam69b	family with sequence similarity 69, member B [Source:MGI Symbol;Acc:MGI:1927576]	0.0100261	0.30686	0.51306	-0.37591	protein_coding	chr2	26628457	26636497	+	2476	15.32	17.103	14.734	16.783	15.431	17.322	21.95	22.517	17.373	19.802
ENSMUSG00000084915	C230037L18Rik	RIKEN cDNA C230037L18 gene [Source:MGI Symbol;Acc:MGI:3697701]	0.0100288	0.30686	0.51306	0.58597	processed_transcript	chr15	89476236	89484847	+	2017	2.792	4.349	2.904	3.407	3.045	3.289	1.975	2.429	1.891	2.255
ENSMUSG00000038257	Glra3	glycine receptor, alpha 3 subunit [Source:MGI Symbol;Acc:MGI:95749]	0.0100368	0.30686	0.51306	1.33643	protein_coding	chr8	55940460	56125429	+	4567	0.382	0.026	0.523	0.365	0.382	0.343	0.095	0.068	0.233	0.1
ENSMUSG00000050310	Rictor	RPTOR independent companion of MTOR, complex 2 [Source:MGI Symbol;Acc:MGI:1926007]	0.0100372	0.30686	0.51306	0.419431	protein_coding	chr15	6708381	6800398	+	9311	6.317	4.791	6.715	4.852	4.452	4.75	3.63	3.3	4.602	3.858
ENSMUSG00000065947	mt-Nd4l	mitochondrially encoded NADH dehydrogenase 4L [Source:MGI Symbol;Acc:MGI:102497]	0.0100678	0.307049	0.512792	1.62051	protein_coding	chrM	9877	10173	+	297	32.215	2.806	31.835	6.024	7.401	6.515	8.631	1.932	5.523	1.544
ENSMUSG00000034854	Mfsd12	major facilitator superfamily domain containing 12 [Source:MGI Symbol;Acc:MGI:3604804]	0.0100733	0.307049	0.512792	-0.356405	protein_coding	chr10	81357491	81366225	+	3971	12.06	9.495	11.865	11.673	10.456	10.511	13.914	14.062	12.836	14.012
ENSMUSG00000020935	Dcakd	dephospho-CoA kinase domain containing [Source:MGI Symbol;Acc:MGI:1915337]	0.0101079	0.307647	0.511947	-0.405932	protein_coding	chr11	102994047	103028333	-	2556	19.431	13.074	19.554	13.553	14.716	12.382	20.507	19.999	18.626	20.228
ENSMUSG00000060591	Ifitm2	interferon induced transmembrane protein 2 [Source:MGI Symbol;Acc:MGI:1933382]	0.010123	0.30765	0.511942	-0.465955	protein_coding	chr7	140954839	140955961	-	627	23.243	16.268	19.294	19.454	23.874	19.838	31.639	28.654	21.386	27.853
ENSMUSG00000078601	Gm12525	predicted gene 12525 [Source:MGI Symbol;Acc:MGI:3649596]	0.0101393	0.307688	0.511889	-0.903138	antisense	chr3	108361551	108362256	+	554	0.847	0.788	1.092	0.661	1.008	0.416	1.495	1.912	0.888	1.793
ENSMUSG00000040943	Tet2	tet methylcytosine dioxygenase 2 [Source:MGI Symbol;Acc:MGI:2443298]	0.0101626	0.30794	0.511533	0.61584	protein_coding	chr3	133463679	133544390	-	9179	1.747	0.791	1.991	1.457	1.578	1.651	0.791	0.842	1.233	1.012
ENSMUSG00000036432	Siah2	seven in absentia 2 [Source:MGI Symbol;Acc:MGI:108062]	0.0102522	0.309744	0.508997	-0.407891	protein_coding	chr3	58674938	58692400	-	2999	8.145	8.589	8.81	6.738	6.19	6.145	9.561	9.994	9.462	9.315
ENSMUSG00000071253	Slc25a16	solute carrier family 25 (mitochondrial carrier, Graves disease autoantigen), member 16 [Source:MGI Symbol;Acc:MGI:1920382]	0.0102647	0.309744	0.508997	0.433897	protein_coding	chr10	62920633	62946498	+	4799	5.264	4.904	4.869	6.126	5.758	6.624	3.789	4.102	4.529	3.719
ENSMUSG00000050052	Tdrp	testis development related protein [Source:MGI Symbol;Acc:MGI:1919398]	0.0102738	0.309744	0.508997	-0.363212	protein_coding	chr8	13952009	13975032	-	4450	6.222	6.181	5.838	5.455	5.426	5.539	7.152	7.103	7.04	7.643
ENSMUSG00000043850	Clrn1	clarin 1 [Source:MGI Symbol;Acc:MGI:2388124]	0.0102825	0.309744	0.508997	-0.695994	protein_coding	chr3	58844028	58885340	-	3857	1.223	1.111	1.156	0.643	0.479	0.705	1.595	1.156	1.265	1.575
ENSMUSG00000034903	Cobll1	Cobl-like 1 [Source:MGI Symbol;Acc:MGI:2442894]	0.0103268	0.310058	0.508556	0.414541	protein_coding	chr2	65088339	65239403	-	8342	2.353	2.051	2.454	2.067	2.033	2.082	1.541	1.693	1.499	1.599
ENSMUSG00000001166	Oas1c	2'-5' oligoadenylate synthetase 1C [Source:MGI Symbol;Acc:MGI:2149633]	0.0103317	0.310058	0.508556	0.652263	protein_coding	chr5	120800194	120812514	-	2405	1.138	1.304	1.244	1.555	1.683	1.571	0.705	0.899	0.989	0.906
ENSMUSG00000007107	Atp1a4	ATPase, Na+/K+ transporting, alpha 4 polypeptide [Source:MGI Symbol;Acc:MGI:1351335]	0.010349	0.310058	0.508556	1.56188	protein_coding	chr1	172223513	172258414	-	3470	0.008	0.034	0.073	0.047	0.06	0.04	0.023	0	0.012	0
ENSMUSG00000030757	Zkscan2	zinc finger with KRAB and SCAN domains 2 [Source:MGI Symbol;Acc:MGI:2444060]	0.0103534	0.310058	0.508556	0.953191	protein_coding	chr7	123479516	123500449	-	4695	1.416	0.287	1.566	1.516	1.546	1.855	0.731	0.508	0.856	0.635
ENSMUSG00000020992	4930512B01Rik	RIKEN cDNA 4930512B01 gene [Source:MGI Symbol;Acc:MGI:1921974]	0.0104508	0.311837	0.506072	1.73697	protein_coding	chr12	69790288	69794511	+	1858	0.056	0.021	0.017	0.131	0.131	0.099	0	0.048	0	0
ENSMUSG00000078606	Gm4070	predicted gene 4070 [Source:MGI Symbol;Acc:MGI:3782245]	0.0104545	0.311837	0.506072	1.73697	protein_coding	chr7	105895139	105953967	-	9275	0.039	0	0.027	0.013	0.008	0.01	0	0	0	0.008
ENSMUSG00000023868	Pde10a	phosphodiesterase 10A [Source:MGI Symbol;Acc:MGI:1345143]	0.0104587	0.311837	0.506072	0.677823	protein_coding	chr17	8525372	8986648	+	12598	1.751	0.658	1.961	2.027	1.875	2.062	0.936	0.813	1.256	1.177
ENSMUSG00000019433	Gipc1	GIPC PDZ domain containing family, member 1 [Source:MGI Symbol;Acc:MGI:1926252]	0.0104736	0.311837	0.506072	-0.371003	protein_coding	chr8	83652678	83664788	+	1615	62.844	56.424	62.033	50.201	52.781	48.151	76.095	76.86	61.115	64.526
ENSMUSG00000039518	Cdsn	corneodesmosin [Source:MGI Symbol;Acc:MGI:3505689]	0.0105555	0.311901	0.505983	1.81714	protein_coding	chr17	35552128	35557180	+	2678	0.029	0	0.048	0.061	0.182	0.12	0	0	0.031	0.014
ENSMUSG00000036591	Arhgap21	Rho GTPase activating protein 21 [Source:MGI Symbol;Acc:MGI:1918685]	0.0105572	0.311901	0.505983	0.433512	protein_coding	chr2	20847919	20968881	-	9271	11.586	8.54	11.685	11.657	12.695	13.66	7.555	7.313	10.115	8.565
ENSMUSG00000045991	Onecut2	one cut domain, family member 2 [Source:MGI Symbol;Acc:MGI:1891408]	0.0105616	0.311901	0.505983	0.583491	protein_coding	chr18	64340364	64398487	+	13390	0.929	0.679	0.818	0.455	0.498	0.743	0.477	0.429	0.407	0.457
ENSMUSG00000021712	Trim23	tripartite motif-containing 23 [Source:MGI Symbol;Acc:MGI:1933161]	0.0105732	0.311901	0.505983	0.365799	protein_coding	chr13	104178797	104203372	+	5747	10.207	8.674	10.131	9.954	8.664	9.667	6.753	6.659	7.913	7.494
ENSMUSG00000000823	Znf512b	zinc finger protein 512B [Source:MGI Symbol;Acc:MGI:2685478]	0.0105849	0.311901	0.505983	0.515324	protein_coding	chr2	181582103	181592803	-	6810	7.163	3.229	6.867	6.52	6.656	7.374	4.031	4.304	4.944	3.849
ENSMUSG00000053580	Tanc2	tetratricopeptide repeat, ankyrin repeat and coiled-coil containing 2 [Source:MGI Symbol;Acc:MGI:2444121]	0.0105946	0.311901	0.505983	0.41987	protein_coding	chr11	105589986	105929304	+	16494	4.816	3.419	5.215	4.925	4.815	5.346	3.195	3.233	4.045	3.359
ENSMUSG00000042599	Jhdm1d	lysine (K)-specific demethylase 7A [Source:MGI Symbol;Acc:MGI:2443388]	0.0106026	0.311901	0.505983	0.464132	protein_coding	chr6	39136623	39206789	-	10057	3.684	2.273	3.947	3.42	3.181	3.564	2.204	1.914	2.956	2.337
ENSMUSG00000070695	Cntnap5a	contactin associated protein-like 5A [Source:MGI Symbol;Acc:MGI:3643623]	0.0106204	0.311901	0.505983	0.847727	protein_coding	chr1	115684756	116582026	+	5651	1.287	0.351	1.329	1.367	1.21	1.516	0.586	0.539	0.878	0.521
ENSMUSG00000041571	Sepw1	selenoprotein W, muscle 1 [Source:MGI Symbol;Acc:MGI:1100878]	0.0106287	0.311901	0.505983	-0.452595	protein_coding	chr7	15917208	15922402	-	736	257.059	399.416	241.657	253.239	259.321	243.175	359.99	433.451	313.335	365.631
ENSMUSG00000040209	Zfp704	zinc finger protein 704 [Source:MGI Symbol;Acc:MGI:2180715]	0.0106327	0.311901	0.505983	0.446455	protein_coding	chr3	9427011	9610085	-	13843	4.671	2.626	4.668	4.124	4.303	4.403	2.795	2.58	3.46	2.94
ENSMUSG00000021903	Galnt15	UDP-N-acetyl-alpha-D-galactosamine:polypeptide N-acetylgalactosaminyltransferase 15 [Source:MGI Symbol;Acc:MGI:1926004]	0.0106606	0.311901	0.505983	1.11619	protein_coding	chr14	32028989	32062197	+	6326	1.072	0.772	1.152	3.574	3.745	4.391	0.81	0.963	1.167	1.498
ENSMUSG00000085307	Gm11525	predicted gene 11525 [Source:MGI Symbol;Acc:MGI:3651809]	0.0106756	0.311901	0.505983	1.12286	antisense	chr11	96918941	96922493	-	2804	0.112	0.198	0.148	0.247	0.212	0.296	0.098	0.094	0.073	0.082
ENSMUSG00000001642	Akr1b3	aldo-keto reductase family 1, member B3 (aldose reductase) [Source:MGI Symbol;Acc:MGI:1353494]	0.0106841	0.311901	0.505983	-0.410394	protein_coding	chr6	34303934	34317497	-	3933	4.945	3.794	4.533	3.856	4.134	3.584	5.345	5.735	4.869	5.441
ENSMUSG00000002768	Mea1	male enhanced antigen 1 [Source:MGI Symbol;Acc:MGI:96957]	0.0106886	0.311901	0.505983	-0.401384	protein_coding	chr17	46681137	46683105	+	840	69.087	95.204	67.648	76.092	73.73	69.926	103.105	106.836	84.403	93.898
ENSMUSG00000090558	Gm17202	predicted gene 17202 [Source:MGI Symbol;Acc:MGI:4938029]	0.0107412	0.312315	0.505408	1.1375	antisense	chr5	107404823	107431910	-	951	0.548	0.626	0.402	1.026	0.991	1.308	0.29	0.186	0.388	0.522
ENSMUSG00000028883	Sema3a	sema domain, immunoglobulin domain (Ig), short basic domain, secreted, (semaphorin) 3A [Source:MGI Symbol;Acc:MGI:107558]	0.0107556	0.312315	0.505408	0.409372	protein_coding	chr5	13396784	13602565	+	6470	3.252	2.736	3.223	3.054	2.815	2.578	2.158	2.204	2.117	2.132
ENSMUSG00000039385	Cdh6	cadherin 6 [Source:MGI Symbol;Acc:MGI:107435]	0.0107595	0.312315	0.505408	0.928999	protein_coding	chr15	13034200	13173639	-	2632	1.714	0.407	1.935	1.916	1.67	1.89	0.689	0.621	1.153	0.74
ENSMUSG00000020781	Tsen54	tRNA splicing endonuclease 54 homolog (S. cerevisiae) [Source:MGI Symbol;Acc:MGI:1923515]	0.0107637	0.312315	0.505408	-0.45574	protein_coding	chr11	115814724	115823094	+	2458	3.914	3.746	4.002	3.92	3.776	3.355	4.942	5.837	5.188	4.26
ENSMUSG00000021969	Zdhhc20	zinc finger, DHHC domain containing 20 [Source:MGI Symbol;Acc:MGI:1923215]	0.010786	0.312331	0.505385	0.363402	protein_coding	chr14	57832702	57890262	-	5173	19.932	22.595	20.037	21.992	20.566	22.077	15.721	15.88	16.821	15.838
ENSMUSG00000085425	Gm15648	predicted gene 15648 [Source:MGI Symbol;Acc:MGI:3783092]	0.0107947	0.312331	0.505385	1.80735	antisense	chr16	17152630	17153704	+	778	0.067	0.459	0.123	0	0.09	0	0	0	0	0
ENSMUSG00000031925	Maml2	mastermind like 2 (Drosophila) [Source:MGI Symbol;Acc:MGI:2389460]	0.0108178	0.312558	0.50507	0.466762	protein_coding	chr9	13619990	13709533	+	6138	2.408	1.823	2.308	2.04	2.268	2.304	1.683	1.251	1.583	1.65
ENSMUSG00000032334	Loxl1	lysyl oxidase-like 1 [Source:MGI Symbol;Acc:MGI:106096]	0.0109178	0.315004	0.501684	-0.702158	protein_coding	chr9	58287723	58313212	-	3338	1.593	2.2	2.079	1.096	1.223	1.187	3.037	2.539	1.302	3.034
ENSMUSG00000053898	Ech1	enoyl coenzyme A hydratase 1, peroxisomal [Source:MGI Symbol;Acc:MGI:1858208]	0.0109412	0.315236	0.501364	-0.355852	protein_coding	chr7	28825217	28832247	+	2284	25.888	25.109	23.82	25.581	26.414	26.584	33.223	33.88	28.797	31.706
ENSMUSG00000001552	Jup	junction plakoglobin [Source:MGI Symbol;Acc:MGI:96650]	0.010977	0.315617	0.50084	-0.481075	protein_coding	chr11	100368958	100397763	-	6436	5.302	2.584	5.179	5.13	5.302	5.497	6.508	5.748	7.123	6.864
ENSMUSG00000070471	Fam194a	glutamate rich 6 [Source:MGI Symbol;Acc:MGI:3588212]	0.0109989	0.315617	0.50084	-0.790711	protein_coding	chr3	58616300	58637207	-	2195	0.582	0.47	0.377	0.222	0.318	0.294	0.791	0.603	0.598	0.575
ENSMUSG00000057229	Atp5sl	ATP5S-like [Source:MGI Symbol;Acc:MGI:1913599]	0.0110022	0.315617	0.50084	-0.359198	protein_coding	chr7	25619414	25625551	+	2916	11.65	11.569	11.201	13.274	12.061	12.544	15.324	16.289	14.175	14.533
ENSMUSG00000045215	Asxl3	additional sex combs like 3 (Drosophila) [Source:MGI Symbol;Acc:MGI:2685175]	0.011016	0.315617	0.50084	0.478197	protein_coding	chr18	22344883	22530227	+	15533	0.938	0.616	0.826	0.717	0.701	0.765	0.546	0.477	0.589	0.502
ENSMUSG00000087679	C330006A16Rik	RIKEN cDNA C330006A16 gene [Source:MGI Symbol;Acc:MGI:1924939]	0.0110454	0.316019	0.500286	-0.362635	lincRNA	chr2	26136814	26140521	-	2483	35.016	34.605	35.822	40.512	40.134	38.128	45.284	51.112	45.415	45.617
ENSMUSG00000027346	Gpcpd1	glycerophosphocholine phosphodiesterase GDE1 homolog (S. cerevisiae) [Source:MGI Symbol;Acc:MGI:104898]	0.0110801	0.316569	0.499531	0.353955	protein_coding	chr2	132529082	132587729	-	7289	14.5	13.4	13.827	14.57	12.882	14.486	10.243	10.289	11.06	10.884
ENSMUSG00000005087	Cd44	CD44 antigen [Source:MGI Symbol;Acc:MGI:88338]	0.0111828	0.318903	0.496342	0.440601	protein_coding	chr2	102811141	102901665	-	6776	2.839	3.216	2.861	3.552	3.368	3.903	2.52	2.176	2.251	2.521
ENSMUSG00000004110	Cacna1e	calcium channel, voltage-dependent, R type, alpha 1E subunit [Source:MGI Symbol;Acc:MGI:106217]	0.0112024	0.318903	0.496342	0.980743	protein_coding	chr1	154392519	154725920	-	12697	2.521	0.35	2.613	1.902	1.759	1.898	0.721	0.528	1.466	0.882
ENSMUSG00000030695	Aldoa	aldolase A, fructose-bisphosphate [Source:MGI Symbol;Acc:MGI:87994]	0.0112084	0.318903	0.496342	-0.376717	protein_coding	chr7	126795234	126800751	-	2754	285.803	335.332	298.302	359.455	330.715	331.631	419.311	441.236	377.834	402.012
ENSMUSG00000085396	6720401G13Rik	functional intergenic repeating RNA element [Source:MGI Symbol;Acc:MGI:2147989]	0.0112939	0.32089	0.493644	0.546282	processed_transcript	chrX	50555744	50635321	-	1439	5.671	8.274	5.995	5.482	5.819	5.699	4.276	3.927	4.787	3.426
ENSMUSG00000022483	Col2a1	collagen, type II, alpha 1 [Source:MGI Symbol;Acc:MGI:88452]	0.0113332	0.321561	0.492737	-0.557805	protein_coding	chr15	97975602	98004695	-	6001	0.5	0.377	0.488	0.427	0.401	0.461	0.71	0.552	0.635	0.643
ENSMUSG00000035551	Igfbpl1	insulin-like growth factor binding protein-like 1 [Source:MGI Symbol;Acc:MGI:1933198]	0.0113897	0.32272	0.491175	1.46508	protein_coding	chr4	45809468	45826923	-	3250	0.144	0.281	0.255	0.901	1.106	1.233	0.109	0.149	0.24	0.4
ENSMUSG00000063524	Eno1	enolase 1, alpha non-neuron [Source:MGI Symbol;Acc:MGI:95393]	0.0114698	0.324187	0.489205	-0.353272	protein_coding	chr4	150236721	150248879	+	5379	40.907	40.308	42.186	41.771	42.002	40.502	52.036	55.722	45.076	52.65
ENSMUSG00000015968	Cacna1d	calcium channel, voltage-dependent, L type, alpha 1D subunit [Source:MGI Symbol;Acc:MGI:88293]	0.0114844	0.324187	0.489205	0.496056	protein_coding	chr14	30039949	30491156	-	9242	2.344	1.254	2.177	1.782	1.967	1.924	1.165	1.161	1.562	1.352
ENSMUSG00000024847	Aip	aryl-hydrocarbon receptor-interacting protein [Source:MGI Symbol;Acc:MGI:109622]	0.0114889	0.324187	0.489205	-0.410059	protein_coding	chr19	4114446	4125858	-	1937	30.23	46.716	30.635	34.005	32.893	31.299	46.179	46.513	41.916	43.383
ENSMUSG00000003604	Aven	apoptosis, caspase activation inhibitor [Source:MGI Symbol;Acc:MGI:1921518]	0.011517	0.324531	0.488743	-0.582118	protein_coding	chr2	112492964	112634573	+	5001	2.257	4.428	2.209	2.057	2.03	2.165	4.077	3.981	3.075	3.63
ENSMUSG00000036499	Eea1	early endosome antigen 1 [Source:MGI Symbol;Acc:MGI:2442192]	0.0115543	0.324824	0.488352	0.380784	protein_coding	chr10	95940663	96045518	+	7836	6.82	5.186	6.496	5.251	4.92	5.45	4.072	3.994	4.914	3.965
ENSMUSG00000034818	Celf5	CUGBP, Elav-like family member 5 [Source:MGI Symbol;Acc:MGI:2442333]	0.0115726	0.324824	0.488352	0.512237	protein_coding	chr10	81459227	81482709	-	6668	3.597	2.095	4.134	2.976	3.459	3.095	1.869	1.847	2.773	2.275
ENSMUSG00000017718	Afmid	arylformamidase [Source:MGI Symbol;Acc:MGI:2448704]	0.011587	0.324824	0.488352	0.925522	protein_coding	chr11	117825924	117839908	+	3539	0.243	0.123	0.243	0.333	0.286	0.299	0.123	0.087	0.185	0.108
ENSMUSG00000028825	Rhd	Rh blood group, D antigen [Source:MGI Symbol;Acc:MGI:1202882]	0.0116188	0.324824	0.488352	-0.847997	protein_coding	chr4	134864536	134896172	+	1594	0.654	0.647	0.34	0.74	0.679	0.318	1.212	0.748	0.643	1.438
ENSMUSG00000027171	Prrg4	proline rich Gla (G-carboxyglutamic acid) 4 (transmembrane) [Source:MGI Symbol;Acc:MGI:2442211]	0.0116293	0.324824	0.488352	1.32931	protein_coding	chr2	104830741	104849876	-	3165	0.346	0.025	0.372	0.295	0.254	0.393	0.075	0.139	0.155	0.036
ENSMUSG00000027820	Mme	membrane metallo endopeptidase [Source:MGI Symbol;Acc:MGI:97004]	0.0116429	0.324824	0.488352	0.796754	protein_coding	chr3	63295872	63382231	+	4240	8.018	1.554	7.921	5.667	6.748	5.313	3.088	2.915	4.439	2.614
ENSMUSG00000037379	Spon2	spondin 2, extracellular matrix protein [Source:MGI Symbol;Acc:MGI:1923724]	0.011645	0.324824	0.488352	-0.592342	protein_coding	chr5	33213518	33218238	-	2237	1.259	1.827	1.565	1.49	1.809	1.709	2.08	2.999	1.815	2.631
ENSMUSG00000047307	Pcdhb13	protocadherin beta 13 [Source:MGI Symbol;Acc:MGI:2136748]	0.011654	0.324824	0.488352	0.67237	protein_coding	chr18	37442517	37446209	+	3693	0.805	0.828	0.681	0.639	0.605	0.487	0.352	0.406	0.455	0.424
ENSMUSG00000072812	Ahnak2	AHNAK nucleoprotein 2 [Source:MGI Symbol;Acc:MGI:2144831]	0.0116936	0.324874	0.488285	-0.444716	protein_coding	chr12	112772194	112802657	-	14163	2.432	1.659	2.67	3.247	3.018	2.814	3.645	3.743	3.361	3.27
ENSMUSG00000025199	Chuk	conserved helix-loop-helix ubiquitous kinase [Source:MGI Symbol;Acc:MGI:99484]	0.0116952	0.324874	0.488285	0.421668	protein_coding	chr19	44073335	44107480	-	5087	8.051	8.769	7.547	5.675	6.022	5.76	4.877	4.833	5.489	5.011
ENSMUSG00000007279	Scube2	signal peptide, CUB domain, EGF-like 2 [Source:MGI Symbol;Acc:MGI:1928765]	0.0117209	0.324874	0.488285	1.20558	protein_coding	chr7	109798676	109865679	-	4153	0.113	0.086	0.192	0.147	0.336	0.222	0.019	0.074	0.118	0.083
ENSMUSG00000028246	Faxc	failed axon connections homolog (Drosophila) [Source:MGI Symbol;Acc:MGI:1923382]	0.011744	0.324874	0.488285	1.05327	protein_coding	chr4	21931329	21996839	+	8362	2.129	0.299	2.193	2.524	2.537	2.898	0.75	0.66	1.604	0.905
ENSMUSG00000034837	Gnat1	guanine nucleotide binding protein, alpha transducing 1 [Source:MGI Symbol;Acc:MGI:95778]	0.011802	0.324874	0.488285	-1.27302	protein_coding	chr9	107674477	107679592	-	2205	0.047	0	0.101	0	0.032	0.021	0.072	0.14	0.112	0.104
ENSMUSG00000044647	Csrnp3	cysteine-serine-rich nuclear protein 3 [Source:MGI Symbol;Acc:MGI:1925021]	0.0118049	0.324874	0.488285	0.415037	protein_coding	chr2	65845767	66031546	+	12336	4.485	2.941	4.679	4.14	4.008	4.388	2.877	2.523	3.57	2.992
ENSMUSG00000066800	Rnasel	ribonuclease L (2', 5'-oligoisoadenylate synthetase-dependent) [Source:MGI Symbol;Acc:MGI:1098272]	0.01182	0.324874	0.488285	0.621912	protein_coding	chr1	153749426	153764221	+	6641	0.467	0.365	0.494	0.551	0.562	0.479	0.297	0.286	0.309	0.334
ENSMUSG00000034457	Eda2r	ectodysplasin A2 receptor [Source:MGI Symbol;Acc:MGI:2442860]	0.0118227	0.324874	0.488285	0.836994	protein_coding	chrX	97333840	97377216	-	5891	0.288	0.168	0.292	0.2	0.148	0.203	0.054	0.165	0.132	0.097
ENSMUSG00000009376	Met	met proto-oncogene [Source:MGI Symbol;Acc:MGI:96969]	0.0118483	0.324874	0.488285	0.579373	protein_coding	chr6	17463800	17573980	+	7679	0.777	0.641	0.725	0.858	0.782	0.894	0.416	0.425	0.614	0.572
ENSMUSG00000028053	Ash1l	ash1 (absent, small, or homeotic)-like (Drosophila) [Source:MGI Symbol;Acc:MGI:2183158]	0.0118586	0.324874	0.488285	0.519635	protein_coding	chr3	88965812	89079373	+	11268	5.166	2.758	5.611	5.275	5.143	5.503	2.944	2.66	4.563	3.134
ENSMUSG00000025163	Cd7	CD7 antigen [Source:MGI Symbol;Acc:MGI:88344]	0.0118624	0.324874	0.488285	-1.00877	protein_coding	chr11	121036747	121039418	-	1133	0.253	0.07	0.14	0.251	0.246	0.203	0.418	0.506	0.253	0.438
ENSMUSG00000027863	Cd2	CD2 antigen [Source:MGI Symbol;Acc:MGI:88320]	0.011871	0.324874	0.488285	-1.29546	protein_coding	chr3	101275899	101287939	-	1741	0	0.023	0.037	0.023	0.02	0	0.091	0.076	0.071	0.066
ENSMUSG00000025930	Msc	musculin [Source:MGI Symbol;Acc:MGI:1333884]	0.0118755	0.324874	0.488285	-0.702904	protein_coding	chr1	14753346	14755966	-	1717	0.82	0.67	1.279	0.805	1.016	1.154	1.057	1.388	1.6	2.092
ENSMUSG00000031099	Smarca1	SWI/SNF related, matrix associated, actin dependent regulator of chromatin, subfamily a, member 1 [Source:MGI Symbol;Acc:MGI:1935127]	0.0118862	0.324874	0.488285	0.45144	protein_coding	chrX	47809368	47892974	-	6118	3.132	3.289	2.794	2.459	2.338	2.447	1.915	1.89	2.245	1.743
ENSMUSG00000097378	B230208H11Rik	RIKEN cDNA B230208H11 gene [Source:MGI Symbol;Acc:MGI:2443719]	0.011906	0.324874	0.488285	0.960687	lincRNA	chr10	12916648	12923100	-	1153	0.611	1.618	0.69	0.917	0.847	0.959	0.513	0.421	0.32	0.597
ENSMUSG00000020844	Nxn	nucleoredoxin [Source:MGI Symbol;Acc:MGI:109331]	0.0119286	0.324874	0.488285	-0.36789	protein_coding	chr11	76257198	76399140	-	3239	8.532	9.41	8.187	8.373	7.896	7.638	9.449	11.053	10.343	11.078
ENSMUSG00000086889	Gm8619	PHD finger protein 2, opposite strand 1 [Source:MGI Symbol;Acc:MGI:3645592]	0.0119336	0.324874	0.488285	0.969139	antisense	chr13	48871112	48875460	+	498	1.885	2.71	1.854	2.368	3.013	1.573	1.109	1.95	0.906	0.384
ENSMUSG00000055436	Srsf11	serine/arginine-rich splicing factor 11 [Source:MGI Symbol;Acc:MGI:1916457]	0.0119409	0.324874	0.488285	0.370274	protein_coding	chr3	158010473	158036639	-	7135	17.846	17.338	17.468	13.335	14.338	15.496	11.055	12.268	12.891	11.783
ENSMUSG00000094483	Purb	purine rich element binding protein B [Source:MGI Symbol;Acc:MGI:1338779]	0.0119762	0.325239	0.487798	0.369395	protein_coding	chr11	6467599	6476076	-	8478	58.076	45.221	57.781	53.46	54.108	57.534	39.444	38.087	44.575	41.595
ENSMUSG00000029675	Eln	elastin [Source:MGI Symbol;Acc:MGI:95317]	0.0119916	0.325239	0.487798	-0.584963	protein_coding	chr5	134703781	134747241	-	2583	3.26	2.243	3.315	3.432	4.66	4.673	5.023	5.11	4.032	6.939
ENSMUSG00000036357	Gpr101	G protein-coupled receptor 101 [Source:MGI Symbol;Acc:MGI:2685211]	0.0120018	0.325239	0.487798	0.376593	protein_coding	chrX	57496668	57503757	-	5410	6.438	5.935	6.573	5.577	5.489	5.91	4.279	3.982	5.192	4.457
ENSMUSG00000037190	Cyb561d2	cytochrome b-561 domain containing 2 [Source:MGI Symbol;Acc:MGI:1929280]	0.0121224	0.327206	0.485178	-0.45998	protein_coding	chr9	107539011	107541865	-	1782	6.13	7.639	5.556	5.385	5.267	5.093	8.41	8.249	7.11	7.613
ENSMUSG00000026544	Dusp23	dual specificity phosphatase 23 [Source:MGI Symbol;Acc:MGI:1915690]	0.0121373	0.327206	0.485178	-0.56675	protein_coding	chr1	172630769	172632974	-	1417	2.76	1.821	2.494	2.123	3.127	2.276	3.757	3.832	3.357	3.155
ENSMUSG00000001794	Capns1	calpain, small subunit 1 [Source:MGI Symbol;Acc:MGI:88266]	0.0121421	0.327206	0.485178	-0.362305	protein_coding	chr7	30186942	30195164	-	2397	78.691	90.884	76.817	78.571	79.45	77.877	107.425	108.617	88.306	98.668
ENSMUSG00000026424	Gpr37l1	G protein-coupled receptor 37-like 1 [Source:MGI Symbol;Acc:MGI:1928503]	0.0121476	0.327206	0.485178	-0.362121	protein_coding	chr1	135160234	135167681	-	2269	158.389	122.143	159.636	149.575	156.115	148.947	200.673	197.991	168.648	178.995
ENSMUSG00000002028	Kmt2a	lysine (K)-specific methyltransferase 2A [Source:MGI Symbol;Acc:MGI:96995]	0.0121603	0.327206	0.485178	0.491316	protein_coding	chr9	44803355	44881296	-	16670	3.333	1.748	3.848	2.856	2.861	2.957	1.694	1.753	2.583	2.056
ENSMUSG00000055024	Ep300	E1A binding protein p300 [Source:MGI Symbol;Acc:MGI:1276116]	0.0121702	0.327206	0.485178	0.406295	protein_coding	chr15	81586214	81652077	+	8749	4.967	4.015	5.189	4.099	4.463	4.086	2.899	2.76	4.124	3.306
ENSMUSG00000043456	Zfp536	zinc finger protein 536 [Source:MGI Symbol;Acc:MGI:1926102]	0.0122034	0.327671	0.484562	0.520688	protein_coding	chr7	37472135	37773641	-	8336	2.518	2.052	2.765	3.38	3.688	4.029	1.831	2.102	2.415	2.008
ENSMUSG00000029787	Avl9	AVL9 homolog (S. cerevisiase) [Source:MGI Symbol;Acc:MGI:1926187]	0.0122605	0.328609	0.48332	0.391701	protein_coding	chr6	56714927	56761911	+	7463	9.023	6.674	9.291	8.673	8.266	9.519	6.183	5.513	7.258	6.462
ENSMUSG00000049872	Fam26e	family with sequence similarity 26, member E [Source:MGI Symbol;Acc:MGI:2143897]	0.0122789	0.328609	0.48332	-0.60514	protein_coding	chr10	34091352	34096519	-	1786	1.81	1.267	1.943	1.184	1.426	1.238	2.252	2.595	1.768	2.14
ENSMUSG00000072294	Klf12	Kruppel-like factor 12 [Source:MGI Symbol;Acc:MGI:1333796]	0.0122864	0.328609	0.48332	1.42489	protein_coding	chr14	99874486	100149764	-	1856	1.348	0.086	1.492	0.832	1.053	1.043	0.127	0.166	0.729	0.35
ENSMUSG00000040225	Prrc2c	proline-rich coiled-coil 2C [Source:MGI Symbol;Acc:MGI:1913754]	0.0123201	0.329081	0.482697	0.384857	protein_coding	chr1	162670725	162740556	-	14166	8.004	6.15	8.362	7.029	6.865	7.34	4.867	4.818	6.504	5.498
ENSMUSG00000035285	Nat14	N-acetyltransferase 14 [Source:MGI Symbol;Acc:MGI:3039561]	0.0123421	0.32924	0.482488	-0.415037	protein_coding	chr7	4922251	4925006	+	1612	10.787	14.748	10.723	10.14	11.061	10.517	14.949	15.746	13.965	14.295
ENSMUSG00000035896	Rnase1	ribonuclease, RNase A family, 1 (pancreatic) [Source:MGI Symbol;Acc:MGI:97919]	0.012393	0.330168	0.481265	-0.56551	protein_coding	chr14	51145002	51146767	-	970	2.822	2.578	3.282	2.641	3.417	2.327	4.594	4.096	3.551	4.255
ENSMUSG00000047490	4932411E22Rik	RIKEN cDNA 4932411E22 gene [Source:MGI Symbol;Acc:MGI:3045332]	0.0124677	0.331607	0.479376	1.24598	protein_coding	chr11	89390223	89418948	-	2665	1.184	0.104	1.123	0.702	0.995	1.037	0.222	0.166	0.631	0.358
ENSMUSG00000087519	AV039307	expressed sequence AV039307 [Source:MGI Symbol;Acc:MGI:2139243]	0.0125359	0.331607	0.479376	1	processed_transcript	chr2	120850705	120866689	+	1284	0.345	0.278	0.57	0.285	0.408	0.323	0.154	0.172	0.224	0.119
ENSMUSG00000053877	Srcap	Snf2-related CREBBP activator protein [Source:MGI Symbol;Acc:MGI:2444036]	0.0125965	0.331607	0.479376	0.815152	protein_coding	chr7	127512027	127536376	+	4914	1.539	0.533	1.71	1.539	1.342	1.631	0.57	0.494	1.218	0.747
ENSMUSG00000036120	Rfxank	regulatory factor X-associated ankyrin-containing protein [Source:MGI Symbol;Acc:MGI:1333865]	0.0126004	0.331607	0.479376	-0.406062	protein_coding	chr8	70130812	70139197	-	3676	3.95	4.2	4.547	3.772	4.148	3.384	5.643	4.827	5.276	4.896
ENSMUSG00000022801	Lrch3	leucine-rich repeats and calponin homology (CH) domain containing 3 [Source:MGI Symbol;Acc:MGI:1917394]	0.0126139	0.331607	0.479376	0.419763	protein_coding	chr16	32914100	33015647	+	6610	5.778	3.867	6.54	4.577	4.318	4.495	3.604	3.292	3.908	3.475
ENSMUSG00000020641	Rsad2	radical S-adenosyl methionine domain containing 2 [Source:MGI Symbol;Acc:MGI:1929628]	0.012625	0.331607	0.479376	0.937415	protein_coding	chr12	26442753	26456452	-	4328	1.434	1.091	0.552	0.93	0.814	0.415	0.474	0.173	0.587	0.521
ENSMUSG00000069874	Irgm2	immunity-related GTPase family M member 2 [Source:MGI Symbol;Acc:MGI:1926262]	0.0126484	0.331607	0.479376	0.943098	protein_coding	chr11	58199618	58222779	+	3621	1.361	0.822	1.609	0.64	0.684	0.293	0.512	0.366	0.464	0.454
ENSMUSG00000037533	Rapgef6	Rap guanine nucleotide exchange factor (GEF) 6 [Source:MGI Symbol;Acc:MGI:2384761]	0.0126655	0.331607	0.479376	0.439026	protein_coding	chr11	54522847	54699285	+	12911	2.809	1.906	2.944	3.089	2.905	3.051	1.873	1.689	2.411	2.019
ENSMUSG00000069892	9930111J21Rik2	RIKEN cDNA 9930111J21 gene 2 [Source:MGI Symbol;Acc:MGI:3711310]	0.0126698	0.331607	0.479376	1.43741	protein_coding	chr11	49015874	49051242	-	7017	0.189	0.017	0.186	0.058	0.109	0.112	0.011	0.013	0.058	0.065
ENSMUSG00000063260	Syt10	synaptotagmin X [Source:MGI Symbol;Acc:MGI:1859546]	0.0126717	0.331607	0.479376	1.13386	protein_coding	chr15	89782393	89841860	-	1845	1.597	0.151	1.26	1.234	1.059	1.024	0.342	0.335	0.778	0.352
ENSMUSG00000048583	Igf2	insulin-like growth factor 2 [Source:MGI Symbol;Acc:MGI:96434]	0.0126724	0.331607	0.479376	-0.485733	protein_coding	chr7	142650766	142666816	-	5723	30.795	23.752	34.349	20.824	30.521	29.953	40.935	39.955	23.473	50.073
ENSMUSG00000042861	Kcna10	potassium voltage-gated channel, shaker-related subfamily, member 10 [Source:MGI Symbol;Acc:MGI:3037820]	0.0126787	0.331607	0.479376	-1.39232	protein_coding	chr3	107183056	107195721	+	2168	0	0	0	0.019	0.016	0	0.073	0.061	0.019	0.018
ENSMUSG00000061451	Tmem151a	transmembrane protein 151A [Source:MGI Symbol;Acc:MGI:2147713]	0.0126863	0.331607	0.479376	-0.429243	protein_coding	chr19	5070859	5085531	-	4807	53.638	34.214	56.802	61.171	61.858	60.013	76.442	71.931	68.524	69.798
ENSMUSG00000027799	Nbea	neurobeachin [Source:MGI Symbol;Acc:MGI:1347075]	0.0127009	0.331607	0.479376	0.438983	protein_coding	chr3	55625205	56183701	-	10976	11.202	7.818	11.828	12.721	12.423	13.83	7.866	7.513	9.867	8.192
ENSMUSG00000034160	Ogt	O-linked N-acetylglucosamine (GlcNAc) transferase (UDP-N-acetylglucosamine:polypeptide-N-acetylglucosaminyl transferase) [Source:MGI Symbol;Acc:MGI:1339639]	0.0127017	0.331607	0.479376	0.389687	protein_coding	chrX	101640060	101684351	+	8045	24.496	24.504	24.858	18.341	18.363	18.542	14.57	15.161	17.447	16.568
ENSMUSG00000020263	Appl2	adaptor protein, phosphotyrosine interaction, PH domain and leucine zipper containing 2 [Source:MGI Symbol;Acc:MGI:2384914]	0.0127056	0.331607	0.479376	0.393169	protein_coding	chr10	83600033	83648738	-	5949	11.583	7.619	12.115	10.963	11.197	11.322	7.889	7.776	8.072	8.242
ENSMUSG00000085779	2310050B05Rik	ataxia, cerebellar, Cayman type homolog (human), opposite strand [Source:MGI Symbol;Acc:MGI:1916928]	0.0127519	0.332391	0.47835	1.41504	antisense	chr10	81194609	81210877	+	4375	0.018	0.027	0.022	0.028	0.032	0.032	0.009	0.01	0	0
ENSMUSG00000051599	Pcdhb2	protocadherin beta 2 [Source:MGI Symbol;Acc:MGI:2136735]	0.0127799	0.332579	0.478105	0.886343	protein_coding	chr18	37294840	37297613	+	2774	0.47	0.272	0.505	0.264	0.327	0.565	0.114	0.191	0.177	0.317
ENSMUSG00000078185	Chml	choroideremia-like [Source:MGI Symbol;Acc:MGI:101913]	0.0128003	0.332579	0.478105	1.61248	protein_coding	chr1	175686488	175688353	-	1866	1.425	0.043	1.655	1.177	1.459	1.037	0.148	0.071	0.791	0.369
ENSMUSG00000033705	Stard9	START domain containing 9 [Source:MGI Symbol;Acc:MGI:3045258]	0.0128077	0.332579	0.478105	0.557657	protein_coding	chr2	120629126	120731897	+	19410	1.57	0.732	1.727	0.991	1.071	1.146	0.742	0.628	1.018	0.778
ENSMUSG00000092341	Malat1	metastasis associated lung adenocarcinoma transcript 1 (non-coding RNA) [Source:MGI Symbol;Acc:MGI:1919539]	0.0128449	0.333122	0.477396	0.473227	lincRNA	chr19	5795690	5802672	-	6983	107.296	110.579	88.994	66.407	62.659	93.134	52.04	59.788	76.432	58.216
ENSMUSG00000041577	Prelp	proline arginine-rich end leucine-rich repeat [Source:MGI Symbol;Acc:MGI:2151110]	0.0128777	0.333553	0.476836	-0.538448	protein_coding	chr1	133910304	133921414	-	3615	3.599	1.559	3.205	2.891	3.494	2.88	4.233	3.627	3.936	4.799
ENSMUSG00000097311	Gm26871	predicted gene, 26871 [Source:MGI Symbol;Acc:MGI:5477365]	0.0128946	0.333569	0.476814	1.22239	lincRNA	chr3	118430324	118530022	+	2324	0.135	0.137	0.082	0.087	0.105	0.119	0.017	0.076	0.035	0.033
ENSMUSG00000025658	Cnksr2	connector enhancer of kinase suppressor of Ras 2 [Source:MGI Symbol;Acc:MGI:2661175]	0.0129176	0.333702	0.476642	0.513372	protein_coding	chrX	157821436	158043294	-	9267	1.204	0.861	1.419	1.123	1.092	1.223	0.711	0.729	0.987	0.709
ENSMUSG00000042828	Trim72	tripartite motif-containing 72 [Source:MGI Symbol;Acc:MGI:3612190]	0.0129323	0.333702	0.476642	0.985353	protein_coding	chr7	128003989	128011393	+	2553	0.255	0.124	0.212	0.271	0.26	0.217	0.062	0.138	0.128	0.09
ENSMUSG00000020744	Slc25a19	solute carrier family 25 (mitochondrial thiamine pyrophosphate carrier), member 19 [Source:MGI Symbol;Acc:MGI:1914533]	0.0129642	0.333989	0.476268	-0.374605	protein_coding	chr11	115614178	115628295	-	4026	7.389	8.31	6.998	6.15	6.153	6.282	8.738	9.375	7.914	8.704
ENSMUSG00000030357	Fkbp4	FK506 binding protein 4 [Source:MGI Symbol;Acc:MGI:95543]	0.012976	0.333989	0.476268	-0.382596	protein_coding	chr6	128429735	128438677	-	2795	49.847	64.978	54.364	46.115	44.829	43.662	69.932	64.311	59.198	63.672
ENSMUSG00000026239	Pde6d	phosphodiesterase 6D, cGMP-specific, rod, delta [Source:MGI Symbol;Acc:MGI:1270843]	0.0130412	0.334051	0.476187	-0.347952	protein_coding	chr1	86542994	86582629	-	2178	33.708	32.873	32.025	29.515	28.917	29.084	39.077	42.542	34.096	37.916
ENSMUSG00000038569	Rad9b	RAD9 homolog B [Source:MGI Symbol;Acc:MGI:2385231]	0.0130473	0.334051	0.476187	0.562263	protein_coding	chr5	122323223	122354233	-	2920	1.67	2.148	1.646	1.56	1.41	1.799	1.135	1.164	1.067	1.125
ENSMUSG00000072889	Nfxl1	nuclear transcription factor, X-box binding-like 1 [Source:MGI Symbol;Acc:MGI:1923646]	0.0130623	0.334051	0.476187	0.479022	protein_coding	chr5	72513301	72559684	-	4919	2.565	2.622	2.485	1.719	2.1	2.182	1.668	1.517	1.676	1.484
ENSMUSG00000041607	Mbp	myelin basic protein [Source:MGI Symbol;Acc:MGI:96925]	0.0130626	0.334051	0.476187	-0.353754	protein_coding	chr18	82475146	82585637	+	8403	4401.23	3749.42	4399.12	4611.77	4743.93	4639.23	5508.73	5528.83	5403.37	5592.14
ENSMUSG00000000204	Slfn4	schlafen 4 [Source:MGI Symbol;Acc:MGI:1329010]	0.0130701	0.334051	0.476187	1.46566	protein_coding	chr11	83175186	83190221	+	3969	0.427	0.19	0.192	0.133	0.088	0.023	0.06	0.022	0.093	0.058
ENSMUSG00000096449	Gm4076	predicted gene 4076 [Source:MGI Symbol;Acc:MGI:3782251]	0.0131009	0.334051	0.476187	1.36613	protein_coding	chr13	85126999	85127514	-	516	0.758	0.154	1.049	0.394	0.473	0.893	0.229	0.086	0.397	0.074
ENSMUSG00000018882	Mrpl45	mitochondrial ribosomal protein L45 [Source:MGI Symbol;Acc:MGI:1914286]	0.0131076	0.334051	0.476187	-0.358167	protein_coding	chr11	97315716	97329920	+	2596	15.044	17.016	14.789	14.519	13.736	13.239	18.094	21.119	16.87	17.429
ENSMUSG00000034974	Dapk3	death-associated protein kinase 3 [Source:MGI Symbol;Acc:MGI:1203520]	0.013123	0.334051	0.476187	-0.407897	protein_coding	chr10	81183007	81193197	+	1766	12.194	17.866	13.177	13.423	13.376	14.53	17.419	20.322	15.789	19.475
ENSMUSG00000033981	Gria2	glutamate receptor, ionotropic, AMPA2 (alpha 2) [Source:MGI Symbol;Acc:MGI:95809]	0.013125	0.334051	0.476187	0.427496	protein_coding	chr3	80684936	80802791	-	6956	23.755	14.92	24.874	16.221	16.804	17.405	13.199	11.848	15.928	13.718
ENSMUSG00000041741	Pde3a	phosphodiesterase 3A, cGMP inhibited [Source:MGI Symbol;Acc:MGI:1860764]	0.0131635	0.334616	0.475453	1.08199	protein_coding	chr6	141249269	141499351	+	4205	0.663	0.132	0.818	0.454	0.656	0.46	0.131	0.136	0.419	0.264
ENSMUSG00000025912	Mybl1	myeloblastosis oncogene-like 1 [Source:MGI Symbol;Acc:MGI:99925]	0.0131905	0.334889	0.475099	0.569161	protein_coding	chr1	9667415	9700209	-	5369	1.233	0.732	1.044	1.128	1.144	1.021	0.69	0.65	0.802	0.605
ENSMUSG00000041471	Fam35a	family with sequence similarity 35, member A [Source:MGI Symbol;Acc:MGI:1922948]	0.0132145	0.335082	0.474849	0.541795	protein_coding	chr14	34237041	34310503	-	3446	1.415	1.693	1.423	1.463	1.428	1.818	1.076	1.025	1.011	0.998
ENSMUSG00000053244	Gm9901		0.0132403	0.335322	0.474537	1.4675	pseudogene	chr8	123859662	123860664	+	997	0.183	0.279	0.447	1.06	1.26	0.693	0.316	0.044	0.329	0.153
ENSMUSG00000020087	Tysnd1	trypsin domain containing 1 [Source:MGI Symbol;Acc:MGI:1919017]	0.0133057	0.336263	0.473321	-0.379239	protein_coding	chr10	61695514	61702773	+	2286	8.975	10.052	9.094	9.373	8.944	8.464	11.162	13.285	10.529	11.401
ENSMUSG00000049148	Plcxd3	phosphatidylinositol-specific phospholipase C, X domain containing 3 [Source:MGI Symbol;Acc:MGI:2442605]	0.0133102	0.336263	0.473321	1.49818	protein_coding	chr15	4375491	4575553	+	5042	0.248	0.024	0.366	0.331	0.401	0.439	0.055	0.018	0.211	0.121
ENSMUSG00000050335	Lgals3	lectin, galactose binding, soluble 3 [Source:MGI Symbol;Acc:MGI:96778]	0.0133736	0.337321	0.471957	1.04105	protein_coding	chr14	47367751	47386160	+	1858	1.038	1.858	0.942	2.976	3.23	4.017	1.295	1.117	0.596	1.44
ENSMUSG00000024816	Frmd8	FERM domain containing 8 [Source:MGI Symbol;Acc:MGI:1914707]	0.013385	0.337321	0.471957	-0.347555	protein_coding	chr19	5849702	5875274	-	5082	16.621	14.744	15.529	13.553	14.837	12.546	19.021	19.292	16.654	17.483
ENSMUSG00000087692	Gm11940	predicted gene 11940 [Source:MGI Symbol;Acc:MGI:3702271]	0.0134317	0.337746	0.47141	1.17177	antisense	chr11	99387340	99387897	+	417	1.125	0.571	2.138	1.755	1.925	0.773	0.378	0.423	0.885	0.55
ENSMUSG00000092124	B930094E09Rik	RIKEN cDNA B930094E09 gene [Source:MGI Symbol;Acc:MGI:3603750]	0.0134365	0.337746	0.47141	0.851137	protein_coding	chr18	31609512	31610751	+	1240	0.568	0.672	0.513	0.82	0.619	0.78	0.35	0.32	0.231	0.462
ENSMUSG00000021719	Rgs7bp	regulator of G-protein signalling 7 binding protein [Source:MGI Symbol;Acc:MGI:106334]	0.0134583	0.337746	0.47141	0.41438	protein_coding	chr13	104947153	105054930	-	5828	11.85	9.697	12.858	11.937	11.285	12.924	7.931	6.817	11.124	8.445
ENSMUSG00000030310	Slc6a1	solute carrier family 6 (neurotransmitter transporter, GABA), member 1 [Source:MGI Symbol;Acc:MGI:95627]	0.0134677	0.337746	0.47141	0.421295	protein_coding	chr6	114282635	114317522	+	4292	101.598	79.33	105.161	121.382	123.952	125.004	74.33	73.938	88.02	82.34
ENSMUSG00000067925	Cxx1a	CAAX box 1A [Source:MGI Symbol;Acc:MGI:1913408]	0.0134975	0.338079	0.470981	-0.370229	protein_coding	chrX	53642488	53643763	-	1276	58.68	67.059	61.848	72.716	70.03	72.172	89.264	93.129	72.82	83.526
ENSMUSG00000063887	Nlgn1	neuroligin 1 [Source:MGI Symbol;Acc:MGI:2179435]	0.0135692	0.338893	0.469937	0.356006	protein_coding	chr3	25431811	26133734	-	4359	8.618	7.402	8.099	7.593	6.948	8.074	5.845	5.965	6.265	5.584
ENSMUSG00000010154	Spire2	spire homolog 2 (Drosophila) [Source:MGI Symbol;Acc:MGI:2446256]	0.0135878	0.338893	0.469937	-0.36838	protein_coding	chr8	123332713	123369515	+	2330	14.289	12.4	14.237	17.171	16.787	15.224	19.652	19.305	18.479	18.221
ENSMUSG00000097561	4632411P08Rik	RIKEN cDNA 4632411P08 gene [Source:MGI Symbol;Acc:MGI:1925513]	0.0135879	0.338893	0.469937	1.25457	lincRNA	chr5	29378699	29390488	+	3237	0.072	0.159	0.089	0.1	0.108	0.185	0.012	0.068	0.038	0.059
ENSMUSG00000038080	Kdm1b	lysine (K)-specific demethylase 1B [Source:MGI Symbol;Acc:MGI:2145261]	0.013596	0.338893	0.469937	0.416465	protein_coding	chr13	47043499	47084613	+	4829	4.119	4.602	4.035	3.814	3.223	3.73	2.695	2.706	3.125	2.881
ENSMUSG00000065968	Ifitm7	interferon induced transmembrane protein 7 [Source:MGI Symbol;Acc:MGI:1921732]	0.0136558	0.339173	0.469578	1.3356	protein_coding	chr16	13981702	13986855	-	2340	0.178	0.119	0.122	0.122	0.03	0.177	0.034	0.038	0.035	0.065
ENSMUSG00000032410	Xrn1	5'-3' exoribonuclease 1 [Source:MGI Symbol;Acc:MGI:891964]	0.013657	0.339173	0.469578	1.05576	protein_coding	chr9	95954760	96053027	+	5499	0.958	0.123	1.013	0.673	0.666	0.871	0.273	0.185	0.507	0.347
ENSMUSG00000053414	Hunk	hormonally upregulated Neu-associated kinase [Source:MGI Symbol;Acc:MGI:1347352]	0.0136793	0.339173	0.469578	0.46742	protein_coding	chr16	90386397	90499553	+	5009	2.051	2.322	2.212	2.468	2.403	2.52	1.646	1.445	1.875	1.602
ENSMUSG00000023484	Prph	peripherin [Source:MGI Symbol;Acc:MGI:97774]	0.0136806	0.339173	0.469578	-0.462296	protein_coding	chr15	99055174	99058978	+	1865	39.812	67.31	38.304	51.866	46.941	45.822	83.933	65.658	55.033	56.225
ENSMUSG00000024165	Hn1l	hematological and neurological expressed 1-like [Source:MGI Symbol;Acc:MGI:1196260]	0.0137051	0.339173	0.469578	-0.505029	protein_coding	chr17	24942156	24960636	-	2933	23.857	13.829	23.325	12.116	11.325	11.922	23.478	20.95	20.286	23.27
ENSMUSG00000034621	Gpatch8	G patch domain containing 8 [Source:MGI Symbol;Acc:MGI:1918667]	0.0137065	0.339173	0.469578	0.459743	protein_coding	chr11	102475915	102556392	-	8178	7.826	4.295	8.587	7.418	7.249	7.199	4.553	4.21	6.172	5.093
ENSMUSG00000092286	Gm20448	dystrobrevin, beta, opposite strand [Source:MGI Symbol;Acc:MGI:5141913]	0.0137967	0.340993	0.467254	1.61667	antisense	chr12	3752543	3762146	-	1662	0.063	0.024	0.038	0.122	0.042	0.055	0	0	0.025	0
ENSMUSG00000017801	Mlx	MAX-like protein X [Source:MGI Symbol;Acc:MGI:108398]	0.0138344	0.341516	0.466589	-0.386526	protein_coding	chr11	101087277	101092207	+	1999	11.972	10.205	11.912	9.295	9.146	8.389	13.278	12.984	12.308	12.98
ENSMUSG00000017344	Vtn	vitronectin [Source:MGI Symbol;Acc:MGI:98940]	0.0139085	0.342932	0.464792	-0.40338	protein_coding	chr11	78499091	78502324	+	2030	38.605	40.705	38.907	26.619	36.027	32.112	48.959	51.036	34.521	48.172
ENSMUSG00000024011	Pi16	peptidase inhibitor 16 [Source:MGI Symbol;Acc:MGI:1921366]	0.0139474	0.343477	0.464102	-0.670232	protein_coding	chr17	29318877	29329413	+	3987	1.177	0.995	0.782	0.683	0.866	0.555	1.296	1.539	0.761	1.62
ENSMUSG00000027200	Sema6d	sema domain, transmembrane domain (TM), and cytoplasmic domain, (semaphorin) 6D [Source:MGI Symbol;Acc:MGI:2387661]	0.0139903	0.34412	0.46329	0.432788	protein_coding	chr2	124089969	124667770	+	10559	14.493	8.701	16.41	11.487	11.999	12.072	8.546	7.797	10.812	8.823
ENSMUSG00000025860	Xiap	X-linked inhibitor of apoptosis [Source:MGI Symbol;Acc:MGI:107572]	0.0140398	0.344129	0.463279	0.448073	protein_coding	chrX	42059679	42109656	+	9262	12.197	6.393	12.649	10.935	10.831	11.127	7.545	6.563	8.881	7.435
ENSMUSG00000002228	Ppm1j	protein phosphatase 1J [Source:MGI Symbol;Acc:MGI:1919137]	0.0140493	0.344129	0.463279	-0.652077	protein_coding	chr3	104781056	104786018	+	1721	2.136	1.73	1.942	1.914	2.048	1.981	5.065	2.462	2.645	1.91
ENSMUSG00000050578	Mmp13	matrix metallopeptidase 13 [Source:MGI Symbol;Acc:MGI:1340026]	0.0140531	0.344129	0.463279	-1.21723	protein_coding	chr9	7272514	7283333	+	2675	0.341	0.148	0.107	0.046	0.052	0.086	0.369	0.182	0.184	0.471
ENSMUSG00000029027	Dffb	DNA fragmentation factor, beta subunit [Source:MGI Symbol;Acc:MGI:1196287]	0.0140577	0.344129	0.463279	0.537797	protein_coding	chr4	153964449	153975126	-	2351	2.417	2.735	2.248	2.473	2.582	3.233	1.795	1.615	1.762	1.853
ENSMUSG00000029559	2210016L21Rik	RIKEN cDNA 2210016L21 gene [Source:MGI Symbol;Acc:MGI:1919607]	0.014079	0.344239	0.463139	-0.348841	protein_coding	chr5	114942158	114949783	+	3303	29.552	27.168	29.647	31.686	30.392	32.247	37.135	41.751	33.855	36.756
ENSMUSG00000037652	Phc3	polyhomeotic-like 3 (Drosophila) [Source:MGI Symbol;Acc:MGI:2181434]	0.0141344	0.345183	0.461951	0.399504	protein_coding	chr3	30899295	30969415	-	14670	3.84	2.443	4.036	2.819	2.788	3.024	2.196	2.148	2.513	2.417
ENSMUSG00000046805	Mpeg1	macrophage expressed gene 1 [Source:MGI Symbol;Acc:MGI:1333743]	0.0141774	0.345449	0.461616	0.441424	protein_coding	chr19	12460779	12465284	+	4335	10.26	6.262	9.833	11.143	10.665	10.925	6.541	6.14	8.248	7.29
ENSMUSG00000070426	Rnf121	ring finger protein 121 [Source:MGI Symbol;Acc:MGI:1922462]	0.014179	0.345449	0.461616	-0.35383	protein_coding	chr7	102019137	102065469	-	4427	7.585	6.598	7.874	6.659	6.518	6.14	9.443	9.134	7.781	7.933
ENSMUSG00000051098	Mblac2	metallo-beta-lactamase domain containing 2 [Source:MGI Symbol;Acc:MGI:1920102]	0.0142138	0.345886	0.461067	0.401022	protein_coding	chr13	81711417	81753275	+	3881	12.018	12.384	12.804	8.402	8.532	9.318	7.662	7.587	7.924	7.907
ENSMUSG00000036875	Dna2	DNA replication helicase 2 homolog (yeast) [Source:MGI Symbol;Acc:MGI:2443732]	0.0143094	0.347399	0.459171	0.659306	protein_coding	chr10	62947026	62974185	+	5878	0.603	0.533	0.515	0.339	0.374	0.439	0.221	0.263	0.328	0.325
ENSMUSG00000063952	Brpf3	bromodomain and PHD finger containing, 3 [Source:MGI Symbol;Acc:MGI:2146836]	0.0143099	0.347399	0.459171	0.463237	protein_coding	chr17	28801090	28838546	+	7194	2.559	1.721	2.841	2.391	2.498	2.574	1.595	1.405	1.989	1.854
ENSMUSG00000062939	Stat4	signal transducer and activator of transcription 4 [Source:MGI Symbol;Acc:MGI:103062]	0.0143924	0.34899	0.457187	-1.32193	protein_coding	chr1	51987148	52107188	+	3146	0	0.025	0.04	0	0.011	0	0.063	0.07	0.039	0.024
ENSMUSG00000041632	Mrps27	mitochondrial ribosomal protein S27 [Source:MGI Symbol;Acc:MGI:1919064]	0.0144733	0.350537	0.455266	-0.347665	protein_coding	chr13	99344786	99415561	+	1848	16.365	15.613	14.918	16.457	15.482	14.11	20.531	20.184	17.64	18.466
ENSMUSG00000022864	D16Ertd472e	DNA segment, Chr 16, ERATO Doi 472, expressed [Source:MGI Symbol;Acc:MGI:1196400]	0.0144965	0.350686	0.455081	0.631218	protein_coding	chr16	78544012	78576657	-	2453	2.253	1.472	2.05	2.553	2.902	2.817	1.174	1.242	1.722	1.714
ENSMUSG00000043391	2510009E07Rik	RIKEN cDNA 2510009E07 gene [Source:MGI Symbol;Acc:MGI:1919440]	0.0145637	0.351873	0.453614	0.341999	protein_coding	chr16	21649045	21694665	-	5164	16.923	17.354	15.757	16.023	16.737	17.28	13.106	12.497	13.412	12.262
ENSMUSG00000070565	Rasal2	RAS protein activator like 2 [Source:MGI Symbol;Acc:MGI:2443881]	0.0145861	0.351873	0.453614	0.424663	protein_coding	chr1	157135183	157412595	-	13739	5.938	3.334	6.017	4.265	4.762	4.912	3.583	3.3	4.059	3.129
ENSMUSG00000044876	Zfp444	zinc finger protein 444 [Source:MGI Symbol;Acc:MGI:1923365]	0.0146039	0.351873	0.453614	-0.379811	protein_coding	chr7	6172226	6191349	+	3421	5.319	6.74	5.956	6.157	5.814	5.44	7.494	8.039	7.156	7.283
ENSMUSG00000024958	Gpr137	G protein-coupled receptor 137 [Source:MGI Symbol;Acc:MGI:2147529]	0.0146142	0.351873	0.453614	-0.33804	protein_coding	chr19	6938069	6942450	-	2768	39.982	37.81	39.253	42.246	39.947	38.546	51.037	52.547	44.013	47.671
ENSMUSG00000056966	Gjc3	gap junction protein, gamma 3 [Source:MGI Symbol;Acc:MGI:2153041]	0.0146638	0.352467	0.452882	0.344329	protein_coding	chr5	137953809	137962959	-	3515	81.387	82.289	77.653	74.263	80.376	75.912	57.941	59.025	64.617	59.642
ENSMUSG00000047344	Lancl3	LanC lantibiotic synthetase component C-like 3 (bacterial) [Source:MGI Symbol;Acc:MGI:2443335]	0.0146732	0.352467	0.452882	1.19841	protein_coding	chrX	9199902	9268085	+	3991	0.542	0.06	0.726	0.784	0.507	0.693	0.128	0.144	0.38	0.259
ENSMUSG00000032253	Phip	pleckstrin homology domain interacting protein [Source:MGI Symbol;Acc:MGI:1932404]	0.014693	0.352529	0.452805	0.383809	protein_coding	chr9	82866159	82975489	-	10729	3.638	3.788	3.703	2.854	2.755	2.924	2.433	2.267	2.729	2.322
ENSMUSG00000026240	Cops7b	COP9 (constitutive photomorphogenic) homolog, subunit 7b (Arabidopsis thaliana) [Source:MGI Symbol;Acc:MGI:1349388]	0.0147128	0.352592	0.452727	-0.343669	protein_coding	chr1	86582904	86606978	+	3118	8.696	7.892	8.781	7.994	8.382	7.919	10.069	10.802	9.903	10.111
ENSMUSG00000056342	Usp34	ubiquitin specific peptidase 34 [Source:MGI Symbol;Acc:MGI:109473]	0.0147461	0.352978	0.452252	0.339374	protein_coding	chr11	23306895	23490560	+	18474	7.303	6.355	7.065	6.598	6.569	6.598	5.047	4.848	5.611	5.238
ENSMUSG00000019139	Isyna1	myo-inositol 1-phosphate synthase A1 [Source:MGI Symbol;Acc:MGI:1919030]	0.0148365	0.354028	0.450962	-0.382029	protein_coding	chr8	70594481	70597288	+	1836	17.025	16.234	17.2	12.49	14.557	13.299	20.944	19.186	15.478	21.064
ENSMUSG00000075569	Rsph10b	radial spoke head 10 homolog B (Chlamydomonas) [Source:MGI Symbol;Acc:MGI:1922386]	0.0148485	0.354028	0.450962	0.55833	protein_coding	chr5	143933035	143985719	+	3101	1.85	1.433	1.745	1.862	2.16	1.738	1.017	1.509	1.124	1.084
ENSMUSG00000034063	4930590J08Rik	RIKEN cDNA 4930590J08 gene [Source:MGI Symbol;Acc:MGI:2685917]	0.0148534	0.354028	0.450962	1.46566	protein_coding	chr6	91914759	91950640	+	2802	0.056	0	0.045	0.044	0.05	0.115	0.014	0	0.015	0.014
ENSMUSG00000097156	Gm3764	predicted gene 3764 [Source:MGI Symbol;Acc:MGI:3781938]	0.0149057	0.354028	0.450962	0.359053	lincRNA	chr3	88206813	88229959	+	5813	8.97	9.709	8.33	9.072	9.544	9.169	6.574	8.065	6.673	6.449
ENSMUSG00000031441	Atp11a	ATPase, class VI, type 11A [Source:MGI Symbol;Acc:MGI:1354735]	0.0149073	0.354028	0.450962	0.457161	protein_coding	chr8	12757014	12868728	+	11150	6.781	4.748	7.503	8.106	8.099	8.834	5.009	4.224	6.245	5.374
ENSMUSG00000020829	Slc46a1	solute carrier family 46, member 1 [Source:MGI Symbol;Acc:MGI:1098733]	0.0149522	0.354028	0.450962	-0.475517	protein_coding	chr11	78465697	78472059	+	3080	2.836	2.178	2.615	2.944	2.753	2.109	3.483	4.128	2.876	3.449
ENSMUSG00000029359	Tesc	tescalcin [Source:MGI Symbol;Acc:MGI:1930803]	0.0149632	0.354028	0.450962	-0.515891	protein_coding	chr5	118027743	118061878	+	1591	7.456	14.543	7.223	8.868	8.334	8.658	13.039	14.844	10.773	12.706
ENSMUSG00000025949	Pikfyve	phosphoinositide kinase, FYVE finger containing [Source:MGI Symbol;Acc:MGI:1335106]	0.014983	0.354028	0.450962	0.968859	protein_coding	chr1	65186750	65274012	+	6674	2.012	0.262	2.137	1.956	1.987	2.202	0.697	0.655	1.223	0.899
ENSMUSG00000031394	Opn1mw	opsin 1 (cone pigments), medium-wave-sensitive (color blindness, deutan) [Source:MGI Symbol;Acc:MGI:1097692]	0.0150423	0.354028	0.450962	-0.97728	protein_coding	chrX	74127464	74150760	+	1562	0.067	0.127	0.102	0.13	0.112	0.059	0.252	0.311	0.236	0.098
ENSMUSG00000096995	2810029C07Rik	RIKEN cDNA 2810029C07 gene [Source:MGI Symbol;Acc:MGI:1919920]	0.0150564	0.354028	0.450962	0.589689	lincRNA	chr12	111572321	111574402	-	1950	2.38	3.358	2.824	3.42	4.42	3.898	2.083	2.241	2.292	2.175
ENSMUSG00000079017	Ifi27l2a	interferon, alpha-inducible protein 27 like 2A [Source:MGI Symbol;Acc:MGI:1924183]	0.0150746	0.354028	0.450962	1.27501	protein_coding	chr12	103442167	103443680	-	463	5.631	11.058	6.257	2.371	2.185	1.493	2.044	1.525	0.709	3.301
ENSMUSG00000091865	Gm17244		0.0150783	0.354028	0.450962	0.694674	protein_coding	chr4	123115399	123116686	-	1288	1.599	1.51	1.78	2.873	2.33	2.396	1.439	1.337	1.146	1.068
ENSMUSG00000066406	Akap13	A kinase (PRKA) anchor protein 13 [Source:MGI Symbol;Acc:MGI:2676556]	0.0150823	0.354028	0.450962	0.495219	protein_coding	chr7	75455534	75754609	+	15203	1.778	0.922	1.956	1.458	1.595	1.745	1.012	0.888	1.305	1.129
ENSMUSG00000083250	Gm5403	predicted gene 5403 [Source:MGI Symbol;Acc:MGI:3644700]	0.0150826	0.354028	0.450962	1.47393	pseudogene	chrX	128058531	128061325	-	2795	0.019	0.028	0.046	0.073	0.037	0.049	0	0	0.015	0.014
ENSMUSG00000020591	Ntsr2	neurotensin receptor 2 [Source:MGI Symbol;Acc:MGI:108018]	0.0150963	0.354028	0.450962	-0.33519	protein_coding	chr12	16653470	16660236	+	1547	109.575	100.157	111.616	108.101	110.135	112.834	127.904	141.36	125.985	139.024
ENSMUSG00000025316	Banp	BTG3 associated nuclear protein [Source:MGI Symbol;Acc:MGI:1889023]	0.0151196	0.354028	0.450962	-0.498874	protein_coding	chr8	121949750	122029258	+	6632	2.913	2.388	2.76	1.649	1.868	1.445	3.104	2.39	3.116	3.267
ENSMUSG00000027875	Hmgcs2	3-hydroxy-3-methylglutaryl-Coenzyme A synthase 2 [Source:MGI Symbol;Acc:MGI:101939]	0.0151346	0.354028	0.450962	-0.392821	protein_coding	chr3	98280435	98310738	+	3290	4.564	4.295	4.819	4.239	5.144	4.803	5.287	5.837	6.145	6.505
ENSMUSG00000025731	0610011F06Rik	RIKEN cDNA 0610011F06 gene [Source:MGI Symbol;Acc:MGI:1915597]	0.0151477	0.354028	0.450962	-0.468715	protein_coding	chr17	25875464	25886007	+	1109	17.208	31.386	17.31	18.735	18.311	17.821	28.237	30.649	24.256	25.74
ENSMUSG00000031386	Hcfc1	host cell factor C1 [Source:MGI Symbol;Acc:MGI:105942]	0.0151707	0.354028	0.450962	0.409161	protein_coding	chrX	73942792	73966357	-	8360	9.228	6.366	9.684	9.703	9.666	10.244	6.138	6.194	7.868	6.61
ENSMUSG00000016239	Lonrf3	LON peptidase N-terminal domain and ring finger 3 [Source:MGI Symbol;Acc:MGI:1921615]	0.0151709	0.354028	0.450962	0.805892	protein_coding	chrX	36328353	36362341	+	3812	1.081	0.458	1.036	0.725	0.751	0.761	0.259	0.278	0.721	0.491
ENSMUSG00000079304	4933413G19Rik	RIKEN cDNA 4933413G19 gene [Source:MGI Symbol;Acc:MGI:1918399]	0.0151854	0.354028	0.450962	0.95109	protein_coding	chr6	128375456	128385144	+	1875	0.459	0.212	0.407	0.52	0.279	0.319	0.105	0.235	0.153	0.204
ENSMUSG00000056316	Gm9996	predicted gene 9996 [Source:MGI Symbol;Acc:MGI:3642549]	0.0152007	0.354028	0.450962	0.770518	protein_coding	chr10	29143282	29144194	-	913	1.628	3.304	1.569	2.227	2.178	3.028	1.339	1.499	1.392	1.046
ENSMUSG00000038797	Zscan2	zinc finger and SCAN domain containing 2 [Source:MGI Symbol;Acc:MGI:99176]	0.0152159	0.354028	0.450962	-0.486334	protein_coding	chr7	80860920	80876516	+	2712	1.586	1.668	1.714	1.394	1.48	1.495	2.254	2.051	2.162	2.043
ENSMUSG00000097825	9630001P10Rik	RIKEN cDNA 9630001P10 gene [Source:MGI Symbol;Acc:MGI:2441755]	0.0152226	0.354028	0.450962	0.819879	lincRNA	chr5	45638705	45645469	+	4759	0.257	0.242	0.241	0.171	0.22	0.3	0.141	0.158	0.155	0.064
ENSMUSG00000024799	Tm7sf2	transmembrane 7 superfamily member 2 [Source:MGI Symbol;Acc:MGI:1920416]	0.0152234	0.354028	0.450962	-0.411791	protein_coding	chr19	6062821	6068373	-	3484	14.337	16.324	12.939	11.204	10.025	9.441	17.524	17.561	14.112	14.851
ENSMUSG00000021700	Rab3c	RAB3C, member RAS oncogene family [Source:MGI Symbol;Acc:MGI:1914545]	0.0152387	0.354028	0.450962	0.348515	protein_coding	chr13	110054187	110280206	-	8500	25.626	23.869	27.194	23.664	23.053	24.433	17.859	17.647	21.521	18.23
ENSMUSG00000057666	Gapdh	glyceraldehyde-3-phosphate dehydrogenase [Source:MGI Symbol;Acc:MGI:95640]	0.0152858	0.354659	0.450188	-0.451222	protein_coding	chr6	125161853	125166467	-	2565	283.932	210.726	293.796	404.646	386.48	372.196	416.534	470.375	414.707	435.716
ENSMUSG00000022766	Serpind1	serine (or cysteine) peptidase inhibitor, clade D, member 1 [Source:MGI Symbol;Acc:MGI:96051]	0.0153048	0.354659	0.450188	-0.515719	protein_coding	chr16	17331371	17343575	+	2191	3.522	2.971	3.778	3.303	3.711	4.142	5.004	5.42	3.219	6.279
ENSMUSG00000053286	Trmt1l	tRNA methyltransferase 1 like [Source:MGI Symbol;Acc:MGI:1916185]	0.0153177	0.354659	0.450188	-0.477883	protein_coding	chr1	151428648	151458182	+	2664	8.23	6.57	8.783	5.433	4.663	4.444	8.883	8.003	8.989	8.377
ENSMUSG00000040270	Bach2	BTB and CNC homology 2 [Source:MGI Symbol;Acc:MGI:894679]	0.015339	0.35475	0.450078	0.487628	protein_coding	chr4	32238804	32586108	+	9940	1.448	0.906	1.358	1.137	1.566	1.478	0.877	0.835	0.994	0.938
ENSMUSG00000021796	Bmpr1a	bone morphogenetic protein receptor, type 1A [Source:MGI Symbol;Acc:MGI:1338938]	0.0153893	0.35486	0.449943	0.369437	protein_coding	chr14	34410734	34503341	-	6351	15.903	10.705	16.055	13.649	12.982	14.486	10.284	9.682	11.086	10.921
ENSMUSG00000022812	Gsk3b	glycogen synthase kinase 3 beta [Source:MGI Symbol;Acc:MGI:1861437]	0.0154046	0.35486	0.449943	0.35943	protein_coding	chr16	38089001	38246084	+	9831	16.736	13.71	16.884	16.721	16.607	17.774	11.373	11.553	13.802	13.045
ENSMUSG00000015461	Atf6b	activating transcription factor 6 beta [Source:MGI Symbol;Acc:MGI:105121]	0.0154175	0.35486	0.449943	-0.373266	protein_coding	chr17	34647146	34655074	+	2757	22.061	13.733	21.096	17.152	17.452	16.292	24.748	22.224	20.659	22.704
ENSMUSG00000069895	Atxn1l	ataxin 1-like [Source:MGI Symbol;Acc:MGI:3694797]	0.0154239	0.35486	0.449943	0.545059	protein_coding	chr8	109726451	109737739	-	7526	5.82	2.32	6.045	5.408	5.531	5.944	3.081	2.95	4.228	3.509
ENSMUSG00000037605	Lphn3	latrophilin 3 [Source:MGI Symbol;Acc:MGI:2441950]	0.0154443	0.35486	0.449943	0.383053	protein_coding	chr5	81020138	81825133	+	13291	4.918	3.419	5.018	4.61	4.547	5.047	3.412	3.036	3.918	3.329
ENSMUSG00000033902	Mapkbp1	mitogen-activated protein kinase binding protein 1 [Source:MGI Symbol;Acc:MGI:1347004]	0.0154475	0.35486	0.449943	0.458085	protein_coding	chr2	119972699	120027408	+	7584	6.229	3.004	6.091	5.195	5.291	5.352	3.333	3.324	4.331	3.678
ENSMUSG00000047996	Prrg1	proline rich Gla (G-carboxyglutamic acid) 1 [Source:MGI Symbol;Acc:MGI:1917364]	0.0154661	0.35489	0.449907	0.399763	protein_coding	chrX	78449613	78583896	-	11614	2.243	2.228	2.412	1.796	1.622	1.841	1.555	1.456	1.479	1.467
ENSMUSG00000018845	Unc45b	unc-45 homolog B (C. elegans) [Source:MGI Symbol;Acc:MGI:2443377]	0.0154937	0.355127	0.449617	0.634974	protein_coding	chr11	82910550	82943403	+	4493	0.795	1.201	0.779	0.588	0.699	0.779	0.544	0.511	0.465	0.493
ENSMUSG00000075318	Scn2a1	sodium channel, voltage-gated, type II, alpha 1 [Source:MGI Symbol;Acc:MGI:98248]	0.0155404	0.355497	0.449164	0.361349	protein_coding	chr2	65620857	65767447	+	9259	8.898	6.888	8.905	7.154	7.22	7.473	5.52	5.359	6.727	5.828
ENSMUSG00000073647	Gm10557	predicted gene 10557 [Source:MGI Symbol;Acc:MGI:3708638]	0.0155446	0.355497	0.449164	1.08641	pseudogene	chr18	4198216	4198969	-	750	5.805	0.9	7.725	4.717	4.466	6.388	2.261	1.001	3.937	1.732
ENSMUSG00000025815	Dhtkd1	dehydrogenase E1 and transketolase domain containing 1 [Source:MGI Symbol;Acc:MGI:2445096]	0.0155768	0.35574	0.448868	0.75775	protein_coding	chr2	5896115	5942792	-	5843	0.924	0.353	0.921	0.863	0.878	1.183	0.344	0.431	0.653	0.53
ENSMUSG00000017307	Acot8	acyl-CoA thioesterase 8 [Source:MGI Symbol;Acc:MGI:2158201]	0.0155898	0.35574	0.448868	-0.451615	protein_coding	chr2	164792768	164804882	-	1994	4.066	4.04	3.305	3.14	3.517	3.327	5.202	4.671	4.586	4.561
ENSMUSG00000097111	Gm26589	pseudopodium-enriched atypical kinase 1, opposite strand [Source:MGI Symbol;Acc:MGI:5477083]	0.0156181	0.355933	0.448632	-0.906891	lincRNA	chr9	56257890	56267780	+	1264	0.124	0.157	0.176	0.161	0.138	0.109	0.218	0.419	0.324	0.242
ENSMUSG00000017176	Nt5c3b	5'-nucleotidase, cytosolic IIIB [Source:MGI Symbol;Acc:MGI:1915356]	0.0156591	0.355933	0.448632	-0.378401	protein_coding	chr11	100422321	100441808	-	3420	10.245	6.963	10.025	9.856	9.396	8.325	12.824	12.739	10.203	10.436
ENSMUSG00000038369	Ncoa6	nuclear receptor coactivator 6 [Source:MGI Symbol;Acc:MGI:1929915]	0.0156609	0.355933	0.448632	0.409106	protein_coding	chr2	155390656	155473894	-	9744	3.366	2.566	3.643	3.789	3.645	3.503	2.161	2.279	3.013	2.561
ENSMUSG00000073434	Wdr90	WD repeat domain 90 [Source:MGI Symbol;Acc:MGI:1921267]	0.0157153	0.355933	0.448632	0.45412	protein_coding	chr17	25844771	25861501	-	8466	1.429	1.008	1.421	1.364	1.335	1.377	0.936	0.897	1.017	0.898
ENSMUSG00000004931	Apba3	amyloid beta (A4) precursor protein-binding, family A, member 3 [Source:MGI Symbol;Acc:MGI:1888527]	0.0157215	0.355933	0.448632	-0.486107	protein_coding	chr10	81268172	81273246	+	2106	14.348	5.955	15.706	11.738	11.846	10.762	16.705	16.119	15.226	15.659
ENSMUSG00000085828	Gm15612	predicted gene 15612 [Source:MGI Symbol;Acc:MGI:3641714]	0.0157243	0.355933	0.448632	1.152	processed_transcript	chr6	88842854	88847274	+	3118	0.151	0.395	0.123	0.117	0.123	0.089	0.101	0.042	0.053	0.061
ENSMUSG00000040693	Slco4c1	solute carrier organic anion transporter family, member 4C1 [Source:MGI Symbol;Acc:MGI:2442784]	0.0157327	0.355933	0.448632	1.46234	protein_coding	chr1	96818784	96872171	-	2394	0.163	0	0.173	0.187	0.102	0.25	0.049	0	0.069	0.048
ENSMUSG00000036109	Mbnl3	muscleblind-like 3 (Drosophila) [Source:MGI Symbol;Acc:MGI:2444912]	0.0157472	0.355933	0.448632	1.53051	protein_coding	chrX	51117269	51206532	-	8743	0.03	0.023	0.007	0.014	0	0.011	0	0	0.005	0.004
ENSMUSG00000002107	Celf2	CUGBP, Elav-like family member 2 [Source:MGI Symbol;Acc:MGI:1338822]	0.0157545	0.355933	0.448632	0.374993	protein_coding	chr2	6539694	7509563	-	25884	3.739	3.812	3.797	2.686	2.931	2.883	2.514	2.34	2.673	2.381
ENSMUSG00000068428	Gmnc	geminin coiled-coil domain containing [Source:MGI Symbol;Acc:MGI:2685452]	0.0157777	0.356065	0.44847	0.847997	protein_coding	chr16	26957236	26989974	-	4083	0.243	0.107	0.234	0.129	0.214	0.26	0.077	0.086	0.131	0.103
ENSMUSG00000086342	Gm12932	predicted gene 12932 [Source:MGI Symbol;Acc:MGI:3651151]	0.0158394	0.357065	0.447253	1.49304	antisense	chr4	125082857	125084947	-	620	0.168	0.32	0.411	0.459	0.225	0.297	0.064	0.142	0.132	0
ENSMUSG00000046111	5830418K08Rik	centrosomal protein 295 [Source:MGI Symbol;Acc:MGI:2442521]	0.0159123	0.358293	0.445761	0.514742	protein_coding	chr9	15316915	15357788	-	11641	1.462	0.781	1.43	1.352	1.217	1.611	0.813	0.755	1.064	0.922
ENSMUSG00000080406	Mir1188	microRNA 1188 [Source:MGI Symbol;Acc:MGI:3783362]	0.0159464	0.358293	0.445761	1.41504	miRNA	chr12	109611822	109611941	+	120	0.652	0.661	1.061	0.678	0.582	0.768	0	0.368	0	0
ENSMUSG00000006390	Elovl1	elongation of very long chain fatty acids (FEN1/Elo2, SUR4/Elo3, yeast)-like 1 [Source:MGI Symbol;Acc:MGI:1858959]	0.0160049	0.358293	0.445761	-0.334295	protein_coding	chr4	118428093	118432953	+	2726	63.283	53.49	62.163	63.301	64.127	62.09	76.65	76.011	71.346	77.578
ENSMUSG00000097784	A430105J06Rik	RIKEN cDNA A430105J06 gene [Source:MGI Symbol;Acc:MGI:1924439]	0.0160145	0.358293	0.445761	1.17688	lincRNA	chr1	186749396	186752921	+	1275	0.225	0.187	0.225	0.478	0.301	0.687	0.093	0.173	0.129	0.15
ENSMUSG00000034163	Zfc3h1	zinc finger, C3H1-type containing [Source:MGI Symbol;Acc:MGI:2446143]	0.0160518	0.358293	0.445761	0.374255	protein_coding	chr10	115384959	115432772	+	7848	6.441	4.511	6.567	4.854	5.117	5.236	3.638	3.881	4.493	4.304
ENSMUSG00000041308	Sntb2	syntrophin, basic 2 [Source:MGI Symbol;Acc:MGI:101771]	0.0160699	0.358293	0.445761	0.636362	protein_coding	chr8	106935750	107014192	+	4423	0.731	0.413	0.821	0.588	0.647	0.573	0.392	0.329	0.38	0.458
ENSMUSG00000003299	Mrpl4	mitochondrial ribosomal protein L4 [Source:MGI Symbol;Acc:MGI:2137210]	0.016079	0.358293	0.445761	-0.357722	protein_coding	chr9	21002737	21008835	+	1285	32.279	40.707	32.38	32.718	34.349	32.804	45.363	47.372	36.953	41.366
ENSMUSG00000029313	Aff1	AF4/FMR2 family, member 1 [Source:MGI Symbol;Acc:MGI:1100819]	0.0160842	0.358293	0.445761	0.496059	protein_coding	chr5	103692374	103855322	+	9458	2.023	1.406	1.979	2.502	2.49	2.606	1.305	1.311	1.695	1.677
ENSMUSG00000017697	Ada	adenosine deaminase [Source:MGI Symbol;Acc:MGI:87916]	0.0160866	0.358293	0.445761	1.18206	protein_coding	chr2	163726584	163750239	-	2002	0.508	0.436	0.413	2.011	2.022	1.657	0.433	0.507	0.492	0.573
ENSMUSG00000034216	Vps18	vacuolar protein sorting 18 (yeast) [Source:MGI Symbol;Acc:MGI:2443626]	0.0161018	0.358293	0.445761	-0.336834	protein_coding	chr2	119288740	119298453	+	4786	7.425	6.186	7.729	7.502	6.365	6.873	8.455	8.596	8.808	8.591
ENSMUSG00000060227	Casc4	cancer susceptibility candidate 4 [Source:MGI Symbol;Acc:MGI:2443129]	0.0161229	0.358293	0.445761	0.346978	protein_coding	chr2	121866970	121936220	+	5858	23.819	19.268	23.634	22.558	22.086	23.498	16.677	15.689	18.998	17.391
ENSMUSG00000032011	Thy1	thymus cell antigen 1, theta [Source:MGI Symbol;Acc:MGI:98747]	0.0161289	0.358293	0.445761	-0.363461	protein_coding	chr9	44043384	44048579	+	1735	288.551	257.413	284.218	343.954	326.438	337.324	391.051	402.196	370.964	373.64
ENSMUSG00000040351	Ankib1	ankyrin repeat and IBR domain containing 1 [Source:MGI Symbol;Acc:MGI:1918047]	0.0161381	0.358293	0.445761	0.340481	protein_coding	chr5	3690000	3803109	-	6610	13.177	10.724	12.888	11.312	11.476	11.061	8.717	8.555	9.442	9.423
ENSMUSG00000000753	Serpinf1	serine (or cysteine) peptidase inhibitor, clade F, member 1 [Source:MGI Symbol;Acc:MGI:108080]	0.0161384	0.358293	0.445761	-0.401341	protein_coding	chr11	75409769	75422701	-	2359	9.957	14.519	10.31	10.117	11.241	12.303	15.95	14.82	12.15	15.956
ENSMUSG00000020805	Slc13a5	solute carrier family 13 (sodium-dependent citrate transporter), member 5 [Source:MGI Symbol;Acc:MGI:3037150]	0.0161701	0.358299	0.445754	0.512515	protein_coding	chr11	72241994	72267222	-	3544	2.111	2.363	2.003	2.088	2.658	2.444	1.235	1.769	1.62	1.585
ENSMUSG00000054976	Nyap2	neuronal tyrosine-phophorylated phosphoinositide 3-kinase adaptor 2 [Source:MGI Symbol;Acc:MGI:2443135]	0.0161736	0.358299	0.445754	0.451451	protein_coding	chr1	81076950	81341764	+	12508	2.105	1.295	2.158	1.401	1.347	1.587	1.119	1.105	1.272	1.173
ENSMUSG00000005802	Slc30a4	solute carrier family 30 (zinc transporter), member 4 [Source:MGI Symbol;Acc:MGI:1345282]	0.0162263	0.358975	0.444936	0.380203	protein_coding	chr2	122681233	122702663	-	5482	11.223	7.29	10.993	10.287	10.152	11.362	7.389	7.247	8.423	7.459
ENSMUSG00000024073	Birc6	baculoviral IAP repeat-containing 6 [Source:MGI Symbol;Acc:MGI:1276108]	0.0162486	0.358975	0.444936	0.366274	protein_coding	chr17	74528295	74703773	+	29247	2.883	2.137	2.998	2.351	2.379	2.457	1.826	1.781	2.191	1.833
ENSMUSG00000073902	Gm1966	predicted gene 1966 [Source:MGI Symbol;Acc:MGI:3584360]	0.0162566	0.358975	0.444936	1.71049	pseudogene	chr7	106596743	106604035	-	7293	0.082	0	0.07	0.028	0.029	0.038	0.022	0.012	0.006	0
ENSMUSG00000022756	Slc7a4	solute carrier family 7 (cationic amino acid transporter, y+ system), member 4 [Source:MGI Symbol;Acc:MGI:2146512]	0.0163129	0.35983	0.443902	-0.365019	protein_coding	chr16	17572018	17576998	-	3978	5.413	4.869	5.034	4.477	4.158	4.69	5.998	6.48	5.69	5.745
ENSMUSG00000031816	Mthfsd	methenyltetrahydrofolate synthetase domain containing [Source:MGI Symbol;Acc:MGI:2679252]	0.0163413	0.359957	0.44375	-0.334295	protein_coding	chr8	121095012	121108392	-	4894	5.593	5.563	5.789	5.666	5.568	5.563	7.204	7.126	6.619	6.684
ENSMUSG00000039218	Srrm2	serine/arginine repetitive matrix 2 [Source:MGI Symbol;Acc:MGI:1923206]	0.0163537	0.359957	0.44375	0.602401	protein_coding	chr17	23803187	23824739	+	8596	39.698	14.701	42.078	37.978	38.679	40.763	19.449	17.763	32.042	21.886
ENSMUSG00000002504	Slc9a3r2	solute carrier family 9 (sodium/hydrogen exchanger), member 3 regulator 2 [Source:MGI Symbol;Acc:MGI:1890662]	0.0163794	0.360137	0.443532	-0.371099	protein_coding	chr17	24639282	24650305	-	2257	48.318	52.384	50.467	63.25	64.111	57.764	66.542	77.92	66.877	71.823
ENSMUSG00000079428	Tceal7	transcription elongation factor A (SII)-like 7 [Source:MGI Symbol;Acc:MGI:1915746]	0.0164561	0.361205	0.442246	0.970556	protein_coding	chrX	136214779	136226100	+	1217	0.578	0.457	0.419	0.434	0.229	0.681	0.259	0.181	0.236	0.188
ENSMUSG00000069805	Fbp1	fructose bisphosphatase 1 [Source:MGI Symbol;Acc:MGI:95492]	0.0164771	0.361205	0.442246	-0.742504	protein_coding	chr13	62864753	62888282	-	1702	0.444	0.513	0.355	0.334	0.328	0.189	0.556	0.597	0.626	0.629
ENSMUSG00000036698	Ago2	argonaute RISC catalytic subunit 2 [Source:MGI Symbol;Acc:MGI:2446632]	0.016496	0.361205	0.442246	0.489786	protein_coding	chr15	73095844	73184840	-	13705	6.076	2.763	6.43	4.996	4.664	4.928	3.004	2.963	4.383	3.371
ENSMUSG00000068686	Cd59b	CD59b antigen [Source:MGI Symbol;Acc:MGI:1888996]	0.0165016	0.361205	0.442246	-0.713477	protein_coding	chr2	104069849	104091187	+	1300	1.083	0.885	0.808	0.438	0.698	0.602	1.214	0.951	1.356	1.293
ENSMUSG00000055567	Unc80	unc-80 homolog (C. elegans) [Source:MGI Symbol;Acc:MGI:2652882]	0.0165397	0.361205	0.442246	0.340221	protein_coding	chr1	66468367	66699866	+	14680	11.185	11.314	11.884	11.082	10.382	11.818	8.267	8.047	9.656	8.702
ENSMUSG00000023235	Ccl25	chemokine (C-C motif) ligand 25 [Source:MGI Symbol;Acc:MGI:1099448]	0.0165913	0.361205	0.442246	0.670111	protein_coding	chr8	4325210	4360020	+	2668	1.681	3.749	1.67	2.195	2.197	2.556	1.212	1.754	1.322	1.461
ENSMUSG00000088323	Gm25663	predicted gene, 25663 [Source:MGI Symbol;Acc:MGI:5455440]	0.0165938	0.361205	0.442246	1.27065	snoRNA	chr1	143778928	143779062	+	135	4.635	0.588	3.301	3.313	4.135	3.754	1.753	0.327	2.126	0.566
ENSMUSG00000044098	Rsbn1	rosbin, round spermatid basic protein 1 [Source:MGI Symbol;Acc:MGI:2444993]	0.0165971	0.361205	0.442246	0.380322	protein_coding	chr3	103914120	103966636	+	6861	4.598	3.424	4.097	3.751	3.402	3.404	2.903	2.593	3.144	2.635
ENSMUSG00000064147	Rab44	RAB44, member RAS oncogene family [Source:MGI Symbol;Acc:MGI:3045302]	0.0165985	0.361205	0.442246	0.736966	protein_coding	chr17	29135056	29148980	+	4109	0.685	0.319	0.48	0.673	0.679	0.516	0.384	0.204	0.339	0.372
ENSMUSG00000042660	Wdr55	WD repeat domain 55 [Source:MGI Symbol;Acc:MGI:1915186]	0.01662	0.361205	0.442246	-0.415265	protein_coding	chr18	36760239	36763708	+	1498	7.327	6.571	6.928	6.623	6.429	5.72	9.478	8.899	7.993	7.883
ENSMUSG00000043932	Klri2	killer cell lectin-like receptor family I member 2 [Source:MGI Symbol;Acc:MGI:2443965]	0.0166217	0.361205	0.442246	1.48543	protein_coding	chr6	129729041	129740484	-	3913	0.02	0.041	0.049	0.021	0.018	0	0.01	0	0	0
ENSMUSG00000097596	Gm26673	predicted gene, 26673 [Source:MGI Symbol;Acc:MGI:5477167]	0.0166917	0.362342	0.440881	-0.544308	lincRNA	chr6	126718684	126741601	+	3377	7.295	2.633	7.843	6.61	5.672	5.989	8.409	7.111	10.297	8.159
ENSMUSG00000059657	Stfa2l1	stefin A2 like 1 [Source:MGI Symbol;Acc:MGI:3524944]	0.0167095	0.362346	0.440877	1.2697	protein_coding	chr16	36156811	36161948	+	414	5.101	6.135	1.077	2.161	2.107	2.559	1.524	1.173	0.198	2.123
ENSMUSG00000025736	Jmjd8	jumonji domain containing 8 [Source:MGI Symbol;Acc:MGI:1919356]	0.0168079	0.364095	0.438786	-0.356585	protein_coding	chr17	25828867	25831842	+	2758	11.457	8.015	11.346	10.983	10.235	9.788	13.642	12.292	12.251	13.149
ENSMUSG00000046404	Yod1	YOD1 OTU deubiquitinating enzyme 1 homologue (S. cerevisiae) [Source:MGI Symbol;Acc:MGI:2442596]	0.0168339	0.364273	0.438573	0.910822	protein_coding	chr1	130717327	130722055	+	3825	1.343	0.239	1.174	1.084	1.013	1.409	0.546	0.358	0.75	0.48
ENSMUSG00000028700	Pomgnt1	protein O-linked mannose beta 1,2-N-acetylglucosaminyltransferase [Source:MGI Symbol;Acc:MGI:1915523]	0.01688	0.364886	0.437843	-0.344663	protein_coding	chr4	116123840	116159849	+	5463	16.388	11.108	14.854	13.583	13.643	13.071	17.68	17.664	15.605	17.033
ENSMUSG00000013822	Elof1	elongation factor 1 homolog (ELF1, S. cerevisiae) [Source:MGI Symbol;Acc:MGI:1913376]	0.0169481	0.365579	0.437018	-0.410465	protein_coding	chr9	22112989	22117148	-	1092	35.334	52.699	32.447	33.809	33.454	31.303	48.649	52.834	40.743	47.138
ENSMUSG00000043535	Setx	senataxin [Source:MGI Symbol;Acc:MGI:2443480]	0.0169657	0.365579	0.437018	0.338273	protein_coding	chr2	29124181	29182471	+	11380	6.396	6.201	6.28	5.874	5.556	6.267	4.769	4.604	5.127	4.265
ENSMUSG00000022865	Cxadr	coxsackie virus and adenovirus receptor [Source:MGI Symbol;Acc:MGI:1201679]	0.0169813	0.365579	0.437018	0.442125	protein_coding	chr16	78301496	78359785	+	6309	3.736	4.259	3.593	2.552	2.986	2.994	2.325	2.316	2.106	2.841
ENSMUSG00000092048	Vmn2r85	vomeronasal 2, receptor 85 [Source:MGI Symbol;Acc:MGI:3646965]	0.0169841	0.365579	0.437018	1.47393	protein_coding	chr10	130417772	130429612	-	3042	0.069	0	0.073	0.04	0.023	0.03	0	0.015	0.013	0
ENSMUSG00000097944	A130014A01Rik	RIKEN cDNA A130014A01 gene [Source:MGI Symbol;Acc:MGI:3028043]	0.0170012	0.365579	0.437018	0.524135	lincRNA	chr8	120101582	120103904	+	2323	2.66	2.153	2.33	2.59	1.953	2.181	1.579	1.292	1.606	1.76
ENSMUSG00000054850	6330419J24Rik	RIKEN cDNA 6330419J24 gene [Source:MGI Symbol;Acc:MGI:2443645]	0.0170517	0.365801	0.436755	-0.325603	protein_coding	chrX	56374610	56377799	+	2369	22.967	21.427	22.105	20.047	20.016	18.766	25.605	26.441	24.821	24.971
ENSMUSG00000035164	Zc3h12c	zinc finger CCCH type containing 12C [Source:MGI Symbol;Acc:MGI:3026959]	0.0170644	0.365801	0.436755	0.645637	protein_coding	chr9	52111985	52168111	-	6133	1.598	0.654	1.718	1.697	1.508	1.78	0.772	0.777	1.19	0.953
ENSMUSG00000028310	Ppp3r2	protein phosphatase 3, regulatory subunit B, alpha isoform (calcineurin B, type II) [Source:MGI Symbol;Acc:MGI:107171]	0.0170725	0.365801	0.436755	1.05889	protein_coding	chr4	49678747	49682024	-	3026	0.172	0.302	0.168	0.121	0.161	0.244	0.039	0.175	0.041	0.088
ENSMUSG00000007476	Lrrc8a	leucine rich repeat containing 8A [Source:MGI Symbol;Acc:MGI:2652847]	0.0170829	0.365801	0.436755	-0.392593	protein_coding	chr2	30237715	30263790	+	4308	8.127	10.806	8.173	11.071	10.464	9.614	10.611	13.567	11.451	14.184
ENSMUSG00000001334	Fndc5	fibronectin type III domain containing 5 [Source:MGI Symbol;Acc:MGI:1917614]	0.0171133	0.365859	0.436687	-0.384871	protein_coding	chr4	129136999	129144593	+	2763	69.446	92.347	68.278	64.367	62.965	58.274	95.365	95.922	81.195	80.121
ENSMUSG00000087373	Gm15892	predicted gene 15892 [Source:MGI Symbol;Acc:MGI:3801833]	0.0171603	0.365859	0.436687	1.04439	lincRNA	chr11	88059066	88067476	+	1333	0.626	1.786	0.597	1.007	0.681	0.657	0.296	0.662	0.492	0.201
ENSMUSG00000024597	Slc12a2	solute carrier family 12, member 2 [Source:MGI Symbol;Acc:MGI:101924]	0.0171784	0.365859	0.436687	0.364735	protein_coding	chr18	57878678	57946821	+	6520	44.464	43.645	41.819	50.762	50.802	52.605	33.294	35.639	38.056	36.491
ENSMUSG00000049932	H2afx	H2A histone family, member X [Source:MGI Symbol;Acc:MGI:102688]	0.0172115	0.365859	0.436687	-0.449925	protein_coding	chr9	44334715	44336071	+	1357	23.266	37.582	24.421	20.465	20.262	19.079	30.924	37.572	29.402	30.808
ENSMUSG00000033411	Ctdspl2	CTD (carboxy-terminal domain, RNA polymerase II, polypeptide A) small phosphatase like 2 [Source:MGI Symbol;Acc:MGI:1196405]	0.0172417	0.365859	0.436687	0.47338	protein_coding	chr2	121956001	122013642	+	9251	2.043	1.334	2.154	1.327	1.445	1.439	1.117	1.04	1.347	1.02
ENSMUSG00000038024	Dennd4c	DENN/MADD domain containing 4C [Source:MGI Symbol;Acc:MGI:1914769]	0.0172631	0.365859	0.436687	0.616317	protein_coding	chr4	86748555	86850603	+	8482	1.964	0.66	1.952	1.539	1.473	1.434	0.842	0.885	1.189	0.87
ENSMUSG00000021259	Cyp46a1	cytochrome P450, family 46, subfamily a, polypeptide 1 [Source:MGI Symbol;Acc:MGI:1341877]	0.0172652	0.365859	0.436687	-0.331364	protein_coding	chr12	108334377	108362231	+	2119	18.024	14.946	18.028	17.979	19.101	17.458	21.423	21.603	22.215	20.974
ENSMUSG00000052387	Trpm3	transient receptor potential cation channel, subfamily M, member 3 [Source:MGI Symbol;Acc:MGI:2443101]	0.0172659	0.365859	0.436687	0.79856	protein_coding	chr19	22139119	22989884	+	8061	6.704	1.497	7.571	6.058	6.121	6.744	2.564	1.884	5.143	3.276
ENSMUSG00000044966	Fbxo48	F-box protein 48 [Source:MGI Symbol;Acc:MGI:2442569]	0.0173349	0.365859	0.436687	1.58496	protein_coding	chr11	16951375	16954772	+	2247	0.116	0	0.17	0.054	0.109	0.041	0.053	0	0.018	0
ENSMUSG00000019066	Rab3d	RAB3D, member RAS oncogene family [Source:MGI Symbol;Acc:MGI:97844]	0.0173439	0.365859	0.436687	-0.63236	protein_coding	chr9	21907491	21918192	-	4196	1.112	0.615	0.751	0.707	0.707	0.626	1.739	0.842	0.928	1.038
ENSMUSG00000029718	Pcolce	procollagen C-endopeptidase enhancer protein [Source:MGI Symbol;Acc:MGI:105099]	0.0173652	0.365859	0.436687	-0.503719	protein_coding	chr5	137605103	137613784	-	3823	3.642	4.64	3.781	2.531	3.934	3.254	5.282	6.05	3.143	5.598
ENSMUSG00000097343	9030407P20Rik	RIKEN cDNA 9030407P20 gene [Source:MGI Symbol;Acc:MGI:1918818]	0.0173754	0.365859	0.436687	0.520741	lincRNA	chr7	120673439	120677560	-	2347	3.033	3.162	3.038	4.296	3.806	4.397	2.521	2.633	2.394	2.312
ENSMUSG00000054422	Fabp1	fatty acid binding protein 1, liver [Source:MGI Symbol;Acc:MGI:95479]	0.0174356	0.365859	0.436687	-1.64386	protein_coding	chr6	71199827	71205023	+	553	0.094	0.144	0.058	0	0.126	0	0.071	0.08	1.186	0.069
ENSMUSG00000071036	Gm10309	predicted gene 10309 [Source:MGI Symbol;Acc:MGI:3641941]	0.0174446	0.365859	0.436687	-1.19265	protein_coding	chr17	86497732	86505232	-	2005	0	0	0.111	0.041	0.035	0.092	0.079	0.176	0.143	0.114
ENSMUSG00000029449	Rhof	ras homolog gene family, member f [Source:MGI Symbol;Acc:MGI:1345629]	0.0174605	0.365859	0.436687	-0.361418	protein_coding	chr5	123103044	123132692	-	4602	7.455	5.761	7.499	8.411	8.34	8.329	9.744	9.659	9.659	9.184
ENSMUSG00000042595	Fam199x	family with sequence similarity 199, X-linked [Source:MGI Symbol;Acc:MGI:2384304]	0.0175006	0.365859	0.436687	0.382105	protein_coding	chrX	137049594	137082503	+	8299	3.003	2.315	2.892	2.832	2.439	2.942	2.02	1.995	2.253	1.897
ENSMUSG00000027270	Lamp5	lysosomal-associated membrane protein family, member 5 [Source:MGI Symbol;Acc:MGI:1923411]	0.0175064	0.365859	0.436687	-0.33015	protein_coding	chr2	136052239	136069917	+	2933	70.506	70.405	72.059	79.309	71.271	76.383	89.851	92.169	89.197	88.141
ENSMUSG00000032827	Ppp1r9a	protein phosphatase 1, regulatory (inhibitor) subunit 9A [Source:MGI Symbol;Acc:MGI:2442401]	0.0175086	0.365859	0.436687	0.37212	protein_coding	chr6	4902917	5165661	+	14531	7.84	6.454	8.266	8.154	8.46	8.541	5.507	5.265	7.156	5.991
ENSMUSG00000029776	Hibadh	3-hydroxyisobutyrate dehydrogenase [Source:MGI Symbol;Acc:MGI:1889802]	0.0175333	0.365859	0.436687	-0.329649	protein_coding	chr6	52546228	52640389	-	2226	45.032	35.819	43.09	38.212	37.557	34.769	49.627	48.446	44.174	48.669
ENSMUSG00000021217	Tshz3	teashirt zinc finger family member 3 [Source:MGI Symbol;Acc:MGI:2442819]	0.0175657	0.365859	0.436687	0.429972	protein_coding	chr7	36698118	36773545	+	5448	4.632	2.929	4.447	4.769	4.874	5.023	3.149	2.998	3.568	3.121
ENSMUSG00000086804	Gm13847	predicted gene 13847 [Source:MGI Symbol;Acc:MGI:3651994]	0.0175662	0.365859	0.436687	-1.03477	lincRNA	chr6	31605211	31743316	+	1028	0.203	0.232	0.434	0.198	0.068	0.179	0.422	0.301	0.399	0.743
ENSMUSG00000096983	2010015M23Rik	RIKEN cDNA 2010015M23 gene [Source:MGI Symbol;Acc:MGI:1919337]	0.0175915	0.365859	0.436687	0.837447	lincRNA	chr11	88039578	88047360	-	1199	1.522	3.376	1.301	1.119	1.222	1.46	0.954	0.957	0.855	0.829
ENSMUSG00000086292	Gm16052	predicted gene 16052 [Source:MGI Symbol;Acc:MGI:3801835]	0.0175949	0.365859	0.436687	0.878009	antisense	chr17	13759370	13759985	-	505	1.497	1.415	1.261	0.805	1.175	1.095	0.312	0.612	0.731	0.757
ENSMUSG00000062588	Gm6104	predicted gene 6104 [Source:MGI Symbol;Acc:MGI:3648587]	0.0176029	0.365859	0.436687	0.815917	protein_coding	chr1	4879202	4880669	-	1468	1.048	0.649	0.629	0.665	0.547	0.628	0.591	0.361	0.251	0.286
ENSMUSG00000004945	Tmem242	transmembrane protein 242 [Source:MGI Symbol;Acc:MGI:1917794]	0.0176035	0.365859	0.436687	-0.34584	protein_coding	chr17	5410864	5440260	-	971	75.42	85.221	69.702	72.693	74.743	72.306	89.845	107.152	82.56	92.171
ENSMUSG00000029125	Stx18	syntaxin 18 [Source:MGI Symbol;Acc:MGI:1918366]	0.0176108	0.365859	0.436687	-0.364219	protein_coding	chr5	38038742	38137765	+	4194	6.701	8.839	7.112	6.99	7.18	7.338	9.131	10.399	7.91	9.522
ENSMUSG00000087479	Gm16835	predicted gene, 16835 [Source:MGI Symbol;Acc:MGI:4439759]	0.0176354	0.365859	0.436687	0.712019	processed_transcript	chr14	119098965	119115074	+	2809	0.77	0.721	0.68	1.216	1.068	1.181	0.519	0.471	0.715	0.531
ENSMUSG00000064340	mt-Tl1	mitochondrially encoded tRNA leucine 1 [Source:MGI Symbol;Acc:MGI:102482]	0.0176355	0.365859	0.436687	1.20992	Mt_tRNA	chrM	2676	2750	+	75	38.585	8.467	16.13	59.634	83.741	75.553	21.56	12.36	25.697	19.362
ENSMUSG00000097543	Gm805	predicted gene 805 [Source:MGI Symbol;Acc:MGI:2685651]	0.0176369	0.365859	0.436687	1.58496	lincRNA	chr12	86169341	86195102	+	3160	0.017	0	0.05	0.013	0.066	0	0	0	0	0
ENSMUSG00000040339	Fam102b	family with sequence similarity 102, member B [Source:MGI Symbol;Acc:MGI:3036259]	0.0176559	0.365859	0.436687	0.357649	protein_coding	chr3	108970997	109027607	-	5702	9.099	6.25	9.145	8.172	7.869	8.427	6.066	5.651	6.702	6.327
ENSMUSG00000059994	Fcrl1	Fc receptor-like 1 [Source:MGI Symbol;Acc:MGI:2442862]	0.0176788	0.365859	0.436687	-1.27684	protein_coding	chr3	87376387	87392133	+	2042	0.038	0.019	0.031	0.02	0.017	0	0.039	0.108	0.08	0.075
ENSMUSG00000030553	Pgpep1l	pyroglutamyl-peptidase I-like [Source:MGI Symbol;Acc:MGI:1925694]	0.017683	0.365859	0.436687	-1.16993	protein_coding	chr7	68236608	68264233	-	955	0.191	0.083	0.1	0.085	0.037	0	0.124	0.231	0.344	0.2
ENSMUSG00000033004	Mycbp2	MYC binding protein 2 [Source:MGI Symbol;Acc:MGI:2179432]	0.0176861	0.365859	0.436687	0.413964	protein_coding	chr14	103113411	103346814	-	19248	9.72	6.493	10.299	10.175	10.084	10.787	6.542	6.091	8.602	6.782
ENSMUSG00000020758	Itgb4	integrin beta 4 [Source:MGI Symbol;Acc:MGI:96613]	0.0176919	0.365859	0.436687	-0.493399	protein_coding	chr11	115974709	116008412	+	7015	7.537	3.508	7.724	8.903	9.142	8.301	9.889	10.408	10.568	10.388
ENSMUSG00000027829	Ccnl1	cyclin L1 [Source:MGI Symbol;Acc:MGI:1922664]	0.0177363	0.366407	0.436036	0.374574	protein_coding	chr3	65946151	65958249	-	5997	6.108	6.459	6.428	4.515	4.742	5.393	4.117	4.078	4.397	4.212
ENSMUSG00000041939	Mvk	mevalonate kinase [Source:MGI Symbol;Acc:MGI:107624]	0.0178343	0.367879	0.434295	-0.371917	protein_coding	chr5	114444269	114460591	+	2674	19.792	24.95	18.263	17.456	17.798	17.676	26.195	27.04	21.423	22.823
ENSMUSG00000032038	St3gal4	ST3 beta-galactoside alpha-2,3-sialyltransferase 4 [Source:MGI Symbol;Acc:MGI:1316743]	0.0178434	0.367879	0.434295	-0.367054	protein_coding	chr9	35046579	35116810	-	2029	12.489	10.426	14.042	13.687	14.497	14.781	15.434	17.709	16.855	16.969
ENSMUSG00000048038	4932418E24Rik	RIKEN cDNA 4932418E24 gene [Source:MGI Symbol;Acc:MGI:3045295]	0.0178712	0.368083	0.434054	1.01114	protein_coding	chr2	26271646	26294557	-	3265	0.271	0.061	0.234	0.274	0.214	0.367	0.097	0.108	0.126	0.105
ENSMUSG00000063919	Srrm4	serine/arginine repetitive matrix 4 [Source:MGI Symbol;Acc:MGI:1916205]	0.0178992	0.368289	0.433812	0.536037	protein_coding	chr5	116439272	116591817	-	7896	1.832	0.945	1.984	1.952	1.931	1.89	1.059	1.023	1.428	1.195
ENSMUSG00000056222	Spock1	sparc/osteonectin, cwcv and kazal-like domains proteoglycan 1 [Source:MGI Symbol;Acc:MGI:105371]	0.0179575	0.369119	0.432834	0.774542	protein_coding	chr13	57429295	57907587	-	1320	20.699	6.073	25.612	30.895	27.967	31.341	12.997	9.932	19.198	11.985
ENSMUSG00000073555	Gm4951	predicted gene 4951 [Source:MGI Symbol;Acc:MGI:3644953]	0.0180155	0.36973	0.432116	1.44478	protein_coding	chr18	60212080	60247820	+	2645	0.148	0.045	0.072	0.231	0.066	0.035	0.015	0	0.062	0.029
ENSMUSG00000097574	C920006O11Rik	RIKEN cDNA C920006O11 gene [Source:MGI Symbol;Acc:MGI:2443759]	0.0180376	0.36973	0.432116	0.990152	lincRNA	chr9	78175914	78178879	+	1444	0.379	0.934	0.265	0.619	0.677	0.702	0.328	0.336	0.256	0.238
ENSMUSG00000026070	Il18r1	interleukin 18 receptor 1 [Source:MGI Symbol;Acc:MGI:105383]	0.0180521	0.36973	0.432116	1.41504	protein_coding	chr1	40465552	40500854	+	4750	0.016	0.025	0.034	0	0	0.01	0	0	0	0
ENSMUSG00000026463	Atp2b4	ATPase, Ca++ transporting, plasma membrane 4 [Source:MGI Symbol;Acc:MGI:88111]	0.0180593	0.36973	0.432116	0.428137	protein_coding	chr1	133702674	133801041	-	9031	7.465	4.03	7.544	6.965	6.684	7.305	4.668	4.125	5.53	4.921
ENSMUSG00000025558	Dock9	dedicator of cytokinesis 9 [Source:MGI Symbol;Acc:MGI:106321]	0.0181044	0.370282	0.431467	0.36408	protein_coding	chr14	121542039	121797734	-	8199	11.911	9.759	12.704	11.381	11.112	12.446	7.841	7.866	10.578	8.618
ENSMUSG00000037172	E330009J07Rik	RIKEN cDNA E330009J07 gene [Source:MGI Symbol;Acc:MGI:2444256]	0.0181393	0.370398	0.431331	0.364084	protein_coding	chr6	40401375	40436135	-	7511	13.731	11.128	13.906	14.627	13.992	15.131	9.567	9.427	12.022	10.593
ENSMUSG00000081355	Gm15264	predicted gene 15264 [Source:MGI Symbol;Acc:MGI:3705845]	0.0181462	0.370398	0.431331	1.48543	pseudogene	chr3	94720023	94758116	-	502	0.415	0	0.317	0.162	0.278	0	0	0	0.082	0
ENSMUSG00000087260	Lamtor5	late endosomal/lysosomal adaptor, MAPK and MTOR activator 5 [Source:MGI Symbol;Acc:MGI:1915826]	0.0181956	0.37076	0.430907	-0.412774	protein_coding	chr3	107278858	107284079	+	881	55.278	78.926	51.889	47.767	46.496	44.814	67.105	80.569	64.184	69.271
ENSMUSG00000045822	Zswim3	zinc finger SWIM-type containing 3 [Source:MGI Symbol;Acc:MGI:1914788]	0.0182499	0.37076	0.430907	-0.567707	protein_coding	chr2	164805098	164822130	+	2708	2.368	1.26	2.527	1.471	1.482	1.378	2.796	2.233	2.483	2.512
ENSMUSG00000097052	Snhg7	small nucleolar RNA host gene 7 [Source:MGI Symbol;Acc:MGI:1919341]	0.01825	0.37076	0.430907	0.554083	lincRNA	chr2	26637177	26640244	-	2465	2.464	3.236	2.299	2.243	2.095	1.794	1.616	1.791	1.397	1.426
ENSMUSG00000086013	Gm15706	predicted gene 15706 [Source:MGI Symbol;Acc:MGI:3783146]	0.0182615	0.37076	0.430907	0.516338	lincRNA	chr6	145250529	145251849	+	899	9.164	12.273	7.366	10.855	11.294	11.786	7.633	7.611	6.659	6.674
ENSMUSG00000010045	Tmem115	transmembrane protein 115 [Source:MGI Symbol;Acc:MGI:1930765]	0.0182636	0.37076	0.430907	-0.375098	protein_coding	chr9	107533945	107538656	+	2177	17.257	11.139	16.422	17.818	17.182	16.506	21.758	20.723	17.706	20.924
ENSMUSG00000037487	Ubr5	ubiquitin protein ligase E3 component n-recognin 5 [Source:MGI Symbol;Acc:MGI:1918040]	0.0182862	0.37076	0.430907	0.378707	protein_coding	chr15	37967328	38078853	-	9790	12.599	8.161	12.171	11.965	12.3	12.192	8.399	7.936	9.78	8.478
ENSMUSG00000005871	Apc	adenomatosis polyposis coli [Source:MGI Symbol;Acc:MGI:88039]	0.018317	0.37076	0.430907	0.3538	protein_coding	chr18	34220924	34322189	+	15753	16.833	14.789	16.919	13.179	12.751	13.546	10.578	10.214	12.448	11.319
ENSMUSG00000034796	Cpne7	copine VII [Source:MGI Symbol;Acc:MGI:2142747]	0.0183229	0.37076	0.430907	0.404399	protein_coding	chr8	123117374	123135182	+	5268	2.737	2.72	2.683	2.647	2.901	2.597	1.804	1.961	2.055	2.162
ENSMUSG00000098120	Gm5914	predicted gene 5914 [Source:MGI Symbol;Acc:MGI:3779534]	0.0183265	0.37076	0.430907	0.755436	lincRNA	chr8	105624336	105637485	-	510	7.208	19.377	6.741	10.364	10.673	11.201	6.573	8.396	4.422	5.845
ENSMUSG00000042390	Gatad2b	GATA zinc finger domain containing 2B [Source:MGI Symbol;Acc:MGI:2443225]	0.0183637	0.371146	0.430455	1.11377	protein_coding	chr3	90341654	90358120	+	1906	2.886	0.375	3.424	3.008	3.075	3.746	0.973	0.556	2.302	1.063
ENSMUSG00000029229	Chic2	cysteine-rich hydrophobic domain 2 [Source:MGI Symbol;Acc:MGI:1921527]	0.0184915	0.372978	0.428317	0.403671	protein_coding	chr5	75001026	75044774	-	6712	2.867	3.412	2.827	3.368	3.415	3.782	2.274	2.493	2.566	2.34
ENSMUSG00000073409	H2-Q6	histocompatibility 2, Q region locus 6 [Source:MGI Symbol;Acc:MGI:95935]	0.0185052	0.372978	0.428317	1.14622	protein_coding	chr17	35424850	35430055	+	2085	0.088	0.209	0.275	0.215	0.301	0.287	0.057	0.191	0.079	0.037
ENSMUSG00000006731	B4galnt1	beta-1,4-N-acetyl-galactosaminyl transferase 1 [Source:MGI Symbol;Acc:MGI:1342057]	0.0185144	0.372978	0.428317	-0.385123	protein_coding	chr10	127165156	127172340	+	2474	22.045	13.764	22.364	23.715	22.495	22.159	26.782	26.514	25.889	28.066
ENSMUSG00000040433	Zbtb38	zinc finger and BTB domain containing 38 [Source:MGI Symbol;Acc:MGI:2442866]	0.0185271	0.372978	0.428317	0.38093	protein_coding	chr9	96682763	96752831	-	11070	3.175	3.754	3.347	2.825	2.588	2.709	2.277	2.058	2.637	2.182
ENSMUSG00000084865	Gm15723	predicted gene 15723 [Source:MGI Symbol;Acc:MGI:3783167]	0.0185954	0.373184	0.428078	1.41504	antisense	chr10	114801726	114816831	+	600	0.13	0	0.318	0.271	0.116	0.077	0	0	0.068	0
ENSMUSG00000022105	Rb1	retinoblastoma 1 [Source:MGI Symbol;Acc:MGI:97874]	0.0185979	0.373184	0.428078	0.333735	protein_coding	chr14	73183673	73325822	-	6015	8.638	6.73	7.78	7.294	6.88	6.702	6.222	5.357	5.481	5.565
ENSMUSG00000031517	Gpm6a	glycoprotein m6a [Source:MGI Symbol;Acc:MGI:107671]	0.0186315	0.373184	0.428078	0.357763	protein_coding	chr8	54954728	55060877	+	3336	174.383	184.855	172.552	144.161	132.53	142.1	124.666	113.903	125.364	116.727
ENSMUSG00000025515	Muc2	mucin 2 [Source:MGI Symbol;Acc:MGI:1339364]	0.018656	0.373184	0.428078	1.45457	protein_coding	chr7	141746832	141754690	+	2032	0.128	0.039	0.125	0.14	0.052	0.068	0	0.043	0.04	0.019
ENSMUSG00000028864	Hgf	hepatocyte growth factor [Source:MGI Symbol;Acc:MGI:96079]	0.0186836	0.373184	0.428078	1.22239	protein_coding	chr5	16553550	16619439	+	2755	0.151	0.043	0.173	0.103	0.089	0.217	0.086	0	0.06	0.042
ENSMUSG00000005483	Dnajb1	DnaJ (Hsp40) homolog, subfamily B, member 1 [Source:MGI Symbol;Acc:MGI:1931874]	0.0186893	0.373184	0.428078	-0.340484	protein_coding	chr8	83608175	83611902	+	2263	24.366	24.062	28.247	21.956	20.167	22.373	29.209	26.217	28.793	31.578
ENSMUSG00000005268	Prlr	prolactin receptor [Source:MGI Symbol;Acc:MGI:97763]	0.0186957	0.373184	0.428078	0.486625	protein_coding	chr15	10177238	10349180	+	15339	0.593	0.458	0.722	0.557	0.521	0.676	0.357	0.397	0.452	0.421
ENSMUSG00000025278	Flnb	filamin, beta [Source:MGI Symbol;Acc:MGI:2446089]	0.0187023	0.373184	0.428078	0.495227	protein_coding	chr14	7817957	7951588	+	9100	5.068	2.194	5.272	4.531	4.893	4.673	2.934	2.503	3.668	3.112
ENSMUSG00000055761	Nkain3	Na+/K+ transporting ATPase interacting 3 [Source:MGI Symbol;Acc:MGI:2444830]	0.0187473	0.373184	0.428078	0.668094	protein_coding	chr4	20118874	20778866	-	6942	0.297	0.2	0.349	0.234	0.256	0.352	0.131	0.146	0.195	0.204
ENSMUSG00000053550	Shisa7	shisa family member 7 [Source:MGI Symbol;Acc:MGI:3605641]	0.0187623	0.373184	0.428078	0.600107	protein_coding	chr7	4825552	4844696	-	6639	3.86	1.471	4.32	3.577	3.858	3.622	1.972	1.715	3.082	2.055
ENSMUSG00000033740	St18	suppression of tumorigenicity 18 [Source:MGI Symbol;Acc:MGI:2446700]	0.0187861	0.373184	0.428078	0.4103	protein_coding	chr1	6487231	6860940	+	6494	3.147	2.542	3.235	2.692	2.601	3.32	2.156	1.754	2.482	2.154
ENSMUSG00000074629	4930518I15Rik	RIKEN cDNA 4930518I15 gene [Source:MGI Symbol;Acc:MGI:1921954]	0.0188034	0.373184	0.428078	1.20511	protein_coding	chr2	156856616	156857946	-	1331	0.49	0.089	0.622	0.367	0.367	0.277	0.119	0.033	0.185	0.23
ENSMUSG00000069893	9930111J21Rik1	RIKEN cDNA 9930111J21 gene 1 [Source:MGI Symbol;Acc:MGI:3041173]	0.0188095	0.373184	0.428078	1.16227	protein_coding	chr11	48946150	48979398	-	4895	0.085	0.032	0.052	0.033	0.05	0.056	0.016	0.027	0.025	0.008
ENSMUSG00000039095	En2	engrailed 2 [Source:MGI Symbol;Acc:MGI:95390]	0.0188355	0.373184	0.428078	0.602056	protein_coding	chr5	28165696	28173612	+	4983	0.732	0.677	0.652	0.947	0.777	1.1	0.514	0.461	0.518	0.598
ENSMUSG00000023973	Cnpy3	canopy 3 homolog (zebrafish) [Source:MGI Symbol;Acc:MGI:1919279]	0.0188513	0.373184	0.428078	-0.366702	protein_coding	chr17	46735705	46752214	-	2659	19.08	13.03	18.342	19.405	19.264	18.937	23.391	24.603	19.693	22.765
ENSMUSG00000043964	Orai3	ORAI calcium release-activated calcium modulator 3 [Source:MGI Symbol;Acc:MGI:3039586]	0.018861	0.373184	0.428078	-0.408228	protein_coding	chr7	127769815	127775150	+	2141	5.76	5.172	5.383	5.09	5.02	4.174	6.926	6.948	5.631	6.836
ENSMUSG00000027508	Pag1	phosphoprotein associated with glycosphingolipid microdomains 1 [Source:MGI Symbol;Acc:MGI:2443160]	0.0188934	0.373184	0.428078	0.401822	protein_coding	chr3	9687479	9833679	-	9580	3.347	2.212	3.589	3.018	3.023	2.693	2.264	1.903	2.585	2.002
ENSMUSG00000071984	Fndc1	fibronectin type III domain containing 1 [Source:MGI Symbol;Acc:MGI:1915905]	0.0189016	0.373184	0.428078	0.422017	protein_coding	chr17	7738569	7827302	-	9903	1.39	1.142	1.553	1.174	1.254	1.321	0.936	0.869	1.056	0.922
ENSMUSG00000038954	Supt3	suppressor of Ty 3 [Source:MGI Symbol;Acc:MGI:1923723]	0.0189123	0.373184	0.428078	-0.46562	protein_coding	chr17	44777152	45119290	+	4121	2.379	3.612	2.294	2.427	2.422	2.359	3.723	4.07	2.886	3.255
ENSMUSG00000071866	Ppia	peptidylprolyl isomerase A [Source:MGI Symbol;Acc:MGI:97749]	0.0189182	0.373184	0.428078	-0.336834	protein_coding	chr11	6415443	6419817	+	3508	173.785	188.96	170.117	187.268	180.936	171.681	232.127	240.86	197.78	210.036
ENSMUSG00000055373	Fut9	fucosyltransferase 9 [Source:MGI Symbol;Acc:MGI:1330859]	0.0189243	0.373184	0.428078	0.36342	protein_coding	chr4	25609332	25800244	-	13824	6.899	5.018	7.238	5.753	5.033	5.672	4.451	4.062	5.001	4.384
ENSMUSG00000036863	Syde2	synapse defective 1, Rho GTPase, homolog 2 (C. elegans) [Source:MGI Symbol;Acc:MGI:3036264]	0.0189375	0.373184	0.428078	0.430691	protein_coding	chr3	145987870	146021720	+	5495	1.931	2.051	1.871	1.894	1.746	1.844	1.234	1.406	1.381	1.433
ENSMUSG00000042082	Arsb	arylsulfatase B [Source:MGI Symbol;Acc:MGI:88075]	0.0189626	0.37332	0.427919	0.335592	protein_coding	chr13	93771679	93943016	+	3989	34.704	32.813	34.532	33.942	35.758	37.973	25.934	24.6	29.616	27.753
ENSMUSG00000067336	Bmpr2	bone morphogenetic protein receptor, type II (serine/threonine kinase) [Source:MGI Symbol;Acc:MGI:1095407]	0.0190527	0.374678	0.426342	0.995979	protein_coding	chr1	59764279	59870549	+	3555	3.124	0.335	3.51	2.734	2.503	2.929	1.032	0.844	1.88	1.118
ENSMUSG00000062248	Cks2	CDC28 protein kinase regulatory subunit 2 [Source:MGI Symbol;Acc:MGI:1913447]	0.0190681	0.374678	0.426342	-0.623732	protein_coding	chr13	51645232	51650660	+	692	3.089	2.696	2.024	2.409	1.966	1.465	4.047	3.317	3.081	3.258
ENSMUSG00000026068	Il18rap	interleukin 18 receptor accessory protein [Source:MGI Symbol;Acc:MGI:1338888]	0.0190946	0.374839	0.426155	1.29768	protein_coding	chr1	40515362	40551705	+	6752	0.058	0.018	0.038	0.042	0.103	0.034	0.018	0.013	0.018	0.023
ENSMUSG00000065258	Gm23969	predicted gene, 23969 [Source:MGI Symbol;Acc:MGI:5453746]	0.0191506	0.375418	0.425485	1.35364	snoRNA	chr2	26911261	26911334	+	74	1.409	1.609	1.291	1.099	1.886	1.245	0	0	1.108	0
ENSMUSG00000090936	Gm17705	predicted gene, 17705 [Source:MGI Symbol;Acc:MGI:4937339]	0.0191664	0.375418	0.425485	0.980237	lincRNA	chr17	35165119	35167186	+	1555	0.402	1.046	0.655	0.288	0.539	0.415	0.228	0.397	0.211	0.221
ENSMUSG00000034509	Mad2l1bp	MAD2L1 binding protein [Source:MGI Symbol;Acc:MGI:1913841]	0.0191945	0.375418	0.425485	-0.515219	protein_coding	chr17	46147390	46153553	-	1269	5.711	9.195	5.745	5.223	5.114	5.119	8.174	9.74	6.915	8.763
ENSMUSG00000049600	Zbtb45	zinc finger and BTB domain containing 45 [Source:MGI Symbol;Acc:MGI:2685003]	0.0192169	0.375418	0.425485	-0.364307	protein_coding	chr7	13004936	13009822	-	2722	6.666	6.284	6.666	7.021	6.666	6.618	7.94	9.649	7.638	8.143
ENSMUSG00000040380	Cbln3	cerebellin 3 precursor protein [Source:MGI Symbol;Acc:MGI:1889286]	0.019224	0.375418	0.425485	0.605902	protein_coding	chr14	55878920	55884256	-	4723	0.431	0.445	0.465	0.448	0.436	0.468	0.251	0.308	0.252	0.332
ENSMUSG00000002489	Tiam1	T cell lymphoma invasion and metastasis 1 [Source:MGI Symbol;Acc:MGI:103306]	0.0192375	0.375418	0.425485	0.409505	protein_coding	chr16	89787111	89980080	-	9911	3.283	2.086	3.61	3.253	3.274	3.193	2.089	2.089	2.677	2.259
ENSMUSG00000071335	G630090E17Rik	RIKEN cDNA G630090E17 gene [Source:MGI Symbol;Acc:MGI:3773841]	0.0192647	0.375418	0.425485	-1.3505	protein_coding	chr10	39946907	39960153	-	1787	0.029	0	0.036	0	0.02	0	0	0.124	0.069	0.086
ENSMUSG00000085873	Gm12750	predicted gene 12750 [Source:MGI Symbol;Acc:MGI:3651956]	0.0192705	0.375418	0.425485	1.28445	antisense	chr4	109403794	109406155	-	858	4.132	0.231	5.194	5.639	5.897	7.624	1.931	0.926	3.011	1.692
ENSMUSG00000011096	Akt1s1	AKT1 substrate 1 (proline-rich) [Source:MGI Symbol;Acc:MGI:1914855]	0.0193341	0.376299	0.424467	-0.334737	protein_coding	chr7	44848991	44855421	+	3201	13.756	15.102	14.43	15.611	14.988	14.651	18.863	20.341	16.756	16.666
ENSMUSG00000086228	Gm514	ubiquitin-associated protein 1-like [Source:MGI Symbol;Acc:MGI:2685360]	0.0193742	0.376503	0.424231	0.808257	protein_coding	chr9	65361060	65380377	+	1381	6.588	1.696	7.238	6.301	7.984	8.04	2.742	2.813	5.137	3.265
ENSMUSG00000025529	Zfp711	zinc finger protein 711 [Source:MGI Symbol;Acc:MGI:3045342]	0.019387	0.376503	0.424231	0.407714	protein_coding	chrX	112600526	112635070	+	5535	2.741	2.266	2.784	2.769	2.427	2.938	1.781	1.93	2.119	1.947
ENSMUSG00000023341	Mx2	MX dynamin-like GTPase 2 [Source:MGI Symbol;Acc:MGI:97244]	0.0193996	0.376503	0.424231	0.630427	protein_coding	chr16	97536083	97560899	+	2417	2.535	2.726	2.713	1.564	1.747	1.41	1.501	1.151	1.035	1.613
ENSMUSG00000086600	C030005K06Rik	RIKEN cDNA C030005K06 gene [Source:MGI Symbol;Acc:MGI:1925945]	0.0194461	0.376698	0.424006	1.152	processed_transcript	chr18	50042730	50053844	-	2694	0.184	0.295	0.177	0.121	0.13	0.103	0.059	0.033	0.061	0.128
ENSMUSG00000070436	Serpinh1	serine (or cysteine) peptidase inhibitor, clade H, member 1 [Source:MGI Symbol;Acc:MGI:88283]	0.0194464	0.376698	0.424006	-0.57121	protein_coding	chr7	99345375	99353230	-	2435	35.096	29.403	37.064	14.577	18.241	14.511	43.926	36.094	28.106	34.354
ENSMUSG00000075585	6330403L08Rik	RIKEN cDNA 6330403L08 gene [Source:MGI Symbol;Acc:MGI:1917994]	0.0194671	0.376743	0.423955	0.496979	protein_coding	chr5	138995056	139000576	+	5521	3.716	2.343	3.927	4.581	4.911	4.781	2.665	2.543	3.372	2.582
ENSMUSG00000032688	Malt1	mucosa associated lymphoid tissue lymphoma translocation gene 1 [Source:MGI Symbol;Acc:MGI:2445027]	0.019501	0.376811	0.423877	0.529888	protein_coding	chr18	65430963	65478823	+	5073	1.588	0.962	1.663	1.33	1.41	1.517	0.84	0.844	1.196	0.904
ENSMUSG00000036990	Otud4	OTU domain containing 4 [Source:MGI Symbol;Acc:MGI:1098801]	0.0195073	0.376811	0.423877	0.367197	protein_coding	chr8	79639618	79677724	+	8096	4.312	3.927	4.514	3.571	3.34	3.704	2.689	2.644	3.48	2.903
ENSMUSG00000022890	Atp5j	ATP synthase, H+ transporting, mitochondrial F0 complex, subunit F [Source:MGI Symbol;Acc:MGI:107777]	0.0195418	0.376812	0.423875	-0.331357	protein_coding	chr16	84827866	84835625	-	3130	58.039	63.577	56.468	52.481	53.453	53.737	71.936	74.168	61.364	68.444
ENSMUSG00000020133	2310011J03Rik	RIKEN cDNA 2310011J03 gene [Source:MGI Symbol;Acc:MGI:1913624]	0.0195546	0.376812	0.423875	-0.414135	protein_coding	chr10	80318254	80320537	-	1649	18.229	29.7	19.054	20.564	20.207	18.969	27.409	32.712	21.609	28.226
ENSMUSG00000034858	Fam214a	family with sequence similarity 214, member A [Source:MGI Symbol;Acc:MGI:2387648]	0.0195625	0.376812	0.423875	0.515518	protein_coding	chr9	74953053	75032468	+	4521	11.476	8.243	9.936	15.802	16.493	17.231	7.302	8.914	11.02	8.833
ENSMUSG00000031314	Taf1	TAF1 RNA polymerase II, TATA box binding protein (TBP)-associated factor [Source:MGI Symbol;Acc:MGI:1336878]	0.0196781	0.378544	0.421884	0.366035	protein_coding	chrX	101532734	101601789	+	8428	9.364	6.014	9.575	8.665	8.359	8.555	6.252	6.159	6.724	6.253
ENSMUSG00000027162	Lin7c	lin-7 homolog C (C. elegans) [Source:MGI Symbol;Acc:MGI:1330839]	0.0196893	0.378544	0.421884	0.3699	protein_coding	chr2	109890853	109901003	+	4521	21.763	26.397	21.174	17.465	16.941	18.668	15.606	15.642	15.074	15.096
ENSMUSG00000034377	Tulp4	tubby like protein 4 [Source:MGI Symbol;Acc:MGI:1916092]	0.0197359	0.379085	0.421264	0.516781	protein_coding	chr17	6106437	6251128	+	18054	7.724	3.645	7.725	9.177	9.14	9.648	5.022	4.883	6.155	5.302
ENSMUSG00000031349	Nsdhl	NAD(P) dependent steroid dehydrogenase-like [Source:MGI Symbol;Acc:MGI:1099438]	0.0198261	0.380462	0.419689	-0.466367	protein_coding	chrX	72918557	72958514	+	2853	38.051	14.398	37.034	29.957	29.401	27.903	41.361	37.149	40.215	39.031
ENSMUSG00000024331	Dsc2	desmocollin 2 [Source:MGI Symbol;Acc:MGI:103221]	0.0198821	0.381178	0.418872	0.847997	protein_coding	chr18	20030633	20059554	-	5277	0.257	0.12	0.205	0.216	0.172	0.148	0.045	0.151	0.085	0.109
ENSMUSG00000097392	D930016D06Rik	RIKEN cDNA D930016D06 gene [Source:MGI Symbol;Acc:MGI:2442700]	0.0199362	0.381858	0.418098	0.455851	lincRNA	chr5	104525735	104554211	+	4509	5.464	6.082	5.465	3.535	3.815	3.688	2.956	3.368	3.247	3.653
ENSMUSG00000074646	6430550D23Rik	RIKEN cDNA 6430550D23 gene [Source:MGI Symbol;Acc:MGI:2443361]	0.0200057	0.382698	0.417144	0.730393	protein_coding	chr2	155973279	156007977	-	4994	0.23	0.334	0.331	0.204	0.307	0.194	0.166	0.141	0.172	0.138
ENSMUSG00000049076	Acap2	ArfGAP with coiled-coil, ankyrin repeat and PH domains 2 [Source:MGI Symbol;Acc:MGI:1925868]	0.0200173	0.382698	0.417144	0.446585	protein_coding	chr16	31092413	31201238	-	6493	17.956	9.535	17.366	18.868	18.884	19.561	11.122	11	13.976	12.53
ENSMUSG00000024431	Nr3c1	nuclear receptor subfamily 3, group C, member 1 [Source:MGI Symbol;Acc:MGI:95824]	0.0200581	0.383121	0.416664	0.342608	protein_coding	chr18	39410545	39491301	-	7425	11.317	8.232	11.413	9.714	9.629	10.089	7.622	7.408	8.295	7.514
ENSMUSG00000032313	AI118078	expressed sequence AI118078 [Source:MGI Symbol;Acc:MGI:2142980]	0.0200778	0.38314	0.416643	-0.451395	protein_coding	chr9	55326913	55438345	+	4714	1.853	1.28	1.857	1.992	2.198	1.818	2.527	2.566	2.296	2.4
ENSMUSG00000071192	Wfikkn1	WAP, FS, Ig, KU, and NTR-containing protein 1 [Source:MGI Symbol;Acc:MGI:2670967]	0.0201531	0.384219	0.415421	1.10692	protein_coding	chr17	25877630	25880305	-	1981	0.276	0.421	0.321	0.513	0.652	1.628	0.259	0.312	0.248	0.289
ENSMUSG00000028906	Epb4.1	erythrocyte protein band 4.1 [Source:MGI Symbol;Acc:MGI:95401]	0.0201847	0.384466	0.415142	0.532096	protein_coding	chr4	131923413	132075321	-	8809	4.058	1.892	3.599	4.283	4.325	4.461	2.131	1.984	3.352	2.677
ENSMUSG00000038845	Phb	prohibitin [Source:MGI Symbol;Acc:MGI:97572]	0.0202532	0.385134	0.414388	-0.388489	protein_coding	chr11	95666957	95680773	+	2805	26.666	39.716	26.183	25.512	25.028	24.406	37.907	38.1	32.059	34.509
ENSMUSG00000025745	Hadha	hydroxyacyl-Coenzyme A dehydrogenase/3-ketoacyl-Coenzyme A thiolase/enoyl-Coenzyme A hydratase (trifunctional protein), alpha subunit [Source:MGI Symbol;Acc:MGI:2135593]	0.0202574	0.385134	0.414388	-0.357915	protein_coding	chr5	30118301	30155162	-	5341	22.888	14.089	22.787	17.905	18.847	17.475	25.092	23.299	22.956	23.167
ENSMUSG00000020037	Rfx4	regulatory factor X, 4 (influences HLA class II expression) [Source:MGI Symbol;Acc:MGI:1918387]	0.0203559	0.386527	0.412821	0.36479	protein_coding	chr10	84756062	84906538	+	4724	6.109	6.444	5.991	5.818	6.094	5.968	3.799	4.392	5.295	4.854
ENSMUSG00000020843	Timm22	translocase of inner mitochondrial membrane 22 [Source:MGI Symbol;Acc:MGI:1929742]	0.0204298	0.386527	0.412821	-0.369655	protein_coding	chr11	76406952	76416292	+	3183	10.934	14.264	11.062	9.491	9.723	9.422	14.039	14.687	11.659	14.071
ENSMUSG00000039787	Cercam	cerebral endothelial cell adhesion molecule [Source:MGI Symbol;Acc:MGI:2139134]	0.0204535	0.386527	0.412821	0.533005	protein_coding	chr2	29869164	29882840	+	3383	4.323	2.921	4.545	6.43	6.106	6.537	3.591	3.171	3.624	3.49
ENSMUSG00000097787	2700046G09Rik	RIKEN cDNA 2700046G09 gene [Source:MGI Symbol;Acc:MGI:1914438]	0.0204709	0.386527	0.412821	0.642171	lincRNA	chr19	32389216	32391184	+	1641	1.525	2.467	1.707	1.784	1.999	1.937	1.226	1.668	0.95	0.908
ENSMUSG00000093459	5730480H06Rik	RIKEN cDNA 5730480H06 gene [Source:MGI Symbol;Acc:MGI:1917842]	0.0204774	0.386527	0.412821	0.73931	processed_transcript	chr5	48395573	48414294	+	1735	0.872	1.922	0.991	0.891	0.885	0.956	0.546	0.662	0.496	0.771
ENSMUSG00000067215	Usp51	ubiquitin specific protease 51 [Source:MGI Symbol;Acc:MGI:3588217]	0.0205152	0.386527	0.412821	1.41504	protein_coding	chrX	153006469	153009416	+	2204	0.272	0	0.188	0.221	0.111	0.125	0.018	0.02	0.093	0.052
ENSMUSG00000029727	Cyp3a13	cytochrome P450, family 3, subfamily a, polypeptide 13 [Source:MGI Symbol;Acc:MGI:88610]	0.0205472	0.386527	0.412821	0.672929	protein_coding	chr5	137892932	137921619	-	2956	0.926	1.49	0.958	1.967	1.381	1.652	0.694	0.821	0.985	0.918
ENSMUSG00000085705	Gm16046	predicted gene 16046 [Source:MGI Symbol;Acc:MGI:3802093]	0.020557	0.386527	0.412821	-0.925999	processed_transcript	chr17	13675662	13683516	-	1155	0.316	0.206	0.358	0.106	0.181	0.12	0.546	0.42	0.32	0.397
ENSMUSG00000039997	Ifi203	interferon activated gene 203 [Source:MGI Symbol;Acc:MGI:96428]	0.0205695	0.386527	0.412821	0.934674	protein_coding	chr1	173920407	173942672	-	6706	0.486	0.497	0.517	0.194	0.12	0.227	0.165	0.23	0.159	0.125
ENSMUSG00000025277	Abhd6	abhydrolase domain containing 6 [Source:MGI Symbol;Acc:MGI:1913332]	0.0205897	0.386527	0.412821	-0.350808	protein_coding	chr14	8002902	8056555	+	2157	14.963	10.561	15.511	13.176	14.462	11.96	16.602	17.15	15.551	17.344
ENSMUSG00000071719	Tmem28	transmembrane protein 28 [Source:MGI Symbol;Acc:MGI:3648377]	0.0206	0.386527	0.412821	-0.400897	protein_coding	chrX	99821021	99848790	+	3909	5.082	3.158	5.212	4.972	4.927	4.643	5.589	5.567	6.724	6.071
ENSMUSG00000097209	AU022754	expressed sequence AU022754 [Source:MGI Symbol;Acc:MGI:2146143]	0.0206493	0.386527	0.412821	0.921997	lincRNA	chr15	85581142	85593708	+	2976	0.149	0.28	0.225	0.219	0.211	0.201	0.04	0.104	0.165	0.116
ENSMUSG00000029661	Col1a2	collagen, type I, alpha 2 [Source:MGI Symbol;Acc:MGI:88468]	0.020657	0.386527	0.412821	-0.468936	protein_coding	chr6	4504814	4541543	+	12136	15.413	18.906	15.303	8.805	11.834	10.39	21.92	18.907	13.032	18.487
ENSMUSG00000036040	Adamtsl2	ADAMTS-like 2 [Source:MGI Symbol;Acc:MGI:1925044]	0.0206659	0.386527	0.412821	-0.380763	protein_coding	chr2	27079379	27108981	+	7993	2.733	2.607	2.513	2.152	1.964	1.896	2.595	3.126	3.001	2.964
ENSMUSG00000074467	Gm10702	predicted gene 10702 [Source:MGI Symbol;Acc:MGI:3708679]	0.0206661	0.386527	0.412821	0.736966	pseudogene	chr3	89353629	89354898	+	1268	0.74	0.908	0.929	1.475	1.128	1.272	0.529	0.731	0.647	0.573
ENSMUSG00000050545	Fam228b	family with sequence similarity 228, member B [Source:MGI Symbol;Acc:MGI:2442121]	0.0206698	0.386527	0.412821	0.627629	protein_coding	chr12	4746216	4769267	-	2886	1.201	0.66	1.07	0.888	1.197	1.245	0.615	0.52	0.753	0.728
ENSMUSG00000033350	Chst2	carbohydrate sulfotransferase 2 [Source:MGI Symbol;Acc:MGI:1891160]	0.0206725	0.386527	0.412821	-0.326722	protein_coding	chr9	95400929	95407270	-	6239	38.252	29.287	38.427	32.103	32.42	33.154	39.275	40.789	41.577	43.733
ENSMUSG00000016344	Ppdpf	pancreatic progenitor cell differentiation and proliferation factor homolog (zebrafish)RIKEN cDNA 2700038C09 gene [Source:MGI Symbol;Acc:MGI:1913746]	0.020674	0.386527	0.412821	-0.444797	protein_coding	chr2	181187247	181188771	+	1336	39.945	71.326	43.296	40.66	40.56	35.931	64.325	68.824	50.336	57.178
ENSMUSG00000023052	Npff	neuropeptide FF-amide peptide precursor [Source:MGI Symbol;Acc:MGI:1891708]	0.0207059	0.386527	0.412821	-0.69922	protein_coding	chr15	102523839	102524942	-	1002	1.197	0.99	1.271	1.177	0.766	1.195	1.929	2.555	0.941	1.64
ENSMUSG00000057143	Trim12c	tripartite motif-containing 12C [Source:MGI Symbol;Acc:MGI:4821183]	0.0207075	0.386527	0.412821	0.616245	protein_coding	chr7	104338754	104353362	-	3740	2.795	2.939	3.252	1.642	1.399	1.552	1.392	1.629	1.36	1.318
ENSMUSG00000021879	Dnah12	dynein, axonemal, heavy chain 12 [Source:MGI Symbol;Acc:MGI:107720]	0.0207497	0.386649	0.412683	0.914964	protein_coding	chr14	26693274	26891703	+	11097	0.268	0.046	0.141	0.198	0.148	0.129	0.071	0.107	0.055	0.079
ENSMUSG00000042425	Frmpd3	FERM and PDZ domain containing 3 [Source:MGI Symbol;Acc:MGI:3646547]	0.0207695	0.386649	0.412683	1.18442	protein_coding	chrX	140367494	140394540	+	3453	0.544	0.046	0.627	0.565	0.637	0.774	0.137	0.166	0.428	0.144
ENSMUSG00000004929	Thop1	thimet oligopeptidase 1 [Source:MGI Symbol;Acc:MGI:1354165]	0.0207705	0.386649	0.412683	-0.328503	protein_coding	chr10	81070035	81082559	+	5059	6.957	5.868	7.079	7.049	6.242	6.374	9.028	7.94	7.157	8.12
ENSMUSG00000006205	Htra1	HtrA serine peptidase 1 [Source:MGI Symbol;Acc:MGI:1929076]	0.0208187	0.386994	0.412296	-0.376528	protein_coding	chr7	130936111	130985660	+	2879	60.491	88.364	59.954	71.052	73.154	65.351	80.207	92.671	83.222	97.44
ENSMUSG00000074274	D930028M14Rik	RIKEN cDNA D930028M14 gene [Source:MGI Symbol;Acc:MGI:3687343]	0.0208268	0.386994	0.412296	-0.718486	protein_coding	chr7	25152457	25156623	+	999	1.305	1.311	0.829	0.895	0.873	0.784	2.566	1.502	1.396	1.071
ENSMUSG00000037089	Slc35b2	solute carrier family 35, member B2 [Source:MGI Symbol;Acc:MGI:1921086]	0.0208972	0.387233	0.412027	-0.337249	protein_coding	chr17	45563964	45567669	+	2326	36.035	38.374	34.243	31.902	31.802	31.67	44.068	47.787	35.258	40.219
ENSMUSG00000033316	Galnt9	UDP-N-acetyl-alpha-D-galactosamine:polypeptide N-acetylgalactosaminyltransferase 9 [Source:MGI Symbol;Acc:MGI:2677965]	0.0209074	0.387233	0.412027	-0.454373	protein_coding	chr5	110544345	110621382	+	2997	17.955	9.124	19.736	21.992	19.827	20.106	25.516	23.331	24.012	23.882
ENSMUSG00000038871	Bpgm	2,3-bisphosphoglycerate mutase [Source:MGI Symbol;Acc:MGI:1098242]	0.0209079	0.387233	0.412027	-0.323036	protein_coding	chr6	34476207	34505613	+	3588	42.347	34.91	41.843	42.745	42.993	39.829	50.937	52.484	46.194	49.078
ENSMUSG00000046743	Fat4	FAT tumor suppressor homolog 4 (Drosophila) [Source:MGI Symbol;Acc:MGI:3045256]	0.0209152	0.387233	0.412027	0.660564	protein_coding	chr3	38886940	39011985	+	17165	1.08	0.28	1.068	0.796	0.961	0.904	0.487	0.44	0.612	0.539
ENSMUSG00000007989	Fzd3	frizzled homolog 3 (Drosophila) [Source:MGI Symbol;Acc:MGI:108476]	0.0209355	0.38726	0.411997	0.520734	protein_coding	chr14	65201026	65262463	-	4227	2.109	1.145	2.154	2.222	1.791	1.842	1.26	1.305	1.339	1.166
ENSMUSG00000040297	Suco	SUN domain containing ossification factor [Source:MGI Symbol;Acc:MGI:2138346]	0.0209949	0.387516	0.41171	0.330071	protein_coding	chr1	161816112	161876661	-	6308	9.299	9.494	8.398	7.58	7.539	8.231	6.615	6.172	6.618	6.664
ENSMUSG00000027364	Usp50	ubiquitin specific peptidase 50 [Source:MGI Symbol;Acc:MGI:1922333]	0.0210254	0.387516	0.41171	-1.29546	protein_coding	chr2	126709096	126783458	-	3093	0.017	0.013	0.021	0.013	0	0	0.038	0.043	0.053	0.025
ENSMUSG00000018459	Slc13a3	solute carrier family 13 (sodium-dependent dicarboxylate transporter), member 3 [Source:MGI Symbol;Acc:MGI:2149635]	0.021041	0.387516	0.41171	-0.366387	protein_coding	chr2	165405028	165473230	-	5215	7.384	6.454	7.765	4.881	5.975	5.601	9.257	8.033	6.849	7.643
ENSMUSG00000087055	Gm11948	predicted gene 11948 [Source:MGI Symbol;Acc:MGI:3650068]	0.021046	0.387516	0.41171	1.48543	sense_intronic	chr11	3353573	3354911	-	539	0.29	0.074	0.413	0.453	0.324	0.855	0.146	0.082	0.152	0.071
ENSMUSG00000038122	Tbc1d32	TBC1 domain family, member 32 [Source:MGI Symbol;Acc:MGI:2442827]	0.0210541	0.387516	0.41171	0.459941	protein_coding	chr10	56014298	56228689	-	7235	2.587	1.426	2.508	1.905	2.083	2.35	1.428	1.269	1.751	1.59
ENSMUSG00000023886	Smoc2	SPARC related modular calcium binding 2 [Source:MGI Symbol;Acc:MGI:1929881]	0.0210627	0.387516	0.41171	-0.512409	protein_coding	chr17	14279506	14404790	+	2832	2.642	4.134	2.956	2.441	3.339	3.774	5.125	4.972	2.968	4.885
ENSMUSG00000036155	Mgat5	mannoside acetylglucosaminyltransferase 5 [Source:MGI Symbol;Acc:MGI:894701]	0.0211246	0.38763	0.411583	0.950855	protein_coding	chr1	127204986	127483704	+	3836	4.927	0.559	5.112	4.356	4.603	4.456	1.696	1.289	3.196	1.813
ENSMUSG00000031505	Carkd	carbohydrate kinase domain containing [Source:MGI Symbol;Acc:MGI:1913353]	0.0211265	0.38763	0.411583	-0.3638	protein_coding	chr8	11497506	11514960	+	3694	10.918	15.256	11.66	10.655	10.683	10.089	15.449	15.654	12.677	14.152
ENSMUSG00000036885	Arhgef26	Rho guanine nucleotide exchange factor (GEF) 26 [Source:MGI Symbol;Acc:MGI:1918053]	0.0211346	0.38763	0.411583	0.328619	protein_coding	chr3	62338344	62462221	+	7374	8.906	7.869	8.807	7.152	7.268	7.566	6.161	5.645	6.228	6.499
ENSMUSG00000015501	Hivep2	human immunodeficiency virus type I enhancer binding protein 2 [Source:MGI Symbol;Acc:MGI:1338076]	0.0211741	0.38763	0.411583	0.344714	protein_coding	chr10	13966379	14151376	+	9766	7.17	5.271	7.409	6.595	6.678	7.005	4.781	5.062	5.555	5.075
ENSMUSG00000054446	Cpa1	carboxypeptidase A1, pancreatic [Source:MGI Symbol;Acc:MGI:88478]	0.0211746	0.38763	0.411583	1.34104	protein_coding	chr6	30639218	30645363	+	1750	0.074	0.023	0.109	0.023	0.04	0.026	0.023	0	0	0
ENSMUSG00000091050	9330020H09Rik	RIKEN cDNA 9330020H09 gene [Source:MGI Symbol;Acc:MGI:3704457]	0.0211822	0.38763	0.411583	0.758045	antisense	chr15	98567324	98569583	+	2147	1.166	3.013	1.008	1.704	1.658	1.481	0.974	1.151	0.745	0.979
ENSMUSG00000084241	Gm13416	predicted gene 13416 [Source:MGI Symbol;Acc:MGI:3652158]	0.0212034	0.387672	0.411536	1.30812	pseudogene	chr2	24592902	24594513	-	1612	0.275	0.271	0.118	0.076	0.13	0.2	0.098	0	0.051	0.095
ENSMUSG00000093880	Tmem181c-ps	transmembrane protein 181C, pseudogene [Source:MGI Symbol;Acc:MGI:3780993]	0.0212812	0.388266	0.41087	0.741024	protein_coding	chr17	6612646	6621267	-	1320	0.81	0.692	1.134	0.924	0.634	0.698	0.418	0.334	0.59	0.492
ENSMUSG00000075270	Pde11a	phosphodiesterase 11A [Source:MGI Symbol;Acc:MGI:3036251]	0.0212902	0.388266	0.41087	0.825321	protein_coding	chr2	75989141	76338774	-	5208	0.986	0.244	1.229	0.82	0.837	0.955	0.417	0.314	0.669	0.433
ENSMUSG00000020793	Galr2	galanin receptor 2 [Source:MGI Symbol;Acc:MGI:1337018]	0.0212928	0.388266	0.41087	-1.02857	protein_coding	chr11	116280939	116283938	+	2456	0.053	0.048	0.026	0.066	0.028	0.075	0.128	0.108	0.117	0.093
ENSMUSG00000042282	Gucy2f	guanylate cyclase 2f [Source:MGI Symbol;Acc:MGI:105119]	0.0213313	0.388624	0.41047	1.25154	protein_coding	chrX	142081160	142196931	-	8122	0.074	0.005	0.051	0.075	0.052	0.062	0.034	0.011	0.02	0.014
ENSMUSG00000021287	Xrcc3	X-ray repair complementing defective repair in Chinese hamster cells 3 [Source:MGI Symbol;Acc:MGI:1921585]	0.0213706	0.388718	0.410366	-0.530939	protein_coding	chr12	111803192	111813873	-	2750	6.674	2.554	6.714	7.659	7.245	6.55	9.05	9.069	8.38	8.574
ENSMUSG00000024242	Map4k3	mitogen-activated protein kinase kinase kinase kinase 3 [Source:MGI Symbol;Acc:MGI:2154405]	0.0213983	0.388718	0.410366	0.324523	protein_coding	chr17	80580512	80728093	-	4231	10.37	11.875	11.136	10.436	10.424	11.596	8.24	8.399	8.79	8.707
ENSMUSG00000063297	Luzp2	leucine zipper protein 2 [Source:MGI Symbol;Acc:MGI:1889615]	0.0214003	0.388718	0.410366	1.17747	protein_coding	chr7	54835959	55265366	+	1038	19.917	1.032	20.518	19.115	21.648	21.703	6.041	3.572	12.72	7.253
ENSMUSG00000040640	Erc2	ELKS/RAB6-interacting/CAST family member 2 [Source:MGI Symbol;Acc:MGI:1098749]	0.0214133	0.388718	0.410366	0.381085	protein_coding	chr14	27622442	28478537	+	6083	7.337	4.88	7.463	6.564	6.069	7.316	4.532	4.506	5.979	4.68
ENSMUSG00000048578	Mlec	malectin [Source:MGI Symbol;Acc:MGI:1924015]	0.0214393	0.388718	0.410366	-0.412888	protein_coding	chr5	115142981	115158179	-	6010	50.792	31.031	51.942	31.662	32.808	27.864	50.772	46.794	47.712	48.782
ENSMUSG00000047642	D930020B18Rik	RIKEN cDNA D930020B18 gene [Source:MGI Symbol;Acc:MGI:2442001]	0.0214597	0.388718	0.410366	1.28011	protein_coding	chr10	121641588	121692892	+	2599	0.09	0.046	0.159	0.031	0.188	0.142	0.015	0.034	0.079	0.015
ENSMUSG00000060314	Zfp941	zinc finger protein 941 [Source:MGI Symbol;Acc:MGI:3039601]	0.0214691	0.388718	0.410366	0.400646	protein_coding	chr7	140807449	140822178	-	4715	4.385	3.527	3.632	4.674	4.218	4.856	2.995	2.958	3.418	3.064
ENSMUSG00000038172	Ttc39b	tetratricopeptide repeat domain 39B [Source:MGI Symbol;Acc:MGI:1917113]	0.0215072	0.389064	0.409979	0.38292	protein_coding	chr4	83220300	83324255	-	10199	4.105	3.308	4.101	5.047	4.304	5.032	3.121	2.913	3.783	3.084
ENSMUSG00000016024	Lbp	lipopolysaccharide binding protein [Source:MGI Symbol;Acc:MGI:1098776]	0.021561	0.389694	0.409276	-0.584963	protein_coding	chr2	158306493	158332852	+	4831	0.912	1.167	0.863	0.943	1.054	1.23	1.641	1.7	0.781	1.922
ENSMUSG00000097750	Gm4673	predicted gene 4673 [Source:MGI Symbol;Acc:MGI:3782854]	0.0216478	0.390055	0.408874	0.880905	antisense	chr7	30957409	30961619	+	3660	0.463	0.152	0.557	0.733	0.763	0.717	0.216	0.302	0.314	0.345
ENSMUSG00000034898	Filip1	filamin A interacting protein 1 [Source:MGI Symbol;Acc:MGI:1917848]	0.0216557	0.390055	0.408874	0.480353	protein_coding	chr9	79815051	79977804	-	4888	1.499	1.291	1.589	1.406	1.485	1.188	1.146	1.03	0.956	0.797
ENSMUSG00000092094	Zfp804b	zinc finger protein 804B [Source:MGI Symbol;Acc:MGI:2685287]	0.0216753	0.390055	0.408874	1.34104	protein_coding	chr5	6769030	6876523	-	3924	0.093	0	0.105	0.104	0.08	0.106	0.02	0	0.042	0.039
ENSMUSG00000030842	Lamtor1	late endosomal/lysosomal adaptor, MAPK and MTOR activator 1 [Source:MGI Symbol;Acc:MGI:1913758]	0.0216908	0.390055	0.408874	-0.323532	protein_coding	chr7	101905837	101911901	+	1184	66.982	69.79	67.81	74.932	73.822	72.644	87.106	95.407	79.656	84.465
ENSMUSG00000029388	Eif2b1	eukaryotic translation initiation factor 2B, subunit 1 (alpha) [Source:MGI Symbol;Acc:MGI:2384802]	0.0217107	0.390055	0.408874	-0.323296	protein_coding	chr5	124570213	124579131	-	2577	13.83	12.028	14.552	13.19	13.567	12.496	18.059	16.701	14.432	15.511
ENSMUSG00000066861	Oas1g	2'-5' oligoadenylate synthetase 1G [Source:MGI Symbol;Acc:MGI:97429]	0.0217223	0.390055	0.408874	1.26919	protein_coding	chr5	120876142	120887613	-	2340	0.189	0.085	0.218	0.122	0.045	0.02	0.017	0.057	0.035	0.033
ENSMUSG00000031156	Slc35a2	solute carrier family 35 (UDP-galactose transporter), member A2 [Source:MGI Symbol;Acc:MGI:1345297]	0.021725	0.390055	0.408874	-0.346721	protein_coding	chrX	7884041	7894492	+	3081	15.502	18.047	15.406	12.907	12.729	12.994	17.883	19.657	16.157	18.555
ENSMUSG00000038046	Rnmtl1	RNA methyltransferase like 1 [Source:MGI Symbol;Acc:MGI:1914640]	0.0217374	0.390055	0.408874	-0.428747	protein_coding	chr11	76243715	76250619	+	1935	6.777	9.045	6.564	7.333	6.005	5.476	9.661	10.038	7.481	8.887
ENSMUSG00000005674	Tomm40l	translocase of outer mitochondrial membrane 40 homolog-like (yeast) [Source:MGI Symbol;Acc:MGI:3589112]	0.0217618	0.390055	0.408874	-0.442566	protein_coding	chr1	171217802	171222514	-	3344	14.267	23.369	14.099	12.354	13.032	11.448	18.576	23.009	17.045	19.587
ENSMUSG00000033287	Kctd17	potassium channel tetramerisation domain containing 17 [Source:MGI Symbol;Acc:MGI:1920094]	0.0217819	0.390055	0.408874	-0.381553	protein_coding	chr15	78428564	78438909	+	2134	40.584	26.26	40.412	45.385	45.667	42.744	51.933	52.976	46.77	52.325
ENSMUSG00000097840	Gm26756	predicted gene, 26756 [Source:MGI Symbol;Acc:MGI:5477250]	0.0217902	0.390055	0.408874	0.702047	lincRNA	chr5	67427680	67437990	+	1294	1.551	2.668	1.23	2.639	2.346	2.314	1.097	1.33	1.204	1.447
ENSMUSG00000007021	Syngr3	synaptogyrin 3 [Source:MGI Symbol;Acc:MGI:1341881]	0.0218122	0.390109	0.408814	-0.322256	protein_coding	chr17	24685092	24689955	-	2071	61.004	45.936	61.056	58.388	54.031	54.299	70.461	68.314	64.904	67.645
ENSMUSG00000077391	Gm24336	predicted gene, 24336 [Source:MGI Symbol;Acc:MGI:5454113]	0.021843	0.390198	0.408715	1.5025	snoRNA	chr19	44113979	44114124	-	146	0.179	1.087	0.436	0.557	0.478	0	0	0	0	0
ENSMUSG00000037280	Galnt6	UDP-N-acetyl-alpha-D-galactosamine:polypeptide N-acetylgalactosaminyltransferase 6 [Source:MGI Symbol;Acc:MGI:1891640]	0.0218552	0.390198	0.408715	-0.327691	protein_coding	chr15	100691813	100729376	-	3871	9.301	8.376	9.137	9.884	10.483	9.771	10.545	12.145	11.938	11.817
ENSMUSG00000019820	Utrn	utrophin [Source:MGI Symbol;Acc:MGI:104631]	0.0219116	0.390866	0.407973	0.348869	protein_coding	chr10	12382188	12861735	-	12382	8.572	6.007	8.716	6.85	7.036	6.608	5.746	5.455	6.067	4.975
ENSMUSG00000019951	Uhrf1bp1l	UHRF1 (ICBP90) binding protein 1-like [Source:MGI Symbol;Acc:MGI:2442888]	0.0219386	0.391006	0.407816	0.331072	protein_coding	chr10	89744991	89819869	+	6446	8.51	7.776	8.391	9.014	8.174	9.484	6.871	6.28	7.176	6.183
ENSMUSG00000005107	Slc2a9	solute carrier family 2 (facilitated glucose transporter), member 9 [Source:MGI Symbol;Acc:MGI:2152844]	0.0219871	0.391531	0.407234	0.916342	protein_coding	chr5	38349273	38503143	-	5083	0.282	0.078	0.182	0.24	0.343	0.308	0.101	0.096	0.129	0.158
ENSMUSG00000030724	Cd19	CD19 antigen [Source:MGI Symbol;Acc:MGI:88319]	0.0220397	0.392126	0.406574	-1	protein_coding	chr7	126408450	126414870	-	2434	0.289	0.033	0.105	0.084	0.129	0.095	0.243	0.163	0.236	0.377
ENSMUSG00000049470	Aff4	AF4/FMR2 family, member 4 [Source:MGI Symbol;Acc:MGI:2136171]	0.0221157	0.393139	0.405454	0.373583	protein_coding	chr11	53350833	53421830	+	13450	14.016	8.908	14.277	12.666	12.328	12.978	9.134	8.221	11.049	9.163
ENSMUSG00000004665	Cnn2	calponin 2 [Source:MGI Symbol;Acc:MGI:105093]	0.0221579	0.393441	0.40512	-0.554968	protein_coding	chr10	79988584	79996062	+	2460	5.892	8.115	5.396	2.992	3.83	3.39	7.711	6.98	6.284	7.208
ENSMUSG00000048731	Ggnbp1	gametogenetin binding protein 1 [Source:MGI Symbol;Acc:MGI:3055306]	0.0221804	0.393441	0.40512	0.553406	protein_coding	chr17	26973217	27036378	+	6943	1.119	1.783	0.986	0.978	1.231	1.055	0.716	0.985	0.78	0.688
ENSMUSG00000026879	Gsn	gelsolin [Source:MGI Symbol;Acc:MGI:95851]	0.0222578	0.393441	0.40512	-0.326662	protein_coding	chr2	35279663	35307892	+	2977	430.977	455.261	432.574	423.368	412.635	419.137	540.849	559.058	439.779	556.692
ENSMUSG00000030660	Pik3c2a	phosphatidylinositol 3-kinase, C2 domain containing, alpha polypeptide [Source:MGI Symbol;Acc:MGI:1203729]	0.0222632	0.393441	0.40512	0.337793	protein_coding	chr7	116337276	116443458	-	8042	6.792	6.327	6.749	5.516	5.423	5.671	4.178	4.265	5.221	5.018
ENSMUSG00000089809	A930011G23Rik	RIKEN cDNA A930011G23 gene [Source:MGI Symbol;Acc:MGI:2442790]	0.0222819	0.393441	0.40512	1.06274	protein_coding	chr5	99297244	99729065	-	10496	0.03	0.026	0.042	0.066	0.057	0.092	0.026	0.013	0.035	0.018
ENSMUSG00000050345	4930486L24Rik	RIKEN cDNA 4930486L24 gene [Source:MGI Symbol;Acc:MGI:1922258]	0.0222848	0.393441	0.40512	1	protein_coding	chr13	60842621	60864416	-	1364	0.21	0.553	0.28	0.477	0.46	0.574	0.116	0.291	0.15	0.224
ENSMUSG00000026141	Col19a1	collagen, type XIX, alpha 1 [Source:MGI Symbol;Acc:MGI:1095415]	0.0223023	0.393441	0.40512	1.07496	protein_coding	chr1	24261890	24587472	-	6887	0.265	0.035	0.268	0.301	0.177	0.221	0.069	0.071	0.179	0.055
ENSMUSG00000061780	Cfd	complement factor D (adipsin) [Source:MGI Symbol;Acc:MGI:87931]	0.0223221	0.393441	0.40512	-1.12553	protein_coding	chr10	79890853	79892656	+	923	0.254	0.129	0	0.044	0.076	0.15	0.385	0.287	0.133	0.331
ENSMUSG00000000568	Hnrnpd	heterogeneous nuclear ribonucleoprotein D [Source:MGI Symbol;Acc:MGI:101947]	0.022333	0.393441	0.40512	0.327251	protein_coding	chr5	99958426	99978938	-	4863	15.086	13.425	14.277	15.033	14.938	16.076	11.565	10.929	12.125	11.355
ENSMUSG00000041552	Ptchd1	patched domain containing 1 [Source:MGI Symbol;Acc:MGI:2685233]	0.0223614	0.393441	0.40512	1.09478	protein_coding	chrX	155573455	155623814	-	3005	0.816	0.092	0.731	0.812	0.778	1.012	0.276	0.162	0.546	0.292
ENSMUSG00000033373	Fntb	farnesyltransferase, CAAX box, beta [Source:MGI Symbol;Acc:MGI:1861305]	0.0223758	0.393441	0.40512	-0.328231	protein_coding	chr12	76765589	76921412	+	3987	25.757	28.32	25.543	23.027	21.424	23.237	30.715	29.827	26.823	32.626
ENSMUSG00000037795	N4bp2	NEDD4 binding protein 2 [Source:MGI Symbol;Acc:MGI:2684414]	0.0223807	0.393441	0.40512	0.495236	protein_coding	chr5	65763521	65830108	+	9871	2.422	2.01	2.545	1.392	1.333	1.442	1.163	1.131	1.562	1.235
ENSMUSG00000034212	Ankmy1	ankyrin repeat and MYND domain containing 1 [Source:MGI Symbol;Acc:MGI:3045261]	0.0223914	0.393441	0.40512	1.28951	protein_coding	chr1	92870129	92902906	-	3246	0.048	0.134	0.059	0.05	0.075	0.071	0.036	0.014	0.025	0.024
ENSMUSG00000009092	Derl3	Der1-like domain family, member 3 [Source:MGI Symbol;Acc:MGI:1917627]	0.0224036	0.393441	0.40512	-0.654925	protein_coding	chr10	75893398	75895941	+	1336	0.937	0.683	0.953	0.67	0.601	0.517	1.033	1.156	0.859	1.459
ENSMUSG00000045868	Gvin1	GTPase, very large interferon inducible 1 [Source:MGI Symbol;Acc:MGI:1921808]	0.0224204	0.393441	0.40512	1.55254	protein_coding	chr7	106156556	106215326	-	9005	0.02	0	0.025	0	0.015	0.005	0	0	0	0.004
ENSMUSG00000035150	Eif2s3x	eukaryotic translation initiation factor 2, subunit 3, structural gene X-linked [Source:MGI Symbol;Acc:MGI:1349431]	0.0224995	0.393621	0.404922	0.439958	protein_coding	chrX	94188707	94212862	-	3812	9.917	6.872	10.021	6.848	6.682	10.865	5.359	5.142	6.024	7.869
ENSMUSG00000039456	Morc3	microrchidia 3 [Source:MGI Symbol;Acc:MGI:2136841]	0.0225171	0.393621	0.404922	0.382074	protein_coding	chr16	93832121	93876072	+	4178	6.477	4.303	5.798	4.973	4.802	5.502	4.116	3.423	4.122	4.153
ENSMUSG00000041258	Zfp236	zinc finger protein 236 [Source:MGI Symbol;Acc:MGI:1926950]	0.0225345	0.393621	0.404922	0.4016	protein_coding	chr18	82593593	82692883	-	10471	3.311	2.001	3.484	2.691	2.826	2.93	1.827	1.922	2.479	2.208
ENSMUSG00000034793	G6pc3	glucose 6 phosphatase, catalytic, 3 [Source:MGI Symbol;Acc:MGI:1915651]	0.0225505	0.393621	0.404922	-0.333726	protein_coding	chr11	102189620	102194081	+	2226	22.299	24.194	21.466	25.682	24.045	23.428	29.996	32.482	25.863	27.347
ENSMUSG00000078942	Naip6	NLR family, apoptosis inhibitory protein 6 [Source:MGI Symbol;Acc:MGI:1298222]	0.0225912	0.393621	0.404922	0.824913	protein_coding	chr13	100281121	100317674	-	6827	0.088	0.081	0.093	0.066	0.087	0.067	0.046	0.065	0.036	0.017
ENSMUSG00000021240	Abcd4	ATP-binding cassette, sub-family D (ALD), member 4 [Source:MGI Symbol;Acc:MGI:1349217]	0.0226006	0.393621	0.404922	-0.34294	protein_coding	chr12	84602531	84617466	-	2527	10.657	8.811	10.998	7.965	8.782	8.459	11.971	11.669	10.84	11.251
ENSMUSG00000042500	Ago4	argonaute RISC catalytic subunit 4 [Source:MGI Symbol;Acc:MGI:1924100]	0.0226198	0.393621	0.404922	0.451993	protein_coding	chr4	126489541	126533472	-	6947	1.539	1.428	1.48	1.124	1.09	1.22	0.823	1.017	0.956	0.924
ENSMUSG00000085184	4933439K11Rik	RIKEN cDNA 4933439K11 gene [Source:MGI Symbol;Acc:MGI:1918569]	0.0226387	0.393621	0.404922	1.0555	processed_transcript	chr1	172538133	172558129	-	2946	0.133	0.135	0.065	0.138	0.047	0.078	0.013	0.045	0.07	0.026
ENSMUSG00000021098	4930447C04Rik	RIKEN cDNA 4930447C04 gene [Source:MGI Symbol;Acc:MGI:1923051]	0.0226446	0.393621	0.404922	0.631355	protein_coding	chr12	72881109	72940833	-	6044	0.531	0.637	0.527	0.309	0.387	0.518	0.333	0.248	0.353	0.278
ENSMUSG00000007480	Mc5r	melanocortin 5 receptor [Source:MGI Symbol;Acc:MGI:99420]	0.0226776	0.393621	0.404922	1.35364	protein_coding	chr18	68337603	68339711	+	1162	0.696	0	0.986	0.77	1.021	0.753	0.17	0.152	0.459	0.23
ENSMUSG00000090582	Gm17024	predicted gene 17024 [Source:MGI Symbol;Acc:MGI:4937851]	0.0226833	0.393621	0.404922	1.58496	antisense	chr12	40209487	40211073	-	634	0.822	0.063	0.452	0.128	0.11	0.291	0.062	0.07	0.065	0.06
ENSMUSG00000097566	A930024N18Rik	RIKEN cDNA A930024N18 gene [Source:MGI Symbol;Acc:MGI:4360907]	0.0226866	0.393621	0.404922	0.78182	lincRNA	chr17	15375000	15379475	+	3955	0.844	0.391	0.885	1.234	1.412	1.188	0.469	0.435	0.798	0.541
ENSMUSG00000036398	Ppp1r11	protein phosphatase 1, regulatory (inhibitor) subunit 11 [Source:MGI Symbol;Acc:MGI:1923747]	0.0226921	0.393621	0.404922	-0.383677	protein_coding	chr17	36948356	36951741	-	1975	23.655	37.9	23.63	28.534	27.878	26.592	35.845	39.159	32.389	35.563
ENSMUSG00000064308	2410137M14Rik	RIKEN cDNA 2410137M14 gene [Source:MGI Symbol;Acc:MGI:1924047]	0.0226993	0.393621	0.404922	1.60768	protein_coding	chr17	36977701	36981237	-	881	0.118	0.225	0.108	0.231	0.04	0.366	0	0.05	0.093	0
ENSMUSG00000039616	Mocos	molybdenum cofactor sulfurase [Source:MGI Symbol;Acc:MGI:1915841]	0.0227904	0.394605	0.403837	0.747613	protein_coding	chr18	24653691	24701556	+	2884	0.307	0.317	0.276	0.24	0.218	0.335	0.191	0.107	0.171	0.159
ENSMUSG00000029647	Pan3	PAN3 polyA specific ribonuclease subunit homolog (S. cerevisiae) [Source:MGI Symbol;Acc:MGI:1919837]	0.0228348	0.394605	0.403837	0.334097	protein_coding	chr5	147430161	147548502	+	7316	4.704	3.966	4.33	4.341	4.111	4.452	3.046	3.246	3.559	3.474
ENSMUSG00000048251	Bcl11b	B cell leukemia/lymphoma 11B [Source:MGI Symbol;Acc:MGI:1929913]	0.0228481	0.394605	0.403837	0.453857	protein_coding	chr12	107910403	108003602	-	8111	1.164	0.876	1.166	1.158	0.929	0.954	0.749	0.691	0.703	0.81
ENSMUSG00000088453	Gm25706	predicted gene, 25706 [Source:MGI Symbol;Acc:MGI:5455483]	0.0228753	0.394605	0.403837	1.41504	misc_RNA	chr17	80196158	80196404	-	247	0.528	0	0.258	0.165	0.565	0.56	0	0	0.166	0
ENSMUSG00000086291	Gm15513	predicted gene 15513 [Source:MGI Symbol;Acc:MGI:3782961]	0.0229252	0.394605	0.403837	0.649699	sense_intronic	chr5	34211810	34213802	-	1569	1.446	2.605	1.359	1.399	1.601	1.732	1.005	1.125	1.019	1.047
ENSMUSG00000036251	Trpm8	transient receptor potential cation channel, subfamily M, member 8 [Source:MGI Symbol;Acc:MGI:2181435]	0.0229276	0.394605	0.403837	-1.39232	protein_coding	chr1	88277661	88389293	+	4732	0.028	0	0	0.017	0.007	0.029	0.067	0	0.061	0.057
ENSMUSG00000040253	Gbp7	guanylate binding protein 7 [Source:MGI Symbol;Acc:MGI:2444421]	0.0229747	0.394605	0.403837	0.684808	protein_coding	chr3	142530338	142550083	+	5552	2.31	1.115	2.62	0.923	1.075	1.012	0.923	0.803	0.894	0.984
ENSMUSG00000018572	Phf23	PHD finger protein 23 [Source:MGI Symbol;Acc:MGI:1925496]	0.0230107	0.394605	0.403837	-0.358427	protein_coding	chr11	69995777	70000009	+	3273	13.31	15.485	13.111	11.466	10.042	9.839	15.183	16.009	13.706	15.972
ENSMUSG00000006517	Mvd	mevalonate (diphospho) decarboxylase [Source:MGI Symbol;Acc:MGI:2179327]	0.0230262	0.394605	0.403837	-0.451318	protein_coding	chr8	122433596	122443422	-	1761	51.061	66.485	44.236	33.363	32.95	32.151	60.133	66.377	51.321	52.71
ENSMUSG00000020899	Pfas	phosphoribosylformylglycinamidine synthase (FGAR amidotransferase) [Source:MGI Symbol;Acc:MGI:2684864]	0.0230331	0.394605	0.403837	0.381906	protein_coding	chr11	68985697	69008460	-	7933	3.27	2.251	3.291	2.988	2.648	2.851	2.173	2.014	2.476	1.927
ENSMUSG00000026934	Lhx3	LIM homeobox protein 3 [Source:MGI Symbol;Acc:MGI:102673]	0.0230356	0.394605	0.403837	-0.560613	protein_coding	chr2	26200212	26208289	-	3045	0.479	0.521	0.544	0.467	0.504	0.348	0.674	0.754	0.606	0.74
ENSMUSG00000022449	Adamts20	a disintegrin-like and metallopeptidase (reprolysin type) with thrombospondin type 1 motif, 20 [Source:MGI Symbol;Acc:MGI:2660628]	0.0230651	0.394605	0.403837	0.503901	protein_coding	chr15	94270163	94465418	-	8997	2.95	1.513	2.848	1.735	1.827	1.541	1.416	1.335	1.736	1.147
ENSMUSG00000041483	Zfp281	zinc finger protein 281 [Source:MGI Symbol;Acc:MGI:3029290]	0.0230909	0.394605	0.403837	0.334163	protein_coding	chr1	136624901	136630053	+	4937	7.425	6.544	7.557	7.264	6.954	7.932	5.025	5.508	5.914	6.014
ENSMUSG00000038143	Stox2	storkhead box 2 [Source:MGI Symbol;Acc:MGI:1918319]	0.0230936	0.394605	0.403837	0.438159	protein_coding	chr8	47180048	47352348	-	10839	11.767	6.141	12.468	10.897	11.016	11.331	6.917	6.158	9.367	7.943
ENSMUSG00000025337	Sbds	Shwachman-Bodian-Diamond syndrome homolog (human) [Source:MGI Symbol;Acc:MGI:1913961]	0.0230947	0.394605	0.403837	-0.316632	protein_coding	chr5	130245731	130255530	-	2033	37.099	41.074	37.112	38.16	39.149	36.461	44.638	49.376	43.244	48.083
ENSMUSG00000057894	Zfp329	zinc finger protein 329 [Source:MGI Symbol;Acc:MGI:1921283]	0.023111	0.394605	0.403837	0.491276	protein_coding	chr7	12804977	12818858	-	6732	4.376	3.13	4.365	2.253	2.234	2.464	2.191	1.888	2.443	2.095
ENSMUSG00000054099	Slc25a40	solute carrier family 25, member 40 [Source:MGI Symbol;Acc:MGI:2442486]	0.0231117	0.394605	0.403837	0.38859	protein_coding	chr5	8422850	8454790	+	2777	5.088	5.002	4.861	4.7	4.448	5.01	3.636	3.322	3.765	3.688
ENSMUSG00000054737	Zfp182	zinc finger protein 182 [Source:MGI Symbol;Acc:MGI:2442220]	0.0231569	0.394605	0.403837	0.491659	protein_coding	chrX	21028939	21062316	-	5733	1.31	1.059	1.322	1.035	0.986	1.093	0.633	0.701	0.93	0.86
ENSMUSG00000074863	Gm5665	predicted gene 5665 [Source:MGI Symbol;Acc:MGI:3645613]	0.0231587	0.394605	0.403837	-0.65096	lincRNA	chr13	62699406	62726689	-	2509	0.665	0.348	0.52	0.502	0.723	0.661	0.66	1.196	0.834	0.822
ENSMUSG00000051550	Zfp579	zinc finger protein 579 [Source:MGI Symbol;Acc:MGI:1915740]	0.0231676	0.394605	0.403837	-0.44882	protein_coding	chr7	4983483	4996158	-	4159	6.826	7.453	8.251	4.36	4.312	4.254	7.899	7.875	7.217	8.269
ENSMUSG00000068523	Gng5	guanine nucleotide binding protein (G protein), gamma 5 [Source:MGI Symbol;Acc:MGI:109164]	0.0231723	0.394605	0.403837	-0.364673	protein_coding	chr3	146499834	146505572	+	2738	10.674	7.784	10.941	7.529	8.398	7.975	12.143	11.527	9.345	11.375
ENSMUSG00000002007	Srpk3	serine/arginine-rich protein specific kinase 3 [Source:MGI Symbol;Acc:MGI:1891338]	0.0231793	0.394605	0.403837	0.418151	protein_coding	chrX	73774405	73778925	+	2784	5.235	6.729	5.283	4.557	4.738	4.6	3.556	3.916	3.874	3.761
ENSMUSG00000083744	Gm14824	predicted gene 14824 [Source:MGI Symbol;Acc:MGI:3802065]	0.0233246	0.39675	0.401483	1.3744	pseudogene	chrX	105327739	105328475	-	737	0.248	0.108	0.475	0.166	0.237	0.25	0.054	0	0.111	0.104
ENSMUSG00000029673	Auts2	autism susceptibility candidate 2 [Source:MGI Symbol;Acc:MGI:1919847]	0.0233494	0.396843	0.401381	0.343735	protein_coding	chr5	131437333	132543344	-	16193	2.621	2.071	2.904	2.534	2.698	2.652	1.895	1.783	2.218	2.013
ENSMUSG00000023046	Igfbp6	insulin-like growth factor binding protein 6 [Source:MGI Symbol;Acc:MGI:96441]	0.0233903	0.39717	0.401023	-0.650408	protein_coding	chr15	102144362	102149511	+	1112	5.908	10.529	5.153	7.679	12.677	10.44	12.839	14.013	7.449	19.588
ENSMUSG00000024521	Pmaip1	phorbol-12-myristate-13-acetate-induced protein 1 [Source:MGI Symbol;Acc:MGI:1930146]	0.0234074	0.39717	0.401023	0.811003	protein_coding	chr18	66458604	66465550	+	2646	2.463	2.805	2.827	6.285	7.727	6.929	1.654	2.552	2.758	3.856
ENSMUSG00000002325	Irf9	interferon regulatory factor 9 [Source:MGI Symbol;Acc:MGI:107587]	0.0234379	0.397359	0.400816	0.652913	protein_coding	chr14	55603571	55610030	+	5386	4.076	3.073	4.362	1.774	1.484	1.676	1.611	1.631	1.454	2.001
ENSMUSG00000032554	Trf	transferrin [Source:MGI Symbol;Acc:MGI:98821]	0.0235117	0.398205	0.399893	-0.644505	protein_coding	chr9	103204001	103230444	-	3310	48.384	123.789	46.925	41.581	38.149	39.318	87.755	101.635	61.644	93.134
ENSMUSG00000032739	Pram1	PML-RAR alpha-regulated adaptor molecule 1 [Source:MGI Symbol;Acc:MGI:3576625]	0.0235266	0.398205	0.399893	1.41504	protein_coding	chr17	33638056	33645706	+	2462	0.032	0.032	0.026	0.05	0.028	0.037	0.016	0	0	0
ENSMUSG00000029178	Klf3	Kruppel-like factor 3 (basic) [Source:MGI Symbol;Acc:MGI:1342773]	0.0235778	0.398354	0.399731	0.975467	protein_coding	chr5	64803523	64830129	+	2479	3.439	0.592	4.045	4.346	5.109	5.259	1.511	1.175	3.192	1.619
ENSMUSG00000032727	Mier3	mesoderm induction early response 1, family member 3 [Source:MGI Symbol;Acc:MGI:2442317]	0.0235806	0.398354	0.399731	0.413553	protein_coding	chr13	111686178	111718596	+	5846	3.643	3.714	3.649	2.594	2.578	2.537	2.139	2.416	2.329	2.196
ENSMUSG00000064080	Fbln2	fibulin 2 [Source:MGI Symbol;Acc:MGI:95488]	0.0235937	0.398354	0.399731	-0.467209	protein_coding	chr6	91212455	91272540	+	5876	2.068	1.155	1.961	1.204	1.722	1.333	2.423	1.991	2.024	2.016
ENSMUSG00000002055	Spag5	sperm associated antigen 5 [Source:MGI Symbol;Acc:MGI:1927470]	0.0236261	0.398438	0.39964	-0.375826	protein_coding	chr11	78301529	78322457	+	5624	4.761	4.396	4.359	3.355	3.369	3.498	4.614	5.384	4.185	5.742
ENSMUSG00000025961	4933402D24Rik	RIKEN cDNA 4933402D24 gene [Source:MGI Symbol;Acc:MGI:1921676]	0.0236374	0.398438	0.39964	-1	protein_coding	chr1	63754907	63769267	-	1758	0.044	0	0.036	0.093	0.079	0.131	0.135	0.126	0.21	0.13
ENSMUSG00000036067	Slc2a6	solute carrier family 2 (facilitated glucose transporter), member 6 [Source:MGI Symbol;Acc:MGI:2443286]	0.0238017	0.400615	0.397272	-0.319391	protein_coding	chr2	27021363	27027998	-	3211	10.807	9.159	10.588	9.358	8.965	9.598	12.946	12.29	10.51	11.568
ENSMUSG00000047963	Stbd1	starch binding domain 1 [Source:MGI Symbol;Acc:MGI:1261768]	0.0238057	0.400615	0.397272	-0.864299	protein_coding	chr5	92603051	92606579	+	1985	0.644	1.34	0.834	0.451	0.334	0.464	2.066	0.956	1.074	0.751
ENSMUSG00000021703	Serinc5	serine incorporator 5 [Source:MGI Symbol;Acc:MGI:2444223]	0.0238671	0.401046	0.396806	0.326977	protein_coding	chr13	92611138	92711944	+	5316	33.422	28.295	33.386	33.447	35.798	34.552	24.995	24.413	27.568	25.965
ENSMUSG00000096592	Gm15801	predicted gene 15801 [Source:MGI Symbol;Acc:MGI:3779625]	0.0238704	0.401046	0.396806	1.51457	pseudogene	chr19	40560537	40561058	-	522	0.4	0	0.244	0.312	0.267	0.53	0.076	0.085	0.079	0
ENSMUSG00000074802	Gas2l3	growth arrest-specific 2 like 3 [Source:MGI Symbol;Acc:MGI:1918780]	0.023916	0.401484	0.396332	0.46028	protein_coding	chr10	89408823	89443967	-	6748	8.523	5.187	8.322	4.784	6.319	4.847	4.518	5.744	4.412	3.132
ENSMUSG00000025591	Tma16	translation machinery associated 16 homolog (S. cerevisiae) [Source:MGI Symbol;Acc:MGI:1913532]	0.0239672	0.401644	0.396159	0.767328	protein_coding	chr8	66474330	66486530	-	4752	2.376	1.303	2.117	5.125	5.081	5.351	1.942	1.969	2.071	2.22
ENSMUSG00000026270	Capn10	calpain 10 [Source:MGI Symbol;Acc:MGI:1344392]	0.0239788	0.401644	0.396159	-0.320487	protein_coding	chr1	92934376	92947941	+	4346	10	10.931	9.486	9.515	8.928	8.099	11.979	12.138	10.926	11.132
ENSMUSG00000028364	Tnc	tenascin C [Source:MGI Symbol;Acc:MGI:101922]	0.0239843	0.401644	0.396159	0.494861	protein_coding	chr4	63959785	64047015	-	7772	2.811	2.099	2.904	1.679	1.823	1.903	1.964	1.613	0.981	1.495
ENSMUSG00000058966	Fam57b	family with sequence similarity 57, member B [Source:MGI Symbol;Acc:MGI:1916202]	0.0240477	0.402378	0.395366	-0.358716	protein_coding	chr7	126816885	126830219	+	2804	33.397	25.336	34.843	38.456	39.011	39.825	42.112	45.654	44.866	43.093
ENSMUSG00000097348	Rmst	rhabdomyosarcoma 2 associated transcript (non-coding RNA) [Source:MGI Symbol;Acc:MGI:1099806]	0.0240797	0.402585	0.395143	0.458172	lincRNA	chr10	92071037	92165170	-	6940	1.574	2.419	1.578	1.558	1.875	1.752	1.154	1.425	1.229	1.277
ENSMUSG00000007035	Msh5	mutS homolog 5 (E. coli) [Source:MGI Symbol;Acc:MGI:1329021]	0.0241438	0.402679	0.395041	0.857042	protein_coding	chr17	35028605	35046745	-	5526	0.08	0.115	0.219	0.235	0.12	0.175	0.071	0.104	0.067	0.076
ENSMUSG00000006740	Kif5b	kinesin family member 5B [Source:MGI Symbol;Acc:MGI:1098268]	0.0241661	0.402679	0.395041	0.315643	protein_coding	chr18	6201002	6242174	-	7395	44.378	43.466	44.37	42.589	42.555	44.218	33.461	31.852	36.325	34.757
ENSMUSG00000051965	Nanos2	nanos homolog 2 (Drosophila) [Source:MGI Symbol;Acc:MGI:2676627]	0.0241912	0.402679	0.395041	0.913843	protein_coding	chr7	18987524	18988962	+	1439	0.525	1.048	0.354	1.158	0.703	1.088	0.301	0.337	0.427	0.584
ENSMUSG00000064061	Dzip3	DAZ interacting protein 3, zinc finger [Source:MGI Symbol;Acc:MGI:1917433]	0.0241936	0.402679	0.395041	0.332819	protein_coding	chr16	48924232	48994165	-	9081	8.363	6.512	8.035	6.913	6.716	6.955	5.229	5.007	6.308	5.803
ENSMUSG00000076269	Mir374	microRNA 374b [Source:MGI Symbol;Acc:MGI:3629958]	0.0241979	0.402679	0.395041	1.41504	miRNA	chrX	103573060	103573154	-	95	0.549	0	2.011	1.284	1.102	2.425	0.415	0	0.432	0
ENSMUSG00000046873	Mbtps2	membrane-bound transcription factor peptidase, site 2 [Source:MGI Symbol;Acc:MGI:2444506]	0.0242032	0.402679	0.395041	0.404627	protein_coding	chrX	157535371	157598715	-	10105	2.242	2.659	2.095	1.827	1.606	1.851	1.518	1.485	1.607	1.403
ENSMUSG00000056413	Adap1	ArfGAP with dual PH domains 1 [Source:MGI Symbol;Acc:MGI:2442201]	0.0242872	0.40373	0.393909	-0.317817	protein_coding	chr5	139271876	139325622	-	3232	50.867	55.062	52.086	58.838	56.797	52.554	65.748	68.345	63.183	67.064
ENSMUSG00000086914	Gm16124	predicted gene 16124 [Source:MGI Symbol;Acc:MGI:3802001]	0.0243057	0.40373	0.393909	0.714126	antisense	chr9	53667246	53681265	+	516	3.991	8.538	3.455	5.122	5.613	6.696	3.21	4.277	2.622	3.11
ENSMUSG00000080115	Mettl21b	methyltransferase like 21B [Source:MGI Symbol;Acc:MGI:3645330]	0.024329	0.40379	0.393844	-1.07039	protein_coding	chr10	127031182	127041513	-	2541	0.072	0	0.038	0.032	0.027	0.036	0.093	0.069	0.129	0.06
ENSMUSG00000019539	Rcn3	reticulocalbin 3, EF-hand calcium binding domain [Source:MGI Symbol;Acc:MGI:1277122]	0.0244063	0.404292	0.393305	-0.657709	protein_coding	chr7	45082913	45092221	-	1604	10.695	18.632	10.003	5.273	7.135	6.089	17.679	17.613	9.127	14.771
ENSMUSG00000029001	Fbxo44	F-box protein 44 [Source:MGI Symbol;Acc:MGI:1354744]	0.0244094	0.404292	0.393305	-0.332248	protein_coding	chr4	148152800	148160482	-	3024	31.278	37.667	33.056	39.06	36.565	36.852	45.269	47.559	39.419	43.509
ENSMUSG00000085334	Gm12940	predicted gene 12940 [Source:MGI Symbol;Acc:MGI:3702626]	0.0244183	0.404292	0.393305	0.521053	processed_transcript	chr4	127033731	127049398	+	2680	7.539	10.233	7.46	4.248	5.234	4.985	4.238	4.843	4.56	4.263
ENSMUSG00000049357	4933408B17Rik	RIKEN cDNA 4933408B17 gene [Source:MGI Symbol;Acc:MGI:3045347]	0.0244706	0.40483	0.392727	0.736966	protein_coding	chr18	34579846	34597468	-	2434	0.3	0.473	0.353	0.418	0.344	0.397	0.275	0.199	0.236	0.157
ENSMUSG00000001418	0610031J06Rik	glycosylated lysosomal membrane protein [Source:MGI Symbol;Acc:MGI:1913318]	0.0245315	0.404975	0.392572	-0.316688	protein_coding	chr3	88325023	88331313	+	5862	8.686	8.714	8.461	8.511	8.69	7.678	10.893	11.152	8.926	10.078
ENSMUSG00000070639	Lrrc8b	leucine rich repeat containing 8 family, member B [Source:MGI Symbol;Acc:MGI:2141353]	0.0245678	0.404975	0.392572	1.09912	protein_coding	chr5	105415775	105486189	+	2841	8.672	0.573	9.838	10.519	11.029	11.935	3.457	2.346	6.293	3.78
ENSMUSG00000092381	Gm20512	predicted gene 20512 [Source:MGI Symbol;Acc:MGI:5141977]	0.0245827	0.404975	0.392572	1.35364	antisense	chr7	19715016	19721731	+	618	0.127	0.257	0.206	0.329	0.056	0.075	0	0.071	0	0.062
ENSMUSG00000058454	Dhcr7	7-dehydrocholesterol reductase [Source:MGI Symbol;Acc:MGI:1298378]	0.0245985	0.404975	0.392572	-0.366492	protein_coding	chr7	143823145	143848410	+	3784	33.443	18.481	33.256	28.851	28.788	27.405	36.886	36.035	34.298	34.841
ENSMUSG00000041147	Brca2	breast cancer 2 [Source:MGI Symbol;Acc:MGI:109337]	0.0246029	0.404975	0.392572	0.628031	protein_coding	chr5	150522630	150569746	+	10724	0.311	0.178	0.312	0.379	0.342	0.412	0.191	0.193	0.249	0.175
ENSMUSG00000042256	Ptchd4	patched domain containing 4 [Source:MGI Symbol;Acc:MGI:1920485]	0.0246299	0.404975	0.392572	0.527411	protein_coding	chr17	42315947	42507741	+	6890	0.73	0.714	0.744	0.643	0.734	0.608	0.515	0.34	0.595	0.427
ENSMUSG00000026657	Frmd4a	FERM domain containing 4A [Source:MGI Symbol;Acc:MGI:1919850]	0.0246664	0.404975	0.392572	0.342613	protein_coding	chr2	4017717	4614043	+	23350	4.885	3.603	5.166	3.779	4.169	4.185	3.147	2.957	3.679	3.373
ENSMUSG00000038481	Cdk19	cyclin-dependent kinase 19 [Source:MGI Symbol;Acc:MGI:1925584]	0.0247006	0.404975	0.392572	0.356679	protein_coding	chr10	40349308	40483818	+	5807	13.244	10.313	13.015	14.767	14.613	14.597	10.058	9.061	11.037	10.7
ENSMUSG00000030655	Smg1	SMG1 homolog, phosphatidylinositol 3-kinase-related kinase (C. elegans) [Source:MGI Symbol;Acc:MGI:1919742]	0.0247301	0.404975	0.392572	0.489452	protein_coding	chr7	118131308	118243637	-	21225	4.354	1.703	4.42	3.14	2.957	3.308	1.994	2.005	2.902	2.225
ENSMUSG00000097211	BC065403	cDNA sequence BC065403 [Source:MGI Symbol;Acc:MGI:3697430]	0.0247607	0.404975	0.392572	1.41504	antisense	chr9	72361735	72409945	-	1867	0.042	0.064	0.017	0.044	0.056	0.049	0	0	0	0.02
ENSMUSG00000032625	Thsd7a	thrombospondin, type I, domain containing 7A [Source:MGI Symbol;Acc:MGI:2685683]	0.0247671	0.404975	0.392572	0.457465	protein_coding	chr6	12311610	12749410	-	13737	4.24	2.005	4.568	3.792	3.736	4.205	2.274	2.407	3.403	2.531
ENSMUSG00000056268	Dennd1b	DENN/MADD domain containing 1B [Source:MGI Symbol;Acc:MGI:2447812]	0.0247704	0.404975	0.392572	0.388237	protein_coding	chr1	138963436	139176043	+	13057	1.496	1.699	1.373	1.271	1.2	1.217	1.015	1.021	1.08	0.972
ENSMUSG00000051297	2410124H12Rik	RIKEN cDNA 2410124H12 gene [Source:MGI Symbol;Acc:MGI:1924035]	0.0247732	0.404975	0.392572	1.41504	protein_coding	chr16	92478743	92497365	+	704	0.111	0.056	0.271	0.058	0.05	0	0	0	0	0
ENSMUSG00000040455	Usp45	ubiquitin specific petidase 45 [Source:MGI Symbol;Acc:MGI:101850]	0.0247769	0.404975	0.392572	0.337333	protein_coding	chr4	21767156	21837872	+	6226	6.218	4.685	6.1	5.558	5.442	5.735	4.175	4.02	4.946	4.155
ENSMUSG00000021068	Nin	ninein [Source:MGI Symbol;Acc:MGI:105108]	0.0248475	0.404975	0.392572	0.383529	protein_coding	chr12	70011435	70111925	-	10345	2.883	1.834	2.662	1.965	2.118	2.191	1.575	1.724	1.871	1.592
ENSMUSG00000023827	Agpat4	1-acylglycerol-3-phosphate O-acyltransferase 4 (lysophosphatidic acid acyltransferase, delta) [Source:MGI Symbol;Acc:MGI:1915512]	0.0248554	0.404975	0.392572	-0.367006	protein_coding	chr17	12118704	12219645	+	2701	36.688	52.898	35.158	36.49	36.636	33.72	50.099	51.873	42.341	49.929
ENSMUSG00000085433	Gm16001	predicted gene 16001 [Source:MGI Symbol;Acc:MGI:3802119]	0.0248631	0.404975	0.392572	0.870232	antisense	chr5	124111109	124112241	-	1040	1.93	0.534	2.051	2.307	2.449	2.746	0.91	0.764	1.617	0.919
ENSMUSG00000077565	Gm23201	predicted gene, 23201 [Source:MGI Symbol;Acc:MGI:5452978]	0.0248944	0.404975	0.392572	1.33258	snoRNA	chr2	167064998	167065086	+	89	1.758	1.784	3.577	1.371	1.568	2.071	0	0.496	0.921	0.859
ENSMUSG00000028284	Map3k7	mitogen-activated protein kinase kinase kinase 7 [Source:MGI Symbol;Acc:MGI:1346877]	0.0249035	0.404975	0.392572	0.380911	protein_coding	chr4	31964097	32023467	+	6423	12.538	7.817	12.222	12.718	12.359	13.269	8.51	8.323	9.972	8.514
ENSMUSG00000020205	Phlda1	pleckstrin homology-like domain, family A, member 1 [Source:MGI Symbol;Acc:MGI:1096880]	0.0249107	0.404975	0.392572	-0.664279	protein_coding	chr10	111506286	111508645	+	1949	17.349	19.63	16.04	6.238	6.463	5.886	18.86	18.776	17	18.431
ENSMUSG00000086443	4933421A08Rik	RIKEN cDNA 4933421A08 gene [Source:MGI Symbol;Acc:MGI:1918347]	0.0249153	0.404975	0.392572	1.34104	processed_transcript	chr4	122961309	122963475	+	1638	0.032	0.024	0.058	0.074	0.064	0.056	0	0	0.025	0
ENSMUSG00000083465	Gm11652	predicted gene 11652 [Source:MGI Symbol;Acc:MGI:3651204]	0.0249227	0.404975	0.392572	1.54749	pseudogene	chr11	105773518	105774784	+	1267	0.556	0.125	0.503	0.096	0.138	0.145	0.218	0	0.032	0.03
ENSMUSG00000064254	Ethe1	ethylmalonic encephalopathy 1 [Source:MGI Symbol;Acc:MGI:1913321]	0.0249334	0.404975	0.392572	-0.417394	protein_coding	chr7	24587543	24608925	+	1484	8.029	11.179	7.894	8.439	6.96	7.482	11.587	11.69	8.925	11.227
ENSMUSG00000031740	Mmp2	matrix metallopeptidase 2 [Source:MGI Symbol;Acc:MGI:97009]	0.0249693	0.404978	0.392568	-0.360323	protein_coding	chr8	92827328	92853417	+	3038	8.247	6.506	8.257	6.304	8.476	7.112	10.736	9.604	7.653	9.409
ENSMUSG00000028525	Pde4b	phosphodiesterase 4B, cAMP specific [Source:MGI Symbol;Acc:MGI:99557]	0.0249731	0.404978	0.392568	0.31946	protein_coding	chr4	102087543	102607259	+	10560	11.149	9.527	11.157	10.777	10.881	11.269	8.239	7.708	9.292	8.428
ENSMUSG00000057054	Inca1	inhibitor of CDK, cyclin A1 interacting protein 1 [Source:MGI Symbol;Acc:MGI:2144284]	0.0250374	0.405702	0.391793	0.642376	protein_coding	chr11	70688361	70700155	-	1377	1.571	2.479	1.433	2.51	2.433	2.576	1.403	1.475	1.489	1.027
ENSMUSG00000042460	C1galt1	core 1 synthase, glycoprotein-N-acetylgalactosamine 3-beta-galactosyltransferase, 1 [Source:MGI Symbol;Acc:MGI:2151071]	0.0250787	0.405831	0.391655	0.71566	protein_coding	chr6	7844842	7872047	+	2452	3.381	0.923	3.402	2.52	2.035	2.142	1.206	1.044	1.89	1.481
ENSMUSG00000033257	Ttll4	tubulin tyrosine ligase-like family, member 4 [Source:MGI Symbol;Acc:MGI:1914784]	0.0250852	0.405831	0.391655	0.393818	protein_coding	chr1	74661745	74701832	+	9594	2.37	1.684	2.495	1.678	1.764	1.897	1.402	1.339	1.581	1.518
ENSMUSG00000046562	Unc119b	unc-119 homolog B (C. elegans) [Source:MGI Symbol;Acc:MGI:2147162]	0.0251048	0.405831	0.391655	-0.344561	protein_coding	chr5	115122550	115134975	-	4603	8.717	5.656	7.891	5.98	6.367	5.985	8.423	8.152	8.392	8.36
ENSMUSG00000063894	Zkscan8	zinc finger with KRAB and SCAN domains 8 [Source:MGI Symbol;Acc:MGI:1913815]	0.0252514	0.407835	0.389515	0.453967	protein_coding	chr13	21513222	21531120	-	8901	2.926	1.668	3.358	2.083	2.058	2.044	1.719	1.399	1.953	1.58
ENSMUSG00000038457	Tmem255b	transmembrane protein 255B [Source:MGI Symbol;Acc:MGI:2685533]	0.0252685	0.407835	0.389515	-0.567821	protein_coding	chr8	13435459	13461452	+	1224	1.47	1.394	1.43	1.129	1.311	0.866	1.547	1.911	1.843	2.092
ENSMUSG00000097347	Gm17275	predicted gene, 17275 [Source:MGI Symbol;Acc:MGI:4936909]	0.025352	0.408861	0.388425	1.90046	lincRNA	chr1	180802568	180809483	+	2550	0.02	0.265	0	0.016	0.014	0.018	0	0	0	0.015
ENSMUSG00000028630	Dyrk2	dual-specificity tyrosine-(Y)-phosphorylation regulated kinase 2 [Source:MGI Symbol;Acc:MGI:1330301]	0.025373	0.408877	0.388407	0.890082	protein_coding	chr10	118859349	118868903	-	2137	1.928	0.446	2.086	2.569	2.335	3.126	1.089	0.723	1.497	1.055
ENSMUSG00000022053	Ebf2	early B cell factor 2 [Source:MGI Symbol;Acc:MGI:894332]	0.0254401	0.409187	0.388079	0.485052	protein_coding	chr14	67233292	67430918	+	6928	3.315	1.449	3.483	2.659	2.78	3.019	1.953	1.708	2.267	1.776
ENSMUSG00000060882	Kcnd2	potassium voltage-gated channel, Shal-related family, member 2 [Source:MGI Symbol;Acc:MGI:102663]	0.025444	0.409187	0.388079	0.333322	protein_coding	chr6	21215503	21729805	+	5152	14.584	16.108	14.972	11.941	11.967	13.243	10.48	10.71	11.278	10.132
ENSMUSG00000029004	Kmt2e	lysine (K)-specific methyltransferase 2E [Source:MGI Symbol;Acc:MGI:1924825]	0.025452	0.409187	0.388079	0.378055	protein_coding	chr5	23434441	23504235	+	7494	8.749	5.481	8.853	7.189	6.923	7.973	5.194	4.671	6.796	5.818
ENSMUSG00000053483	Usp21	ubiquitin specific peptidase 21 [Source:MGI Symbol;Acc:MGI:1353665]	0.0254995	0.409559	0.387683	-0.340984	protein_coding	chr1	171281945	171287991	-	4756	6.507	5.274	6.894	5.258	5.29	4.63	7.455	7.091	6.57	6.637
ENSMUSG00000034997	Htr2a	5-hydroxytryptamine (serotonin) receptor 2A [Source:MGI Symbol;Acc:MGI:109521]	0.0255207	0.409559	0.387683	1.24793	protein_coding	chr14	74640840	74706859	+	2971	1.281	0.04	1.425	1.41	0.975	1.287	0.292	0.238	0.607	0.592
ENSMUSG00000025374	Nabp2	nucleic acid binding protein 2 [Source:MGI Symbol;Acc:MGI:1917167]	0.0255351	0.409559	0.387683	-0.337402	protein_coding	chr10	128401395	128411492	-	2507	16.971	17.018	15.225	19.495	20.237	17.182	20.231	24.598	21.149	21.249
ENSMUSG00000083557	Gm6877	predicted pseudogene 6877 [Source:MGI Symbol;Acc:MGI:3644703]	0.0255888	0.409954	0.387265	1.34104	pseudogene	chr8	33191196	33192296	-	1101	0.047	0.036	0.116	0.111	0	0.167	0.036	0	0	0
ENSMUSG00000085578	Gm11527	predicted gene 11527 [Source:MGI Symbol;Acc:MGI:3649799]	0.0255996	0.409954	0.387265	1.41504	lincRNA	chr11	95858162	95859174	-	596	0.131	0	0	0.273	0.176	0.077	0	0	0	0
ENSMUSG00000026003	Acadl	acyl-Coenzyme A dehydrogenase, long-chain [Source:MGI Symbol;Acc:MGI:87866]	0.0256593	0.410341	0.386856	-0.346591	protein_coding	chr1	66830839	66863277	-	2005	26.916	26.901	25.658	19.752	20.048	18.473	28.955	30.867	25.401	28.189
ENSMUSG00000020411	Nipal4	NIPA-like domain containing 4 [Source:MGI Symbol;Acc:MGI:2444671]	0.0256638	0.410341	0.386856	-0.382613	protein_coding	chr11	46148155	46166508	-	3444	21.65	14.14	21.584	12.939	14.69	14.313	22.983	17.547	20.836	22.203
ENSMUSG00000020994	Pnn	pinin [Source:MGI Symbol;Acc:MGI:1100514]	0.0256892	0.410427	0.386764	0.354249	protein_coding	chr12	59066919	59074017	+	3469	20.464	20.342	20.666	14.335	15.299	15.339	12.711	12.776	14.326	14.045
ENSMUSG00000054679	Srsf12	serine/arginine-rich splicing factor 12 [Source:MGI Symbol;Acc:MGI:2661424]	0.0257607	0.411035	0.386122	0.408739	protein_coding	chr4	33208991	33233340	+	3148	7.71	4.413	7.352	6.29	5.863	6.527	4.773	4.067	5.275	4.455
ENSMUSG00000044024	Rell2	RELT-like 2 [Source:MGI Symbol;Acc:MGI:1918044]	0.0257673	0.411035	0.386122	-0.349951	protein_coding	chr18	37955079	37959179	+	3340	46.131	39.367	47.209	57.24	55.566	55.489	64.107	66.188	58.378	60.925
ENSMUSG00000008140	Emc10	ER membrane protein complex subunit 10 [Source:MGI Symbol;Acc:MGI:1916933]	0.0258416	0.411622	0.385501	-0.378221	protein_coding	chr7	44489937	44496529	-	2917	45.814	69.852	43.37	50.459	48.086	46.227	65.669	73.592	55.527	62.267
ENSMUSG00000074743	Thbd	thrombomodulin [Source:MGI Symbol;Acc:MGI:98736]	0.0258443	0.411622	0.385501	-0.606324	protein_coding	chr2	148404471	148408188	-	3718	4.439	3.48	4.118	2.078	2.008	2.23	4.773	3.847	2.603	6.773
ENSMUSG00000068036	Mllt4	myeloid/lymphoid or mixed-lineage leukemia (trithorax homolog, Drosophila); translocated to, 4 [Source:MGI Symbol;Acc:MGI:1314653]	0.0259152	0.412113	0.384983	0.37453	protein_coding	chr17	13760539	13906150	+	10223	4.588	2.943	5.247	4.264	4.676	4.439	3.059	2.936	3.638	3.435
ENSMUSG00000091575	2010016I18Rik	RIKEN cDNA 2010016I18 gene [Source:MGI Symbol;Acc:MGI:1916456]	0.0259153	0.412113	0.384983	-1.11548	protein_coding	chr3	106482013	106483437	-	1425	0	0	0	0.029	0.024	0.032	0.028	0.062	0.086	0.08
ENSMUSG00000027913	Crct1	cysteine-rich C-terminal 1 [Source:MGI Symbol;Acc:MGI:1921425]	0.025986	0.412842	0.384216	-0.915111	protein_coding	chr3	93014205	93015687	-	792	0.132	0.401	0.322	0.103	0.22	0.116	0.548	0.334	0.311	0.627
ENSMUSG00000021620	Acot12	acyl-CoA thioesterase 12 [Source:MGI Symbol;Acc:MGI:1921406]	0.0260156	0.412842	0.384216	1.11548	protein_coding	chr13	91741512	91786148	+	3293	0.103	0.048	0.048	0.086	0.106	0.126	0.012	0.013	0.05	0.058
ENSMUSG00000021156	Zmynd11	zinc finger, MYND domain containing 11 [Source:MGI Symbol;Acc:MGI:1913755]	0.0260215	0.412842	0.384216	0.361256	protein_coding	chr13	9684836	9765321	-	7055	17.106	10.829	17.485	15.117	15.762	16.286	10.828	10.731	13.322	11.792
ENSMUSG00000090213	Tmem189	transmembrane protein 189 [Source:MGI Symbol;Acc:MGI:2142624]	0.0261567	0.413226	0.383812	-0.311682	protein_coding	chr2	167642608	167689822	-	3265	43.685	45.122	42.443	40.635	41.988	38.435	52.268	56.906	45.539	48.608
ENSMUSG00000043091	Tuba1c	tubulin, alpha 1C [Source:MGI Symbol;Acc:MGI:1095409]	0.0261582	0.413226	0.383812	-0.410018	protein_coding	chr15	99029891	99038105	+	1977	24.633	12.748	23.687	26.551	26.244	22.533	29.564	32.443	25.989	29.632
ENSMUSG00000052534	Pbx1	pre B cell leukemia homeobox 1 [Source:MGI Symbol;Acc:MGI:97495]	0.026159	0.413226	0.383812	0.331155	protein_coding	chr1	168153527	168432270	-	11866	4.357	3.154	4.142	4.317	4.343	4.255	3.064	3.069	3.248	3.288
ENSMUSG00000059895	Ptp4a3	protein tyrosine phosphatase 4a3 [Source:MGI Symbol;Acc:MGI:1277098]	0.0261667	0.413226	0.383812	-0.347156	protein_coding	chr15	73723145	73758766	+	4619	6.197	4.614	6.168	6.769	6.663	6.044	7.796	8.343	7.12	6.875
ENSMUSG00000096188	Cmtm4	CKLF-like MARVEL transmembrane domain containing 4 [Source:MGI Symbol;Acc:MGI:2142888]	0.0261694	0.413226	0.383812	0.381004	protein_coding	chr8	104348191	104395807	-	7734	12.742	7.944	13.234	13.29	12.736	13.355	8.868	8.031	10.275	9.324
ENSMUSG00000037475	Thoc2	THO complex 2 [Source:MGI Symbol;Acc:MGI:2442413]	0.0261866	0.413226	0.383812	0.395508	protein_coding	chrX	41794991	41920674	-	12666	3.598	2.121	3.82	2.603	2.504	2.793	2.04	1.858	2.483	2.175
ENSMUSG00000047098	Rnf31	ring finger protein 31 [Source:MGI Symbol;Acc:MGI:1934704]	0.0262194	0.413226	0.383812	0.379721	protein_coding	chr14	55591708	55603693	+	4838	3.368	3.167	3.356	3.79	4.024	3.466	2.706	2.628	2.755	2.488
ENSMUSG00000086957	Gm13869	predicted gene 13869 [Source:MGI Symbol;Acc:MGI:3650539]	0.0262272	0.413226	0.383812	-1.26303	lincRNA	chr2	103206209	103210357	-	1054	0.049	0.038	0.06	0	0	0	0.075	0.042	0.233	0.073
ENSMUSG00000033676	Gabrb3	gamma-aminobutyric acid (GABA) A receptor, subunit beta 3 [Source:MGI Symbol;Acc:MGI:95621]	0.0262392	0.413226	0.383812	0.315342	protein_coding	chr7	57590518	57828802	+	6211	20.488	18.87	20.558	21.655	20.106	21.851	16.027	15.025	17.363	16.04
ENSMUSG00000021500	Ddx46	DEAD (Asp-Glu-Ala-Asp) box polypeptide 46 [Source:MGI Symbol;Acc:MGI:1920895]	0.0262635	0.413226	0.383812	0.354133	protein_coding	chr13	55635027	55681256	+	5747	9.699	6.581	9.489	9.884	9.174	10.509	6.684	6.89	7.62	6.889
ENSMUSG00000000805	Car4	carbonic anhydrase 4 [Source:MGI Symbol;Acc:MGI:1096574]	0.0262673	0.413226	0.383812	-0.404262	protein_coding	chr11	84957786	84966044	+	1966	9.031	13.202	9.602	8.521	9.584	7.217	11.475	14.011	11.492	12.187
ENSMUSG00000025792	Slc25a10	solute carrier family 25 (mitochondrial carrier, dicarboxylate transporter), member 10 [Source:MGI Symbol;Acc:MGI:1353497]	0.0263355	0.413715	0.383299	-0.336307	protein_coding	chr11	120491840	120499187	+	3455	8.995	8.053	9.039	9.215	8.998	8.054	12.191	12.214	8.984	9.545
ENSMUSG00000090137	Uba52	ubiquitin A-52 residue ribosomal protein fusion product 1 [Source:MGI Symbol;Acc:MGI:98887]	0.0263387	0.413715	0.383299	-0.319005	protein_coding	chr8	70508263	70510801	-	1498	48.609	52.697	44.649	45.165	50.475	47.145	67.479	55.812	57.566	53.342
ENSMUSG00000026648	Dclre1c	DNA cross-link repair 1C, PSO2 homolog (S. cerevisiae) [Source:MGI Symbol;Acc:MGI:2441769]	0.0263836	0.414103	0.382892	0.635806	protein_coding	chr2	3424131	3464130	+	9316	0.674	0.26	0.632	0.607	0.727	0.648	0.334	0.294	0.436	0.414
ENSMUSG00000057816	1700007G11Rik	RIKEN cDNA 1700007G11 gene [Source:MGI Symbol;Acc:MGI:1916571]	0.0264481	0.414395	0.382586	-0.842459	protein_coding	chr5	98329354	98801910	+	702	1.337	0.678	0.771	0.753	0.348	0.459	1.685	1.572	0.643	1.361
ENSMUSG00000033809	Alg3	asparagine-linked glycosylation 3 (alpha-1,3-mannosyltransferase) [Source:MGI Symbol;Acc:MGI:1098592]	0.0264621	0.414395	0.382586	-0.423301	protein_coding	chr16	20605451	20610768	-	1451	8.031	4.896	7.789	7.23	7.647	6.477	10.057	10.131	7.998	8.428
ENSMUSG00000031257	Nox1	NADPH oxidase 1 [Source:MGI Symbol;Acc:MGI:2450016]	0.0264628	0.414395	0.382586	1.83007	protein_coding	chrX	134086421	134221956	-	3307	0	0.252	0.048	0.061	0.053	0.042	0	0.027	0.025	0.012
ENSMUSG00000054659	Pm20d2	peptidase M20 domain containing 2 [Source:MGI Symbol;Acc:MGI:2685270]	0.0266078	0.416347	0.380544	0.835881	protein_coding	chr4	33174230	33189737	-	1834	0.597	0.195	0.538	0.576	0.666	0.678	0.215	0.217	0.447	0.25
ENSMUSG00000027523	Gnas	GNAS (guanine nucleotide binding protein, alpha stimulating) complex locus [Source:MGI Symbol;Acc:MGI:95777]	0.0266569	0.416799	0.380073	-0.341293	protein_coding	chr2	174284320	174346744	+	11186	145.335	107.789	145.942	160.192	152.876	160.639	184.013	183.406	172.849	177.942
ENSMUSG00000026109	Tmeff2	transmembrane protein with EGF-like and two follistatin-like domains 2 [Source:MGI Symbol;Acc:MGI:1861735]	0.0267037	0.416859	0.380011	-0.313026	protein_coding	chr1	50900647	51187270	+	5654	39.641	35.666	38.94	31.57	33.337	32.429	46.784	42.308	38.489	42.783
ENSMUSG00000026601	Axdnd1	axonemal dynein light chain domain containing 1 [Source:MGI Symbol;Acc:MGI:1924602]	0.026744	0.416859	0.380011	0.884523	protein_coding	chr1	156323509	156421159	-	5196	0.216	0.053	0.178	0.149	0.168	0.231	0.068	0.051	0.103	0.11
ENSMUSG00000038302	Lace1	lactation elevated 1 [Source:MGI Symbol;Acc:MGI:2148801]	0.0267442	0.416859	0.380011	-0.375227	protein_coding	chr10	42312585	42478565	-	2705	4.347	4.299	4.319	4.119	3.638	3.594	5.613	4.814	5.109	4.93
ENSMUSG00000032097	Ddx6	DEAD (Asp-Glu-Ala-Asp) box polypeptide 6 [Source:MGI Symbol;Acc:MGI:104976]	0.0267445	0.416859	0.380011	0.314969	protein_coding	chr9	44604892	44640731	+	6065	30.855	30.612	29.446	25.629	24.945	27.231	21.375	20.787	23.244	22.494
ENSMUSG00000032548	Slco2a1	solute carrier organic anion transporter family, member 2a1 [Source:MGI Symbol;Acc:MGI:1346021]	0.0267624	0.416859	0.380011	0.910203	protein_coding	chr9	103008489	103087849	+	4033	0.407	0.148	0.347	0.605	0.735	0.731	0.225	0.164	0.244	0.379
ENSMUSG00000019817	Plagl1	pleiomorphic adenoma gene-like 1 [Source:MGI Symbol;Acc:MGI:1100874]	0.0267964	0.417072	0.379789	0.379729	protein_coding	chr10	13090691	13131694	+	7289	2.379	2.026	2.664	2.544	2.255	2.427	1.737	1.55	1.969	1.872
ENSMUSG00000029161	Cgref1	cell growth regulator with EF hand domain 1 [Source:MGI Symbol;Acc:MGI:1915817]	0.0268787	0.417702	0.379133	-0.352992	protein_coding	chr5	30933146	30945480	-	1328	13.526	15.272	13.904	12.4	11.429	12.939	18.057	17.185	15.13	15.539
ENSMUSG00000052584	Serp2	stress-associated endoplasmic reticulum protein family member 2 [Source:MGI Symbol;Acc:MGI:1919911]	0.0269015	0.417702	0.379133	-0.374044	protein_coding	chr14	76532814	76556687	-	763	48.11	78.388	55.617	51.904	51.904	50.476	69.368	81.112	61.804	71.27
ENSMUSG00000090622	A930033H14Rik	RIKEN cDNA A930033H14 gene [Source:MGI Symbol;Acc:MGI:2444562]	0.0269206	0.417702	0.379133	0.974005	protein_coding	chr10	69209762	69213098	-	2969	0.711	0.094	0.654	0.808	1.034	0.776	0.239	0.401	0.29	0.386
ENSMUSG00000010142	Tnfrsf13b	tumor necrosis factor receptor superfamily, member 13b [Source:MGI Symbol;Acc:MGI:1889411]	0.0269218	0.417702	0.379133	0.632544	protein_coding	chr11	61126755	61149372	+	2836	0.984	1.008	0.808	0.588	0.775	0.958	0.515	0.778	0.405	0.418
ENSMUSG00000085129	5031425F14Rik	RIKEN cDNA 5031425F14 gene [Source:MGI Symbol;Acc:MGI:2442533]	0.0269407	0.417702	0.379133	1.63743	lincRNA	chr2	166447451	166459232	+	2098	0.012	0.132	0.015	0.116	0.033	0.044	0	0	0.02	0.018
ENSMUSG00000061607	Mdc1	mediator of DNA damage checkpoint 1 [Source:MGI Symbol;Acc:MGI:3525201]	0.0269956	0.417702	0.379133	0.410721	protein_coding	chr17	35841515	35859670	+	7421	2.614	1.69	2.69	2.246	2.116	2.136	1.541	1.44	1.973	1.612
ENSMUSG00000086859	2810008D09Rik	RIKEN cDNA 2810008D09 gene [Source:MGI Symbol;Acc:MGI:1924222]	0.027026	0.417702	0.379133	0.852709	lincRNA	chr11	117076790	117078955	+	2166	6.644	28.218	6.393	6.702	7.136	6.976	5.408	6.807	4.619	5.61
ENSMUSG00000056174	Col8a2	collagen, type VIII, alpha 2 [Source:MGI Symbol;Acc:MGI:88464]	0.0270475	0.417702	0.379133	-0.503071	protein_coding	chr4	126286793	126314330	+	4489	1.266	0.937	0.993	0.942	1.08	0.954	1.432	1.573	0.932	1.737
ENSMUSG00000039910	Cited2	Cbp/p300-interacting transactivator, with Glu/Asp-rich carboxy-terminal domain, 2 [Source:MGI Symbol;Acc:MGI:1306784]	0.0270506	0.417702	0.379133	-0.346356	protein_coding	chr10	17723228	17725673	+	1968	15.062	15.206	15.529	12.685	11.932	11.704	14.69	16.172	17.002	19.748
ENSMUSG00000048782	Insc	inscuteable homolog (Drosophila) [Source:MGI Symbol;Acc:MGI:1917942]	0.0270718	0.417702	0.379133	-0.396108	protein_coding	chr7	114743694	114850380	+	3717	7.273	8.446	7.451	5.283	5.463	4.995	9.252	8.919	6.685	8.328
ENSMUSG00000022014	Epsti1	epithelial stromal interaction 1 (breast) [Source:MGI Symbol;Acc:MGI:1915168]	0.0270797	0.417702	0.379133	0.932437	protein_coding	chr14	77904239	78002656	+	2317	0.304	0.617	0.605	0.298	0.271	0.179	0.17	0.133	0.159	0.28
ENSMUSG00000035235	Trim13	tripartite motif-containing 13 [Source:MGI Symbol;Acc:MGI:1913847]	0.0270966	0.417702	0.379133	-0.375374	protein_coding	chr14	61598226	61605946	+	1699	16.434	16.071	15.889	10.697	10.802	11.524	16.319	17.719	16.267	17.994
ENSMUSG00000003662	Ciao1	cytosolic iron-sulfur protein assembly 1 [Source:MGI Symbol;Acc:MGI:1346998]	0.0271131	0.417702	0.379133	-0.331626	protein_coding	chr2	127240938	127247816	-	3197	16.342	18.683	16.35	14.575	14.647	12.205	19.072	19.924	17.97	18.814
ENSMUSG00000039046	Usp6nl	USP6 N-terminal like [Source:MGI Symbol;Acc:MGI:2138893]	0.0271351	0.417702	0.379133	0.388626	protein_coding	chr2	6322667	6446390	+	8059	11.022	8.313	10.496	12.976	13.833	13.394	7.884	8.879	9.927	8.09
ENSMUSG00000062480	Acat3	acetyl-Coenzyme A acetyltransferase 3 [Source:MGI Symbol;Acc:MGI:109182]	0.0271423	0.417702	0.379133	0.78182	protein_coding	chr17	12923833	12940402	-	2345	0.345	0.525	0.326	0.364	0.298	0.393	0.269	0.245	0.192	0.13
ENSMUSG00000037876	Jmjd1c	jumonji domain containing 1C [Source:MGI Symbol;Acc:MGI:1918614]	0.0271708	0.417804	0.379028	0.37693	protein_coding	chr10	67096125	67256326	+	14397	4.335	2.503	4.372	3.33	3.408	3.709	2.575	2.303	3.13	2.771
ENSMUSG00000041377	Ninj2	ninjurin 2 [Source:MGI Symbol;Acc:MGI:1352751]	0.0272019	0.417804	0.379028	-0.478311	protein_coding	chr6	120093350	120200339	+	937	4.424	5.888	5.096	4.686	6.517	6.687	7.618	8.621	6.564	7.504
ENSMUSG00000033486	Catsper2	cation channel, sperm associated 2 [Source:MGI Symbol;Acc:MGI:2387404]	0.02721	0.417804	0.379028	0.485148	protein_coding	chr2	121392631	121413792	-	3695	1.312	1.987	1.654	1.871	1.785	1.783	1.174	1.302	1.154	1.189
ENSMUSG00000072640	Lyrm9	LYR motif containing 9 [Source:MGI Symbol;Acc:MGI:1913524]	0.0272895	0.418515	0.378289	0.343267	protein_coding	chr11	78826584	78846870	+	8146	5.662	4.058	5.499	5.705	5.568	5.955	3.926	3.891	4.661	4.109
ENSMUSG00000052456	Asna1	arsA arsenite transporter, ATP-binding, homolog 1 (bacterial) [Source:MGI Symbol;Acc:MGI:1928379]	0.0272971	0.418515	0.378289	-0.374323	protein_coding	chr8	85017934	85025278	-	1250	59.504	39.466	59.696	69.479	69.059	68.108	75.881	80.976	73.121	77.774
ENSMUSG00000057181	5730455P16Rik	RIKEN cDNA 5730455P16 gene [Source:MGI Symbol;Acc:MGI:1917841]	0.0273205	0.418561	0.378241	0.400391	protein_coding	chr11	80360492	80378034	-	4842	16.395	10.647	17.094	17.601	18.462	19.809	11.631	10.666	14.338	12.557
ENSMUSG00000032519	Slc25a38	solute carrier family 25, member 38 [Source:MGI Symbol;Acc:MGI:2384782]	0.0273546	0.418771	0.378024	-0.305586	protein_coding	chr9	120110374	120124504	+	2747	14.559	16.369	13.965	14.061	13.756	15.546	17.444	18.464	17.256	17.709
ENSMUSG00000032648	Pygm	muscle glycogen phosphorylase [Source:MGI Symbol;Acc:MGI:97830]	0.0273908	0.419012	0.377773	-0.375364	protein_coding	chr19	6384399	6398459	+	3218	34.926	24.284	35.03	37.564	40.043	40.772	36.535	45.158	47.746	49.602
ENSMUSG00000044134	Fam109a	family with sequence similarity 109, member A [Source:MGI Symbol;Acc:MGI:2442708]	0.0274218	0.419174	0.377606	-0.366687	protein_coding	chr5	121849028	121854599	+	2335	6.498	6.425	5.876	5.276	5.021	5.505	7.297	7.638	6.392	7.594
ENSMUSG00000067356	B430203G13Rik	RIKEN cDNA B430203G13 gene [Source:MGI Symbol;Acc:MGI:3642832]	0.0274915	0.419716	0.377045	1.36923	protein_coding	chr12	17924294	17925668	+	1375	0.171	0	0.162	0.177	0.076	0.067	0.029	0	0.06	0.028
ENSMUSG00000056972	Magel2	melanoma antigen, family L, 2 [Source:MGI Symbol;Acc:MGI:1351648]	0.0274982	0.419716	0.377045	0.428762	protein_coding	chr7	62376979	62381640	+	4662	1.823	1.669	1.919	1.84	1.736	2.006	1.438	1.165	1.425	1.271
ENSMUSG00000097545	A930011O12Rik	RIKEN cDNA A930011O12 gene [Source:MGI Symbol;Acc:MGI:2442197]	0.0275288	0.419871	0.376885	0.42465	lincRNA	chr14	64588115	64593959	+	4053	16.461	9.645	16.534	10.263	11.562	9.753	7.697	7.994	11.655	8.278
ENSMUSG00000086212	Mkln1os	muskelin 1, intracellular mediator containing kelch motifs, opposite strand [Source:MGI Symbol;Acc:MGI:3651306]	0.0275608	0.420047	0.376702	0.606336	processed_transcript	chr6	31366885	31398773	-	2944	0.726	0.485	0.789	0.594	0.593	0.642	0.362	0.375	0.501	0.376
ENSMUSG00000063415	Cyp26b1	cytochrome P450, family 26, subfamily b, polypeptide 1 [Source:MGI Symbol;Acc:MGI:2176159]	0.0276316	0.420503	0.376231	0.482601	protein_coding	chr6	84571414	84593908	-	4849	1.011	1.121	1.333	1.191	1.209	1.178	0.667	0.838	0.803	0.954
ENSMUSG00000043411	Usp48	ubiquitin specific peptidase 48 [Source:MGI Symbol;Acc:MGI:2158502]	0.0276536	0.420503	0.376231	0.388545	protein_coding	chr4	137593755	137658537	+	9686	9.084	5.441	8.779	9.218	9.139	9.275	5.965	5.542	7.43	6.297
ENSMUSG00000037060	Prkcdbp	protein kinase C, delta binding protein [Source:MGI Symbol;Acc:MGI:1923422]	0.0276708	0.420503	0.376231	-0.389891	protein_coding	chr7	105480607	105482197	-	1035	24.862	32.172	24.668	22.589	21.643	21.543	34.867	38.982	24.207	27.544
ENSMUSG00000062380	Tubb3	tubulin, beta 3 class III [Source:MGI Symbol;Acc:MGI:107813]	0.0276727	0.420503	0.376231	-0.337512	protein_coding	chr8	123411424	123422015	+	1868	252.306	240.487	256.449	334.31	284.778	296.66	357.212	345.722	333.554	332.41
ENSMUSG00000084862	Gm16278	predicted gene 16278 [Source:MGI Symbol;Acc:MGI:3826602]	0.027747	0.421078	0.375638	1.68353	processed_transcript	chr17	25919089	25935745	+	2071	0.038	0	0.138	0.118	0.202	0.356	0.019	0.043	0.059	0.018
ENSMUSG00000004655	Aqp1	aquaporin 1 [Source:MGI Symbol;Acc:MGI:103201]	0.0277516	0.421078	0.375638	-0.794861	protein_coding	chr6	55336432	55348555	+	2627	1.786	0.665	0.897	2.213	2.072	1.017	4.294	1.445	1.717	2.371
ENSMUSG00000030309	Caprin2	caprin family member 2 [Source:MGI Symbol;Acc:MGI:2448541]	0.0277803	0.421201	0.37551	0.404545	protein_coding	chr6	148842492	148896237	-	7656	1.645	1.426	1.597	1.381	1.363	1.3	1.046	0.917	1.146	1.148
ENSMUSG00000022811	Zfp148	zinc finger protein 148 [Source:MGI Symbol;Acc:MGI:1332234]	0.0278242	0.421555	0.375145	0.304398	protein_coding	chr16	33380775	33503903	+	9545	6.449	5.559	6.287	5.542	5.549	6.009	4.698	4.546	4.678	4.652
ENSMUSG00000063428	Ddo	D-aspartate oxidase [Source:MGI Symbol;Acc:MGI:1925528]	0.0278634	0.421756	0.374939	-0.478834	protein_coding	chr10	40630011	40649931	+	3000	1.834	1.442	1.719	1.477	1.14	1.152	2.274	2.001	1.763	1.885
ENSMUSG00000037161	Mgarp	mitochondria localized glutamic acid rich protein [Source:MGI Symbol;Acc:MGI:1914999]	0.0279013	0.421756	0.374939	-1.20163	protein_coding	chr3	51388415	51396738	-	2064	0.038	0.077	0.031	0	0	0.022	0.115	0.128	0.079	0.019
ENSMUSG00000023232	Serinc2	serine incorporator 2 [Source:MGI Symbol;Acc:MGI:1919132]	0.0279091	0.421756	0.374939	-0.637857	protein_coding	chr4	130253495	130279205	-	2319	0.922	0.342	0.604	0.736	0.602	0.616	1.225	0.857	0.884	0.89
ENSMUSG00000035829	Ppp1r26	protein phosphatase 1, regulatory subunit 26 [Source:MGI Symbol;Acc:MGI:2685193]	0.0279197	0.421756	0.374939	0.425421	protein_coding	chr2	28446800	28455508	+	5619	4.431	2.423	4.357	4.573	4.688	4.608	3.109	2.891	3.196	2.918
ENSMUSG00000001225	Slc26a3	solute carrier family 26, member 3 [Source:MGI Symbol;Acc:MGI:107181]	0.0279616	0.422077	0.374608	0.674905	protein_coding	chr12	31390871	31473917	+	6369	0.168	0.212	0.14	0.198	0.137	0.181	0.099	0.104	0.103	0.108
ENSMUSG00000047798	Cd300lf	CD300 antigen like family member F [Source:MGI Symbol;Acc:MGI:2442359]	0.0280074	0.422077	0.374608	0.849666	protein_coding	chr11	115116214	115133992	-	5149	0.334	0.231	0.216	0.434	0.698	0.537	0.123	0.223	0.271	0.26
ENSMUSG00000097869	C230021G24Rik	RIKEN cDNA C230021G24 gene [Source:MGI Symbol;Acc:MGI:3697434]	0.0280189	0.422077	0.374608	0.871102	lincRNA	chr10	106466939	106470768	-	3679	0.156	0.076	0.182	0.243	0.171	0.2	0.107	0.084	0.089	0.073
ENSMUSG00000083534	H2-M6-ps	histocompatibility 2, M region locus 6, pseudogene [Source:MGI Symbol;Acc:MGI:95918]	0.0280233	0.422077	0.374608	1.41504	pseudogene	chr17	36969195	36971396	-	1034	0.076	0.115	0.369	0.197	0.304	0.134	0	0.043	0.079	0.111
ENSMUSG00000032513	Gorasp1	golgi reassembly stacking protein 1 [Source:MGI Symbol;Acc:MGI:1921748]	0.0280722	0.422439	0.374236	-0.355614	protein_coding	chr9	119925673	119937558	-	3483	9.499	5.39	9.149	8.043	7.964	8.108	9.874	10.012	10.007	10.006
ENSMUSG00000004056	Akt2	thymoma viral proto-oncogene 2 [Source:MGI Symbol;Acc:MGI:104874]	0.0280885	0.422439	0.374236	-0.359462	protein_coding	chr7	27591552	27640826	+	7131	7.86	4.369	7.701	6.608	6.977	6.053	8.473	8.338	7.774	8.274
ENSMUSG00000028556	Dock7	dedicator of cytokinesis 7 [Source:MGI Symbol;Acc:MGI:1914549]	0.028161	0.422912	0.37375	0.384664	protein_coding	chr4	98936665	99120915	-	8115	3.836	2.167	3.668	3.342	3.259	3.077	2.362	2.426	2.638	2.157
ENSMUSG00000073838	Tufm	Tu translation elongation factor, mitochondrial [Source:MGI Symbol;Acc:MGI:1923686]	0.0281612	0.422912	0.37375	-0.398858	protein_coding	chr7	126487355	126490730	+	1776	31.135	47.621	32.838	27.29	26.326	25.084	40.86	45.46	36.365	40.215
ENSMUSG00000038560	Sp6	trans-acting transcription factor 6 [Source:MGI Symbol;Acc:MGI:1932575]	0.0282184	0.423413	0.373235	0.787847	protein_coding	chr11	97013394	97024734	+	3841	0.217	0.258	0.215	0.296	0.436	0.48	0.195	0.218	0.149	0.139
ENSMUSG00000029797	Sspo	SCO-spondin [Source:MGI Symbol;Acc:MGI:2674311]	0.0282358	0.423413	0.373235	0.950777	protein_coding	chr6	48448229	48501250	+	15723	0.111	0.058	0.128	0.274	0.233	0.272	0.058	0.059	0.138	0.105
ENSMUSG00000049493	Pls1	plastin 1 (I-isoform) [Source:MGI Symbol;Acc:MGI:104809]	0.0282648	0.423539	0.373106	0.489064	protein_coding	chr9	95752642	95845311	-	3890	3.632	3.438	3.486	5.968	5.866	5.708	3.143	3.586	3.078	3.242
ENSMUSG00000032368	Zic1	zinc finger protein of the cerebellum 1 [Source:MGI Symbol;Acc:MGI:106683]	0.0283576	0.424618	0.372001	0.32526	protein_coding	chr9	91358058	91365810	-	5693	8.078	8.303	7.499	6.314	6.276	6.725	5.48	5.552	5.899	5.404
ENSMUSG00000085165	Gm12089	predicted gene 12089 [Source:MGI Symbol;Acc:MGI:3650341]	0.028406	0.424828	0.371787	1.35364	antisense	chr11	29515086	29517355	+	428	0.183	0.371	0.223	0	0.489	0.215	0	0	0.096	0.089
ENSMUSG00000004328	Hif3a	hypoxia inducible factor 3, alpha subunit [Source:MGI Symbol;Acc:MGI:1859778]	0.028413	0.424828	0.371787	0.77103	protein_coding	chr7	17031507	17062427	-	6713	1.491	0.503	1.489	2.314	2.271	2.498	0.593	1.078	1.154	1.19
ENSMUSG00000062070	Pgk1	phosphoglycerate kinase 1 [Source:MGI Symbol;Acc:MGI:97555]	0.0285176	0.426082	0.370507	-0.314194	protein_coding	chrX	106187100	106203699	+	2244	87.205	104.403	86.963	90.397	81.291	86.471	110.233	111.242	100.814	111.288
ENSMUSG00000063888	Rpl7l1	ribosomal protein L7-like 1 [Source:MGI Symbol;Acc:MGI:1913479]	0.0286078	0.426982	0.36959	-0.329367	protein_coding	chr17	46773907	46782656	-	2606	21.449	22.936	22.062	16.804	17.152	16.6	25.289	24.257	22.186	23.506
ENSMUSG00000049588	Ccdc69	coiled-coil domain containing 69 [Source:MGI Symbol;Acc:MGI:1196234]	0.0286303	0.426982	0.36959	-0.621122	protein_coding	chr11	55049731	55078131	-	1848	0.917	0.838	0.603	0.484	0.566	0.474	0.768	0.955	1.065	1.137
ENSMUSG00000044288	Cnr1	cannabinoid receptor 1 (brain) [Source:MGI Symbol;Acc:MGI:104615]	0.0286737	0.426982	0.36959	0.313717	protein_coding	chr4	33924593	33948831	+	6444	7.986	6.787	8.008	8.474	7.12	7.964	5.753	5.768	6.586	6.073
ENSMUSG00000020134	Peli1	pellino 1 [Source:MGI Symbol;Acc:MGI:1914495]	0.0286797	0.426982	0.36959	0.327346	protein_coding	chr11	21091291	21150323	+	6553	12.763	13.912	11.994	10.194	10.394	10.784	8.691	8.845	9.486	9.15
ENSMUSG00000041328	Pcf11	cleavage and polyadenylation factor subunit homolog (S. cerevisiae) [Source:MGI Symbol;Acc:MGI:1919579]	0.0286819	0.426982	0.36959	0.344029	protein_coding	chr7	92643712	92669933	-	6412	4.765	3.466	4.766	3.989	4.147	4.835	3.266	3.098	3.543	3.337
ENSMUSG00000006638	Abhd1	abhydrolase domain containing 1 [Source:MGI Symbol;Acc:MGI:1931013]	0.0287759	0.427922	0.368636	-0.520358	processed_transcript	chr5	30950066	30955091	+	1758	10.959	11.265	11.354	5.62	6.312	4.822	11.868	13.333	9.936	11.477
ENSMUSG00000022514	Il1rap	interleukin 1 receptor accessory protein [Source:MGI Symbol;Acc:MGI:104975]	0.0287986	0.427922	0.368636	0.415865	protein_coding	chr16	26581704	26730117	+	11360	7.812	4.43	7.81	8.586	8.56	8.8	5.218	4.9	6.497	5.759
ENSMUSG00000044043	Pcdhb14	protocadherin beta 14 [Source:MGI Symbol;Acc:MGI:2136749]	0.0288076	0.427922	0.368636	0.536159	protein_coding	chr18	37447657	37451094	+	3438	1.524	0.82	1.37	1.076	1.319	1.286	0.895	0.655	0.859	0.878
ENSMUSG00000056476	Med12l	mediator complex subunit 12-like [Source:MGI Symbol;Acc:MGI:2139916]	0.0289503	0.429568	0.366968	0.311153	protein_coding	chr3	59006978	59318410	+	10408	5.015	4.076	4.851	4.18	4.137	4.254	3.198	3.406	3.885	3.345
ENSMUSG00000049791	Fzd4	frizzled homolog 4 (Drosophila) [Source:MGI Symbol;Acc:MGI:108520]	0.0289654	0.429568	0.366968	0.786653	protein_coding	chr7	89404366	89410110	+	3685	1.712	0.398	2.082	1.556	1.799	2.175	0.738	0.659	1.168	1.058
ENSMUSG00000005899	Smpd4	sphingomyelin phosphodiesterase 4 [Source:MGI Symbol;Acc:MGI:1924876]	0.0289813	0.429568	0.366968	0.33976	protein_coding	chr16	17619354	17644828	+	8926	3.531	2.659	3.32	3.207	3.037	3.221	2.253	2.399	2.816	2.239
ENSMUSG00000029465	Arpc3	actin related protein 2/3 complex, subunit 3 [Source:MGI Symbol;Acc:MGI:1928375]	0.029044	0.429884	0.366648	-0.327811	protein_coding	chr5	122391878	122406179	+	2581	28.667	35.721	28.603	27.726	27.457	24.4	37.071	37.062	31.457	35.105
ENSMUSG00000087153	Gm6483	predicted gene 6483 [Source:MGI Symbol;Acc:MGI:3644574]	0.0290491	0.429884	0.366648	0.692516	protein_coding	chr8	19682268	19698275	+	6290	0.87	0.309	0.86	0.763	0.954	0.879	0.539	0.351	0.645	0.31
ENSMUSG00000036840	Siah1a	seven in absentia 1A [Source:MGI Symbol;Acc:MGI:108064]	0.0290795	0.429884	0.366648	0.352546	protein_coding	chr8	86723940	86746006	-	2107	12.336	13.751	11.196	14.261	13.182	15.283	10.857	10.308	9.964	9.667
ENSMUSG00000032186	Tmod2	tropomodulin 2 [Source:MGI Symbol;Acc:MGI:1355335]	0.0290927	0.429884	0.366648	0.417458	protein_coding	chr9	75565621	75611325	-	10391	36.024	19.506	36.546	34.477	34.486	37.153	21.281	20.582	29.806	24.438
ENSMUSG00000061479	Snrpa	small nuclear ribonucleoprotein polypeptide A [Source:MGI Symbol;Acc:MGI:1855690]	0.029144	0.429884	0.366648	-0.299287	protein_coding	chr7	27187005	27196271	-	1754	23.618	23.826	24.375	22.462	21.544	21.59	28.871	29.168	23.939	27.778
ENSMUSG00000019943	Atp2b1	ATPase, Ca++ transporting, plasma membrane 1 [Source:MGI Symbol;Acc:MGI:104653]	0.0291617	0.429884	0.366648	0.31815	protein_coding	chr10	98915152	99026143	+	7130	20.4	15.786	20.32	18.824	18.738	19.526	14.669	13.311	16.396	14.691
ENSMUSG00000052331	Ankrd44	ankyrin repeat domain 44 [Source:MGI Symbol;Acc:MGI:3045243]	0.02917	0.429884	0.366648	0.369286	protein_coding	chr1	54645340	54926387	-	13897	1.717	1.833	1.567	1.358	1.323	1.485	1.059	1.086	1.236	1.273
ENSMUSG00000054770	Kctd18	potassium channel tetramerisation domain containing 18 [Source:MGI Symbol;Acc:MGI:3603813]	0.0291703	0.429884	0.366648	0.364249	protein_coding	chr1	57955101	58018956	-	12094	1.416	1.634	1.492	1.62	1.598	1.71	1.278	1.135	1.275	1.096
ENSMUSG00000025571	Tnrc6c	trinucleotide repeat containing 6C [Source:MGI Symbol;Acc:MGI:2443265]	0.0292794	0.430899	0.365625	0.340677	protein_coding	chr11	117654289	117763439	+	12843	3.347	3.48	3.252	2.887	2.619	3.117	2.128	2.165	2.893	2.38
ENSMUSG00000097353	A430046D13Rik	Riken cDNA A430046D13 gene [Source:MGI Symbol;Acc:MGI:3609643]	0.0292927	0.430899	0.365625	0.438045	lincRNA	chr10	128499364	128504242	+	1997	5.366	7.314	5.021	5.029	5.836	5.652	3.812	4.775	4.086	3.731
ENSMUSG00000031309	Rps6ka3	ribosomal protein S6 kinase polypeptide 3 [Source:MGI Symbol;Acc:MGI:104557]	0.0293021	0.430899	0.365625	0.367942	protein_coding	chrX	159210307	159368244	+	8322	4.787	3.324	5.019	3.611	3.505	3.715	3.213	2.435	3.439	2.911
ENSMUSG00000022883	Robo1	roundabout homolog 1 (Drosophila) [Source:MGI Symbol;Acc:MGI:1274781]	0.0293361	0.43109	0.365432	0.415895	protein_coding	chr16	72663149	73046095	+	7563	5.995	3.133	5.754	5.994	5.951	6.499	3.885	3.59	4.69	4.032
ENSMUSG00000024992	Pde6c	phosphodiesterase 6C, cGMP specific, cone, alpha prime [Source:MGI Symbol;Acc:MGI:105956]	0.0294219	0.431376	0.365144	1.38187	protein_coding	chr19	38132781	38183947	+	2959	0.026	0.121	0.075	0.069	0.059	0.093	0.027	0	0.042	0.026
ENSMUSG00000004668	Abca13	ATP-binding cassette, sub-family A (ABC1), member 13 [Source:MGI Symbol;Acc:MGI:2388707]	0.029432	0.431376	0.365144	1.05247	protein_coding	chr11	9191942	9684259	+	19737	0.012	0.01	0.013	0.012	0.021	0.026	0.006	0.007	0.006	0.008
ENSMUSG00000026596	Abl2	v-abl Abelson murine leukemia viral oncogene 2 (arg, Abelson-related gene) [Source:MGI Symbol;Acc:MGI:87860]	0.0294423	0.431376	0.365144	0.34161	protein_coding	chr1	156558786	156649568	+	10664	4.102	2.884	4.299	4.038	3.606	4.1	2.914	2.662	3.288	2.913
ENSMUSG00000078184	B020018G12Rik	RIKEN cDNA B020018G12 gene [Source:MGI Symbol;Acc:MGI:3612447]	0.0294506	0.431376	0.365144	1.51937	protein_coding	chr1	175977777	175979114	-	1338	0.331	1.068	0.309	0.061	0.104	0.344	0.206	0.066	0.031	0.171
ENSMUSG00000030103	Bhlhe40	basic helix-loop-helix family, member e40 [Source:MGI Symbol;Acc:MGI:1097714]	0.0294779	0.431376	0.365144	0.393703	protein_coding	chr6	108660629	108666925	+	3272	13.569	10.419	11.86	17.919	15.772	17.769	11.017	11.589	10.276	10.383
ENSMUSG00000041268	Dmxl2	Dmx-like 2 [Source:MGI Symbol;Acc:MGI:2444630]	0.0295004	0.431376	0.365144	0.316675	protein_coding	chr9	54365158	54501760	-	13419	9.24	9.299	9.606	9.748	9.054	10.042	6.936	6.902	8.614	7.25
ENSMUSG00000020277	Pfkl	phosphofructokinase, liver, B-type [Source:MGI Symbol;Acc:MGI:97547]	0.0295168	0.431376	0.365144	-0.342684	protein_coding	chr10	77986947	78010083	-	4395	15.648	18.693	15.472	14.525	12.742	11.908	18.934	19.465	15.973	18.842
ENSMUSG00000003868	Ruvbl2	RuvB-like protein 2 [Source:MGI Symbol;Acc:MGI:1342299]	0.0295345	0.431376	0.365144	-0.31212	protein_coding	chr7	45421852	45438096	-	2573	11.156	9.563	10.096	9.892	9.777	9.257	12.998	12.387	10.901	11.837
ENSMUSG00000034663	Bmp2k	BMP2 inducible kinase [Source:MGI Symbol;Acc:MGI:2155456]	0.0295449	0.431376	0.365144	0.319122	protein_coding	chr5	96997689	97091867	+	8480	3.591	3.332	3.638	3.711	3.337	3.645	2.614	2.665	2.955	2.816
ENSMUSG00000055494	Gm14168	predicted gene 14168 [Source:MGI Symbol;Acc:MGI:3651463]	0.0295774	0.431544	0.364975	-0.67516	lincRNA	chr2	156571792	156577457	+	2197	0.356	0.325	0.449	0.296	0.381	0.21	0.449	0.643	0.635	0.4
ENSMUSG00000050538	B230217C12Rik	RIKEN cDNA B230217C12 gene [Source:MGI Symbol;Acc:MGI:1915377]	0.0296092	0.431701	0.364817	0.582734	processed_transcript	chr11	97841293	97844099	+	2200	4.254	3.301	3.126	2.902	2.887	5.486	2.277	2.388	3.299	1.529
ENSMUSG00000031066	Usp11	ubiquitin specific peptidase 11 [Source:MGI Symbol;Acc:MGI:2384312]	0.029634	0.431756	0.364761	0.310107	protein_coding	chrX	20703906	20720539	+	4732	20.897	17.705	21.407	20.691	20.742	21.963	15.894	15.066	16.924	16.709
ENSMUSG00000002413	Braf	Braf transforming gene [Source:MGI Symbol;Acc:MGI:88190]	0.0297181	0.432673	0.36384	0.40465	protein_coding	chr6	39603237	39725463	-	13862	5.772	3.444	6.106	6.482	5.968	6.633	3.895	3.767	4.987	4.207
ENSMUSG00000056755	Grm7	glutamate receptor, metabotropic 7 [Source:MGI Symbol;Acc:MGI:1351344]	0.0297795	0.4328	0.363713	0.331402	protein_coding	chr6	110645581	111567230	+	5886	5.7	6.419	6.133	4.822	5.193	5.635	4.262	4.027	4.814	4.369
ENSMUSG00000081865	Gm15484	predicted gene 15484 [Source:MGI Symbol;Acc:MGI:3705726]	0.0297887	0.4328	0.363713	1.31316	pseudogene	chr5	110118022	110118849	-	828	0.315	0.336	0.269	0.147	0.126	0.334	0.143	0.053	0	0.138
ENSMUSG00000079594	BC117090	cDNA sequence BC1179090 [Source:MGI Symbol;Acc:MGI:3696881]	0.0297901	0.4328	0.363713	1.29956	protein_coding	chr16	36321665	36334332	-	387	1.01	1.026	0.247	0.735	0.541	0.476	0.306	0	0.106	0.494
ENSMUSG00000000861	Bcl11a	B cell CLL/lymphoma 11A (zinc finger protein) [Source:MGI Symbol;Acc:MGI:106190]	0.0298279	0.432838	0.363675	0.358104	protein_coding	chr11	24078056	24174123	+	13175	1.264	1.422	1.394	1.259	1.316	1.448	1.003	0.988	1.111	1.001
ENSMUSG00000039533	Mmd2	monocyte to macrophage differentiation-associated 2 [Source:MGI Symbol;Acc:MGI:1922354]	0.0298349	0.432838	0.363675	-0.329809	protein_coding	chr5	142562365	142608800	-	3310	84.379	63.849	80.606	57.943	61.088	59.277	84.943	85.218	74.615	86.069
ENSMUSG00000026798	Coq4	coenzyme Q4 homolog (yeast) [Source:MGI Symbol;Acc:MGI:1098826]	0.0298564	0.432844	0.363669	-0.4714	protein_coding	chr2	29787493	29797935	+	3399	3.221	5.091	3.044	3.086	2.587	2.277	4.699	4.571	4.138	3.991
ENSMUSG00000064585	Gm25129	predicted gene, 25129 [Source:MGI Symbol;Acc:MGI:5454906]	0.0299954	0.433587	0.362924	1.22239	snoRNA	chr2	158379534	158379666	+	133	1.764	0.298	1.197	1.223	1.049	0.693	0.297	0	0.617	0.287
ENSMUSG00000028524	Sgip1	SH3-domain GRB2-like (endophilin) interacting protein 1 [Source:MGI Symbol;Acc:MGI:1920344]	0.029996	0.433587	0.362924	0.351517	protein_coding	chr4	102741297	102973628	+	10136	6.788	4.605	6.994	6.679	6.51	7.204	4.77	4.416	5.538	4.98
ENSMUSG00000024553	Galr1	galanin receptor 1 [Source:MGI Symbol;Acc:MGI:1096364]	0.0300043	0.433587	0.362924	0.94847	protein_coding	chr18	82392496	82406777	-	2871	0.372	0.166	0.31	0.113	0.231	0.177	0.11	0.031	0.171	0.12
ENSMUSG00000040836	Gpr161	G protein-coupled receptor 161 [Source:MGI Symbol;Acc:MGI:2685054]	0.0300168	0.433587	0.362924	1.09037	protein_coding	chr1	165301863	165322930	+	3088	1.131	0.103	1.371	1.33	1.164	1.223	0.396	0.3	0.916	0.297
ENSMUSG00000084170	Gm11954	predicted gene 11954 [Source:MGI Symbol;Acc:MGI:3649565]	0.0300521	0.433587	0.362924	-0.69431	pseudogene	chr11	4002457	4002805	+	349	1.942	3.412	1.916	1.864	1.9	1.98	4.407	4.047	2.232	3.175
ENSMUSG00000007338	Mrpl49	mitochondrial ribosomal protein L49 [Source:MGI Symbol;Acc:MGI:108180]	0.0300635	0.433587	0.362924	-0.347711	protein_coding	chr19	6053630	6057751	-	1722	24.315	30.976	22.887	19.244	20.587	19.289	29.362	29.198	26.361	28.45
ENSMUSG00000044952	Kctd21	potassium channel tetramerisation domain containing 21 [Source:MGI Symbol;Acc:MGI:3643121]	0.0300766	0.433587	0.362924	-0.564269	protein_coding	chr7	97332327	97350213	+	2966	6.803	1.994	7.406	4.442	4.447	3.479	6.928	6.295	7.341	6.635
ENSMUSG00000042208	0610010F05Rik	RIKEN cDNA 0610010F05 gene [Source:MGI Symbol;Acc:MGI:1918925]	0.0300973	0.433587	0.362924	0.312923	protein_coding	chr11	23564961	23633639	-	5226	11.803	13.427	11.909	11.717	10.836	12.385	9.803	8.776	9.949	9.14
ENSMUSG00000093734	Gm25082	predicted gene, 25082 [Source:MGI Symbol;Acc:MGI:5454859]	0.0301009	0.433587	0.362924	1.11548	misc_RNA	chr11	51270435	51270689	+	255	1.84	0.156	1.373	3.03	2.052	2.168	0.619	0.519	0.804	0.899
ENSMUSG00000015305	Sash1	SAM and SH3 domain containing 1 [Source:MGI Symbol;Acc:MGI:1917347]	0.0301344	0.433587	0.362924	0.429129	protein_coding	chr10	8722219	8886070	-	7183	16.195	7.84	16.832	14.989	16.424	15.867	10.317	8.862	12.576	10.645
ENSMUSG00000032816	Igdcc4	immunoglobulin superfamily, DCC subclass, member 4 [Source:MGI Symbol;Acc:MGI:1858497]	0.0301549	0.433587	0.362924	0.319158	protein_coding	chr9	65101486	65137940	+	6366	8.453	6.87	8.741	6.745	6.687	6.636	5.824	5.367	6.383	5.313
ENSMUSG00000021265	Slc25a29	solute carrier family 25 (mitochondrial carrier, palmitoylcarnitine transporter), member 29 [Source:MGI Symbol;Acc:MGI:2444911]	0.0301613	0.433587	0.362924	-0.362081	protein_coding	chr12	108825873	108835883	-	2606	5.262	6.716	5.876	5.211	5.476	6.7	7.279	7.894	6.923	7.347
ENSMUSG00000046169	Adamts6	a disintegrin-like and metallopeptidase (reprolysin type) with thrombospondin type 1 motif, 6 [Source:MGI Symbol;Acc:MGI:1347348]	0.0301995	0.43383	0.362681	1.13306	protein_coding	chr13	104287873	104494763	+	4822	0.746	0.033	0.865	0.54	0.637	0.697	0.172	0.156	0.408	0.277
ENSMUSG00000006736	Tspan31	tetraspanin 31 [Source:MGI Symbol;Acc:MGI:1914375]	0.0302559	0.43383	0.362681	-0.35388	protein_coding	chr10	127067317	127070261	-	1516	48.754	62.621	48.655	42.027	40.692	37.864	58.769	64.438	50.797	58.708
ENSMUSG00000042189	Tekt3	tektin 3 [Source:MGI Symbol;Acc:MGI:1918312]	0.0302579	0.43383	0.362681	-1.07039	protein_coding	chr11	63061654	63094964	+	1748	0.03	0	0.036	0	0.02	0	0.045	0.051	0.07	0.066
ENSMUSG00000036144	Meox2	mesenchyme homeobox 2 [Source:MGI Symbol;Acc:MGI:103219]	0.0302628	0.43383	0.362681	-0.947533	protein_coding	chr12	37108540	37181784	+	4610	0.051	0.095	0.055	0.018	0.038	0.03	0.12	0.096	0.036	0.141
ENSMUSG00000029831	Npvf	neuropeptide VF precursor [Source:MGI Symbol;Acc:MGI:1926488]	0.0303237	0.434057	0.362454	1.35364	protein_coding	chr6	50650672	50654439	-	812	0.128	0.049	0.118	0.25	0.086	0.113	0	0	0.05	0.047
ENSMUSG00000022016	Akap11	A kinase (PRKA) anchor protein 11 [Source:MGI Symbol;Acc:MGI:2684060]	0.0303262	0.434057	0.362454	0.383015	protein_coding	chr14	78492246	78536860	-	9419	19.173	12.03	20.282	20.224	19.585	21.638	13.407	12.265	16.378	14.115
ENSMUSG00000083199	Gm9432	predicted gene 9432 [Source:MGI Symbol;Acc:MGI:3648371]	0.0303803	0.434057	0.362454	1.66297	pseudogene	chrX	12619474	12620232	-	759	0.343	0.627	0.252	0.214	0	0.121	0.052	0	0.162	0
ENSMUSG00000022388	Ttll8	tubulin tyrosine ligase-like family, member 8 [Source:MGI Symbol;Acc:MGI:1922902]	0.0303853	0.434057	0.362454	0.956607	protein_coding	chr15	88890633	88954418	-	3428	0.251	0.046	0.186	0.273	0.305	0.309	0.081	0.129	0.108	0.123
ENSMUSG00000071531	Gprin2	G protein regulated inducer of neurite outgrowth 2 [Source:MGI Symbol;Acc:MGI:2444560]	0.0304028	0.434057	0.362454	1.27753	protein_coding	chr14	34194441	34201633	-	1601	0.342	0.05	0.219	0.559	0.785	0.719	0.123	0.083	0.282	0.191
ENSMUSG00000028580	Pum1	pumilio RNA-binding family member 1 [Source:MGI Symbol;Acc:MGI:1931749]	0.0304056	0.434057	0.362454	0.307228	protein_coding	chr4	130663321	130781564	+	6008	9.807	9.354	9.834	9.278	9.792	9.378	7.385	6.774	8.34	7.62
ENSMUSG00000022701	2610015P09Rik	RIKEN cDNA 2610015P09 gene [Source:MGI Symbol;Acc:MGI:1922661]	0.0304424	0.43428	0.36223	0.464445	protein_coding	chr16	43889800	43964314	+	4230	1.639	1.998	1.656	1.528	1.518	1.35	0.979	1.075	1.134	1.355
ENSMUSG00000034584	Exph5	exophilin 5 [Source:MGI Symbol;Acc:MGI:2443248]	0.0304928	0.434697	0.361813	1.04064	protein_coding	chr9	53301670	53377514	+	10519	0.069	0.011	0.073	0.054	0.083	0.074	0.026	0.013	0.051	0.018
ENSMUSG00000037608	Bclaf1	BCL2-associated transcription factor 1 [Source:MGI Symbol;Acc:MGI:1917580]	0.0305428	0.435019	0.361491	0.32919	protein_coding	chr10	20312469	20342501	+	5454	19.665	14.874	20.026	20.121	19.551	22.367	14.969	14.965	15.616	14.7
ENSMUSG00000020857	Nme2	NME/NM23 nucleoside diphosphate kinase 2 [Source:MGI Symbol;Acc:MGI:97356]	0.0306151	0.435019	0.361491	-0.415534	protein_coding	chr11	93949814	93956259	-	1171	8.705	6.575	8.074	7.257	8.313	7.436	11.081	11.988	7.669	9.399
ENSMUSG00000045275	Lca5l	Leber congenital amaurosis 5-like [Source:MGI Symbol;Acc:MGI:3041157]	0.0306174	0.435019	0.361491	0.542793	protein_coding	chr16	96158407	96192257	-	6521	0.54	0.59	0.449	0.362	0.599	0.48	0.278	0.338	0.365	0.352
ENSMUSG00000042380	Smim12	small integral membrane protein 12 [Source:MGI Symbol;Acc:MGI:1933141]	0.0306213	0.435019	0.361491	-0.373075	protein_coding	chr4	127243784	127247809	+	1022	37.218	59.921	37.286	41.097	38.921	38.901	57.152	60.858	46.061	49.619
ENSMUSG00000022971	Ifnar2	interferon (alpha and beta) receptor 2 [Source:MGI Symbol;Acc:MGI:1098243]	0.0306214	0.435019	0.361491	-0.35666	protein_coding	chr16	91372783	91405589	+	3329	4.989	4.149	4.963	4.214	4.696	4.484	4.94	6.71	5.247	5.935
ENSMUSG00000091423	Gm17509	predicted gene, 17509 [Source:MGI Symbol;Acc:MGI:4937143]	0.0307222	0.436148	0.360366	1.06871	protein_coding	chr13	117218701	117221075	-	2375	0.209	0.217	0.121	0.274	0.455	0.64	0.1	0.223	0.155	0.097
ENSMUSG00000026172	Bcs1l	BCS1-like (yeast) [Source:MGI Symbol;Acc:MGI:1914071]	0.0307754	0.436476	0.36004	-0.436706	protein_coding	chr1	74588289	74592443	+	2192	7.053	9.089	7.247	4.953	5.126	4.519	8.51	8.76	7.838	8.229
ENSMUSG00000006469	Slc34a3	solute carrier family 34 (sodium phosphate), member 3 [Source:MGI Symbol;Acc:MGI:2159410]	0.0307878	0.436476	0.36004	-0.620586	protein_coding	chr2	25228898	25234364	-	2358	0.332	0.269	0.297	0.31	0.281	0.332	0.468	0.468	0.417	0.486
ENSMUSG00000028443	Nudt2	nudix (nucleoside diphosphate linked moiety X)-type motif 2 [Source:MGI Symbol;Acc:MGI:1913651]	0.0309167	0.438	0.358525	-0.374159	protein_coding	chr4	41465151	41480926	+	845	20.826	24.705	19.553	19.44	18.953	16.301	26.977	28.419	20.43	25.054
ENSMUSG00000036550	Cnot1	CCR4-NOT transcription complex, subunit 1 [Source:MGI Symbol;Acc:MGI:2442402]	0.030978	0.438566	0.357965	0.328122	protein_coding	chr8	95719451	95807462	-	8390	8.548	6.604	8.571	8.452	7.956	8.357	5.885	5.503	7.243	6.404
ENSMUSG00000024274	Zscan30	zinc finger and SCAN domain containing 30 [Source:MGI Symbol;Acc:MGI:2685600]	0.0310174	0.438791	0.357743	1.22239	protein_coding	chr18	23970975	23981555	-	673	0.542	0.118	0.71	0.362	0.259	0.411	0.293	0.066	0.183	0.057
ENSMUSG00000051851	Cxx1c	CAAX box 1C [Source:MGI Symbol;Acc:MGI:1920115]	0.0310366	0.438791	0.357743	-0.393246	protein_coding	chrX	53607922	53609132	+	1141	108.373	79.759	111.77	147.921	142.596	150.198	155.026	165.158	152.701	160.359
ENSMUSG00000022490	Ppp1r1a	protein phosphatase 1, regulatory (inhibitor) subunit 1A [Source:MGI Symbol;Acc:MGI:1889595]	0.0311599	0.439537	0.357005	-0.345247	protein_coding	chr15	103530279	103537992	-	1295	18.461	25.161	20.01	18.713	20.181	20.313	25.734	28.804	20.835	26.175
ENSMUSG00000085984	1700001G11Rik	RIKEN cDNA 1700001G11 gene [Source:MGI Symbol;Acc:MGI:1916553]	0.0311707	0.439537	0.357005	0.931287	processed_transcript	chr14	66295334	66297129	-	1080	0.603	1.213	0.678	0.414	0.84	0.256	0.292	0.49	0.266	0.248
ENSMUSG00000043036	Ccdc63	coiled-coil domain containing 63 [Source:MGI Symbol;Acc:MGI:3607777]	0.0311898	0.439537	0.357005	0.847997	protein_coding	chr5	122108040	122138957	-	2923	0.134	0.177	0.174	0.264	0.203	0.347	0.081	0.121	0.112	0.131
ENSMUSG00000001020	S100a4	S100 calcium binding protein A4 [Source:MGI Symbol;Acc:MGI:1330282]	0.0312485	0.439537	0.357005	0.645818	protein_coding	chr3	90603770	90606045	+	587	13.768	32.454	12.257	25.421	27.581	33.59	16.797	18.274	10.269	15.364
ENSMUSG00000043263	Pyhin1	pyrin and HIN domain family, member 1 [Source:MGI Symbol;Acc:MGI:2138243]	0.0312825	0.439537	0.357005	1.074	protein_coding	chr1	173630859	173647928	+	3497	0.194	0.102	0.127	0.058	0.05	0.053	0.045	0.013	0.047	0.055
ENSMUSG00000086495	Gm13778	predicted gene 13778 [Source:MGI Symbol;Acc:MGI:3649233]	0.0312829	0.439537	0.357005	1.06075	processed_transcript	chr2	91044092	91053933	-	670	0.7	1.422	0.285	0.91	0.989	0.688	0.706	0.329	0.184	0.285
ENSMUSG00000020948	Klhl28	kelch-like 28 [Source:MGI Symbol;Acc:MGI:1913939]	0.031283	0.439537	0.357005	0.851596	protein_coding	chr12	64942440	64965536	-	2854	2.549	0.431	3.157	2.365	1.638	2.002	1.023	0.65	1.537	1.098
ENSMUSG00000043051	Disc1	disrupted in schizophrenia 1 [Source:MGI Symbol;Acc:MGI:2447658]	0.0312973	0.439537	0.357005	0.888969	protein_coding	chr8	125054195	125261858	+	3804	0.219	0.083	0.251	0.267	0.193	0.157	0.093	0.035	0.172	0.09
ENSMUSG00000086925	Gm6286	predicted gene 6286 [Source:MGI Symbol;Acc:MGI:3646153]	0.0313219	0.439537	0.357005	1.60768	pseudogene	chr1	166945597	166946358	-	762	0.308	1.563	0.376	0.053	0.183	0.363	0.259	0.058	0.054	0.15
ENSMUSG00000030079	Ruvbl1	RuvB-like protein 1 [Source:MGI Symbol;Acc:MGI:1928760]	0.0313392	0.439537	0.357005	-0.325882	protein_coding	chr6	88465409	88497572	+	1899	12.013	13.48	11.953	12.761	12.072	12.3	15.992	17.364	13.431	14.006
ENSMUSG00000065637	Gm26397	predicted gene, 26397 [Source:MGI Symbol;Acc:MGI:5456174]	0.0313402	0.439537	0.357005	1.3744	snoRNA	chr8	126944847	126944980	-	134	2.529	0	1.188	0.91	0.781	2.75	0.883	0	0.306	0.285
ENSMUSG00000097032	4930539J05Rik	RIKEN cDNA 4930539J05 gene [Source:MGI Symbol;Acc:MGI:1922477]	0.0313532	0.439537	0.357005	0.741141	antisense	chr3	135436209	135438665	-	1668	0.563	1.023	0.611	0.39	0.523	0.635	0.402	0.344	0.295	0.367
ENSMUSG00000087344	Gm15627	predicted gene 15627 [Source:MGI Symbol;Acc:MGI:3783071]	0.0313679	0.439537	0.357005	1.17403	antisense	chr5	134098412	134099208	-	437	0.656	0.727	0.364	0.558	0.479	0.422	0.361	0.101	0.282	0.087
ENSMUSG00000003814	Calr	calreticulin [Source:MGI Symbol;Acc:MGI:88252]	0.031442	0.440231	0.356319	-0.385473	protein_coding	chr8	84841850	84846934	-	2880	164.291	167.324	179.699	108.807	124.679	99.592	205.084	176.081	153.884	178.479
ENSMUSG00000082329	Gm14287	predicted gene 14287 [Source:MGI Symbol;Acc:MGI:3650189]	0.0314793	0.440231	0.356319	1.30812	pseudogene	chr2	157528869	157528985	-	117	1.337	0.678	0.544	0.695	1.789	1.181	0.674	0.377	0	0
ENSMUSG00000019370	Calm3	calmodulin 3 [Source:MGI Symbol;Acc:MGI:103249]	0.0314819	0.440231	0.356319	-0.342047	protein_coding	chr7	16915379	16924114	-	2423	528.699	428.02	528.627	644.966	640.299	607.525	692.734	721.953	688.428	681.705
ENSMUSG00000001988	Npas1	neuronal PAS domain protein 1 [Source:MGI Symbol;Acc:MGI:109205]	0.0315316	0.440363	0.35619	-0.440666	protein_coding	chr7	16455721	16476780	-	2091	2.294	2.126	2.314	2.295	2.603	2.732	3.037	3.631	2.745	3.271
ENSMUSG00000097657	Gm7389	predicted gene 7389 [Source:MGI Symbol;Acc:MGI:3645153]	0.0315387	0.440363	0.35619	1.0217	pseudogene	chr8	3994628	3997505	+	2878	0.236	0.055	0.188	0.099	0.109	0.112	0.082	0.015	0.057	0.08
ENSMUSG00000020014	Gm872	cilia and flagella associated protein 54 [Source:MGI Symbol;Acc:MGI:1922208]	0.0315607	0.440363	0.35619	0.466652	protein_coding	chr10	92775619	93081618	-	14460	0.483	0.362	0.418	0.408	0.381	0.37	0.232	0.342	0.255	0.301
ENSMUSG00000098168	D630036G22Rik		0.0315771	0.440363	0.35619	1.23704	sense_intronic	chr1	34236596	34238820	+	2225	0.539	0.018	0.758	0.603	0.627	0.704	0.106	0.139	0.424	0.189
ENSMUSG00000027175	Tcp11l1	t-complex 11 like 1 [Source:MGI Symbol;Acc:MGI:2444263]	0.0316126	0.440558	0.355997	0.494804	protein_coding	chr2	104657288	104712169	-	6877	3.025	1.622	3.102	3.128	3.283	4.133	2.174	1.656	2.659	1.934
ENSMUSG00000022305	Lrp12	low density lipoprotein-related protein 12 [Source:MGI Symbol;Acc:MGI:2443132]	0.0316369	0.440597	0.355958	0.410207	protein_coding	chr15	39870603	39943994	-	4574	11.36	7.184	11.978	13.992	14.013	14.584	8.778	8.058	9.79	9.132
ENSMUSG00000074939	Chrm5	cholinergic receptor, muscarinic 5 [Source:MGI Symbol;Acc:MGI:109248]	0.0317075	0.440657	0.3559	1.20794	protein_coding	chr2	112479072	112480817	-	1746	0.478	0	0.729	0.699	0.54	0.633	0.181	0.101	0.211	0.306
ENSMUSG00000074627	Mroh8	maestro heat-like repeat family member 8 [Source:MGI Symbol;Acc:MGI:3603828]	0.0317115	0.440657	0.3559	0.838249	protein_coding	chr2	157208550	157279549	-	4844	0.129	0.205	0.131	0.084	0.144	0.171	0.057	0.055	0.076	0.118
ENSMUSG00000039660	D2Wsu81e	DNA segment, Chr 2, Wayne State University 81, expressed [Source:MGI Symbol;Acc:MGI:106544]	0.0317175	0.440657	0.3559	-0.324973	protein_coding	chr2	30173447	30178459	-	3016	8.661	10.856	9.025	8.345	9.047	8.05	11.037	11.768	10.075	11.061
ENSMUSG00000035476	Tab3	TGF-beta activated kinase 1/MAP3K7 binding protein 3 [Source:MGI Symbol;Acc:MGI:1913974]	0.0317471	0.440657	0.3559	0.38144	protein_coding	chrX	85574022	85634469	+	6639	3.012	2.385	3.098	3.528	3.216	3.629	2.453	2.227	2.594	2.135
ENSMUSG00000060012	Kif13b	kinesin family member 13B [Source:MGI Symbol;Acc:MGI:1098265]	0.0317607	0.440657	0.3559	0.891297	protein_coding	chr14	64652531	64806296	+	5603	3.727	0.468	4.182	3.875	4.465	4.465	1.464	1.347	3.015	1.548
ENSMUSG00000052616	Ccdc79	coiled-coil domain containing 79 [Source:MGI Symbol;Acc:MGI:2443187]	0.0317857	0.440657	0.3559	0.900464	protein_coding	chr8	104446719	104509910	-	3749	0.063	0.116	0.178	0.141	0.186	0.098	0.095	0.059	0.066	0.031
ENSMUSG00000019368	Sec14l4	SEC14-like 4 (S. cerevisiae) [Source:MGI Symbol;Acc:MGI:2144095]	0.0317915	0.440657	0.3559	-1.21299	protein_coding	chr11	4031462	4048024	+	3487	0.007	0	0	0	0.01	0.026	0.034	0.038	0.059	0
ENSMUSG00000054519	Zfp867	zinc finger protein 867 [Source:MGI Symbol;Acc:MGI:2681848]	0.0318529	0.441209	0.355356	0.450393	protein_coding	chr11	59461197	59472474	-	3412	1.933	1.756	1.698	1.907	2.229	2.174	1.433	1.501	1.322	1.299
ENSMUSG00000036902	Neto2	neuropilin (NRP) and tolloid (TLL)-like 2 [Source:MGI Symbol;Acc:MGI:1921763]	0.0319142	0.441629	0.354942	0.318125	protein_coding	chr8	85636588	85690973	-	5610	9.318	8.419	9.84	6.9	7.103	7.571	6.742	6.342	6.308	6.124
ENSMUSG00000038070	Cntln	centlein, centrosomal protein [Source:MGI Symbol;Acc:MGI:2443104]	0.0319263	0.441629	0.354942	0.39104	protein_coding	chr4	84884309	85131921	+	7102	2.463	1.621	2.636	2.33	2.083	2.076	1.688	1.579	1.767	1.49
ENSMUSG00000021010	Npas3	neuronal PAS domain protein 3 [Source:MGI Symbol;Acc:MGI:1351610]	0.0319497	0.441631	0.354941	0.30941	protein_coding	chr12	53248677	54072175	+	5879	5.588	5.198	4.993	4.966	4.76	5.101	4.146	3.965	4.004	3.907
ENSMUSG00000027790	Sis	sucrase isomaltase (alpha-glucosidase) [Source:MGI Symbol;Acc:MGI:1917233]	0.0319695	0.441631	0.354941	0.515328	protein_coding	chr3	72888557	72967863	-	6440	0.733	0.561	0.702	0.852	0.975	0.901	0.459	0.583	0.56	0.534
ENSMUSG00000046750	BC089491	cDNA sequence BC089491 [Source:MGI Symbol;Acc:MGI:3608324]	0.0320384	0.442285	0.354298	0.825126	protein_coding	chr7	28284652	28291186	-	1464	0.516	1.599	0.631	0.722	0.572	0.724	0.485	0.513	0.392	0.313
ENSMUSG00000039691	Tspan10	tetraspanin 10 [Source:MGI Symbol;Acc:MGI:2384781]	0.0320884	0.442677	0.353913	1.51457	protein_coding	chr11	120442644	120446950	+	1802	0.014	0	0.071	0.158	0.116	0.128	0	0	0.023	0.042
ENSMUSG00000040865	Ino80d	INO80 complex subunit D [Source:MGI Symbol;Acc:MGI:3027003]	0.0321254	0.442776	0.353816	0.421278	protein_coding	chr1	62958418	63114667	-	14662	1.844	0.991	1.989	1.351	1.433	1.307	0.979	0.969	1.222	1.123
ENSMUSG00000039219	Arid4b	AT rich interactive domain 4B (RBP1-like) [Source:MGI Symbol;Acc:MGI:2137512]	0.03216	0.442776	0.353816	0.319123	protein_coding	chr13	14063232	14199603	+	13702	4.26	3.948	4.396	3.519	3.298	3.456	2.734	2.726	3.382	3.02
ENSMUSG00000046186	Cd109	CD109 antigen [Source:MGI Symbol;Acc:MGI:2445221]	0.0321603	0.442776	0.353816	0.83643	protein_coding	chr9	78615546	78716253	+	6900	0.71	0.506	0.752	1.785	1.714	2.243	0.6	0.493	0.767	0.964
ENSMUSG00000014547	Wdfy2	WD repeat and FYVE domain containing 2 [Source:MGI Symbol;Acc:MGI:2442811]	0.0322288	0.443422	0.353183	1.1591	protein_coding	chr14	62837690	62956886	+	2011	2.593	0.138	3.641	2.446	2.568	2.497	0.863	0.373	1.733	0.988
ENSMUSG00000003949	Hlf	hepatic leukemia factor [Source:MGI Symbol;Acc:MGI:96108]	0.0323085	0.443952	0.352664	0.304744	protein_coding	chr11	90336536	90390895	-	6681	9.248	8.358	9.392	9.591	9.552	9.854	6.995	7.38	7.377	7.682
ENSMUSG00000025650	Col7a1	collagen, type VII, alpha 1 [Source:MGI Symbol;Acc:MGI:88462]	0.0323106	0.443952	0.352664	0.56014	protein_coding	chr9	108953586	108984875	+	10206	0.227	0.323	0.356	0.291	0.362	0.37	0.189	0.255	0.225	0.18
ENSMUSG00000044042	Fmn1	formin 1 [Source:MGI Symbol;Acc:MGI:101815]	0.0323924	0.444692	0.351941	0.423327	protein_coding	chr2	113327736	113716767	+	15397	0.887	0.619	0.908	1.038	0.968	1.083	0.648	0.616	0.703	0.695
ENSMUSG00000075217	4833423E24Rik	RIKEN cDNA 4833423E24 gene [Source:MGI Symbol;Acc:MGI:2687041]	0.0324078	0.444692	0.351941	0.405525	protein_coding	chr2	85483594	85519024	-	2272	5.301	5.433	5.661	4.349	4.377	4.765	3.454	3.07	3.898	4.154
ENSMUSG00000030739	Myh14	myosin, heavy polypeptide 14 [Source:MGI Symbol;Acc:MGI:1919210]	0.0324347	0.444762	0.351872	-0.303717	protein_coding	chr7	44605803	44670843	-	7273	9.015	11.007	9.595	9.509	9.489	9.21	12.282	12.224	10.6	11.291
ENSMUSG00000034165	Ccnd3	cyclin D3 [Source:MGI Symbol;Acc:MGI:88315]	0.0324926	0.445199	0.351446	-0.317164	protein_coding	chr17	47505051	47599691	+	8775	5.262	4.677	4.938	3.8	3.937	3.617	5.488	5.207	4.897	5.552
ENSMUSG00000074305	C230081A13Rik	pseudopodium-enriched atypical kinase 1 [Source:MGI Symbol;Acc:MGI:2442366]	0.0325367	0.445199	0.351446	0.374396	protein_coding	chr9	56201131	56418050	-	10977	2.89	1.811	2.961	2.548	2.422	2.678	1.735	1.617	2.234	2.057
ENSMUSG00000028132	Tmem56	transmembrane protein 56 [Source:MGI Symbol;Acc:MGI:1923195]	0.0326031	0.445199	0.351446	0.311419	protein_coding	chr3	121201761	121283098	-	7650	6.823	4.98	6.999	6.325	6.167	5.853	4.908	4.535	5.194	4.751
ENSMUSG00000005575	Ube2m	ubiquitin-conjugating enzyme E2M [Source:MGI Symbol;Acc:MGI:108278]	0.032617	0.445199	0.351446	-0.326037	protein_coding	chr7	13035120	13038275	-	2287	55.664	72.903	53.536	64.607	63.163	63.594	74.309	85.004	70.823	74.624
ENSMUSG00000052854	Nrk	Nik related kinase [Source:MGI Symbol;Acc:MGI:1351326]	0.0326256	0.445199	0.351446	-0.742504	protein_coding	chrX	138914430	139010532	+	9210	0.068	0.069	0.107	0.04	0.057	0.065	0.09	0.086	0.093	0.174
ENSMUSG00000034593	Myo5a	myosin VA [Source:MGI Symbol;Acc:MGI:105976]	0.0326299	0.445199	0.351446	0.322801	protein_coding	chr9	75071015	75223688	+	14803	16.125	14.341	16.591	17.974	16.948	18.863	12.442	12.405	14.571	12.949
ENSMUSG00000044881	Coa4	cytochrome c oxidase assembly factor 4 [Source:MGI Symbol;Acc:MGI:1915435]	0.0326717	0.445199	0.351446	-0.496035	protein_coding	chr7	100537100	100540369	+	1425	7.336	8.3	7.238	4.48	4.432	3.847	8.026	9.231	7.395	7.884
ENSMUSG00000056004	9330182L06Rik	RIKEN cDNA 9330182L06 gene [Source:MGI Symbol;Acc:MGI:2443264]	0.032672	0.445199	0.351446	0.300974	protein_coding	chr5	9266118	9481825	+	7918	6.177	6.411	6.352	6.008	5.953	6.231	5.066	4.287	5.313	4.899
ENSMUSG00000091020	Gm5828	predicted gene 5828 [Source:MGI Symbol;Acc:MGI:3644176]	0.0327456	0.445199	0.351446	1.13124	protein_coding	chr1	16768270	16770138	-	1869	0.293	0.106	0.119	0.109	0.28	0.345	0.106	0.047	0.11	0.082
ENSMUSG00000024873	Cnih2	cornichon homolog 2 (Drosophila) [Source:MGI Symbol;Acc:MGI:1277225]	0.0328042	0.445199	0.351446	-0.341288	protein_coding	chr19	5092871	5098418	-	1237	30.117	42.062	31.629	29.155	28.151	26.517	37.622	42.715	34.674	39.419
ENSMUSG00000086662	BC046251	cDNA sequence BC046251 [Source:MGI Symbol;Acc:MGI:3039598]	0.0328195	0.445199	0.351446	0.972414	processed_transcript	chr7	65582031	65618884	+	5061	0.299	0.063	0.245	0.482	0.352	0.428	0.132	0.07	0.211	0.196
ENSMUSG00000064138	Fam172a	family with sequence similarity 172, member A [Source:MGI Symbol;Acc:MGI:1915925]	0.0328255	0.445199	0.351446	0.297846	protein_coding	chr13	77708690	78166238	+	4019	14.544	14.862	14.535	13.122	14.169	14.982	11.903	11.203	11.295	11.125
ENSMUSG00000031783	Polr2c	polymerase (RNA) II (DNA directed) polypeptide C [Source:MGI Symbol;Acc:MGI:109299]	0.0328287	0.445199	0.351446	-0.318679	protein_coding	chr8	94857450	94864242	+	1580	22.573	27.932	21.841	22.877	23.144	22.597	27.558	33.191	25.252	28.298
ENSMUSG00000095134	Gm21857	predicted gene, 21857 [Source:MGI Symbol;Acc:MGI:5434021]	0.0328379	0.445199	0.351446	1.52195	protein_coding	chrY	90755657	90763485	+	1203	0.195	0	0.238	0.27	0.406	0.46	0.033	0.073	0	0.191
ENSMUSG00000033707	Lrrc24	leucine rich repeat containing 24 [Source:MGI Symbol;Acc:MGI:3605040]	0.0328543	0.445199	0.351446	-0.320636	protein_coding	chr15	76715276	76722173	-	2202	10.229	11.607	11.132	10.857	9.888	10.816	14.185	14.514	11.881	11.801
ENSMUSG00000022802	Lmln	leishmanolysin-like (metallopeptidase M8 family) [Source:MGI Symbol;Acc:MGI:2444736]	0.0328553	0.445199	0.351446	0.357609	protein_coding	chr16	33062521	33127695	+	6511	2.779	2.682	2.836	2.435	2.401	2.717	2.017	1.831	2.311	1.861
ENSMUSG00000032725	Folr2	folate receptor 2 (fetal) [Source:MGI Symbol;Acc:MGI:95569]	0.0328668	0.445199	0.351446	-0.632791	protein_coding	chr7	101839990	101845331	-	1079	1.16	0.956	1.416	0.603	1.196	0.683	1.535	1.432	1.292	1.842
ENSMUSG00000007817	Zmiz1	zinc finger, MIZ-type containing 1 [Source:MGI Symbol;Acc:MGI:3040693]	0.032868	0.445199	0.351446	0.438407	protein_coding	chr14	25459185	25666743	+	12523	7.488	3.638	7.751	7.74	8.058	8.163	4.935	4.47	6.234	4.858
ENSMUSG00000037679	Inf2	inverted formin, FH2 and WH2 domain containing [Source:MGI Symbol;Acc:MGI:1917685]	0.0328983	0.445199	0.351446	-0.292883	protein_coding	chr12	112588784	112615556	+	4600	21.724	19.68	21.793	22.416	22.877	21.462	25.678	26.447	24.657	26.617
ENSMUSG00000031849	Comp	cartilage oligomeric matrix protein [Source:MGI Symbol;Acc:MGI:88469]	0.0329279	0.445199	0.351446	-0.86507	protein_coding	chr8	70373548	70382065	+	2425	0.032	0.164	0.066	0.101	0.101	0.076	0.228	0.164	0.135	0.173
ENSMUSG00000006262	Mob1b	MOB kinase activator 1B [Source:MGI Symbol;Acc:MGI:1915723]	0.0329451	0.445199	0.351446	0.313607	protein_coding	chr5	88720855	88762058	+	10927	3.264	2.713	3.152	2.553	2.519	2.867	2.213	2.238	2.267	2.168
ENSMUSG00000030393	Zik1	zinc finger protein interacting with K protein 1 [Source:MGI Symbol;Acc:MGI:108070]	0.0329608	0.445199	0.351446	0.413369	protein_coding	chr7	10487229	10495394	-	4199	3.08	2.741	3.086	2.15	2.086	2.282	1.963	1.934	1.748	1.838
ENSMUSG00000047586	Nccrp1	non-specific cytotoxic cell receptor protein 1 homolog (zebrafish) [Source:MGI Symbol;Acc:MGI:2685009]	0.0329707	0.445199	0.351446	-0.552541	protein_coding	chr7	28543596	28547254	-	1531	1.141	0.933	0.894	0.797	0.957	0.662	1.34	1.326	1.205	1.273
ENSMUSG00000020238	Ncln	nicalin homolog (zebrafish) [Source:MGI Symbol;Acc:MGI:1926081]	0.0329873	0.445199	0.351446	-0.290041	protein_coding	chr10	81486249	81496392	-	3465	21.097	19.071	20.589	18.857	18.639	18.574	23.937	24.46	21.763	22.487
ENSMUSG00000032593	Amigo3	adhesion molecule with Ig like domain 3 [Source:MGI Symbol;Acc:MGI:2444854]	0.0330111	0.445227	0.351418	-0.610958	protein_coding	chr9	108053159	108055701	+	2543	0.923	0.968	0.826	0.608	0.645	0.815	1.861	1.18	0.709	1.022
ENSMUSG00000041199	Rpusd1	RNA pseudouridylate synthase domain containing 1 [Source:MGI Symbol;Acc:MGI:1919186]	0.0330803	0.445591	0.351063	-0.373835	protein_coding	chr17	25727751	25731456	+	1703	17.881	12.934	19.964	24.305	21.861	22.48	25.868	27.087	23.212	24.504
ENSMUSG00000085923	Gm12781	predicted gene 12781 [Source:MGI Symbol;Acc:MGI:3649569]	0.0330837	0.445591	0.351063	1	antisense	chr7	34653184	34660416	+	395	0.66	1.507	0.725	1.235	0.53	1.283	0.599	0.447	0.415	0.29
ENSMUSG00000044783	Hjurp	Holliday junction recognition protein [Source:MGI Symbol;Acc:MGI:2685821]	0.033144	0.445591	0.351063	0.434572	protein_coding	chr1	88262471	88277633	-	8331	1.94	1.148	1.903	2.021	2.245	2.079	1.255	1.33	1.531	1.326
ENSMUSG00000062949	Atp11c	ATPase, class VI, type 11C [Source:MGI Symbol;Acc:MGI:1859661]	0.0331464	0.445591	0.351063	0.385407	protein_coding	chrX	60223290	60592698	-	7312	4.132	2.269	4.197	3.325	3.126	3.742	2.497	2.469	2.72	2.597
ENSMUSG00000027550	Lrrcc1	leucine rich repeat and coiled-coil domain containing 1 [Source:MGI Symbol;Acc:MGI:1918960]	0.0331564	0.445591	0.351063	0.321678	protein_coding	chr3	14533788	14572658	+	7475	4.457	3.494	4.144	4.471	4.229	4.444	3.282	3.071	3.511	3.241
ENSMUSG00000026887	Mrrf	mitochondrial ribosome recycling factor [Source:MGI Symbol;Acc:MGI:1915121]	0.0331685	0.445591	0.351063	-0.351935	protein_coding	chr2	36136389	36190647	+	2853	8.498	9.877	7.777	7.24	6.69	6.394	10.921	9.5	8.638	9.443
ENSMUSG00000020063	Sirt1	sirtuin 1 [Source:MGI Symbol;Acc:MGI:2135607]	0.0332104	0.445863	0.350798	0.396855	protein_coding	chr10	63319005	63381704	-	5331	2.836	2.434	2.699	1.907	2.219	2.316	1.96	1.573	1.954	1.591
ENSMUSG00000029190	D5Ertd579e	DNA segment, Chr 5, ERATO Doi 579, expressed [Source:MGI Symbol;Acc:MGI:1261849]	0.0332923	0.446669	0.350014	0.30036	protein_coding	chr5	36584788	36696024	-	8215	18.067	16.706	17.651	18.377	18.179	19.269	14.35	13.863	15.374	13.495
ENSMUSG00000054051	Ercc6	excision repair cross-complementing rodent repair deficiency, complementation group 6 [Source:MGI Symbol;Acc:MGI:1100494]	0.033321	0.446763	0.349923	0.381491	protein_coding	chr14	32513521	32580989	+	8422	2.257	1.546	2.189	1.849	1.752	1.953	1.461	1.242	1.689	1.339
ENSMUSG00000035847	Ids	iduronate 2-sulfatase [Source:MGI Symbol;Acc:MGI:96417]	0.0333987	0.446981	0.349711	0.31822	protein_coding	chrX	70343069	70365084	-	5101	67.781	53.358	68.181	67.123	64.75	70.318	50.913	45.977	56.641	50.163
ENSMUSG00000071713	Csf2rb	colony stimulating factor 2 receptor, beta, low-affinity (granulocyte-macrophage) [Source:MGI Symbol;Acc:MGI:1339759]	0.0334425	0.446981	0.349711	0.571906	protein_coding	chr15	78325990	78351000	+	4764	0.427	0.483	0.314	0.393	0.447	0.474	0.315	0.241	0.293	0.249
ENSMUSG00000025154	Arhgap19	Rho GTPase activating protein 19 [Source:MGI Symbol;Acc:MGI:1918335]	0.0334498	0.446981	0.349711	0.368733	protein_coding	chr19	41766588	41802084	-	5140	10.591	7.505	10.523	7.523	9.483	7.054	6.146	8.202	6.781	5.249
ENSMUSG00000058441	Panx2	pannexin 2 [Source:MGI Symbol;Acc:MGI:1890615]	0.0334512	0.446981	0.349711	-0.354083	protein_coding	chr15	89059734	89073567	+	3599	25.129	17.534	24.413	29.588	29.502	28.596	31.768	31.117	33.964	31.716
ENSMUSG00000034893	Cog3	component of oligomeric golgi complex 3 [Source:MGI Symbol;Acc:MGI:2450151]	0.0334516	0.446981	0.349711	0.318309	protein_coding	chr14	75702351	75754493	-	4222	8.941	7.718	8.513	9.447	9.347	9.81	6.642	6.712	7.216	7.449
ENSMUSG00000034560	A230046K03Rik	RIKEN cDNA A230046K03 gene [Source:MGI Symbol;Acc:MGI:2441787]	0.033468	0.446981	0.349711	0.321994	protein_coding	chr10	83543941	83596469	+	5854	10.167	7.315	10.474	7.953	8.124	8.468	6.771	6.078	7.565	6.756
ENSMUSG00000059495	Arhgef12	Rho guanine nucleotide exchange factor (GEF) 12 [Source:MGI Symbol;Acc:MGI:1916882]	0.0335212	0.447335	0.349367	0.414327	protein_coding	chr9	42963842	43105718	-	10483	16.018	7.932	16.945	15.158	15.324	15.843	10.218	8.877	12.529	10.754
ENSMUSG00000028843	Sh3bgrl3	SH3 domain binding glutamic acid-rich protein-like 3 [Source:MGI Symbol;Acc:MGI:1920973]	0.0335381	0.447335	0.349367	-0.438627	protein_coding	chr4	134127406	134128789	-	821	73.385	143.09	69.214	74.782	75.224	73.901	116.781	131.192	91.001	111.059
ENSMUSG00000079450	3110007F17Rik	RIKEN cDNA 3110007F17 gene [Source:MGI Symbol;Acc:MGI:1920311]	0.0335617	0.447359	0.349344	0.532394	protein_coding	chrX	123103495	123188795	+	5824	0.51	0.402	0.618	0.572	0.599	0.546	0.4	0.341	0.422	0.289
ENSMUSG00000011884	Gltp	glycolipid transfer protein [Source:MGI Symbol;Acc:MGI:1929253]	0.033642	0.448138	0.348588	-0.349954	protein_coding	chr5	114669403	114690984	-	1757	177.302	99.932	179.901	152.225	154.304	155.826	183.234	192.249	180.359	202.642
ENSMUSG00000022706	Mrpl40	mitochondrial ribosomal protein L40 [Source:MGI Symbol;Acc:MGI:1332635]	0.0337006	0.448627	0.348115	-0.308854	protein_coding	chr16	18872018	18876767	-	1214	23.021	22.95	22.158	21.736	21.182	22.237	27.581	30.471	23.306	25.875
ENSMUSG00000043931	Gimap7	GTPase, IMAP family member 7 [Source:MGI Symbol;Acc:MGI:1349657]	0.0337391	0.448848	0.3479	-1.16993	protein_coding	chr6	48718621	48724636	+	1269	0	0	0	0.096	0.027	0	0.186	0.07	0.065	0.03
ENSMUSG00000070469	Adamtsl3	ADAMTS-like 3 [Source:MGI Symbol;Acc:MGI:3028499]	0.0337662	0.448918	0.347833	0.636252	protein_coding	chr7	82335694	82614450	+	7732	0.344	0.154	0.412	0.342	0.329	0.369	0.194	0.148	0.191	0.267
ENSMUSG00000075705	Msrb1	methionine sulfoxide reductase B1 [Source:MGI Symbol;Acc:MGI:1351642]	0.0339057	0.449496	0.347274	-0.404577	protein_coding	chr17	24736642	24742778	+	1258	19.17	36.312	19.207	20.912	20.83	21.057	29.846	31.3	27.609	29.83
ENSMUSG00000041180	Hectd2	HECT domain containing 2 [Source:MGI Symbol;Acc:MGI:2442663]	0.0339179	0.449496	0.347274	0.484768	protein_coding	chr19	36554639	36621135	+	9066	1.159	0.735	1.282	0.749	0.739	0.777	0.644	0.565	0.724	0.569
ENSMUSG00000096972	Gm26883	predicted gene, 26883 [Source:MGI Symbol;Acc:MGI:5477377]	0.0339442	0.449496	0.347274	1.30256	lincRNA	chr2	169633646	169888503	-	5115	0.015	0.047	0.062	0.024	0.055	0.027	0.015	0	0.024	0.007
ENSMUSG00000027312	Atrn	attractin [Source:MGI Symbol;Acc:MGI:1341628]	0.0339579	0.449496	0.347274	0.332353	protein_coding	chr2	130906495	131030333	+	13208	13.92	10.652	14.196	14.706	14.833	15.333	10.164	10.08	12.189	10.685
ENSMUSG00000051224	Tceanc	transcription elongation factor A (SII) N-terminal and central domain containing [Source:MGI Symbol;Acc:MGI:2685236]	0.0339884	0.449496	0.347274	0.480222	protein_coding	chrX	166499812	166518567	-	4201	1.136	1.294	1	1.132	1.08	0.954	0.648	0.778	0.878	0.755
ENSMUSG00000064844	Gm26202	predicted gene, 26202 [Source:MGI Symbol;Acc:MGI:5455979]	0.0339949	0.449496	0.347274	1.32193	snoRNA	chr18	75001880	75001944	+	65	1.604	1.832	0.98	0	0	0.709	0	0	0	0
ENSMUSG00000018068	Ints2	integrator complex subunit 2 [Source:MGI Symbol;Acc:MGI:1917672]	0.0340103	0.449496	0.347274	0.444521	protein_coding	chr11	86210681	86257575	-	10609	1.742	1.126	1.878	1.004	1.243	1.073	0.859	0.974	1.051	0.933
ENSMUSG00000037395	Rcor3	REST corepressor 3 [Source:MGI Symbol;Acc:MGI:2441920]	0.0340208	0.449496	0.347274	0.352598	protein_coding	chr1	192098656	192138010	-	3681	5.454	4.27	4.981	5.258	5.043	5.544	3.707	3.969	4.255	3.582
ENSMUSG00000036568	Gltscr1l	GLTSCR1-like [Source:MGI Symbol;Acc:MGI:2673855]	0.0340685	0.449496	0.347274	0.49738	protein_coding	chr17	46798116	46831413	-	6579	5.013	2.087	5.778	5.228	4.954	5.196	2.776	2.684	4.139	3.346
ENSMUSG00000095315	Gm10130	predicted gene 10130 [Source:MGI Symbol;Acc:MGI:3642547]	0.0340866	0.449496	0.347274	1.46566	protein_coding	chr2	150323702	150363071	+	303	0.258	0.524	0.42	0.537	0.23	0.912	0	0.146	0.271	0
ENSMUSG00000048399	Tprg	transformation related protein 63 regulated [Source:MGI Symbol;Acc:MGI:1918588]	0.0341443	0.449496	0.347274	1.19265	protein_coding	chr16	25286817	25422344	+	1837	0.057	0.151	0.156	0.111	0.152	0.201	0.043	0.024	0.067	0.083
ENSMUSG00000034009	Rxfp1	relaxin/insulin-like family peptide receptor 1 [Source:MGI Symbol;Acc:MGI:2682211]	0.0341488	0.449496	0.347274	0.57368	protein_coding	chr3	79641611	79737880	-	10052	0.451	0.359	0.51	0.32	0.274	0.335	0.204	0.22	0.355	0.186
ENSMUSG00000014859	E2f4	E2F transcription factor 4 [Source:MGI Symbol;Acc:MGI:103012]	0.0341577	0.449496	0.347274	-0.342328	protein_coding	chr8	105297663	105305369	+	1992	11.125	7.173	10.516	10.471	10.159	9.713	12.572	12.011	11.651	12.412
ENSMUSG00000049327	Setd8	SET domain containing (lysine methyltransferase) 8 [Source:MGI Symbol;Acc:MGI:1915206]	0.0341656	0.449496	0.347274	-0.296884	protein_coding	chr5	124439930	124462308	+	4034	23.259	17.571	23.075	19.866	20.119	19.3	23.357	24.501	24.325	25.814
ENSMUSG00000029283	Cdc7	cell division cycle 7 (S. cerevisiae) [Source:MGI Symbol;Acc:MGI:1309511]	0.0341728	0.449496	0.347274	0.412659	protein_coding	chr5	106964322	106984432	+	4128	4.554	3.567	4.758	3.034	3.094	3.047	2.35	2.492	3.099	2.759
ENSMUSG00000068373	D430041D05Rik	RIKEN cDNA D430041D05 gene [Source:MGI Symbol;Acc:MGI:2181743]	0.0341752	0.449496	0.347274	0.298014	protein_coding	chr2	104143073	104410334	-	15851	5.401	5.04	5.37	4.828	4.64	4.766	3.852	3.768	4.349	3.872
ENSMUSG00000052572	Dlg2	discs, large homolog 2 (Drosophila) [Source:MGI Symbol;Acc:MGI:1344351]	0.0342026	0.449496	0.347274	0.789733	protein_coding	chr7	91090706	92447003	+	10345	6.996	1.013	7.379	6.249	5.933	6.756	2.779	1.878	4.887	3.265
ENSMUSG00000032515	Csrnp1	cysteine-serine-rich nuclear protein 1 [Source:MGI Symbol;Acc:MGI:2387989]	0.0342041	0.449496	0.347274	0.705771	protein_coding	chr9	119971166	119977250	-	2870	2.316	1.867	2.374	5.213	5.738	6.1	2.185	2.461	2.3	2.503
ENSMUSG00000015882	Lcorl	ligand dependent nuclear receptor corepressor-like [Source:MGI Symbol;Acc:MGI:2651932]	0.0342363	0.449631	0.347144	0.367856	protein_coding	chr5	45697181	45857615	-	10945	6.226	3.401	6.3	4.491	4.501	4.765	3.769	3.311	4.162	3.614
ENSMUSG00000084974	Gm15567	predicted gene 15567 [Source:MGI Symbol;Acc:MGI:3783016]	0.0344024	0.451423	0.345416	1.41504	processed_transcript	chr7	27249263	27257932	-	2130	0.024	0.093	0.03	0	0.049	0.043	0	0	0	0.018
ENSMUSG00000033502	Cdc14a	CDC14 cell division cycle 14A [Source:MGI Symbol;Acc:MGI:2442676]	0.0344168	0.451423	0.345416	0.476252	protein_coding	chr3	116272553	116424032	-	11335	0.373	0.41	0.374	0.348	0.336	0.374	0.216	0.261	0.304	0.246
ENSMUSG00000078813	Leng1	leukocyte receptor cluster (LRC) member 1 [Source:MGI Symbol;Acc:MGI:1917007]	0.0344793	0.45161	0.345236	-0.465115	protein_coding	chr7	3660098	3665840	-	2222	5.186	5.966	5.115	3.733	2.921	3.089	6.745	5.423	5.462	5.641
ENSMUSG00000039100	2015-03-06	membrane-associated ring finger (C3HC4) 6 [Source:MGI Symbol;Acc:MGI:2442773]	0.0344953	0.45161	0.345236	0.292843	protein_coding	chr15	31455899	31531037	-	6236	30.352	30.142	30.502	30.964	29.593	30.887	23.603	23.657	24.731	24.696
ENSMUSG00000020889	Nr1d1	nuclear receptor subfamily 1, group D, member 1 [Source:MGI Symbol;Acc:MGI:2444210]	0.0345002	0.45161	0.345236	0.544792	protein_coding	chr11	98767932	98775333	-	3077	10.354	6.062	10.222	18.05	16.545	17.427	9.613	8.966	9.129	7.464
ENSMUSG00000039116	Gpr126	G protein-coupled receptor 126 [Source:MGI Symbol;Acc:MGI:1916151]	0.0345271	0.45161	0.345236	0.414312	protein_coding	chr10	14402585	14545036	-	6505	2.212	1.611	2.53	1.625	1.883	1.601	1.564	1.35	1.418	1.222
ENSMUSG00000041355	Ssr2	signal sequence receptor, beta [Source:MGI Symbol;Acc:MGI:1913506]	0.0345429	0.45161	0.345236	-0.325079	protein_coding	chr3	88579671	88588397	+	1167	72.784	90.225	72.18	66.721	67.961	64.662	98.007	96.872	74.316	84.451
ENSMUSG00000030120	Mlf2	myeloid leukemia factor 2 [Source:MGI Symbol;Acc:MGI:1353554]	0.0345768	0.45161	0.345236	-0.303595	protein_coding	chr6	124931388	124936138	+	1533	200.233	221.845	204.568	230.351	231.59	223.522	261.539	282.134	247.236	262.464
ENSMUSG00000029096	Htra3	HtrA serine peptidase 3 [Source:MGI Symbol;Acc:MGI:1925808]	0.0346228	0.45161	0.345236	-0.341226	protein_coding	chr5	35652041	35679782	-	3860	3.755	3.835	4.157	3.718	3.842	3.998	4.823	5.18	4.058	5.108
ENSMUSG00000047786	Lix1	limb expression 1 homolog (chicken) [Source:MGI Symbol;Acc:MGI:1913893]	0.0346342	0.45161	0.345236	-0.472615	protein_coding	chr17	17402672	17459387	+	3434	3.044	2.161	2.809	2.096	1.605	1.704	3.939	2.635	2.878	2.582
ENSMUSG00000031647	Mfap3l	microfibrillar-associated protein 3-like [Source:MGI Symbol;Acc:MGI:1918556]	0.0346642	0.45161	0.345236	0.310273	protein_coding	chr8	60632827	60676729	+	6837	15.138	13.543	15.044	11.359	11.748	11.67	10.735	10.524	10.388	9.334
ENSMUSG00000041134	Cyyr1	cysteine and tyrosine-rich protein 1 [Source:MGI Symbol;Acc:MGI:2152187]	0.0346742	0.45161	0.345236	0.912271	protein_coding	chr16	85421533	85553397	-	8894	0.645	0.071	0.698	0.443	0.333	0.502	0.2	0.149	0.318	0.245
ENSMUSG00000037221	Mospd3	motile sperm domain containing 3 [Source:MGI Symbol;Acc:MGI:1916179]	0.0346941	0.45161	0.345236	-0.324334	protein_coding	chr5	137596645	137601058	-	1651	12.301	9.976	12.784	12.461	12.342	10.771	14.978	14.839	13.735	13.865
ENSMUSG00000024059	Clip4	CAP-GLY domain containing linker protein family, member 4 [Source:MGI Symbol;Acc:MGI:1919100]	0.0346952	0.45161	0.345236	0.329137	protein_coding	chr17	71781947	71858351	+	4055	12.961	13.233	12.451	15.241	14.835	15.371	11.127	10.113	12.479	9.829
ENSMUSG00000020097	Sgpl1	sphingosine phosphate lyase 1 [Source:MGI Symbol;Acc:MGI:1261415]	0.0347685	0.452047	0.344816	0.348689	protein_coding	chr10	61098642	61147703	-	6143	9.133	5.776	8.867	9.114	9.582	9.734	6.741	6.539	6.702	6.625
ENSMUSG00000033102	Cdc14b	CDC14 cell division cycle 14B [Source:MGI Symbol;Acc:MGI:2441808]	0.0347834	0.452047	0.344816	0.431058	protein_coding	chr13	64192545	64274973	-	6083	1.65	1.272	1.717	1.785	1.744	1.833	1.089	1.03	1.476	1.212
ENSMUSG00000043168	4930426D05Rik	RIKEN cDNA 4930426D05 gene [Source:MGI Symbol;Acc:MGI:1921894]	0.0348141	0.452047	0.344816	0.510075	pseudogene	chr18	21651448	21656105	+	3001	0.973	1.164	1.071	1.219	1.221	1.105	0.867	0.603	0.793	0.815
ENSMUSG00000056492	Gpr116	G protein-coupled receptor 116 [Source:MGI Symbol;Acc:MGI:2182928]	0.0348312	0.452047	0.344816	0.396121	protein_coding	chr17	43389466	43459557	+	8535	3.442	2.627	3.942	3.587	3.81	4.178	2.033	2.276	3.224	3.103
ENSMUSG00000037014	Sstr4	somatostatin receptor 4 [Source:MGI Symbol;Acc:MGI:105372]	0.034839	0.452047	0.344816	1.2338	protein_coding	chr2	148395377	148400503	+	2195	0.416	0.018	0.537	0.333	0.366	0.42	0.09	0.08	0.318	0.052
ENSMUSG00000037336	Mfsd2b	major facilitator superfamily domain containing 2B [Source:MGI Symbol;Acc:MGI:3583946]	0.0348862	0.452374	0.344503	0.594008	protein_coding	chr12	4862440	4874359	-	5148	0.43	0.401	0.433	0.537	0.427	0.358	0.245	0.18	0.35	0.327
ENSMUSG00000054855	Rnd1	Rho family GTPase 1 [Source:MGI Symbol;Acc:MGI:2444878]	0.0349179	0.452499	0.344383	-0.303689	protein_coding	chr15	98663421	98677461	-	2967	9.815	9.631	10.204	11.511	10.302	10.916	13.093	13.167	11.623	12.184
ENSMUSG00000052957	Gas1	growth arrest specific 1 [Source:MGI Symbol;Acc:MGI:95655]	0.0349491	0.452617	0.344269	-0.400623	protein_coding	chr13	60174405	60177365	-	2961	3.196	3.083	3.516	2.98	3.252	3.33	3.516	4.487	3.365	5.214
ENSMUSG00000079442	St6galnac4	ST6 (alpha-N-acetyl-neuraminyl-2,3-beta-galactosyl-1,3)-N-acetylgalactosaminide alpha-2,6-sialyltransferase 4 [Source:MGI Symbol;Acc:MGI:1341894]	0.0350056	0.453063	0.343841	-0.350632	protein_coding	chr2	32587095	32599698	+	4035	8.186	8.006	8.047	5.925	5.733	5.149	9.325	8.271	8.425	7.851
ENSMUSG00000022602	Arc	activity regulated cytoskeletal-associated protein [Source:MGI Symbol;Acc:MGI:88067]	0.035097	0.453959	0.342983	-0.464095	protein_coding	chr15	74669083	74672570	-	3057	11.931	6.699	13.579	6.77	6.768	5.621	12.566	9.184	12.113	11.726
ENSMUSG00000036599	Chst12	carbohydrate sulfotransferase 12 [Source:MGI Symbol;Acc:MGI:1929064]	0.0351904	0.454881	0.342102	-0.33847	protein_coding	chr5	140505550	140525724	+	2362	8.676	9.359	7.952	10.242	11.005	10.259	11.939	12.839	11.163	11.438
ENSMUSG00000001076	C1ql4	complement component 1, q subcomponent-like 4 [Source:MGI Symbol;Acc:MGI:3579909]	0.0352238	0.455026	0.341964	-0.828234	protein_coding	chr15	99084686	99087817	-	874	0.418	0.045	0.291	0.233	0.359	0.474	0.587	0.455	0.563	0.612
ENSMUSG00000043940	Wdfy3	WD repeat and FYVE domain containing 3 [Source:MGI Symbol;Acc:MGI:1096875]	0.0352488	0.455063	0.341929	0.360242	protein_coding	chr5	101832956	102069921	-	15351	8.539	5.359	8.973	8.545	8.378	9.045	6.038	5.498	7.186	5.945
ENSMUSG00000021366	Hivep1	human immunodeficiency virus type I enhancer binding protein 1 [Source:MGI Symbol;Acc:MGI:96100]	0.0352844	0.455094	0.341899	0.4358	protein_coding	chr13	42052021	42185026	+	8753	4.173	2.167	4.277	4.422	4.564	4.647	2.717	2.315	3.542	3.052
ENSMUSG00000025171	Ubtd1	ubiquitin domain containing 1 [Source:MGI Symbol;Acc:MGI:2385092]	0.0353105	0.455094	0.341899	-0.369007	protein_coding	chr19	41981763	42034641	+	1527	8.844	6.082	9.486	8.601	8.934	8.266	11.313	10.725	9.345	10.711
ENSMUSG00000030607	Acan	aggrecan [Source:MGI Symbol;Acc:MGI:99602]	0.0353178	0.455094	0.341899	-0.367495	protein_coding	chr7	79053483	79115099	+	7355	1.797	1.246	1.627	1.819	1.627	1.547	1.957	1.891	2.158	2.083
ENSMUSG00000093565	2610019E17Rik	RAB26, member RAS oncogene family, opposite strand [Source:MGI Symbol;Acc:MGI:1922864]	0.0353642	0.455339	0.341665	0.749666	antisense	chr17	24528248	24528744	+	497	10.754	34.737	10.313	11.126	12.356	10.011	8.808	10.569	7.756	7.535
ENSMUSG00000000378	Ccm2	cerebral cavernous malformation 2 [Source:MGI Symbol;Acc:MGI:2384924]	0.0353812	0.455339	0.341665	-0.364309	protein_coding	chr11	6546887	6596744	+	3666	9.949	15.579	9.648	9.627	9.822	8.771	13.803	14.377	12.024	12.894
ENSMUSG00000043019	Edem3	ER degradation enhancer, mannosidase alpha-like 3 [Source:MGI Symbol;Acc:MGI:1914217]	0.0354409	0.455543	0.34147	0.343513	protein_coding	chr1	151755374	151822328	+	6604	9.4	6.382	9.01	7.517	6.636	7.199	5.446	4.926	7.19	5.937
ENSMUSG00000022099	Dmtn	dematin actin binding protein [Source:MGI Symbol;Acc:MGI:99670]	0.0355196	0.455543	0.34147	-0.366659	protein_coding	chr14	70602184	70636048	-	4629	24.933	16.316	24.999	31.454	28.508	28.503	31.379	31.488	34.238	32.526
ENSMUSG00000003420	Fcgrt	Fc receptor, IgG, alpha chain transporter [Source:MGI Symbol;Acc:MGI:103017]	0.0355247	0.455543	0.34147	-0.401592	protein_coding	chr7	45092993	45103822	-	1738	16.83	26.535	16.082	14.317	17.526	13.068	22.942	24.764	18.568	23.351
ENSMUSG00000032878	Ccdc85a	coiled-coil domain containing 85A [Source:MGI Symbol;Acc:MGI:2445069]	0.0355426	0.455543	0.34147	0.307	protein_coding	chr11	28385685	28584324	-	6971	8.243	7.646	8.741	7.18	7.173	7.448	5.533	5.42	6.859	6.491
ENSMUSG00000091166	Tstd1		0.0355555	0.455543	0.34147	-0.888355	protein_coding	chr1	171419033	171420352	+	551	0.852	0.432	0.751	0.221	0.317	0.251	0.787	1.041	0.819	0.902
ENSMUSG00000028937	Acot7	acyl-CoA thioesterase 7 [Source:MGI Symbol;Acc:MGI:1917275]	0.03557	0.455543	0.34147	-0.368773	protein_coding	chr4	152178134	152271855	+	2124	124.83	209.951	125.944	135.589	132.998	130.246	187.411	192.408	162.188	180.6
ENSMUSG00000026051	1500015O10Rik	RIKEN cDNA 1500015O10 gene [Source:MGI Symbol;Acc:MGI:1926146]	0.0355728	0.455543	0.34147	-0.68217	protein_coding	chr1	43730602	43742578	+	902	7.052	8.096	4.765	3.471	3.017	2.707	7.958	10.913	4.273	7.16
ENSMUSG00000056665	Them6	thioesterase superfamily member 6 [Source:MGI Symbol;Acc:MGI:1925301]	0.0355748	0.455543	0.34147	-0.365685	protein_coding	chr15	74721234	74724373	+	1488	36.496	38.221	39.109	57.301	51.846	51.487	55.925	65.295	52.166	57.142
ENSMUSG00000063652	Slc22a21	solute carrier family 22 (organic cation transporter), member 21 [Source:MGI Symbol;Acc:MGI:1929481]	0.0356426	0.455998	0.341037	0.558358	protein_coding	chr11	53949965	53980332	-	3645	1.445	0.991	1.459	1.807	2.154	2.262	0.995	1.235	1.192	1.038
ENSMUSG00000038022	Fam188b	family with sequence similarity 188, member B [Source:MGI Symbol;Acc:MGI:3583959]	0.0356944	0.455998	0.341037	-0.42937	protein_coding	chr6	55203383	55320222	+	4270	0.977	0.79	0.917	0.933	0.932	0.895	1.145	1.241	1.2	1.181
ENSMUSG00000097393	D030068K23Rik	RIKEN cDNA D030068K23 gene [Source:MGI Symbol;Acc:MGI:3037424]	0.0357087	0.455998	0.341037	0.718107	lincRNA	chr8	109075222	109273811	+	6928	0.12	0.097	0.211	0.246	0.186	0.14	0.102	0.102	0.077	0.105
ENSMUSG00000018481	Appbp2	amyloid beta precursor protein (cytoplasmic tail) binding protein 2 [Source:MGI Symbol;Acc:MGI:1914134]	0.035745	0.455998	0.341037	0.325312	protein_coding	chr11	85187262	85235130	-	6463	24.328	17.041	24.51	22.856	22.146	24.428	16.464	16.365	20.094	17.052
ENSMUSG00000042251	Pm20d1	peptidase M20 domain containing 1 [Source:MGI Symbol;Acc:MGI:2442939]	0.035811	0.455998	0.341037	-0.433128	protein_coding	chr1	131797381	131821473	+	4442	1.655	0.992	1.555	1.4	1.123	1.276	1.58	1.799	1.846	1.772
ENSMUSG00000032402	Smad3	SMAD family member 3 [Source:MGI Symbol;Acc:MGI:1201674]	0.035822	0.455998	0.341037	0.450114	protein_coding	chr9	63646767	63757994	-	5542	4.634	3.137	4.733	6.442	6.321	6.675	3.338	3.345	4.358	4.172
ENSMUSG00000002930	Ppp1r17	protein phosphatase 1, regulatory subunit 17 [Source:MGI Symbol;Acc:MGI:1333876]	0.0358848	0.455998	0.341037	0.558748	protein_coding	chr6	56017515	56032688	+	1738	1.83	1.416	1.63	2.035	2.309	2.677	1.089	1.397	1.534	1.187
ENSMUSG00000026644	Acbd7	acyl-Coenzyme A binding domain containing 7 [Source:MGI Symbol;Acc:MGI:1925495]	0.0358997	0.455998	0.341037	0.836501	protein_coding	chr2	3336168	3340993	+	531	1.768	5.531	1.918	1.838	2.497	1.822	1.634	1.579	1.313	1.008
ENSMUSG00000039103	Nexn	nexilin [Source:MGI Symbol;Acc:MGI:1916060]	0.0359032	0.455998	0.341037	-0.332932	protein_coding	chr3	152236986	152266320	-	2562	7.021	7.079	6.623	7.205	5.843	7.031	9.036	8.649	7.378	8.308
ENSMUSG00000097509	B230322F03Rik	RIKEN cDNA B230322F03 gene [Source:MGI Symbol;Acc:MGI:3704291]	0.035909	0.455998	0.341037	0.736966	protein_coding	chr7	35555367	35556935	+	1569	0.598	1.619	0.67	0.829	0.89	1.086	0.427	0.619	0.601	0.536
ENSMUSG00000052631	Sh2d6	SH2 domain containing 6 [Source:MGI Symbol;Acc:MGI:1918380]	0.0359114	0.455998	0.341037	0.766713	protein_coding	chr6	72513644	72521634	-	1737	0.42	0.663	0.77	1.334	1.065	0.875	0.386	0.61	0.401	0.55
ENSMUSG00000027797	Dclk1	doublecortin-like kinase 1 [Source:MGI Symbol;Acc:MGI:1330861]	0.0359116	0.455998	0.341037	0.298749	protein_coding	chr3	55242526	55539064	+	12991	15.892	14.484	16.443	14.885	13.346	15.015	11.503	10.941	13.09	11.916
ENSMUSG00000026361	Cdc73	cell division cycle 73, Paf1/RNA polymerase II complex component [Source:MGI Symbol;Acc:MGI:2384876]	0.0359228	0.455998	0.341037	0.30993	protein_coding	chr1	143598797	143702893	-	11966	3.246	2.806	3.506	2.678	2.619	3.03	2.248	2.217	2.419	2.453
ENSMUSG00000034205	Loxl2	lysyl oxidase-like 2 [Source:MGI Symbol;Acc:MGI:2137913]	0.0359301	0.455998	0.341037	0.804249	protein_coding	chr14	69609068	69693698	+	3269	0.678	0.243	0.808	0.684	0.854	1.311	0.471	0.257	0.426	0.538
ENSMUSG00000078949	R3hdml	R3H domain containing-like [Source:MGI Symbol;Acc:MGI:3650937]	0.0359437	0.455998	0.341037	-1.02554	protein_coding	chr2	163492318	163502612	+	1094	0.048	0.036	0.058	0.074	0.032	0.042	0.216	0.081	0.037	0.21
ENSMUSG00000031355	Arhgap6	Rho GTPase activating protein 6 [Source:MGI Symbol;Acc:MGI:1196332]	0.0360557	0.457137	0.339954	0.407948	protein_coding	chrX	168795099	169304435	+	12128	0.813	0.671	0.829	0.624	0.665	0.782	0.468	0.542	0.548	0.577
ENSMUSG00000064343	mt-Tq	mitochondrially encoded tRNA glutamine [Source:MGI Symbol;Acc:MGI:102477]	0.0360806	0.45717	0.339922	1.61298	Mt_tRNA	chrM	3772	3842	-	71	3.305	25.154	1.345	2.291	4.423	1.298	0.555	2.487	1.733	2.153
ENSMUSG00000030788	Rnf141	ring finger protein 141 [Source:MGI Symbol;Acc:MGI:1914400]	0.0361068	0.457219	0.339876	0.295192	protein_coding	chr7	110800432	110844457	-	5861	19.51	21.683	19.076	20.16	19.574	19.871	16.829	15.154	15.588	15.916
ENSMUSG00000023064	Sncg	synuclein, gamma [Source:MGI Symbol;Acc:MGI:1298397]	0.036168	0.457513	0.339597	-0.477252	protein_coding	chr14	34370274	34374789	-	852	88.218	202.54	85.714	106.708	105.946	95.111	194.187	162.582	129.081	136.261
ENSMUSG00000081783	Gm15599	predicted gene 15599 [Source:MGI Symbol;Acc:MGI:3783046]	0.0361746	0.457513	0.339597	1.26303	pseudogene	chr17	5110781	5112119	-	775	0.135	0.102	0.123	0.052	0.045	0.119	0	0	0	0.049
ENSMUSG00000005354	Txn2	thioredoxin 2 [Source:MGI Symbol;Acc:MGI:1929468]	0.0362265	0.457583	0.33953	-0.323573	protein_coding	chr15	77915047	77929006	-	4208	25.538	33.709	25.525	25.577	25.68	24.578	32.757	37.366	28.279	32.248
ENSMUSG00000031907	Zfp90	zinc finger protein 90 [Source:MGI Symbol;Acc:MGI:104786]	0.0362412	0.457583	0.33953	0.351902	protein_coding	chr8	106415339	106425889	+	2632	6.508	6.258	6.144	7.044	6.735	7.596	5.2	5.3	5.281	4.719
ENSMUSG00000066197	Gpr139	G protein-coupled receptor 139 [Source:MGI Symbol;Acc:MGI:2685341]	0.0362471	0.457583	0.33953	1.44478	protein_coding	chr7	119144323	119184374	-	1038	0.653	0	0.736	0.744	0.504	0.71	0.114	0	0.435	0.184
ENSMUSG00000040829	Zmynd15	zinc finger, MYND-type containing 15 [Source:MGI Symbol;Acc:MGI:3603821]	0.0362966	0.457927	0.339204	-0.70044	protein_coding	chr11	70459433	70466202	+	4409	0.124	0.081	0.181	0.092	0.158	0.136	0.17	0.2	0.177	0.277
ENSMUSG00000021411	Pxdc1	PX domain containing 1 [Source:MGI Symbol;Acc:MGI:1914145]	0.0363301	0.458068	0.33907	-0.373517	protein_coding	chr13	34627840	34652681	-	2103	8.182	10.172	8.568	6.67	6.769	6.002	9.977	10.243	9.203	9.54
ENSMUSG00000045048	Gm9795	predicted pseudogene 9795 [Source:MGI Symbol;Acc:MGI:3704361]	0.0363707	0.458282	0.338867	1.26303	pseudogene	chr10	56655949	56656889	+	941	0.166	0.127	0.101	0	0.111	0	0.042	0	0	0
ENSMUSG00000041817	Fam169a	family with sequence similarity 169, member A [Source:MGI Symbol;Acc:MGI:2444268]	0.0363918	0.458282	0.338867	0.377427	protein_coding	chr13	97067287	97129521	+	4589	8.204	5.639	8.026	10.136	9.033	9.848	5.801	5.877	7.184	6.579
ENSMUSG00000038127	Ccdc50	coiled-coil domain containing 50 [Source:MGI Symbol;Acc:MGI:1914751]	0.0364685	0.458342	0.338811	0.310047	protein_coding	chr16	27388869	27452218	+	8639	9.844	7.02	9.85	8.622	8.607	9.108	6.779	6.51	7.234	7.197
ENSMUSG00000015709	Arnt2	aryl hydrocarbon receptor nuclear translocator 2 [Source:MGI Symbol;Acc:MGI:107188]	0.036513	0.458342	0.338811	0.487221	protein_coding	chr7	84246281	84409959	-	5988	27.956	13.468	27.964	35.703	35.889	37.36	19.021	18.12	24.502	21.06
ENSMUSG00000054640	Slc8a1	solute carrier family 8 (sodium/calcium exchanger), member 1 [Source:MGI Symbol;Acc:MGI:107956]	0.0365148	0.458342	0.338811	0.781576	protein_coding	chr17	81388691	81649607	-	2934	2.897	0.568	3.288	2.91	2.902	3.344	1.438	0.873	1.943	1.719
ENSMUSG00000065509	Mir421	microRNA 421 [Source:MGI Symbol;Acc:MGI:3718516]	0.0365173	0.458342	0.338811	1.48543	miRNA	chrX	103572915	103572999	-	85	1.227	0	0.375	2.392	0.821	1.084	0	0.519	0	0
ENSMUSG00000097023	AI854517	expressed sequence AI854517 [Source:MGI Symbol;Acc:MGI:2142071]	0.0365309	0.458342	0.338811	0.483814	lincRNA	chr7	79500026	79534403	+	4365	4.348	4.383	3.727	6.455	6.155	7.705	3.569	5.067	3.466	3.187
ENSMUSG00000097372	Gm26876	predicted gene, 26876 [Source:MGI Symbol;Acc:MGI:5477370]	0.0365424	0.458342	0.338811	1.06274	lincRNA	chr10	128645884	128649811	+	2387	0.153	0.083	0.093	0.102	0.132	0.077	0.083	0.037	0.034	0.032
ENSMUSG00000086847	Gm16065	T-box 3, opposite strand 2 [Source:MGI Symbol;Acc:MGI:3801954]	0.0365619	0.458342	0.338811	-1.16993	processed_transcript	chr5	119685095	119691218	-	1345	0	0	0	0	0	0	0.117	0	0	0.028
ENSMUSG00000025227	Tmem180	transmembrane protein 180 [Source:MGI Symbol;Acc:MGI:1922396]	0.0365753	0.458342	0.338811	-0.328585	protein_coding	chr19	46341121	46375252	+	2804	7.262	5.945	6.732	7.845	7.118	7.755	8.425	8.926	8.146	9.308
ENSMUSG00000019763	Rmnd1	required for meiotic nuclear division 1 homolog (S. cerevisiae) [Source:MGI Symbol;Acc:MGI:1913334]	0.0366595	0.458689	0.338482	-0.351023	protein_coding	chr10	4401915	4432388	-	5894	3.632	3.36	3.603	2.642	2.617	2.65	4.075	4.261	3.332	3.611
ENSMUSG00000098202	B830012L14Rik	RIKEN cDNA B830012L14 gene [Source:MGI Symbol;Acc:MGI:2443332]	0.0366695	0.458689	0.338482	-0.855052	lincRNA	chr12	109695586	109702587	+	4505	0.046	0.044	0.049	0.045	0.023	0.02	0.079	0.098	0.082	0.042
ENSMUSG00000020589	Fam49a	family with sequence similarity 49, member A [Source:MGI Symbol;Acc:MGI:1261783]	0.0367279	0.458689	0.338482	0.350087	protein_coding	chr12	12262139	12376359	+	4846	17.447	10.721	17.658	15.665	15.322	16.209	10.759	10.466	13.615	12.396
ENSMUSG00000020496	Rnf187	ring finger protein 187 [Source:MGI Symbol;Acc:MGI:1914224]	0.0367319	0.458689	0.338482	-0.288279	protein_coding	chr11	58932288	58938916	-	1949	149.415	151.463	152.019	161.533	161.106	155.461	183.133	189.889	183.988	181.758
ENSMUSG00000036932	Aifm1	apoptosis-inducing factor, mitochondrion-associated 1 [Source:MGI Symbol;Acc:MGI:1349419]	0.0367335	0.458689	0.338482	-0.300428	protein_coding	chrX	48474944	48513563	-	4006	10.159	10.214	10.426	8.302	8.562	7.785	12.001	11.03	10.85	10.388
ENSMUSG00000038555	Reep2	receptor accessory protein 2 [Source:MGI Symbol;Acc:MGI:2385070]	0.0367543	0.458689	0.338482	-0.292919	protein_coding	chr18	34840589	34847463	+	1926	51.898	58.378	50.446	54.128	55.509	55.086	66.039	68.69	60.72	63.829
ENSMUSG00000097107	Gm6846	predicted gene 6846 [Source:MGI Symbol;Acc:MGI:3779636]	0.0367907	0.458689	0.338482	1.34104	lincRNA	chr10	21830499	21844851	-	1818	0.029	0	0.018	0.067	0.058	0.101	0	0.024	0	0
ENSMUSG00000033253	Szt2	seizure threshold 2 [Source:MGI Symbol;Acc:MGI:3033336]	0.0367912	0.458689	0.338482	0.362408	protein_coding	chr4	118362743	118409273	-	11947	3.662	2.173	3.85	3.284	3.394	3.582	2.251	2.298	2.911	2.581
ENSMUSG00000020286	1700093K21Rik	RIKEN cDNA 1700093K21 gene [Source:MGI Symbol;Acc:MGI:1914608]	0.03683	0.458689	0.338482	1.28011	protein_coding	chr11	23516203	23521155	-	2007	0.104	0.158	0.016	0.223	0.156	0.161	0.039	0.11	0	0.038
ENSMUSG00000028385	Snx30	sorting nexin family member 30 [Source:MGI Symbol;Acc:MGI:2443882]	0.0368411	0.458689	0.338482	0.432323	protein_coding	chr4	59805840	59904737	+	7795	13.04	6.028	12.125	12.55	13.236	14.084	8.045	7.124	10.2	8.77
ENSMUSG00000089671	Gm16537	predicted gene 16537 [Source:MGI Symbol;Acc:MGI:4414957]	0.036849	0.458689	0.338482	1.14543	antisense	chr15	99715543	99724474	-	702	0.483	1.3	0.363	0.695	0.348	0.328	0.225	0.126	0.234	0.381
ENSMUSG00000085929	Gm13421	predicted gene 13421 [Source:MGI Symbol;Acc:MGI:3649922]	0.0369832	0.459615	0.337605	0.842459	processed_transcript	chr2	27540426	27543362	+	803	0.682	0.297	0.674	0.608	0.695	0.459	0.295	0.165	0.409	0.286
ENSMUSG00000043340	6530409C15Rik	RIKEN cDNA 6530409C15 gene [Source:MGI Symbol;Acc:MGI:1923474]	0.0369943	0.459615	0.337605	0.662965	protein_coding	chr6	28215555	28260862	+	2013	0.414	0.453	0.364	0.485	0.451	0.526	0.196	0.307	0.244	0.323
ENSMUSG00000042997	Nhlrc3	NHL repeat containing 3 [Source:MGI Symbol;Acc:MGI:2444520]	0.0369997	0.459615	0.337605	0.4825	protein_coding	chr3	53448588	53463323	-	5601	2.039	1.148	1.915	1.996	2.174	2.55	1.275	1.214	1.684	1.31
[truncated: 18,863 more rows]
