# Supplementary material for: In vitro and in vivo effects of 2,4 diaminoquinazoline inhibitors of the decapping scavenger enzyme DcpS: Context-specific modulation of SMN transcript levels
Source: PLoS One. 2017 Sep 25;12(9):e0185079. doi: 10.1371/journal.pone.0185079 (PMC5612656; doi:10.1371/journal.pone.0185079)
Supplement: S10 Table — (XLSX) [file pone.0185079.s015.xlsx]

## Sheet: WT-Veh_vs_2B-859_all
ENSEMBL	gene	desc	p-value	adjusted p-value	-log10 adj P	log2(fold-change)	gene_type	chr	start	end	strand	length	2B- RG-1	2B- RG-2	2B- RG-3	2B- RG-4	2B- RG-5	2B- RG-6	2B+ Veh1	2B+ Veh4	2B+ Veh5	2B+ Veh6
ENSMUSG00000022860	Chodl	chondrolectin [Source:MGI Symbol;Acc:MGI:2179069]	5.02056e-61	1.03007e-56	55.9871	-2.12153	protein_coding	chr16	78930948	78951733	+	3820	1.916	1.536	1.7	2.003	1.4	1.352	8.136	7.719	5.636	6.092
ENSMUSG00000098178	Gm26924	YY1 associated myogenesis RNA 1 [Source:MGI Symbol;Acc:MGI:5504039]	5.77651e-47	5.92584e-43	42.2273	-1.35517	lincRNA	chr17	39846958	39848788	+	1831	1073.57	1017.47	1412.21	1018.71	1053.46	1009.61	2810.33	3015.26	2430.86	2475.47
ENSMUSG00000029304	Spp1	secreted phosphoprotein 1 [Source:MGI Symbol;Acc:MGI:98389]	2.74104e-46	1.8746e-42	41.7271	-1.10675	protein_coding	chr5	104435118	104441050	+	1648	24.689	24.095	22.669	27.806	22.153	22.849	55.21	49.098	42.449	51.223
ENSMUSG00000072812	Ahnak2	AHNAK nucleoprotein 2 [Source:MGI Symbol;Acc:MGI:2144831]	1.68896e-43	8.66312e-40	39.0623	-1.26034	protein_coding	chr12	112772194	112802657	-	14163	1.75	1.256	1.342	1.756	1.61	1.47	3.645	3.743	3.361	3.27
ENSMUSG00000042579	4632404H12Rik	RIKEN cDNA 4632404H12 gene [Source:MGI Symbol;Acc:MGI:1921284]	3.17224e-40	1.3017e-36	35.8855	1.50434	protein_coding	chr3	89767511	89773240	-	2791	4.768	4.582	4.808	5.167	4.403	4.092	1.47	1.645	1.543	1.547
ENSMUSG00000073940	Hbb-bt	hemoglobin, beta adult t chain [Source:MGI Symbol;Acc:MGI:5474850]	2.88626e-35	9.86957e-32	31.0057	-1.97395	protein_coding	chr7	103812524	103813996	-	703	18.882	13.657	12.931	8.262	9.718	11.884	55.877	42.447	44.097	46.477
ENSMUSG00000020396	Nefh	neurofilament, heavy polypeptide [Source:MGI Symbol;Acc:MGI:97309]	7.60411e-35	2.22877e-31	30.6519	-0.8026	protein_coding	chr11	4938754	4948064	-	3994	171.393	165.478	173.212	200.601	181.963	176.602	302.085	293.339	295.765	296.691
ENSMUSG00000052305	Hbb-bs	hemoglobin, beta adult s chain [Source:MGI Symbol;Acc:MGI:5474852]	5.60663e-33	1.354e-29	28.8684	-2.33659	protein_coding	chr7	103826534	103828096	-	863	190.247	140.724	118.13	73.382	77.068	87.031	627.555	510.737	482.467	582.069
ENSMUSG00000029359	Tesc	tescalcin [Source:MGI Symbol;Acc:MGI:1930803]	6.0878e-33	1.354e-29	28.8684	-1.31107	protein_coding	chr5	118027743	118061878	+	1591	5.102	4.828	4.925	6.168	5.793	5.555	13.039	14.844	10.773	12.706
ENSMUSG00000023484	Prph	peripherin [Source:MGI Symbol;Acc:MGI:97774]	6.59942e-33	1.354e-29	28.8684	-1.2234	protein_coding	chr15	99055174	99058978	+	1865	31.646	26.498	30.291	32.41	29.285	25.124	83.933	65.658	55.033	56.225
ENSMUSG00000005716	Pvalb	parvalbumin [Source:MGI Symbol;Acc:MGI:97821]	1.04499e-31	1.94909e-28	27.7102	-1.023	protein_coding	chr15	78191114	78206400	-	1041	42.026	43.957	42.707	47.867	42.015	43.964	78.348	104.738	72.754	84.064
ENSMUSG00000068854	Hist2h2be	histone cluster 2, H2be [Source:MGI Symbol;Acc:MGI:2448415]	1.49357e-31	2.55362e-28	27.5928	1.48986	protein_coding	chr3	96221121	96223738	+	2618	3.558	3.626	4.25	3.963	4.142	3.993	1.476	1.416	1.143	1.27
ENSMUSG00000030669	Calca	calcitonin/calcitonin-related polypeptide, alpha [Source:MGI Symbol;Acc:MGI:2151253]	4.50096e-31	7.10356e-28	27.1485	-2.10747	protein_coding	chr7	114631480	114636357	-	1480	6.721	5.067	5.733	5.954	7.4	4.145	38.187	21.087	18.674	18.668
ENSMUSG00000029544	Cabp1	calcium binding protein 1 [Source:MGI Symbol;Acc:MGI:1352750]	4.06354e-30	5.95512e-27	26.2251	-0.816672	protein_coding	chr5	115168689	115194381	-	2413	31.242	32.777	31.395	26.544	28.851	27.263	50.439	54.643	45.356	49.268
ENSMUSG00000027489	Necab3	N-terminal EF-hand calcium binding protein 3 [Source:MGI Symbol;Acc:MGI:1861721]	6.82309e-30	9.33262e-27	26.03	-0.784832	protein_coding	chr2	154544399	154558890	-	2548	12.3	12.769	12.606	12.938	13.25	13.416	21.778	23.024	18.829	21.282
ENSMUSG00000026384	Ptpn4	protein tyrosine phosphatase, non-receptor type 4 [Source:MGI Symbol;Acc:MGI:1099792]	2.31671e-29	2.97074e-26	25.5271	1.51271	protein_coding	chr1	119658044	119837613	-	5744	1.981	2.05	1.877	2.085	2.102	2.087	0.57	0.538	0.864	0.719
ENSMUSG00000045246	Kcng4	potassium voltage-gated channel, subfamily G, member 4 [Source:MGI Symbol;Acc:MGI:1913983]	4.51523e-28	5.44935e-25	24.2637	-0.683552	protein_coding	chr8	119623854	119635680	-	3806	14.86	13.565	13.319	14.461	13.42	13.912	20.859	20.854	22.679	21.025
ENSMUSG00000069919	Hba-a1	hemoglobin alpha, adult chain 1 [Source:MGI Symbol;Acc:MGI:96015]	7.63911e-28	8.70731e-25	24.0601	-2.17084	protein_coding	chr11	32283511	32284465	+	812	134.264	91.96	75.277	49.083	51.104	60.737	360.102	328.951	287.19	346.093
ENSMUSG00000025507	Lrdd	p53 induced death domain protein 1 [Source:MGI Symbol;Acc:MGI:1889507]	8.59142e-28	9.27738e-25	24.0326	1.72463	protein_coding	chr7	141438113	141444025	-	4428	1.277	1.383	1.506	1.375	1.494	1.249	0.49	0.299	0.398	0.38
ENSMUSG00000041959	S100a10	S100 calcium binding protein A10 (calpactin) [Source:MGI Symbol;Acc:MGI:1339468]	1.1177e-26	1.1466e-23	22.9406	-0.951143	protein_coding	chr3	93555080	93564643	+	1212	25.226	22.988	23.109	23.763	23.233	20.679	49.852	45.745	33.765	41.935
ENSMUSG00000035202	Lars2	leucyl-tRNA synthetase, mitochondrial [Source:MGI Symbol;Acc:MGI:2142973]	2.10608e-26	2.05764e-23	22.6866	-0.978636	protein_coding	chr9	123366940	123462664	+	3881	207.99	206.956	285.402	248.841	242.863	218.942	426.962	507.079	427.382	409.988
ENSMUSG00000039195	1110008P14Rik	RIKEN cDNA 1110008P14 gene [Source:MGI Symbol;Acc:MGI:1920987]	7.81631e-26	7.28942e-23	22.1373	-0.810743	protein_coding	chr2	32377097	32381938	-	2694	26.81	26.763	26.16	26.868	25.869	28.209	49.731	50.271	37.581	42.115
ENSMUSG00000031760	Mt3	metallothionein 3 [Source:MGI Symbol;Acc:MGI:97173]	1.19009e-25	1.06161e-22	21.974	-0.81739	protein_coding	chr8	94152607	94154148	+	538	226.39	208.764	227.229	237.135	236.766	257.681	368.588	442.823	352.738	401.32
ENSMUSG00000031762	Mt2	metallothionein 2 [Source:MGI Symbol;Acc:MGI:97172]	2.52734e-25	2.16056e-22	21.6654	-1.43877	protein_coding	chr8	94172618	94173567	+	556	245.808	268.862	269.235	230.034	210.312	276.123	398.152	716.05	672.46	801.055
ENSMUSG00000022385	Gtse1	G two S phase expressed protein 1 [Source:MGI Symbol;Acc:MGI:1352755]	5.99996e-25	4.92405e-22	21.3077	1.89952	protein_coding	chr15	85859707	85876572	+	2721	1.431	1.585	1.464	1.428	1.621	1.276	0.377	0.276	0.407	0.407
ENSMUSG00000006205	Htra1	HtrA serine peptidase 1 [Source:MGI Symbol;Acc:MGI:1929076]	1.03928e-24	7.91908e-22	21.1013	-0.692946	protein_coding	chr7	130936111	130985660	+	2879	58.01	58.392	57.89	55.152	59.888	54.265	80.207	92.671	83.222	97.44
ENSMUSG00000032060	Cryab	crystallin, alpha B [Source:MGI Symbol;Acc:MGI:88516]	1.04214e-24	7.91908e-22	21.1013	-0.806644	protein_coding	chr9	50752758	50756633	+	1185	195.515	195.34	182.875	197.914	171.032	190.895	322.037	365.435	264.926	310.583
ENSMUSG00000058743	Kcnj14	potassium inwardly-rectifying channel, subfamily J, member 14 [Source:MGI Symbol;Acc:MGI:2384820]	7.37387e-24	5.40321e-21	20.2673	-1.38724	protein_coding	chr7	45816461	45824756	-	2654	2.219	1.502	1.941	2.309	2.07	1.414	5.186	4.957	4.249	4.78
ENSMUSG00000031765	Mt1	metallothionein 1 [Source:MGI Symbol;Acc:MGI:97171]	9.0436e-24	6.39819e-21	20.1939	-1.19357	protein_coding	chr8	94179089	94180325	+	540	404.897	423.428	410.368	386.096	360.928	458.072	604.589	974.167	903.031	1075.31
ENSMUSG00000021645	Smn1	survival motor neuron 1 [Source:MGI Symbol;Acc:MGI:109257]	1.33551e-23	9.13357e-21	20.0394	-1.1622	protein_coding	chr13	100124852	100137690	+	2592	2.336	2.195	2.438	2.133	2.259	1.915	5.097	5.399	4.082	4.408
ENSMUSG00000029219	Slc10a4	solute carrier family 10 (sodium/bile acid cotransporter family), member 4 [Source:MGI Symbol;Acc:MGI:3606480]	2.01868e-23	1.33604e-20	19.8742	-1.01384	protein_coding	chr5	73006904	73014683	+	3813	2.347	2.204	2.282	2.689	2.408	2.286	5.368	4.33	4.355	4.279
ENSMUSG00000060152	Pop5	processing of precursor 5, ribonuclease P/MRP family (S. cerevisiae) [Source:MGI Symbol;Acc:MGI:2151221]	2.22368e-23	1.42573e-20	19.846	-0.741665	protein_coding	chr5	115235836	115245351	+	2296	14.113	13.949	12.877	13.224	12.705	12.902	22.331	23.456	18.02	21.171
ENSMUSG00000035236	Scai	suppressor of cancer cell invasion [Source:MGI Symbol;Acc:MGI:2443716]	2.45309e-23	1.52515e-20	19.8167	0.725707	protein_coding	chr2	39066214	39190730	-	11668	3.943	4.034	4.051	3.701	4.027	3.417	2.248	2.141	2.435	2.086
ENSMUSG00000097061	9330151L19Rik	RIKEN cDNA 9330151L19 gene [Source:MGI Symbol;Acc:MGI:3041168]	5.51174e-23	3.32601e-20	19.4781	0.762822	protein_coding	chr12	69197211	69199868	+	2546	14.426	16.109	15.286	15.009	13.928	13.205	7.683	8.6	8.858	7.835
ENSMUSG00000027712	Anxa5	annexin A5 [Source:MGI Symbol;Acc:MGI:106008]	6.66674e-23	3.90804e-20	19.408	-0.879335	protein_coding	chr3	36448925	36475843	-	1678	35.153	34.46	34.853	34.9	35.974	34.153	56.08	50.904	62.315	75.973
ENSMUSG00000025147	Mob2	MOB kinase activator 2 [Source:MGI Symbol;Acc:MGI:1919891]	7.54261e-23	4.19303e-20	19.3775	-0.638324	protein_coding	chr7	142008553	142061034	-	1456	26.391	26.924	26.164	25.64	24.776	25.224	39.791	41.778	34.922	37.322
ENSMUSG00000028963	Uts2	urotensin 2 [Source:MGI Symbol;Acc:MGI:1346329]	7.56164e-23	4.19303e-20	19.3775	-1.61372	protein_coding	chr4	150997097	151001810	+	538	3.896	2.828	3.943	3.797	3.628	3.376	13.489	10.174	9.222	9.66
ENSMUSG00000025731	0610011F06Rik	RIKEN cDNA 0610011F06 gene [Source:MGI Symbol;Acc:MGI:1915597]	2.18797e-22	1.18133e-19	18.9276	-0.775931	protein_coding	chr17	25875464	25886007	+	1109	17.16	16.139	16.824	15.965	16.655	16.922	28.237	30.649	24.256	25.74
ENSMUSG00000004951	Hspb1	heat shock protein 1 [Source:MGI Symbol;Acc:MGI:96240]	6.69606e-22	3.52264e-19	18.4531	-1.1213	protein_coding	chr5	135887919	135889563	+	1031	13.521	14.865	14.528	14.22	11.5	13.075	22.799	26.203	28.238	35.99
ENSMUSG00000056596	Trnp1	TMF1-regulated nuclear protein 1 [Source:MGI Symbol;Acc:MGI:1916789]	1.12906e-21	5.74387e-19	18.2408	-0.604421	protein_coding	chr4	133491100	133498550	-	1654	76.253	77.412	75.115	75.632	72.293	67.761	103.868	118.497	101.274	106.533
ENSMUSG00000051107	Gm15440	predicted gene 15440 [Source:MGI Symbol;Acc:MGI:3642353]	1.14782e-21	5.74387e-19	18.2408	-0.803216	protein_coding	chr13	51685529	51701041	-	1231	103.537	114.048	117.56	105.07	107.47	130.158	197.741	198.983	158.159	199.391
ENSMUSG00000071337	Tia1	cytotoxic granule-associated RNA binding protein 1 [Source:MGI Symbol;Acc:MGI:107914]	2.25955e-21	1.10379e-18	17.9571	0.674562	protein_coding	chr6	86404219	86433403	+	12945	5.143	5.542	5.578	5.177	5.185	4.524	2.852	3.1	3.336	3.123
ENSMUSG00000038055	Dexi	dexamethasone-induced transcript [Source:MGI Symbol;Acc:MGI:1926236]	4.95326e-21	2.3634e-18	17.6265	-0.572856	protein_coding	chr16	10502531	10543054	-	3353	14.089	13.323	13.221	13.535	13.917	13.83	19.043	21.025	18.271	19.295
ENSMUSG00000047766	Lrrc49	leucine rich repeat containing 49 [Source:MGI Symbol;Acc:MGI:2442689]	1.1857e-20	5.4071e-18	17.267	-0.514353	protein_coding	chr9	60568859	60688158	-	6310	26.019	26.47	25.404	26.643	25.715	25.846	35.395	36.573	34.942	35.071
ENSMUSG00000030002	Dusp11	dual specificity phosphatase 11 (RNA/RNP complex 1-interacting) [Source:MGI Symbol;Acc:MGI:1919352]	1.18594e-20	5.4071e-18	17.267	0.730383	protein_coding	chr6	85942268	85961667	-	7639	10.121	11.283	10.795	10.382	11.106	9.246	5.751	5.495	6.925	5.953
ENSMUSG00000024661	Fth1	ferritin heavy chain 1 [Source:MGI Symbol;Acc:MGI:95588]	1.48091e-20	6.60519e-18	17.1801	-0.620272	protein_coding	chr19	9982703	9985092	+	866	2048.66	2066.48	2220.76	2027.46	1992.98	2203.09	3023.93	3320.04	2807.97	3147.07
ENSMUSG00000027435	Cd93	CD93 antigen [Source:MGI Symbol;Acc:MGI:106664]	1.89705e-20	8.15152e-18	17.0888	0.800453	protein_coding	chr2	148436640	148443563	-	6677	4.813	4.189	4.175	4.805	5.094	4.727	2.853	2.38	2.395	2.53
ENSMUSG00000019841	Rev3l	REV3-like, catalytic subunit of DNA polymerase zeta RAD54 like (S. cerevisiae) [Source:MGI Symbol;Acc:MGI:1337131]	1.90707e-20	8.15152e-18	17.0888	0.707442	protein_coding	chr10	39732118	39875211	+	13293	4.237	4.225	4.24	4.222	4.326	3.816	2.285	2.178	2.816	2.484
ENSMUSG00000024298	Zfp871	zinc finger protein 871 [Source:MGI Symbol;Acc:MGI:1921793]	2.09468e-20	8.77074e-18	17.057	1.80417	protein_coding	chr17	32771236	32788287	-	5376	1.887	1.84	1.441	1.848	2.105	1.689	0.33	0.337	0.709	0.569
ENSMUSG00000075705	Msrb1	methionine sulfoxide reductase B1 [Source:MGI Symbol;Acc:MGI:1351642]	2.88067e-20	1.18206e-17	16.9274	-0.654237	protein_coding	chr17	24736642	24742778	+	1258	18.697	19.267	18.376	20.474	21.033	20.34	29.846	31.3	27.609	29.83
ENSMUSG00000057894	Zfp329	zinc finger protein 329 [Source:MGI Symbol;Acc:MGI:1921283]	3.65325e-20	1.46968e-17	16.8328	0.832183	protein_coding	chr7	12804977	12818858	-	6732	3.617	4.284	4.103	4.314	4.048	3.777	2.191	1.888	2.443	2.095
ENSMUSG00000027602	Map1lc3a	microtubule-associated protein 1 light chain 3 alpha [Source:MGI Symbol;Acc:MGI:1915661]	5.0555e-20	1.99468e-17	16.7001	-0.609333	protein_coding	chr2	155276297	155278073	+	1181	97.976	96.973	94.203	97.003	104.43	99.752	142.629	159.49	128.988	142.599
ENSMUSG00000028037	Ifi44	interferon-induced protein 44 [Source:MGI Symbol;Acc:MGI:2443016]	5.57988e-20	2.16005e-17	16.6655	2.93467	protein_coding	chr3	151730922	151749947	-	6116	0.359	0.563	0.333	0.465	0.29	0.33	0.077	0.043	0.013	0.044
ENSMUSG00000022223	Sdr39u1	short chain dehydrogenase/reductase family 39U, member 1 [Source:MGI Symbol;Acc:MGI:1916876]	8.1511e-20	3.09696e-17	16.5091	-0.589464	protein_coding	chr14	55897286	55900232	-	1226	39.836	39.452	37.711	38.782	40.687	41.149	57.84	63.046	52.444	54.454
ENSMUSG00000036578	Fxyd7	FXYD domain-containing ion transport regulator 7 [Source:MGI Symbol;Acc:MGI:1889006]	1.14451e-19	4.20927e-17	16.3758	-0.698356	protein_coding	chr7	31042517	31051462	-	684	87.793	79.877	80.566	85.09	90.207	85.32	133.598	153.145	113.125	126.263
ENSMUSG00000006342	Susd2	sushi domain containing 2 [Source:MGI Symbol;Acc:MGI:1918983]	1.1489e-19	4.20927e-17	16.3758	-0.626205	protein_coding	chr10	75636619	75644008	-	3255	11.683	11.743	11.61	13.315	13.237	12.994	19.495	17.508	18.292	18.08
ENSMUSG00000098702	RP24-390G17.1	RIKEN cDNA 1500015A07 gene [Source:MGI Symbol;Acc:MGI:1916232]	2.04528e-19	7.36195e-17	16.133	1.42671	antisense	chr18	61726390	61735917	+	2296	3.637	3.472	3.488	2.669	3.259	2.654	1.117	1.403	0.947	1.032
ENSMUSG00000036353	P2ry12	purinergic receptor P2Y, G-protein coupled 12 [Source:MGI Symbol;Acc:MGI:1918089]	2.82149e-19	9.98079e-17	16.0008	0.610155	protein_coding	chr3	59216271	59262831	-	2379	23.913	23.286	24.201	21.249	22.35	22.478	15.368	13.007	14.375	14.553
ENSMUSG00000063108	Zfp26	zinc finger protein 26 [Source:MGI Symbol;Acc:MGI:99173]	3.28493e-19	1.14232e-16	15.9422	0.789695	protein_coding	chr9	20432972	20460162	-	9631	2.073	2.163	2.104	2.096	2.166	1.982	1.102	1.16	1.324	1.04
ENSMUSG00000055485	Soga1	suppressor of glucose, autophagy associated 1 [Source:MGI Symbol;Acc:MGI:2444575]	4.15314e-19	1.42017e-16	15.8477	1.44637	protein_coding	chr2	157015799	157079254	-	7984	5.6	5.146	4.658	5.323	5.944	6.081	1.452	1.598	2.989	1.594
ENSMUSG00000014846	Tppp3	tubulin polymerization-promoting protein family member 3 [Source:MGI Symbol;Acc:MGI:1915221]	4.29486e-19	1.44455e-16	15.8403	-0.688694	protein_coding	chr8	105467493	105471526	-	1848	106.774	107.574	110.121	112.105	103.334	120.028	193.376	175.544	144.629	164.664
ENSMUSG00000030401	Rtn2	reticulon 2 (Z-band associated protein) [Source:MGI Symbol;Acc:MGI:107612]	6.42107e-19	2.12486e-16	15.6727	-0.58243	protein_coding	chr7	19282662	19296164	+	2034	28.624	29.052	28.86	30.19	29.891	30.874	42.813	46.508	38.909	41.145
ENSMUSG00000020758	Itgb4	integrin beta 4 [Source:MGI Symbol;Acc:MGI:96613]	6.56349e-19	2.13751e-16	15.6701	-0.641463	protein_coding	chr11	115974709	116008412	+	7015	7.522	7.127	6.646	7.777	6.049	6.438	9.889	10.408	10.568	10.388
ENSMUSG00000007721	Ccdc124	coiled-coil domain containing 124 [Source:MGI Symbol;Acc:MGI:1916403]	6.97898e-19	2.23731e-16	15.6503	-0.690248	protein_coding	chr8	70868227	70873490	-	911	52.843	48.997	46.901	46.432	43.368	47.314	78.965	82.132	61.486	71.311
ENSMUSG00000063894	Zkscan8	zinc finger with KRAB and SCAN domains 8 [Source:MGI Symbol;Acc:MGI:1913815]	1.54111e-18	4.84524e-16	15.3147	0.794609	protein_coding	chr13	21513222	21531120	-	8901	3.035	3.053	3.079	3.083	3.131	2.779	1.719	1.399	1.953	1.58
ENSMUSG00000035686	Thrsp	thyroid hormone responsive [Source:MGI Symbol;Acc:MGI:109126]	1.55864e-18	4.84524e-16	15.3147	-0.828662	protein_coding	chr7	97412938	97417730	-	1277	12.219	12.682	12.509	13.864	13.445	14.254	24.8	25.234	19.202	20.289
ENSMUSG00000068220	Lgals1	lectin, galactose binding, soluble 1 [Source:MGI Symbol;Acc:MGI:96777]	2.41056e-18	7.38172e-16	15.1318	-1.11451	protein_coding	chr15	78926725	78930465	+	800	42.293	40.216	36.201	42.259	31.538	28.352	90.907	88.175	54.025	71.365
ENSMUSG00000097059	Fam120aos	family with sequence similarity 120A, opposite strand [Source:MGI Symbol;Acc:MGI:1915378]	2.4894e-18	7.51103e-16	15.1243	1.03017	lincRNA	chr13	48968287	48972031	+	1780	10.934	10.157	9.655	9.676	8.57	7.958	3.589	4.861	4.838	4.401
ENSMUSG00000098973	mmu-mir-6236	microRNA 6236 [Source:MGI Symbol;Acc:MGI:5530929]	3.40789e-18	1.01333e-15	14.9942	-1.11826	miRNA	chr9	110281287	110281409	+	123	435.203	354.648	646.526	579.673	609.493	523.679	1071.59	1104.29	1217.83	966.229
ENSMUSG00000032766	Gng11	guanine nucleotide binding protein (G protein), gamma 11 [Source:MGI Symbol;Acc:MGI:1913316]	3.61963e-18	1.06091e-15	14.9743	-0.862403	protein_coding	chr6	4003943	4008445	+	880	53.533	54.634	53.226	54.485	45.265	51.136	102.721	103.635	66.774	88.718
ENSMUSG00000003420	Fcgrt	Fc receptor, IgG, alpha chain transporter [Source:MGI Symbol;Acc:MGI:103017]	4.87449e-18	1.40859e-15	14.8512	-0.850661	protein_coding	chr7	45092993	45103822	-	1738	16.252	13.008	12.454	12.538	13.123	10.705	22.942	24.764	18.568	23.351
ENSMUSG00000025262	Fam120c	family with sequence similarity 120, member C [Source:MGI Symbol;Acc:MGI:2387687]	5.11123e-18	1.44026e-15	14.8416	1.34777	protein_coding	chrX	151344175	151471842	+	5823	4.788	4.766	4.587	5.221	5.382	4.997	1.605	1.213	2.753	1.851
ENSMUSG00000090223	Pcp4	Purkinje cell protein 4 [Source:MGI Symbol;Acc:MGI:97509]	5.12446e-18	1.44026e-15	14.8416	-0.586342	protein_coding	chr16	96467606	96525793	+	641	71.469	69.974	77.192	76.988	83.909	72.029	106.135	117.347	104.529	103.971
ENSMUSG00000029059	Fam213b	family with sequence similarity 213, member B [Source:MGI Symbol;Acc:MGI:1913719]	6.13732e-18	1.70161e-15	14.7691	-0.679165	protein_coding	chr4	154895504	154899135	-	1027	29.9	29.528	30.686	27.302	27.875	29.395	46.889	50.891	38.25	42.233
ENSMUSG00000023064	Sncg	synuclein, gamma [Source:MGI Symbol;Acc:MGI:1298397]	6.77996e-18	1.85473e-15	14.7317	-0.793286	protein_coding	chr14	34370274	34374789	-	852	99.924	86.877	92.219	102.162	90.621	91.186	194.187	162.582	129.081	136.261
ENSMUSG00000040209	Zfp704	zinc finger protein 704 [Source:MGI Symbol;Acc:MGI:2180715]	7.33629e-18	1.98051e-15	14.7032	0.654102	protein_coding	chr3	9427011	9610085	-	13843	4.948	5.08	4.753	4.844	4.951	4.557	2.795	2.58	3.46	2.94
ENSMUSG00000026017	Carf	calcium response factor [Source:MGI Symbol;Acc:MGI:2182269]	9.30549e-18	2.47949e-15	14.6056	1.67237	protein_coding	chr1	60098247	60151032	+	3314	1.737	1.618	1.528	1.535	1.538	1.632	0.333	0.32	0.73	0.496
ENSMUSG00000056665	Them6	thioesterase superfamily member 6 [Source:MGI Symbol;Acc:MGI:1925301]	1.06216e-17	2.79388e-15	14.5538	-0.584485	protein_coding	chr15	74721234	74724373	+	1488	41.765	39.664	39.158	42.506	38.746	39.545	55.925	65.295	52.166	57.142
ENSMUSG00000058897	Col25a1	collagen, type XXV, alpha 1 [Source:MGI Symbol;Acc:MGI:1924268]	1.21338e-17	3.15127e-15	14.5015	0.669851	protein_coding	chr3	130180891	130599877	+	9252	3.866	3.955	3.846	3.827	4.262	3.603	2.161	2.257	2.668	2.251
ENSMUSG00000045991	Onecut2	one cut domain, family member 2 [Source:MGI Symbol;Acc:MGI:1891408]	1.31119e-17	3.36272e-15	14.4733	0.9383	protein_coding	chr18	64340364	64398487	+	13390	0.85	0.933	0.854	0.975	0.937	0.784	0.477	0.429	0.407	0.457
ENSMUSG00000046727	Cystm1	cysteine-rich transmembrane module containing 1 [Source:MGI Symbol;Acc:MGI:1913310]	1.43982e-17	3.64702e-15	14.4381	-0.545193	protein_coding	chr18	36345619	36402980	+	2840	16.81	16.419	16.432	16.135	15.4	16.2	23.58	24.465	20.243	22.242
ENSMUSG00000022762	Ncam2	neural cell adhesion molecule 2 [Source:MGI Symbol;Acc:MGI:97282]	1.51366e-17	3.78729e-15	14.4217	1.03111	protein_coding	chr16	81200697	81624285	+	6162	4.622	4.892	4.7	5.278	5.514	5.96	2.227	1.999	3.161	2.245
ENSMUSG00000035284	Vps13c	vacuolar protein sorting 13C (yeast) [Source:MGI Symbol;Acc:MGI:2444207]	1.62841e-17	4.02532e-15	14.3952	1.40996	protein_coding	chr9	67840396	67995634	+	11523	2.073	2.232	2.239	2.256	2.654	2.182	0.667	0.536	1.228	0.822
ENSMUSG00000037652	Phc3	polyhomeotic-like 3 (Drosophila) [Source:MGI Symbol;Acc:MGI:2181434]	1.84238e-17	4.50002e-15	14.3468	0.584562	protein_coding	chr3	30899295	30969415	-	14670	3.563	3.89	3.659	3.637	3.521	3.585	2.196	2.148	2.513	2.417
ENSMUSG00000033880	Lgals3bp	lectin, galactoside-binding, soluble, 3 binding protein [Source:MGI Symbol;Acc:MGI:99554]	1.94688e-17	4.64647e-15	14.3329	0.81785	protein_coding	chr11	118392751	118402092	-	2847	6.345	6.783	5.58	6.148	7.008	6.195	3.602	3.101	3.385	3.638
ENSMUSG00000043993	2900052L18Rik	RIKEN cDNA 2900052L18 gene [Source:MGI Symbol;Acc:MGI:1924085]	1.94763e-17	4.64647e-15	14.3329	1.44846	processed_transcript	chr11	120229802	120231585	-	1588	4.295	4.221	4.225	3.834	3.027	3.126	1.093	1.584	1.291	1.275
ENSMUSG00000031285	Dcx	doublecortin [Source:MGI Symbol;Acc:MGI:1277171]	2.08885e-17	4.92608e-15	14.3075	0.809082	protein_coding	chrX	143855842	143933311	-	12647	2.128	2.212	2.386	2.166	2.464	2.368	1.369	1.002	1.362	1.251
ENSMUSG00000018068	Ints2	integrator complex subunit 2 [Source:MGI Symbol;Acc:MGI:1917672]	2.55083e-17	5.94719e-15	14.2257	0.793549	protein_coding	chr11	86210681	86257575	-	10609	1.712	1.793	1.799	1.669	1.888	1.556	0.859	0.974	1.051	0.933
ENSMUSG00000071528	Usmg5	upregulated during skeletal muscle growth 5 [Source:MGI Symbol;Acc:MGI:1891435]	2.77517e-17	6.39755e-15	14.194	-0.576643	protein_coding	chr19	47083471	47090625	-	341	244.201	243.202	276.621	254.902	252.813	242.389	363.165	396.509	321.67	357.376
ENSMUSG00000022708	Zbtb20	zinc finger and BTB domain containing 20 [Source:MGI Symbol;Acc:MGI:1929213]	2.92761e-17	6.67398e-15	14.1756	0.730563	protein_coding	chr16	42875881	43642602	+	30730	1.606	1.739	1.633	1.744	1.723	1.831	0.877	0.927	1.188	0.95
ENSMUSG00000031229	Atrx	alpha thalassemia/mental retardation syndrome X-linked homolog (human) [Source:MGI Symbol;Acc:MGI:103067]	2.97343e-17	6.70393e-15	14.1737	0.621821	protein_coding	chrX	105797615	105929397	-	15190	5.638	5.67	5.908	5.907	6.227	5.476	3.419	3.278	4.082	3.62
ENSMUSG00000019194	Scn1b	sodium channel, voltage-gated, type I, beta [Source:MGI Symbol;Acc:MGI:98247]	3.25393e-17	7.25662e-15	14.1393	-0.48815	protein_coding	chr7	31116525	31126945	-	1514	176.629	176.032	171.528	167.13	173.164	167.113	239.267	242.027	217.432	222.723
ENSMUSG00000050856	Atp5k	ATP synthase, H+ transporting, mitochondrial F1F0 complex, subunit E [Source:MGI Symbol;Acc:MGI:106636]	3.5602e-17	7.85426e-15	14.1049	-0.653546	protein_coding	chr5	108433244	108434448	-	616	136.911	132.748	142.588	147.609	144.762	149.052	226.584	245.222	182.461	201.803
ENSMUSG00000054452	Aes	amino-terminal enhancer of split [Source:MGI Symbol;Acc:MGI:95806]	3.78822e-17	8.2684e-15	14.0826	-0.512715	protein_coding	chr10	81559494	81566362	+	1411	286.076	283.092	279.218	288.937	279.18	288.403	391.458	421.062	356.727	380.111
ENSMUSG00000051951	Xkr4	X Kell blood group precursor related family member 4 [Source:MGI Symbol;Acc:MGI:3528744]	4.1604e-17	8.89899e-15	14.0507	1.21006	protein_coding	chr1	3205901	3671498	-	6094	1.583	1.694	1.513	1.9	1.661	1.828	0.641	0.543	0.902	0.702
ENSMUSG00000030077	Chl1	cell adhesion molecule with homology to L1CAM [Source:MGI Symbol;Acc:MGI:1098266]	4.16388e-17	8.89899e-15	14.0507	0.573135	protein_coding	chr6	103510876	103733035	+	7751	14.053	13.883	14.007	12.77	14.177	13.653	9.057	8.059	9.771	8.431
ENSMUSG00000075706	Gpx4	glutathione peroxidase 4 [Source:MGI Symbol;Acc:MGI:104767]	4.25903e-17	9.00851e-15	14.0453	-0.614854	protein_coding	chr10	80047166	80056439	+	1724	118.429	114.324	116.234	117.729	115.819	119.625	169.241	199.795	148.324	167.664
ENSMUSG00000035133	Arhgap5	Rho GTPase activating protein 5 [Source:MGI Symbol;Acc:MGI:1332637]	4.8085e-17	1.00669e-14	13.9971	1.27698	protein_coding	chr12	52516077	52567852	+	5197	14	14.996	14.185	14.775	14.689	14.134	4.781	3.856	8.727	5.397
ENSMUSG00000030703	Gdpd3	glycerophosphodiester phosphodiesterase domain containing 3 [Source:MGI Symbol;Acc:MGI:1915866]	4.99624e-17	1.03543e-14	13.9849	-0.768682	protein_coding	chr7	126766414	126775643	+	1066	11.86	11.828	11.046	13.189	11.834	13.024	17.907	21.367	18.772	21.043
ENSMUSG00000025326	Ube3a	ubiquitin protein ligase E3A [Source:MGI Symbol;Acc:MGI:105098]	5.6802e-17	1.16541e-14	13.9335	0.80051	protein_coding	chr7	59228752	59306727	+	5097	7.748	8.388	7.61	7.851	7.921	8.219	3.838	3.88	5.511	4.199
ENSMUSG00000038370	Pcp4l1	Purkinje cell protein 4-like 1 [Source:MGI Symbol;Acc:MGI:1913675]	6.04897e-17	1.22878e-14	13.9105	-0.469364	protein_coding	chr1	171173262	171196268	-	1577	147.021	138.398	139.339	138.202	139.978	142.087	187.943	191.519	181.313	184.286
ENSMUSG00000050063	Klk6	kallikrein related-peptidase 6 [Source:MGI Symbol;Acc:MGI:1343166]	6.15541e-17	1.23814e-14	13.9072	-0.901697	protein_coding	chr7	43824499	43832027	+	1455	24.535	23.805	24.486	23.621	16.62	21.663	41.933	47.601	32.325	38.529
ENSMUSG00000044037	Als2cl	ALS2 C-terminal like [Source:MGI Symbol;Acc:MGI:2447532]	6.24122e-17	1.24322e-14	13.9055	0.675038	protein_coding	chr9	110879870	110900530	+	5848	3.982	4.225	4.02	4.651	4.191	3.989	2.482	2.423	2.552	2.529
ENSMUSG00000026839	Upp2	uridine phosphorylase 2 [Source:MGI Symbol;Acc:MGI:1923904]	7.60786e-17	1.50087e-14	13.8237	-0.945119	protein_coding	chr2	58567298	58792971	+	7053	0.887	0.837	0.663	0.841	0.717	0.87	1.504	1.427	1.523	1.474
ENSMUSG00000057531	Dtnbp1	dystrobrevin binding protein 1 [Source:MGI Symbol;Acc:MGI:2137586]	8.2928e-17	1.62041e-14	13.7904	-0.628925	protein_coding	chr13	44922079	45002096	-	1334	28.655	29.957	30.212	29.066	28.803	27.834	44.022	50.099	37.348	40.477
ENSMUSG00000025499	Hras	Harvey rat sarcoma virus oncogene [Source:MGI Symbol;Acc:MGI:96224]	8.80098e-17	1.70349e-14	13.7687	-0.555353	protein_coding	chr7	141189105	141194005	-	3733	24.722	24.118	23.054	23.907	25.088	24.78	35.731	37.592	30.317	32.748
ENSMUSG00000064368	mt-Nd6	mitochondrially encoded NADH dehydrogenase 6 [Source:MGI Symbol;Acc:MGI:102495]	8.91706e-17	1.70982e-14	13.767	-0.60155	protein_coding	chrM	13552	14070	-	519	213.14	190.926	216.614	184.999	188.114	181.109	275.163	319.376	278.347	261.977
ENSMUSG00000044894	Uqcrq	ubiquinol-cytochrome c reductase, complex III subunit VII [Source:MGI Symbol;Acc:MGI:107807]	9.51858e-17	1.80827e-14	13.7427	-0.653006	protein_coding	chr11	53427922	53430831	-	1831	66.683	62.271	67.003	65.105	65.679	68.132	103.434	115.48	82.504	94.315
ENSMUSG00000017737	Mmp9	matrix metallopeptidase 9 [Source:MGI Symbol;Acc:MGI:97011]	1.21775e-16	2.29217e-14	13.6398	-1.12254	protein_coding	chr2	164940780	164955850	+	3539	1.786	1.505	1.15	1.505	1.512	1.266	3.611	2.844	2.607	3.067
ENSMUSG00000038056	Kmt2c	lysine (K)-specific methyltransferase 2C [Source:MGI Symbol;Acc:MGI:2444959]	1.44063e-16	2.68327e-14	13.5713	0.665189	protein_coding	chr5	25271798	25498783	-	20291	2.909	2.835	2.985	2.939	3.148	2.757	1.708	1.573	2.106	1.663
ENSMUSG00000000378	Ccm2	cerebral cavernous malformation 2 [Source:MGI Symbol;Acc:MGI:2384924]	1.46202e-16	2.68327e-14	13.5713	-0.584963	protein_coding	chr11	6546887	6596744	+	3666	9.365	8.885	8.809	8.992	9.406	10.084	13.803	14.377	12.024	12.894
ENSMUSG00000034653	Ythdc2	YTH domain containing 2 [Source:MGI Symbol;Acc:MGI:2448561]	1.46477e-16	2.68327e-14	13.5713	0.734764	protein_coding	chr18	44828665	44889720	+	6299	3.618	3.969	4.062	3.911	3.569	3.485	2.141	1.962	2.428	2.111
ENSMUSG00000023845	Lnpep	leucyl/cystinyl aminopeptidase [Source:MGI Symbol;Acc:MGI:2387123]	1.61557e-16	2.93333e-14	13.5326	1.55872	protein_coding	chr17	17527723	17624489	-	5181	2.845	2.441	2.323	2.977	2.979	2.843	0.738	0.554	1.385	0.841
ENSMUSG00000031561	Tenm3	teneurin transmembrane protein 3 [Source:MGI Symbol;Acc:MGI:1345183]	1.70474e-16	3.06808e-14	13.5131	0.864394	protein_coding	chr8	48227682	48674690	-	10851	3.201	3.426	3.263	3.348	3.718	3.463	1.741	1.363	2.218	1.81
ENSMUSG00000032525	Nktr	natural killer tumor recognition sequence [Source:MGI Symbol;Acc:MGI:97346]	1.87265e-16	3.31412e-14	13.4796	0.803578	protein_coding	chr9	121719169	121756843	+	17457	4.662	4.964	5.031	4.903	5.168	4.161	2.365	2.306	3.345	2.506
ENSMUSG00000028184	Lphn2	latrophilin 2 [Source:MGI Symbol;Acc:MGI:2139714]	1.87375e-16	3.31412e-14	13.4796	0.627709	protein_coding	chr3	148815586	148989316	-	8403	7.233	7.17	6.986	6.788	8.048	6.979	4.459	3.935	5.021	4.379
ENSMUSG00000052812	Atad2b	ATPase family, AAA domain containing 2B [Source:MGI Symbol;Acc:MGI:2444798]	1.90023e-16	3.33222e-14	13.4773	1.60174	protein_coding	chr12	4917404	5044047	+	4688	1.412	1.476	1.496	1.418	1.558	1.36	0.32	0.301	0.708	0.481
ENSMUSG00000033061	Resp18	regulated endocrine-specific protein 18 [Source:MGI Symbol;Acc:MGI:1098222]	2.07103e-16	3.60095e-14	13.4436	-0.502833	protein_coding	chr1	75272199	75278415	-	748	191.92	193.117	194.86	196.532	194.553	204.437	274.809	280.26	243.401	262.748
ENSMUSG00000036155	Mgat5	mannoside acetylglucosaminyltransferase 5 [Source:MGI Symbol;Acc:MGI:894701]	2.24245e-16	3.86625e-14	13.4127	1.43917	protein_coding	chr1	127204986	127483704	+	3836	5.75	5.61	5.27	5.931	5.588	5.997	1.696	1.289	3.196	1.813
ENSMUSG00000022961	Son	Son DNA binding protein [Source:MGI Symbol;Acc:MGI:98353]	2.33379e-16	3.99019e-14	13.399	0.606939	protein_coding	chr16	91647506	91679221	+	14354	14.502	15.018	14.425	14.946	15.361	12.937	8.729	8.322	10.421	8.945
ENSMUSG00000030666	Calcb	calcitonin-related polypeptide, beta [Source:MGI Symbol;Acc:MGI:2151254]	2.35585e-16	3.99462e-14	13.3985	-1.80913	protein_coding	chr7	114718643	114723365	+	1264	1.474	1.462	2.021	2.852	1.43	1.469	8.674	5.378	4.509	5.684
ENSMUSG00000003657	Calb2	calbindin 2 [Source:MGI Symbol;Acc:MGI:101914]	2.64203e-16	4.44315e-14	13.3523	-0.640869	protein_coding	chr8	110142539	110168206	-	1430	76.635	67.191	67.326	74.846	80.761	76.032	101.384	127.829	104.177	106.412
ENSMUSG00000031820	Babam1	BRISC and BRCA1 A complex member 1 [Source:MGI Symbol;Acc:MGI:1915501]	2.89479e-16	4.82866e-14	13.3162	-0.497858	protein_coding	chr8	71396855	71404772	+	1592	35.066	32.635	33.256	32.91	32.604	33.844	47.714	45.585	41.727	45.175
ENSMUSG00000039704	Lmbrd2	LMBR1 domain containing 2 [Source:MGI Symbol;Acc:MGI:2444173]	2.94283e-16	4.8692e-14	13.3125	1.98752	protein_coding	chr15	9140621	9198318	+	3863	4.082	3.77	3.541	4.023	3.958	4.169	0.786	0.434	1.741	0.791
ENSMUSG00000028974	Dffa	DNA fragmentation factor, alpha subunit [Source:MGI Symbol;Acc:MGI:1196227]	3.28546e-16	5.39262e-14	13.2682	-0.537344	protein_coding	chr4	149104146	149120647	+	3540	14.341	13.182	13.268	15.129	13.642	14.787	19.241	18.43	20.781	19.517
ENSMUSG00000032554	Trf	transferrin [Source:MGI Symbol;Acc:MGI:98821]	3.74402e-16	6.09651e-14	13.2149	-0.938754	protein_coding	chr9	103204001	103230444	-	3310	40.918	45.338	46.481	47.607	44.053	57.014	87.755	101.635	61.644	93.134
ENSMUSG00000022055	Nefl	neurofilament, light polypeptide [Source:MGI Symbol;Acc:MGI:97313]	3.91568e-16	6.32583e-14	13.1989	-0.461168	protein_coding	chr14	68083863	68089095	+	3380	537.128	518.805	525.492	554.113	535.041	523.219	742.777	680.766	690.153	686.465
ENSMUSG00000018470	Kcnab3	potassium voltage-gated channel, shaker-related subfamily, beta member 3 [Source:MGI Symbol;Acc:MGI:1336208]	4.37756e-16	7.01676e-14	13.1539	-0.506345	protein_coding	chr11	69326258	69333042	+	2865	20.705	20.651	19.416	19.797	20.022	20.046	26.857	29.49	27.652	25.129
ENSMUSG00000025270	Alas2	aminolevulinic acid synthase 2, erythroid [Source:MGI Symbol;Acc:MGI:87990]	4.651e-16	7.39725e-14	13.1309	-1.85544	protein_coding	chrX	150547375	150570638	+	2403	5.69	4.146	3.207	2.217	2.241	1.881	12.884	8.56	11.058	12.118
ENSMUSG00000020844	Nxn	nucleoredoxin [Source:MGI Symbol;Acc:MGI:109331]	4.88209e-16	7.70507e-14	13.1132	-0.591398	protein_coding	chr11	76257198	76399140	-	3239	7.734	7.069	7.11	7.173	7.667	6.953	9.449	11.053	10.343	11.078
ENSMUSG00000067336	Bmpr2	bone morphogenetic protein receptor, type II (serine/threonine kinase) [Source:MGI Symbol;Acc:MGI:1095407]	7.50336e-16	1.17516e-13	12.9299	1.53243	protein_coding	chr1	59764279	59870549	+	3555	3.257	3.435	3.117	3.797	4.27	4.405	1.032	0.844	1.88	1.118
ENSMUSG00000022354	Ndufb9	NADH dehydrogenase (ubiquinone) 1 beta subcomplex, 9 [Source:MGI Symbol;Acc:MGI:1913468]	7.5857e-16	1.17906e-13	12.9285	-0.582914	protein_coding	chr15	58933810	58939489	+	651	242.798	242.539	252.688	247.597	230.648	241.098	362.344	394.302	296.298	337.764
ENSMUSG00000015829	Tnr	tenascin R [Source:MGI Symbol;Acc:MGI:99516]	7.68999e-16	1.18628e-13	12.9258	1.79202	protein_coding	chr1	159737510	159924397	+	4424	4.873	5.004	4.824	5.451	6.332	7.125	1.248	0.918	2.669	1.33
ENSMUSG00000037416	Dmxl1	Dmx-like 1 [Source:MGI Symbol;Acc:MGI:2443926]	7.9137e-16	1.21168e-13	12.9166	0.615066	protein_coding	chr18	49832670	49965473	+	21860	2.38	2.274	2.315	2.424	2.275	2.315	1.377	1.3	1.696	1.435
ENSMUSG00000072772	Grcc10	gene rich cluster, C10 gene [Source:MGI Symbol;Acc:MGI:1315201]	8.37123e-16	1.27224e-13	12.8954	-0.679699	protein_coding	chr6	124739183	124741374	-	1988	15.982	15.236	14.415	15.212	14.819	15.835	23.747	27.312	19.038	23.278
ENSMUSG00000022982	Sod1	superoxide dismutase 1, soluble [Source:MGI Symbol;Acc:MGI:98351]	8.65284e-16	1.30537e-13	12.8843	-0.617719	protein_coding	chr16	90220742	90226322	+	646	207.082	218.281	228.978	236.802	238.644	236.155	338.836	384.78	293.132	319.201
ENSMUSG00000039735	Fnbp1l	formin binding protein 1-like [Source:MGI Symbol;Acc:MGI:1925642]	9.09364e-16	1.36186e-13	12.8659	0.522042	protein_coding	chr3	122538719	122619667	-	5408	11.824	12.541	12.311	11.932	12.719	11.582	8.139	7.322	8.735	8.119
ENSMUSG00000004070	Hmox2	heme oxygenase (decycling) 2 [Source:MGI Symbol;Acc:MGI:109373]	9.96564e-16	1.48163e-13	12.8293	-0.505181	protein_coding	chr16	4726361	4766742	+	2217	33.209	32.227	33.526	33.66	32.82	34.97	46.84	47.687	41.098	45.643
ENSMUSG00000035885	Cox8a	cytochrome c oxidase subunit VIIIa [Source:MGI Symbol;Acc:MGI:105959]	1.15936e-15	1.71127e-13	12.7667	-0.503435	protein_coding	chr19	7215158	7217616	-	545	601.773	595.046	612.168	603.413	630.274	598.346	840.237	903.267	751.34	793.032
ENSMUSG00000084786	Ubl5	ubiquitin-like 5 [Source:MGI Symbol;Acc:MGI:1913427]	1.35756e-15	1.98951e-13	12.7013	-0.545744	protein_coding	chr9	20642878	20647140	+	3468	22.956	23.339	23.779	22.223	23.837	23.892	34.788	35.882	29.04	30.567
ENSMUSG00000027677	Ttc14	tetratricopeptide repeat domain 14 [Source:MGI Symbol;Acc:MGI:1914370]	1.55355e-15	2.26059e-13	12.6458	0.653456	protein_coding	chr3	33799955	33814860	+	9776	7.477	8.543	8.157	7.887	7.632	6.052	4.571	4.565	4.891	4.464
ENSMUSG00000030757	Zkscan2	zinc finger with KRAB and SCAN domains 2 [Source:MGI Symbol;Acc:MGI:2444060]	1.57321e-15	2.27307e-13	12.6434	1.21093	protein_coding	chr7	123479516	123500449	-	4695	1.658	1.559	1.816	1.681	1.863	1.427	0.731	0.508	0.856	0.635
ENSMUSG00000044667	D3Bwg0562e	lipid phosphate phosphatase-related protein type 4 [Source:MGI Symbol;Acc:MGI:106530]	1.58596e-15	2.27547e-13	12.6429	0.61967	protein_coding	chr3	117319145	117360876	-	7138	6.39	6.045	5.858	5.679	6.553	6.321	3.625	3.562	4.366	3.705
ENSMUSG00000002580	Mien1	migration and invasion enhancer 1 [Source:MGI Symbol;Acc:MGI:1913678]	1.87514e-15	2.67169e-13	12.5732	-0.640856	protein_coding	chr11	98437708	98438991	-	747	80.3	83.423	85.246	80.863	82.212	86.823	127.821	142.297	100.51	125.181
ENSMUSG00000035078	Mtmr9	myotubularin related protein 9 [Source:MGI Symbol;Acc:MGI:2442842]	2.09038e-15	2.95781e-13	12.529	0.982623	protein_coding	chr14	63523616	63543953	-	2402	18.2	18.628	16.508	18.527	19.849	19.743	8.801	6.395	12.035	8.639
ENSMUSG00000071649	B3gat3	beta-1,3-glucuronyltransferase 3 (glucuronosyltransferase I) [Source:MGI Symbol;Acc:MGI:1919977]	2.11694e-15	2.97488e-13	12.5265	-0.659308	protein_coding	chr19	8920374	8927234	+	1601	54.88	57.005	54.727	58.746	58.182	62.794	85.037	105.077	74.558	83.947
ENSMUSG00000020263	Appl2	adaptor protein, phosphotyrosine interaction, PH domain and leucine zipper containing 2 [Source:MGI Symbol;Acc:MGI:2384914]	2.19861e-15	3.06863e-13	12.5131	0.500999	protein_coding	chr10	83600033	83648738	-	5949	11.559	12.095	12.101	12.268	12.353	10.753	7.889	7.776	8.072	8.242
ENSMUSG00000047459	Dynlrb1	dynein light chain roadblock-type 1 [Source:MGI Symbol;Acc:MGI:1914318]	2.30862e-15	3.2004e-13	12.4948	-0.532553	protein_coding	chr2	155236533	155250277	+	1009	126.449	118.925	129.997	121.319	132.799	127.196	177.066	191.49	155.609	173.195
ENSMUSG00000063882	Uqcrh	ubiquinol-cytochrome c reductase hinge protein [Source:MGI Symbol;Acc:MGI:1913826]	2.37362e-15	3.26843e-13	12.4857	-0.633437	protein_coding	chr4	116066965	116075071	-	1237	195.795	199.312	205.423	201.187	206.885	211.777	315.992	354.748	253.359	282.575
ENSMUSG00000028772	Zcchc17	zinc finger, CCHC domain containing 17 [Source:MGI Symbol;Acc:MGI:1919955]	2.50327e-15	3.42397e-13	12.4655	-0.488242	protein_coding	chr4	130315383	130359943	-	4560	16.452	16.224	15.721	15.812	15.973	16.347	22.133	22.914	19.415	21.797
ENSMUSG00000054428	Atpif1	ATPase inhibitory factor 1 [Source:MGI Symbol;Acc:MGI:1196457]	2.58097e-15	3.50687e-13	12.4551	-0.506516	protein_coding	chr4	132530555	132533659	-	1441	99.045	97.83	99.346	95.484	97.427	92.032	141.007	142.047	118.663	124.163
ENSMUSG00000018189	Uchl5	ubiquitin carboxyl-terminal esterase L5 [Source:MGI Symbol;Acc:MGI:1914848]	2.60757e-15	3.5197e-13	12.4535	-0.572033	protein_coding	chr1	143777278	143807466	+	1851	21.047	19.828	20.347	20.45	17.321	18.468	28.615	30.192	25.033	27.355
ENSMUSG00000048732	Klhl11	kelch-like 11 [Source:MGI Symbol;Acc:MGI:2388648]	2.6901e-15	3.60737e-13	12.4428	1.46137	protein_coding	chr11	100462614	100472741	-	2393	3.559	3.891	3.69	3.984	4.864	4.503	1.055	1.199	2.142	1.23
ENSMUSG00000067028	Cntnap5b	contactin associated protein-like 5B [Source:MGI Symbol;Acc:MGI:3664583]	2.71979e-15	3.62351e-13	12.4409	1.45651	protein_coding	chr1	99772765	100485942	+	5120	0.949	0.8	0.93	1.119	1.002	0.891	0.262	0.267	0.457	0.313
ENSMUSG00000004285	Atp6v1f	ATPase, H+ transporting, lysosomal V1 subunit F [Source:MGI Symbol;Acc:MGI:1913394]	2.86521e-15	3.78723e-13	12.4217	-0.575826	protein_coding	chr6	29467718	29470512	+	1063	76.021	70.893	77.253	79.472	76.135	80.224	112.678	124.663	97.634	102.06
ENSMUSG00000037321	Tap1	transporter 1, ATP-binding cassette, sub-family B (MDR/TAP) [Source:MGI Symbol;Acc:MGI:98483]	2.8796e-15	3.78723e-13	12.4217	1.21143	protein_coding	chr17	34187553	34197225	+	5476	1.264	1.158	1.004	1.346	1.248	1.054	0.519	0.572	0.464	0.37
ENSMUSG00000073702	Rpl31	ribosomal protein L31 [Source:MGI Symbol;Acc:MGI:2149632]	3.00579e-15	3.92801e-13	12.4058	-0.501572	protein_coding	chr1	39367851	39371908	+	1251	89.223	85.581	89.451	86.292	95.003	86.976	130.96	123.854	110.364	115.192
ENSMUSG00000022054	Nefm	neurofilament, medium polypeptide [Source:MGI Symbol;Acc:MGI:97314]	3.10415e-15	4.03088e-13	12.3946	-0.531298	protein_coding	chr14	68082590	68124846	-	5782	280.79	269.436	282.01	319.901	311.358	291.536	431.083	385.551	404.232	394.937
ENSMUSG00000030096	Slc6a6	solute carrier family 6 (neurotransmitter transporter, taurine), member 6 [Source:MGI Symbol;Acc:MGI:98488]	3.18852e-15	4.11439e-13	12.3857	0.671602	protein_coding	chr6	91684067	91759063	+	6169	21.178	21.184	21.396	22.7	23.742	22.571	12.224	11.485	15.853	13.486
ENSMUSG00000045128	Rpl18a	ribosomal protein L18A [Source:MGI Symbol;Acc:MGI:1924058]	3.25834e-15	4.15324e-13	12.3816	-0.592987	protein_coding	chr8	70894722	70897443	-	1291	115.089	105.829	107.972	108.099	111.015	111.948	163.959	182.999	133.053	154.189
ENSMUSG00000025875	Tspan17	tetraspanin 17 [Source:MGI Symbol;Acc:MGI:1921507]	3.25911e-15	4.15324e-13	12.3816	-0.603165	protein_coding	chr13	54789377	54796776	+	1657	35.056	32.054	32.447	34.496	32.809	34.416	50.245	56.371	41.352	46.886
ENSMUSG00000010376	Nedd8	neural precursor cell expressed, developmentally down-regulated gene 8 [Source:MGI Symbol;Acc:MGI:97301]	3.29412e-15	4.17194e-13	12.3797	-0.592343	protein_coding	chr14	55662265	55671906	-	604	123.492	117.27	122.486	133.167	136.267	133.772	190.732	207.778	162.868	175.191
ENSMUSG00000040022	Rab11fip2	RAB11 family interacting protein 2 (class I) [Source:MGI Symbol;Acc:MGI:1922248]	3.67174e-15	4.62166e-13	12.3352	0.647102	protein_coding	chr19	59902884	59943654	-	6080	7.393	7.89	7.533	8.189	7.978	7.461	4.716	3.993	5.544	4.62
ENSMUSG00000053007	Creb5	cAMP responsive element binding protein 5 [Source:MGI Symbol;Acc:MGI:2443973]	3.9197e-15	4.90369e-13	12.3095	1.63516	protein_coding	chr6	53573384	53696007	+	3038	0.964	0.93	0.812	0.949	0.833	0.956	0.208	0.218	0.337	0.34
ENSMUSG00000020444	Guk1	guanylate kinase 1 [Source:MGI Symbol;Acc:MGI:95871]	4.16874e-15	5.18364e-13	12.2854	-0.605767	protein_coding	chr11	59183875	59192212	-	1835	54.137	52.026	56.076	52.106	50.644	55.798	83.671	88.526	65.765	73.2
ENSMUSG00000028851	Nudc	nuclear distribution gene C homolog (Aspergillus) [Source:MGI Symbol;Acc:MGI:106014]	4.54633e-15	5.6191e-13	12.2503	-0.483716	protein_coding	chr4	133532542	133545996	-	1425	69.246	70.809	71.268	68.137	67.752	69.729	93.686	100.615	84.428	92.653
ENSMUSG00000014496	Ankrd28	ankyrin repeat domain 28 [Source:MGI Symbol;Acc:MGI:2145661]	4.6617e-15	5.7272e-13	12.2421	0.640575	protein_coding	chr14	31700015	31830415	-	5229	14.468	14.786	15.042	15.987	14.206	14.75	8.93	7.809	10.806	8.879
ENSMUSG00000020150	Gamt	guanidinoacetate methyltransferase [Source:MGI Symbol;Acc:MGI:1098221]	4.87771e-15	5.9569e-13	12.225	-0.528955	protein_coding	chr10	80258151	80261012	-	1444	33.2	32.291	34.656	34.896	34.294	33.623	48.425	51.602	40.977	45.624
ENSMUSG00000036885	Arhgef26	Rho guanine nucleotide exchange factor (GEF) 26 [Source:MGI Symbol;Acc:MGI:1918053]	5.09626e-15	6.18698e-13	12.2085	0.499306	protein_coding	chr3	62338344	62462221	+	7374	8.911	9.178	8.882	9.158	9.132	9.233	6.161	5.645	6.228	6.499
ENSMUSG00000003380	Rabac1	Rab acceptor 1 (prenylated) [Source:MGI Symbol;Acc:MGI:1201692]	5.57726e-15	6.7311e-13	12.1719	-0.58078	protein_coding	chr7	24969750	24972728	-	875	130.111	126.372	120.666	134.085	125.459	129.286	189.624	208.959	154.555	176.79
ENSMUSG00000027215	Cd82	CD82 antigen [Source:MGI Symbol;Acc:MGI:104651]	5.87635e-15	7.05059e-13	12.1518	-0.579605	protein_coding	chr2	93419111	93463140	-	3005	21.733	21.365	21.047	23.087	19.667	24.538	31.801	33.977	29.161	30.241
ENSMUSG00000022801	Lrch3	leucine-rich repeats and calponin homology (CH) domain containing 3 [Source:MGI Symbol;Acc:MGI:1917394]	6.84615e-15	8.16642e-13	12.088	0.573176	protein_coding	chr16	32914100	33015647	+	6610	5.285	6.029	5.58	5.399	5.704	5.385	3.604	3.292	3.908	3.475
ENSMUSG00000042115	Klhdc8a	kelch domain containing 8A [Source:MGI Symbol;Acc:MGI:2442630]	7.16909e-15	8.50221e-13	12.0705	-0.447459	protein_coding	chr1	132298626	132307357	+	4269	10.762	11.406	10.881	11.513	11.261	11.25	14.828	14.838	14.475	14.135
ENSMUSG00000030847	Bag3	BCL2-associated athanogene 3 [Source:MGI Symbol;Acc:MGI:1352493]	7.27276e-15	8.50564e-13	12.0703	-0.654991	protein_coding	chr7	128523583	128546977	+	2591	8.038	7.523	8.086	6.895	6.892	6.168	11.066	10.853	10.192	11.607
ENSMUSG00000036040	Adamtsl2	ADAMTS-like 2 [Source:MGI Symbol;Acc:MGI:1925044]	7.2756e-15	8.50564e-13	12.0703	-0.641453	protein_coding	chr2	27079379	27108981	+	7993	2.027	1.981	2.026	1.969	1.94	1.818	2.595	3.126	3.001	2.964
ENSMUSG00000060147	Serpinb6a	serine (or cysteine) peptidase inhibitor, clade B, member 6a [Source:MGI Symbol;Acc:MGI:103123]	7.29635e-15	8.50564e-13	12.0703	-0.624405	protein_coding	chr13	33917918	34002794	-	5409	7.885	7.167	7.451	6.976	6.729	6.835	11.994	11.172	8.68	10.428
ENSMUSG00000023048	Prr13	proline rich 13 [Source:MGI Symbol;Acc:MGI:1913401]	7.37315e-15	8.54661e-13	12.0682	-0.533632	protein_coding	chr15	102459028	102462806	+	1562	21.193	20.551	22.144	22.951	23.558	22.867	30.274	32.697	28.536	31.437
ENSMUSG00000073016	Uprt	uracil phosphoribosyltransferase (FUR1) homolog (S. cerevisiae) [Source:MGI Symbol;Acc:MGI:2685620]	7.59005e-15	8.7486e-13	12.0581	1.85454	protein_coding	chrX	104482818	104507490	+	2304	1.617	1.573	1.184	1.93	1.757	1.734	0.377	0.249	0.694	0.348
ENSMUSG00000030432	Rpl28	ribosomal protein L28 [Source:MGI Symbol;Acc:MGI:101839]	8.24406e-15	9.44935e-13	12.0246	-0.533608	protein_coding	chr7	4792874	4794562	+	1138	99.31	95.543	94.415	104.61	101.451	100.542	135.161	153.802	121.935	138.619
ENSMUSG00000026688	Mgst3	microsomal glutathione S-transferase 3 [Source:MGI Symbol;Acc:MGI:1913697]	8.61311e-15	9.81751e-13	12.008	-0.569382	protein_coding	chr1	167371966	167393841	-	1097	77.638	77.878	79.436	74.379	72.787	71.594	111.415	122.731	91.169	103.53
ENSMUSG00000046330	Rpl37a	ribosomal protein L37a [Source:MGI Symbol;Acc:MGI:98068]	9.34182e-15	1.05893e-12	11.9751	-0.588566	protein_coding	chr1	72711260	72713809	+	584	154.382	137.106	147.288	150.347	156.593	148.926	220.968	245.809	180.944	209.393
ENSMUSG00000038128	Camk4	calcium/calmodulin-dependent protein kinase IV [Source:MGI Symbol;Acc:MGI:88258]	9.60132e-15	1.08236e-12	11.9656	0.508867	protein_coding	chr18	32939041	33195767	+	12331	6.653	6.355	6.302	6.162	6.39	5.881	4.049	3.981	4.652	4.196
ENSMUSG00000058709	Egln2	egl-9 family hypoxia-inducible factor 2 [Source:MGI Symbol;Acc:MGI:1932287]	9.87012e-15	1.10659e-12	11.956	-0.523882	protein_coding	chr7	27158658	27166802	-	2800	23.538	23.317	22.727	23.891	24.915	25.484	33.171	35.945	30.08	32.632
ENSMUSG00000031540	Kat6a	K(lysine) acetyltransferase 6A [Source:MGI Symbol;Acc:MGI:2442415]	1.06555e-14	1.18815e-12	11.9251	0.806669	protein_coding	chr8	22859535	22943259	+	9180	5.98	5.829	5.583	5.799	6.139	5.821	2.84	2.635	4.226	3.076
ENSMUSG00000007653	Gabrb2	gamma-aminobutyric acid (GABA) A receptor, subunit beta 2 [Source:MGI Symbol;Acc:MGI:95620]	1.2011e-14	1.32776e-12	11.8769	2.04283	protein_coding	chr11	42419757	42629028	+	6246	1.545	1.908	1.49	1.834	1.927	1.874	0.265	0.219	0.801	0.33
ENSMUSG00000021242	Npc2	Niemann-Pick type C2 [Source:MGI Symbol;Acc:MGI:1915213]	1.20521e-14	1.32776e-12	11.8769	-0.566032	protein_coding	chr12	84754560	84773112	-	3261	79.015	76.239	77.339	82.286	77.613	84.331	114.738	126.283	96.534	112.287
ENSMUSG00000003604	Aven	apoptosis, caspase activation inhibitor [Source:MGI Symbol;Acc:MGI:1921518]	1.21956e-14	1.32776e-12	11.8769	-0.79705	protein_coding	chr2	112492964	112634573	+	5001	2.202	2.159	2.614	2.066	2.147	2.114	4.077	3.981	3.075	3.63
ENSMUSG00000027533	Fabp5	fatty acid binding protein 5, epidermal [Source:MGI Symbol;Acc:MGI:101790]	1.22548e-14	1.32776e-12	11.8769	-0.532296	protein_coding	chr3	10012548	10016607	+	3567	48.686	48.399	50.632	46.367	49.604	48.641	70.343	75.366	59.031	64.633
ENSMUSG00000020186	Csrp2	cysteine and glycine-rich protein 2 [Source:MGI Symbol;Acc:MGI:1202907]	1.22769e-14	1.32776e-12	11.8769	-0.654184	protein_coding	chr10	110920177	110939599	+	973	20.789	18.469	17.351	18.896	18.5	16.052	27.887	30.487	24.654	27.217
ENSMUSG00000023868	Pde10a	phosphodiesterase 10A [Source:MGI Symbol;Acc:MGI:1345143]	1.22958e-14	1.32776e-12	11.8769	0.864389	protein_coding	chr17	8525372	8986648	+	12598	2.086	1.875	1.859	2.095	2.017	2.041	0.936	0.813	1.256	1.177
ENSMUSG00000031231	Cox7b	cytochrome c oxidase subunit VIIb [Source:MGI Symbol;Acc:MGI:1913392]	1.24754e-14	1.34009e-12	11.8729	-0.499774	protein_coding	chrX	106015700	106022450	+	1214	142.887	144.087	149.659	152.338	143.424	142.552	204.603	214.787	175.405	193.306
ENSMUSG00000074170	Plekhf1	pleckstrin homology domain containing, family F (with FYVE domain) member 1 [Source:MGI Symbol;Acc:MGI:1919537]	1.2649e-14	1.35166e-12	11.8691	-1.22107	protein_coding	chr7	38220654	38227994	-	1559	5.719	6.972	5.609	6.423	3.849	4.867	9.158	15.233	11.257	14.045
ENSMUSG00000069270	Hist1h2ac	histone cluster 1, H2ac [Source:MGI Symbol;Acc:MGI:2448287]	1.30074e-14	1.37765e-12	11.8609	1.54683	protein_coding	chr13	23681467	23683948	-	2482	1.273	1.095	1.221	1.582	1.398	1.366	0.318	0.534	0.397	0.446
ENSMUSG00000028332	Hemgn	hemogen [Source:MGI Symbol;Acc:MGI:2136910]	1.30265e-14	1.37765e-12	11.8609	-2.7885	protein_coding	chr4	46393989	46413506	-	2511	0.132	0.058	0.155	0.032	0.029	0.016	0.613	0.369	0.474	0.776
ENSMUSG00000062328	Rpl17	ribosomal protein L17 [Source:MGI Symbol;Acc:MGI:2448270]	1.31982e-14	1.38389e-12	11.8589	-0.612067	protein_coding	chr18	75000477	75003381	+	775	212.407	198.31	200.695	216.148	217.998	204.658	294.599	365.332	259.155	298.071
ENSMUSG00000044024	Rell2	RELT-like 2 [Source:MGI Symbol;Acc:MGI:1918044]	1.32204e-14	1.38389e-12	11.8589	-0.45153	protein_coding	chr18	37955079	37959179	+	3340	48.37	47.924	47.152	48.427	46.233	48.418	64.107	66.188	58.378	60.925
ENSMUSG00000047139	Cd24a	CD24a antigen [Source:MGI Symbol;Acc:MGI:88323]	1.36872e-14	1.41889e-12	11.8481	-0.670841	protein_coding	chr10	43579169	43584262	+	1813	43.343	37.01	34.312	31.13	35.807	30.475	61.584	51.788	50.233	51.282
ENSMUSG00000030122	Ptms	parathymosin [Source:MGI Symbol;Acc:MGI:1916452]	1.3693e-14	1.41889e-12	11.8481	-0.556234	protein_coding	chr6	124913681	124917946	-	1554	130.272	120.815	120.174	123.854	135.933	125.102	174.482	203.273	156.95	173.464
ENSMUSG00000006057	Atp5g1	ATP synthase, H+ transporting, mitochondrial F0 complex, subunit C1 (subunit 9) [Source:MGI Symbol;Acc:MGI:107653]	1.54461e-14	1.5925e-12	11.7979	-0.550146	protein_coding	chr11	96068852	96075670	-	4912	33.195	31.68	31.894	33.116	33.313	30.91	49.211	49.553	38.025	44.275
ENSMUSG00000047146	Tet1	tet methylcytosine dioxygenase 1 [Source:MGI Symbol;Acc:MGI:1098693]	1.57649e-14	1.61725e-12	11.7912	0.676315	protein_coding	chr10	62804570	62899118	-	14710	2.44	2.337	2.313	2.364	2.742	2.368	1.367	1.263	1.7	1.465
ENSMUSG00000057335	Cep170	centrosomal protein 170 [Source:MGI Symbol;Acc:MGI:1918348]	1.59887e-14	1.62617e-12	11.7888	0.63084	protein_coding	chr1	176733653	176807124	-	6930	11.133	11.46	11.525	11.549	11.47	11.479	6.869	5.803	8.248	7.279
ENSMUSG00000020708	Psmc5	protease (prosome, macropain) 26S subunit, ATPase 5 [Source:MGI Symbol;Acc:MGI:105047]	1.60105e-14	1.62617e-12	11.7888	-0.559258	protein_coding	chr11	106256154	106263120	+	1394	97.946	101.337	96.734	106.117	107.195	106.542	140.753	166.438	129.37	141.672
ENSMUSG00000020300	Cpeb4	cytoplasmic polyadenylation element binding protein 4 [Source:MGI Symbol;Acc:MGI:1914829]	1.62344e-14	1.6408e-12	11.7849	0.568989	protein_coding	chr11	31872211	31935634	+	6369	10.635	11.588	10.603	10.66	11.447	11.077	7.059	6.335	8.08	6.846
ENSMUSG00000017009	Sdc4	syndecan 4 [Source:MGI Symbol;Acc:MGI:1349164]	1.67943e-14	1.68906e-12	11.7724	-0.615961	protein_coding	chr2	164424247	164443887	-	2547	32.433	33.556	32.99	33.86	34.032	36.999	42.521	55.079	46.35	55.063
ENSMUSG00000046138	9930021J03Rik	RIKEN cDNA 9930021J03 gene [Source:MGI Symbol;Acc:MGI:2444398]	1.69836e-14	1.69977e-12	11.7696	0.819723	protein_coding	chr19	29714402	29806009	-	8154	4.207	4.648	4.401	4.711	4.38	4.163	2.283	1.824	3.047	2.385
ENSMUSG00000093674	Rpl41	ribosomal protein L41 [Source:MGI Symbol;Acc:MGI:1915195]	1.74886e-14	1.74181e-12	11.759	-0.631864	protein_coding	chr10	128548114	128549305	-	1168	177.454	160.122	177.272	172.81	192.832	182.167	269.389	303.709	217.21	259.124
ENSMUSG00000021733	Slc4a7	solute carrier family 4, sodium bicarbonate cotransporter, member 7 [Source:MGI Symbol;Acc:MGI:2443878]	1.82245e-14	1.80634e-12	11.7432	0.623146	protein_coding	chr14	14703025	14799943	+	7389	2.985	3.447	3.281	3.41	3.116	3.113	2.06	1.9	2.042	1.996
ENSMUSG00000024194	Cuta	cutA divalent cation tolerance homolog (E. coli) [Source:MGI Symbol;Acc:MGI:1914925]	1.83592e-14	1.81094e-12	11.7421	-0.622178	protein_coding	chr17	26937973	26939478	-	649	61.668	57.444	57.697	59.066	58.536	62.497	88.176	100.665	71.396	89.853
ENSMUSG00000043144	Aqp6	aquaporin 6 [Source:MGI Symbol;Acc:MGI:1341204]	2.06524e-14	2.0274e-12	11.6931	-1.40808	protein_coding	chr15	99601400	99605477	+	2060	0.872	0.827	0.504	0.836	0.755	0.607	1.551	1.843	2.15	1.985
ENSMUSG00000016252	Atp5e	ATP synthase, H+ transporting, mitochondrial F1 complex, epsilon subunit [Source:MGI Symbol;Acc:MGI:1855697]	2.11941e-14	2.06668e-12	11.6847	-0.648369	protein_coding	chr2	174461072	174464105	-	1756	55.019	56.615	55.542	55.932	56.299	56.769	89.502	99.346	66.085	80.911
ENSMUSG00000075585	6330403L08Rik	RIKEN cDNA 6330403L08 gene [Source:MGI Symbol;Acc:MGI:1917994]	2.12541e-14	2.06668e-12	11.6847	0.688117	protein_coding	chr5	138995056	139000576	+	5521	4.773	4.968	4.799	4.484	4.642	4.627	2.665	2.543	3.372	2.582
ENSMUSG00000040253	Gbp7	guanylate binding protein 7 [Source:MGI Symbol;Acc:MGI:2444421]	2.14693e-14	2.07776e-12	11.6824	0.8499	protein_coding	chr3	142530338	142550083	+	5552	1.798	1.736	1.63	1.623	1.738	1.716	0.923	0.803	0.894	0.984
ENSMUSG00000046341	Gm11223	predicted gene 11223 [Source:MGI Symbol;Acc:MGI:3651631]	2.18344e-14	2.10318e-12	11.6771	-0.713887	pseudogene	chr4	69925201	69926171	-	971	68.697	70.969	72.312	69.593	61.981	64.798	120.836	124.291	82.518	99.215
ENSMUSG00000020948	Klhl28	kelch-like 28 [Source:MGI Symbol;Acc:MGI:1913939]	2.21221e-14	2.12093e-12	11.6735	1.3985	protein_coding	chr12	64942440	64965536	-	2854	2.949	2.704	2.609	3.088	3.483	3.139	1.023	0.65	1.537	1.098
ENSMUSG00000037364	Srrt	serrate RNA effector molecule homolog (Arabidopsis) [Source:MGI Symbol;Acc:MGI:1933527]	2.23306e-14	2.13096e-12	11.6714	-0.445815	protein_coding	chr5	137295704	137307674	-	3024	23.83	24.226	24.522	24.77	24.922	22.555	31.053	31.326	31.364	31.87
ENSMUSG00000037366	Pafah2	platelet-activating factor acetylhydrolase 2 [Source:MGI Symbol;Acc:MGI:2140321]	2.37733e-14	2.25813e-12	11.6463	0.69501	protein_coding	chr4	134396320	134427413	+	3616	5.373	5.641	5.687	5.616	5.998	5.056	2.901	3.626	3.255	3.318
ENSMUSG00000031431	Tsc22d3	TSC22 domain family, member 3 [Source:MGI Symbol;Acc:MGI:1196284]	2.40196e-14	2.27101e-12	11.6438	-0.771415	protein_coding	chrX	140539528	140600659	-	4341	42.749	48.883	44.366	44.255	43.665	46.541	54.475	77.944	72.442	88.902
ENSMUSG00000025019	Lcor	ligand dependent nuclear receptor corepressor [Source:MGI Symbol;Acc:MGI:2443930]	2.49369e-14	2.34693e-12	11.6295	2.0764	protein_coding	chr19	41482645	41562246	+	7620	0.498	0.471	0.409	0.568	0.583	0.561	0.057	0.075	0.221	0.1
ENSMUSG00000034610	Zcchc11	zinc finger, CCHC domain containing 11 [Source:MGI Symbol;Acc:MGI:2445126]	2.60792e-14	2.44323e-12	11.612	0.777419	protein_coding	chr4	108459426	108559421	+	8684	2.609	2.411	2.448	2.565	2.685	2.194	1.331	1.159	1.648	1.386
ENSMUSG00000041697	Cox6a1	cytochrome c oxidase subunit VIa polypeptide 1 [Source:MGI Symbol;Acc:MGI:103099]	2.714e-14	2.52025e-12	11.5986	-0.584774	protein_coding	chr5	115345642	115348981	-	702	414.584	404.007	413.531	437.364	456.155	463.551	601.421	709.429	547.732	616.109
ENSMUSG00000016427	Ndufa1	NADH dehydrogenase (ubiquinone) 1 alpha subcomplex, 1 [Source:MGI Symbol;Acc:MGI:1929511]	2.7147e-14	2.52025e-12	11.5986	-0.579103	protein_coding	chrX	37187588	37191163	-	419	116.164	123.392	126.252	129.919	136.476	136.391	190.513	202.383	160.401	178.85
ENSMUSG00000039782	Cpeb2	cytoplasmic polyadenylation element binding protein 2 [Source:MGI Symbol;Acc:MGI:2442640]	2.74834e-14	2.53999e-12	11.5952	0.500038	protein_coding	chr5	43233463	43289724	+	7122	14.313	14.33	14.041	14.274	14.404	13.289	9.176	8.845	10.617	9.454
ENSMUSG00000029632	Ndufa4	NADH dehydrogenase (ubiquinone) 1 alpha subcomplex, 4 [Source:MGI Symbol;Acc:MGI:107686]	2.76176e-14	2.54094e-12	11.595	-0.565046	protein_coding	chr6	11900373	11907446	-	492	536.43	511.647	556.955	522.194	525.372	506.535	772.993	848.852	627.417	727.856
ENSMUSG00000020661	Dnmt3a	DNA methyltransferase 3A [Source:MGI Symbol;Acc:MGI:1261827]	2.77555e-14	2.54223e-12	11.5948	0.568844	protein_coding	chr12	3806007	3914443	+	16642	11.177	11.051	11.331	11.301	12.98	11.357	6.865	7.191	8.382	7.256
ENSMUSG00000023236	Scg5	secretogranin V [Source:MGI Symbol;Acc:MGI:98289]	2.78996e-14	2.54407e-12	11.5945	-0.454787	protein_coding	chr2	113776362	113829121	-	1569	229.215	225.881	229.387	235.333	233.097	234.821	308.099	324.305	281.733	297.457
ENSMUSG00000037486	Asxl2	additional sex combs like 2 (Drosophila) [Source:MGI Symbol;Acc:MGI:1922552]	2.9346e-14	2.66412e-12	11.5744	0.696747	protein_coding	chr12	3426857	3506852	+	14574	1.813	2.009	1.761	1.995	1.892	1.714	0.966	1.057	1.291	1.072
ENSMUSG00000006412	Pfdn2	prefoldin 2 [Source:MGI Symbol;Acc:MGI:1276111]	3.00451e-14	2.71557e-12	11.5661	-0.480159	protein_coding	chr1	171345670	171359254	+	1937	26.141	25.85	26.841	26.077	25.398	27.42	35.102	37.147	32.368	35.571
ENSMUSG00000075470	Alg10b	asparagine-linked glycosylation 10B (alpha-1,2-glucosyltransferase) [Source:MGI Symbol;Acc:MGI:2146159]	3.06038e-14	2.74277e-12	11.5618	1.07215	protein_coding	chr15	90224311	90230554	+	3727	3.785	3.626	3.066	3.6	3.753	3.465	1.429	1.173	2.079	1.743
ENSMUSG00000001105	Ift20	intraflagellar transport 20 [Source:MGI Symbol;Acc:MGI:1915585]	3.06134e-14	2.74277e-12	11.5618	-0.53261	protein_coding	chr11	78536361	78541737	+	1525	30.389	33.498	29.55	30.232	27.803	29.905	41.715	47.037	38.263	40.069
ENSMUSG00000045777	Ifitm10	interferon induced transmembrane protein 10 [Source:MGI Symbol;Acc:MGI:2444776]	3.37303e-14	3.00889e-12	11.5216	-0.55901	protein_coding	chr7	142325837	142373753	-	4789	9.99	9.729	9.781	10.305	10.212	10.222	14.89	16.011	11.885	13.789
ENSMUSG00000054976	Nyap2	neuronal tyrosine-phophorylated phosphoinositide 3-kinase adaptor 2 [Source:MGI Symbol;Acc:MGI:2443135]	3.51249e-14	3.11973e-12	11.5059	0.618007	protein_coding	chr1	81076950	81341764	+	12508	1.968	1.877	1.9	1.777	1.991	1.762	1.119	1.105	1.272	1.173
ENSMUSG00000037499	Nenf	neuron derived neurotrophic factor [Source:MGI Symbol;Acc:MGI:1913458]	3.8427e-14	3.3983e-12	11.4687	-0.645868	protein_coding	chr1	191306789	191318194	-	742	58.961	55.078	55.249	58.411	54.268	48.518	81.27	99.827	69.577	78.54
ENSMUSG00000025204	Ndufb8	NADH dehydrogenase (ubiquinone) 1 beta subcomplex 8 [Source:MGI Symbol;Acc:MGI:1914514]	3.8887e-14	3.42422e-12	11.4654	-0.570708	protein_coding	chr19	44548572	44555440	-	3146	60.034	60.07	61.412	60.377	60.355	61.321	86.413	101.447	73.434	82.733
ENSMUSG00000019853	Hebp2	heme binding protein 2 [Source:MGI Symbol;Acc:MGI:1860084]	4.00495e-14	3.51099e-12	11.4546	-0.732682	protein_coding	chr10	18540123	18546076	-	1910	4.947	5.235	5.802	5.033	4.958	4.67	7.95	7.973	7.6	8.963
ENSMUSG00000075702	Selm	selenoprotein M [Source:MGI Symbol;Acc:MGI:2149786]	4.02146e-14	3.51099e-12	11.4546	-0.662544	protein_coding	chr11	3514684	3517351	+	1481	60.518	61.966	60.886	62.883	68.363	66.547	95.256	117.853	79.104	92.349
ENSMUSG00000070639	Lrrc8b	leucine rich repeat containing 8 family, member B [Source:MGI Symbol;Acc:MGI:2141353]	4.0775e-14	3.54483e-12	11.4504	1.33869	protein_coding	chr5	105415775	105486189	+	2841	10.692	10.113	9.996	10.208	10.802	11.45	3.457	2.346	6.293	3.78
ENSMUSG00000051910	Sox6	SRY (sex determining region Y)-box 6 [Source:MGI Symbol;Acc:MGI:98368]	4.46107e-14	3.86193e-12	11.4132	0.762802	protein_coding	chr7	115471344	116038744	-	8852	2.999	3.192	3.003	2.797	3.328	3.182	1.827	1.426	2.085	1.597
ENSMUSG00000026657	Frmd4a	FERM domain containing 4A [Source:MGI Symbol;Acc:MGI:1919850]	4.57784e-14	3.94637e-12	11.4038	0.528601	protein_coding	chr2	4017717	4614043	+	23350	4.861	4.799	5.072	5.04	5.138	4.902	3.147	2.957	3.679	3.373
ENSMUSG00000037341	Slc9a7	solute carrier family 9 (sodium/hydrogen exchanger), member 7 [Source:MGI Symbol;Acc:MGI:2444530]	4.63225e-14	3.97657e-12	11.4005	1.40551	protein_coding	chrX	20105755	20291807	-	3819	1.821	1.66	1.621	1.794	2.025	1.976	0.651	0.37	0.913	0.66
ENSMUSG00000038690	Atp5j2	ATP synthase, H+ transporting, mitochondrial F0 complex, subunit F2 [Source:MGI Symbol;Acc:MGI:1927558]	4.78056e-14	4.08678e-12	11.3886	-0.549507	protein_coding	chr5	145183698	145192062	-	1231	112.888	111.135	117.595	110.341	118.364	118.519	172.238	180.265	139.139	150.932
ENSMUSG00000021606	Ndufs6	NADH dehydrogenase (ubiquinone) Fe-S protein 6 [Source:MGI Symbol;Acc:MGI:107932]	4.81192e-14	4.09652e-12	11.3876	-0.600225	protein_coding	chr13	73319874	73328542	-	629	80.184	76.263	84.858	75.718	85.912	82.129	122.832	134.815	99.547	111.483
ENSMUSG00000019054	Fis1	fission 1 (mitochondrial outer membrane) homolog (yeast) [Source:MGI Symbol;Acc:MGI:1913687]	5.22319e-14	4.42827e-12	11.3538	-0.614261	protein_coding	chr5	136953275	136966234	+	1714	74.904	68.318	74.835	72.423	73.727	77.068	109.183	128.72	90.289	102.336
ENSMUSG00000022548	Apod	apolipoprotein D [Source:MGI Symbol;Acc:MGI:88056]	5.69584e-14	4.80345e-12	11.3184	-0.724723	protein_coding	chr16	31296192	31314808	-	2577	297.537	248.412	226.022	285.071	219.782	232.912	387.842	468.904	332.722	398.276
ENSMUSG00000034566	Atp5h	ATP synthase, H+ transporting, mitochondrial F0 complex, subunit D [Source:MGI Symbol;Acc:MGI:1918929]	5.71255e-14	4.80345e-12	11.3184	-0.575699	protein_coding	chr11	115415689	115419962	-	1465	107.914	106.614	111.814	108.548	111.622	108.073	165.995	180.368	131.889	143.44
ENSMUSG00000022883	Robo1	roundabout homolog 1 (Drosophila) [Source:MGI Symbol;Acc:MGI:1274781]	5.92268e-14	4.95982e-12	11.3045	0.562941	protein_coding	chr16	72663149	73046095	+	7563	6.453	6.266	6.01	6.414	6.271	6.185	3.885	3.59	4.69	4.032
ENSMUSG00000017778	Cox7c	cytochrome c oxidase subunit VIIc [Source:MGI Symbol;Acc:MGI:103226]	6.21699e-14	5.18512e-12	11.2852	-0.581963	protein_coding	chr13	86044816	86046904	-	1131	97.013	103.983	99.057	106.391	109.877	107.159	148.516	173.098	127.222	145.93
ENSMUSG00000039087	Rreb1	ras responsive element binding protein 1 [Source:MGI Symbol;Acc:MGI:2443664]	6.45021e-14	5.35785e-12	11.271	1.20825	protein_coding	chr13	37778400	37952002	+	13991	0.911	0.948	0.938	0.905	1.103	0.785	0.285	0.309	0.533	0.404
ENSMUSG00000030357	Fkbp4	FK506 binding protein 4 [Source:MGI Symbol;Acc:MGI:95543]	6.71599e-14	5.55613e-12	11.2552	-0.451414	protein_coding	chr6	128429735	128438677	-	2795	48.91	50.178	47.518	49.844	49.428	49.282	69.932	64.311	59.198	63.672
ENSMUSG00000061436	Hipk2	homeodomain interacting protein kinase 2 [Source:MGI Symbol;Acc:MGI:1314872]	6.80797e-14	5.6096e-12	11.2511	1.74171	protein_coding	chr6	38694390	38876165	-	8836	4.872	5.269	4.806	6.02	6.32	6.751	1.08	0.944	2.919	1.522
ENSMUSG00000044365	Cxxc4	CXXC finger 4 [Source:MGI Symbol;Acc:MGI:2442112]	7.03714e-14	5.77524e-12	11.2384	0.50673	protein_coding	chr3	134236491	134262090	+	7121	6.802	6.624	6.815	6.975	6.553	6.58	4.569	4.166	4.993	4.341
ENSMUSG00000038560	Sp6	trans-acting transcription factor 6 [Source:MGI Symbol;Acc:MGI:1932575]	7.67395e-14	6.27276e-12	11.2025	1.65789	protein_coding	chr11	97013394	97024734	+	3841	0.641	0.613	0.642	0.678	0.574	0.452	0.195	0.218	0.149	0.139
ENSMUSG00000023004	Tuba1b	tubulin, alpha 1B [Source:MGI Symbol;Acc:MGI:107804]	7.73408e-14	6.29683e-12	11.2009	-0.585047	protein_coding	chr15	98931425	98934565	-	1875	119.715	117.001	119.941	120.19	123.071	118.493	187.457	194.087	139.528	165.697
ENSMUSG00000025949	Pikfyve	phosphoinositide kinase, FYVE finger containing [Source:MGI Symbol;Acc:MGI:1335106]	8.35758e-14	6.77757e-12	11.1689	1.14732	protein_coding	chr1	65186750	65274012	+	6674	2.119	1.943	1.991	1.873	2.275	1.941	0.697	0.655	1.223	0.899
ENSMUSG00000097141	Gm10524	predicted gene 10524 [Source:MGI Symbol;Acc:MGI:3642791]	8.48972e-14	6.85762e-12	11.1638	1.16636	lincRNA	chr18	82692949	82706174	+	1984	4.192	2.995	3.273	3.715	3.99	3.885	1.312	1.78	1.777	1.348
ENSMUSG00000035954	Dock4	dedicator of cytokinesis 4 [Source:MGI Symbol;Acc:MGI:1918006]	8.57753e-14	6.90138e-12	11.1611	0.703176	protein_coding	chr12	40446053	40846486	+	8063	5.042	5.549	5.498	5.653	5.949	5.641	2.822	2.94	4.013	3.247
ENSMUSG00000041881	Ndufa7	NADH dehydrogenase (ubiquinone) 1 alpha subcomplex, 7 (B14.5a) [Source:MGI Symbol;Acc:MGI:1913666]	9.12655e-14	7.31443e-12	11.1358	-0.591195	protein_coding	chr17	33824591	33838316	+	1701	31.489	30.799	32.881	32.167	31.875	34.19	44.795	55.25	40.427	45.223
ENSMUSG00000028684	Urod	uroporphyrinogen decarboxylase [Source:MGI Symbol;Acc:MGI:98916]	9.43426e-14	7.53162e-12	11.1231	-0.484812	protein_coding	chr4	116989965	116994413	-	2591	15.729	15.633	15.087	16.573	15.904	15.81	21.28	22.932	19.245	21.002
ENSMUSG00000036473	Tbc1d24	TBC1 domain family, member 24 [Source:MGI Symbol;Acc:MGI:2443456]	9.76535e-14	7.74038e-12	11.1112	0.616397	protein_coding	chr17	24175431	24205562	-	8053	6.383	6.506	6.144	6.511	6.962	6.32	3.609	3.563	4.7	4.233
ENSMUSG00000036202	Rif1	Rap1 interacting factor 1 homolog (yeast) [Source:MGI Symbol;Acc:MGI:1098622]	9.78676e-14	7.74038e-12	11.1112	0.691652	protein_coding	chr2	52072837	52122383	+	10527	2.911	2.712	2.607	2.633	2.544	2.327	1.521	1.292	1.796	1.579
ENSMUSG00000034342	Cbl	Casitas B-lineage lymphoma [Source:MGI Symbol;Acc:MGI:88279]	9.80893e-14	7.74038e-12	11.1112	1.90064	protein_coding	chr9	44149262	44234046	-	5083	1.964	2.138	1.84	2.293	2.34	2.168	0.287	0.287	0.944	0.632
ENSMUSG00000041556	Fbxo2	F-box protein 2 [Source:MGI Symbol;Acc:MGI:2446216]	9.94611e-14	7.81856e-12	11.1069	-0.588584	protein_coding	chr4	148160621	148166424	+	1288	67.7	67.51	68.43	78.557	69.402	76.237	99.67	118.959	90.352	101.054
ENSMUSG00000015806	Qdpr	quinoid dihydropteridine reductase [Source:MGI Symbol;Acc:MGI:97836]	1.01108e-13	7.91769e-12	11.1014	-0.522842	protein_coding	chr5	45434032	45450235	-	1914	68.693	68.164	72.375	70.067	66.023	72.81	100.741	106.021	83.875	92.221
ENSMUSG00000037071	Scd1	stearoyl-Coenzyme A desaturase 1 [Source:MGI Symbol;Acc:MGI:98239]	1.03211e-13	8.05166e-12	11.0941	-0.499987	protein_coding	chr19	44394451	44407709	-	4836	131.308	140.367	133.807	130.157	122.693	130.557	168.229	163.144	187.721	190.96
ENSMUSG00000097971	Gm26917	predicted gene, 26917 [Source:MGI Symbol;Acc:MGI:5504032]	1.07355e-13	8.34321e-12	11.0787	-1.15778	processed_transcript	chr17	39845074	39846245	+	869	20.367	19.595	28.793	18.069	17.096	15.512	30.045	53.743	45.96	39.885
ENSMUSG00000001240	Ramp2	receptor (calcitonin) activity modifying protein 2 [Source:MGI Symbol;Acc:MGI:1859650]	1.10045e-13	8.51994e-12	11.0696	-0.608901	protein_coding	chr11	101246028	101259546	+	3301	9.04	8.341	8.052	8.822	9.297	8.717	11.661	14.148	11.068	13.903
ENSMUSG00000019659	Ccdc12	coiled-coil domain containing 12 [Source:MGI Symbol;Acc:MGI:1919904]	1.11406e-13	8.59293e-12	11.0659	-0.679249	protein_coding	chr9	110656503	110711590	+	818	17.895	16.565	19.052	17.58	18.383	17.762	28.061	30.598	23.109	27.75
ENSMUSG00000037646	Vps13b	vacuolar protein sorting 13B (yeast) [Source:MGI Symbol;Acc:MGI:1916380]	1.11917e-13	8.59998e-12	11.0655	0.601556	protein_coding	chr15	35371546	35931228	+	13370	3.29	3.794	3.481	3.496	3.647	3.263	1.994	2.067	2.582	2.147
ENSMUSG00000051098	Mblac2	metallo-beta-lactamase domain containing 2 [Source:MGI Symbol;Acc:MGI:1920102]	1.16036e-13	8.88327e-12	11.0514	0.469786	protein_coding	chr13	81711417	81753275	+	3881	11.17	10.922	11.344	11.25	11.949	11.002	7.662	7.587	7.924	7.907
ENSMUSG00000031529	Tnks	tankyrase, TRF1-interacting ankyrin-related ADP-ribose polymerase [Source:MGI Symbol;Acc:MGI:1341087]	1.19688e-13	9.11967e-12	11.04	1.63709	protein_coding	chr8	34829179	34965690	-	6444	8.142	8.158	7.927	8.845	9.11	9.2	1.983	1.349	4.652	2.497
ENSMUSG00000002379	Ndufa11	NADH dehydrogenase (ubiquinone) 1 alpha subcomplex 11 [Source:MGI Symbol;Acc:MGI:1917125]	1.20013e-13	9.11967e-12	11.04	-0.56782	protein_coding	chr17	56717762	56724248	+	2661	34.857	35.332	33.984	35.856	34.856	36.688	51.622	58.359	42.223	47.678
ENSMUSG00000079598	Clec2l	C-type lectin domain family 2, member L [Source:MGI Symbol;Acc:MGI:2141402]	1.22239e-13	9.25451e-12	11.0336	-0.478151	protein_coding	chr6	38663069	38680864	+	1428	56.194	52.646	54.415	51.893	56.346	53.67	76.669	77.064	64.495	70.354
ENSMUSG00000028524	Sgip1	SH3-domain GRB2-like (endophilin) interacting protein 1 [Source:MGI Symbol;Acc:MGI:1920344]	1.23208e-13	9.29358e-12	11.0318	0.523823	protein_coding	chr4	102741297	102973628	+	10136	7.467	7.467	7.064	7.441	7.724	7.362	4.77	4.416	5.538	4.98
ENSMUSG00000007476	Lrrc8a	leucine rich repeat containing 8A [Source:MGI Symbol;Acc:MGI:2652847]	1.24978e-13	9.3926e-12	11.0272	-0.600289	protein_coding	chr2	30237715	30263790	+	4308	8.804	8.435	8.34	8.898	8.508	8.619	10.611	13.567	11.451	14.184
ENSMUSG00000026750	Psmb7	proteasome (prosome, macropain) subunit, beta type 7 [Source:MGI Symbol;Acc:MGI:107637]	1.30785e-13	9.79315e-12	11.0091	-0.492749	protein_coding	chr2	38588036	38644087	-	1214	132.501	127.434	130.474	134.686	134.909	134.341	189.302	191.334	154.868	176.686
ENSMUSG00000038630	Zkscan16	zinc finger with KRAB and SCAN domains 16 [Source:MGI Symbol;Acc:MGI:3510405]	1.31599e-13	9.81824e-12	11.008	1.95576	protein_coding	chr4	58943628	58958355	+	2794	4.584	4.188	3.393	3.914	4.761	3.683	0.692	0.474	1.923	0.875
ENSMUSG00000074505	Fat3	FAT tumor suppressor homolog 3 (Drosophila) [Source:MGI Symbol;Acc:MGI:2444314]	1.37096e-13	1.01665e-11	10.9928	0.636434	protein_coding	chr9	15910205	16378231	-	18456	1.511	1.508	1.621	1.662	1.537	1.472	0.983	0.823	1.093	0.911
ENSMUSG00000039236	Isg20	interferon-stimulated protein [Source:MGI Symbol;Acc:MGI:1928895]	1.37258e-13	1.01665e-11	10.9928	-1.88662	protein_coding	chr7	78913424	78920362	+	1826	0.729	0.476	0.498	0.285	0.257	0.42	1.685	1.112	1.662	2.03
ENSMUSG00000042406	Atf4	activating transcription factor 4 [Source:MGI Symbol;Acc:MGI:88096]	1.40933e-13	1.0389e-11	10.9834	-0.479596	protein_coding	chr15	80255184	80257540	+	1724	74.276	71.621	71.161	74.489	70.112	74.303	96.425	107.822	87.981	95.003
ENSMUSG00000056145	AI504432	expressed sequence AI504432 [Source:MGI Symbol;Acc:MGI:2139742]	1.41479e-13	1.0389e-11	10.9834	0.630706	lincRNA	chr3	107039504	107054347	+	5569	4.588	4.665	4.407	4.69	4.55	4.464	3.144	2.41	3.041	2.649
ENSMUSG00000094410	Zbed6	zinc finger, BED domain containing 6 [Source:MGI Symbol;Acc:MGI:3828086]	1.41781e-13	1.0389e-11	10.9834	1.81595	protein_coding	chr1	133619940	133661318	-	10156	0.862	0.863	0.767	0.97	1.068	0.862	0.14	0.148	0.436	0.237
ENSMUSG00000029223	Uchl1	ubiquitin carboxy-terminal hydrolase L1 [Source:MGI Symbol;Acc:MGI:103149]	1.42412e-13	1.03981e-11	10.983	-0.602261	protein_coding	chr5	66676098	66687231	+	1616	293.987	295.181	293.677	317.003	308.944	311.232	452.356	521.437	362.528	424.471
ENSMUSG00000003072	Atp5d	ATP synthase, H+ transporting, mitochondrial F1 complex, delta subunit [Source:MGI Symbol;Acc:MGI:1913293]	1.45043e-13	1.05527e-11	10.9766	-0.573241	protein_coding	chr10	80138632	80145818	+	1928	106.502	107.188	104.653	100.95	111.514	108.768	160.539	174.465	126.547	144.869
ENSMUSG00000027257	Pacsin3	protein kinase C and casein kinase substrate in neurons 3 [Source:MGI Symbol;Acc:MGI:1891410]	1.46633e-13	1.06044e-11	10.9745	-0.544421	protein_coding	chr2	91255954	91264679	+	4327	9.642	9.822	9.314	9.276	8.621	9.439	13.262	14.833	11.344	12.7
ENSMUSG00000019158	Tmem160	transmembrane protein 160 [Source:MGI Symbol;Acc:MGI:1916344]	1.46788e-13	1.06044e-11	10.9745	-0.762307	protein_coding	chr7	16452779	16455489	+	814	25.79	25.682	25.367	20.619	22.825	24.195	39.052	47.993	31.384	37.745
ENSMUSG00000068267	Cenpb	centromere protein B [Source:MGI Symbol;Acc:MGI:88376]	1.52121e-13	1.09511e-11	10.9605	-0.486378	protein_coding	chr2	131177291	131180012	-	2722	60.415	55.983	56.585	55.493	56.464	57.158	79.733	84.864	70.2	70.476
ENSMUSG00000036698	Ago2	argonaute RISC catalytic subunit 2 [Source:MGI Symbol;Acc:MGI:2446632]	1.5904e-13	1.14092e-11	10.9427	0.723399	protein_coding	chr15	73095844	73184840	-	13705	5.986	5.829	5.594	5.679	6.443	6.084	3.004	2.963	4.383	3.371
ENSMUSG00000052336	Cx3cr1	chemokine (C-X3-C motif) receptor 1 [Source:MGI Symbol;Acc:MGI:1333815]	1.6378e-13	1.17083e-11	10.9315	0.517441	protein_coding	chr9	119901616	120068283	-	3742	14.741	14.756	13.952	12.76	14.847	14.172	9.812	8.647	10.114	9.314
ENSMUSG00000004849	Ap1s1	adaptor protein complex AP-1, sigma 1 [Source:MGI Symbol;Acc:MGI:1098244]	1.68214e-13	1.19835e-11	10.9214	-0.542834	protein_coding	chr5	137034993	137046135	-	2198	35.297	35.489	35.293	35.682	37.725	38.835	50.313	57.98	44.158	50.263
ENSMUSG00000079435	Rpl36a	ribosomal protein L36A [Source:MGI Symbol;Acc:MGI:1201789]	1.71689e-13	1.21887e-11	10.914	-0.559987	protein_coding	chrX	134585654	134588062	+	1655	33.792	30.692	34.945	33.279	33.875	32.702	48.614	53.878	40.535	44.171
ENSMUSG00000046743	Fat4	FAT tumor suppressor homolog 4 (Drosophila) [Source:MGI Symbol;Acc:MGI:3045256]	1.86715e-13	1.32097e-11	10.8791	0.806847	protein_coding	chr3	38886940	39011985	+	17165	0.946	0.895	0.91	0.929	1.087	0.955	0.487	0.44	0.612	0.539
ENSMUSG00000095123	Gm21781	predicted gene, 21781 [Source:MGI Symbol;Acc:MGI:5433945]	1.8872e-13	1.33057e-11	10.876	1.11415	lincRNA	chr10	4391587	4396424	+	4838	1.891	1.962	2.013	1.83	1.995	1.36	0.652	0.794	1	0.782
ENSMUSG00000057322	Rpl38	ribosomal protein L38 [Source:MGI Symbol;Acc:MGI:1914921]	1.92737e-13	1.35424e-11	10.8683	-0.668855	protein_coding	chr11	114668524	114672331	+	542	79.06	83.29	80.908	82.625	85.698	86.972	124.648	156.78	100.547	123.315
ENSMUSG00000039988	Ankrd13c	ankyrin repeat domain 13c [Source:MGI Symbol;Acc:MGI:2139746]	2.11811e-13	1.48182e-11	10.8292	0.605161	protein_coding	chr3	157947414	158006833	+	2668	19.577	19.582	18.367	20.313	19.428	19.075	11.87	9.993	13.971	12.805
ENSMUSG00000030878	Cdr2	cerebellar degeneration-related 2 [Source:MGI Symbol;Acc:MGI:1100885]	2.12339e-13	1.48182e-11	10.8292	-0.468617	protein_coding	chr7	120957036	120982312	-	2782	24.264	24.158	24.975	25.298	22.66	24.444	29.983	32.084	32.648	33.764
ENSMUSG00000018567	Gabarap	gamma-aminobutyric acid receptor associated protein [Source:MGI Symbol;Acc:MGI:1861742]	2.21271e-13	1.53892e-11	10.8128	-0.501404	protein_coding	chr11	69991143	69994951	+	1844	98.707	94.486	101.251	97.555	97.05	99.715	139.406	145.571	114.744	131.325
ENSMUSG00000010476	Ebf3	early B cell factor 3 [Source:MGI Symbol;Acc:MGI:894289]	2.27773e-13	1.57879e-11	10.8017	0.504988	protein_coding	chr7	137193673	137314445	-	5021	15.942	15.658	15.028	13.913	16.543	15.031	9.991	9.768	11.172	10.374
ENSMUSG00000033981	Gria2	glutamate receptor, ionotropic, AMPA2 (alpha 2) [Source:MGI Symbol;Acc:MGI:95809]	2.3157e-13	1.598e-11	10.7964	0.582141	protein_coding	chr3	80684936	80802791	-	6956	21.537	22.751	21.508	20.224	22.88	19.814	13.199	11.848	15.928	13.718
ENSMUSG00000020181	Nav3	neuron navigator 3 [Source:MGI Symbol;Acc:MGI:2183703]	2.32102e-13	1.598e-11	10.7964	1.27263	protein_coding	chr10	109682660	110000219	-	9304	2.364	2.208	2.201	2.17	2.541	2.243	0.848	0.522	1.371	0.863
ENSMUSG00000035829	Ppp1r26	protein phosphatase 1, regulatory subunit 26 [Source:MGI Symbol;Acc:MGI:2685193]	2.35147e-13	1.61355e-11	10.7922	0.542034	protein_coding	chr2	28446800	28455508	+	5619	4.784	4.385	4.607	4.726	4.722	4.518	3.109	2.891	3.196	2.918
ENSMUSG00000059534	Uqcr10	ubiquinol-cytochrome c reductase, complex III subunit X [Source:MGI Symbol;Acc:MGI:1913402]	2.41183e-13	1.64945e-11	10.7827	-0.57752	protein_coding	chr11	4701973	4704342	-	584	202.406	203.983	203.772	190.335	195.463	190.253	299.509	325.629	228.83	273.716
ENSMUSG00000021238	Aldh6a1	aldehyde dehydrogenase family 6, subfamily A1 [Source:MGI Symbol;Acc:MGI:1915077]	2.55299e-13	1.74019e-11	10.7594	0.488369	protein_coding	chr12	84430723	84450950	-	3340	31.456	32.673	32.674	33.064	31.785	33.254	21.042	20.419	24.149	22.826
ENSMUSG00000028248	Sfrs18	PNN interacting serine/arginine-rich [Source:MGI Symbol;Acc:MGI:1913875]	2.57175e-13	1.74717e-11	10.7577	0.687894	protein_coding	chr4	21847583	21876475	+	10187	11.143	11.978	11.865	11.1	11.603	8.72	5.691	6.201	7.724	6.583
ENSMUSG00000041444	Arhgap32	Rho GTPase activating protein 32 [Source:MGI Symbol;Acc:MGI:2450166]	2.59441e-13	1.75675e-11	10.7553	0.618063	protein_coding	chr9	32116136	32268446	+	17179	4.57	4.8	4.566	4.598	4.68	4.746	2.665	2.482	3.506	2.936
ENSMUSG00000012640	Zfp715	zinc finger protein 715 [Source:MGI Symbol;Acc:MGI:1917180]	2.63908e-13	1.77934e-11	10.7497	0.672882	protein_coding	chr7	43296197	43313294	-	5119	5.433	5.528	5.201	5.274	5.19	4.691	3.105	2.647	3.717	3.016
ENSMUSG00000024962	Vegfb	vascular endothelial growth factor B [Source:MGI Symbol;Acc:MGI:106199]	2.64511e-13	1.77934e-11	10.7497	-0.456303	protein_coding	chr19	6982473	6987651	-	1605	28.833	29.481	30.505	29.724	30.313	31.155	38.997	42.74	37.48	38.143
ENSMUSG00000070695	Cntnap5a	contactin associated protein-like 5A [Source:MGI Symbol;Acc:MGI:3643623]	2.65681e-13	1.78125e-11	10.7493	1.18346	protein_coding	chr1	115684756	116582026	+	5651	1.572	1.43	1.356	1.326	1.689	1.678	0.586	0.539	0.878	0.521
ENSMUSG00000010154	Spire2	spire homolog 2 (Drosophila) [Source:MGI Symbol;Acc:MGI:2446256]	2.66532e-13	1.78125e-11	10.7493	-0.47392	protein_coding	chr8	123332713	123369515	+	2330	14.735	14.414	12.931	14.114	14.381	14.879	19.652	19.305	18.479	18.221
ENSMUSG00000072872	Rybp	RING1 and YY1 binding protein [Source:MGI Symbol;Acc:MGI:1929059]	2.75883e-13	1.83571e-11	10.7362	0.886052	protein_coding	chr6	100228566	100287441	-	4458	3.127	3.015	3.039	3.459	3.843	3.458	1.805	1.436	2.014	1.603
ENSMUSG00000019997	Ctgf	connective tissue growth factor [Source:MGI Symbol;Acc:MGI:95537]	2.7647e-13	1.83571e-11	10.7362	-1.33887	protein_coding	chr10	24595442	24598683	+	2861	4.605	3.812	3.919	4.466	3.98	2.624	6.824	8.285	7.711	14.84
ENSMUSG00000024073	Birc6	baculoviral IAP repeat-containing 6 [Source:MGI Symbol;Acc:MGI:1276108]	2.81642e-13	1.86402e-11	10.7296	0.531041	protein_coding	chr17	74528295	74703773	+	29247	2.801	2.776	2.932	2.986	2.887	2.942	1.826	1.781	2.191	1.833
ENSMUSG00000028795	Ccdc28b	coiled coil domain containing 28B [Source:MGI Symbol;Acc:MGI:1913514]	2.83292e-13	1.86891e-11	10.7284	-0.551168	protein_coding	chr4	129619274	129623947	-	2026	17.275	17.829	17.884	18.367	18.769	19.482	26.942	28.15	21.92	25.388
ENSMUSG00000085037	4933421O10Rik	RIKEN cDNA 4933421O10 gene [Source:MGI Symbol;Acc:MGI:1918323]	2.92316e-13	1.92226e-11	10.7162	0.813226	processed_transcript	chr4	33027142	33031323	-	3847	3.105	2.92	3.477	3.197	3.195	2.749	1.507	1.744	1.684	1.798
ENSMUSG00000057182	Scn3a	sodium channel, voltage-gated, type III, alpha [Source:MGI Symbol;Acc:MGI:98249]	2.93402e-13	1.92324e-11	10.716	0.787592	protein_coding	chr2	65457118	65567627	-	12459	1.864	1.992	1.838	1.611	1.993	1.752	0.89	0.896	1.247	1.031
ENSMUSG00000091890	A830073O21Rik	RIKEN cDNA A830073O21 gene [Source:MGI Symbol;Acc:MGI:2443692]	3.07412e-13	2.00866e-11	10.6971	2.53703	protein_coding	chr7	73738893	73740917	-	2025	0.46	0.501	0.428	0.495	0.482	0.419	0.019	0	0.162	0.057
ENSMUSG00000047721	Bola2	bolA-like 2 (E. coli) [Source:MGI Symbol;Acc:MGI:1913412]	3.1969e-13	2.08225e-11	10.6815	-0.659672	protein_coding	chr7	126695401	126697058	+	1658	16.915	15.471	14.987	14.496	16.155	16.674	26.57	26.944	19.241	22.657
ENSMUSG00000073514	Dok6	docking protein 6 [Source:MGI Symbol;Acc:MGI:3639495]	3.22009e-13	2.09071e-11	10.6797	1.83146	protein_coding	chr18	89301082	89769528	-	5146	0.446	0.324	0.387	0.451	0.52	0.486	0.1	0.086	0.175	0.089
ENSMUSG00000041203	2310036O22Rik	RIKEN cDNA 2310036O22 gene [Source:MGI Symbol;Acc:MGI:1922833]	3.36521e-13	2.17805e-11	10.6619	-0.533921	protein_coding	chr8	85026833	85030285	+	891	71.542	70.062	71.129	64.782	68.926	61.512	95.61	107.261	81.873	91.354
ENSMUSG00000040929	Rfx3	regulatory factor X, 3 (influences HLA class II expression) [Source:MGI Symbol;Acc:MGI:106582]	3.44647e-13	2.22362e-11	10.6529	0.6028	protein_coding	chr19	27761721	28011166	-	11034	1.833	1.701	1.714	1.797	1.769	1.756	1.044	1.152	1.193	1.036
ENSMUSG00000031505	Carkd	carbohydrate kinase domain containing [Source:MGI Symbol;Acc:MGI:1913353]	3.58124e-13	2.29987e-11	10.6383	-0.513335	protein_coding	chr8	11497506	11514960	+	3694	10.465	10.318	10.113	11.158	10.676	10.947	15.449	15.654	12.677	14.152
ENSMUSG00000055839	Tceb2	transcription elongation factor B (SIII), polypeptide 2 [Source:MGI Symbol;Acc:MGI:1914923]	3.58706e-13	2.29987e-11	10.6383	-0.582708	protein_coding	chr17	23824740	23829109	-	508	275.845	264.669	281.126	255.791	258.361	262.014	426.534	424.657	307.864	365.893
ENSMUSG00000001999	Blvra	biliverdin reductase A [Source:MGI Symbol;Acc:MGI:88170]	3.72483e-13	2.38076e-11	10.6233	-0.586969	protein_coding	chr2	127070665	127097084	+	2446	8.27	7.391	8.159	7.402	7.64	7.59	12.109	12.019	10.243	10.108
ENSMUSG00000060938	Rpl26	ribosomal protein L26 [Source:MGI Symbol;Acc:MGI:106022]	3.75502e-13	2.38586e-11	10.6224	-0.520162	protein_coding	chr11	68901583	68906989	+	1444	114.622	113.886	114.189	112.845	112.645	110.567	166.634	174.707	132.189	146.664
ENSMUSG00000021453	Gadd45g	growth arrest and DNA-damage-inducible 45 gamma [Source:MGI Symbol;Acc:MGI:1346325]	3.75607e-13	2.38586e-11	10.6224	-0.769619	protein_coding	chr13	51846678	51848468	+	1173	16.535	22.023	18.748	18.372	19.383	22.33	30.597	31.686	26.708	38.67
ENSMUSG00000035530	Eif1	eukaryotic translation initiation factor 1 [Source:MGI Symbol;Acc:MGI:105125]	4.18617e-13	2.65085e-11	10.5766	-0.556402	protein_coding	chr11	100319885	100322096	+	2098	123.482	121.851	122.007	125.648	124.083	127.213	170.728	204.218	146.842	175.534
ENSMUSG00000087260	Lamtor5	late endosomal/lysosomal adaptor, MAPK and MTOR activator 5 [Source:MGI Symbol;Acc:MGI:1915826]	4.2543e-13	2.68571e-11	10.5709	-0.50277	protein_coding	chr3	107278858	107284079	+	881	53.17	55.312	49.235	52.287	50.465	51.078	67.105	80.569	64.184	69.271
ENSMUSG00000003346	Abhd17a	abhydrolase domain containing 17A [Source:MGI Symbol;Acc:MGI:106388]	4.5131e-13	2.84035e-11	10.5466	-0.486753	protein_coding	chr10	80583649	80590341	-	1473	103.06	104.879	104.917	98.604	100.071	98.088	136.766	152.567	119.23	135.475
ENSMUSG00000095098	Ccdc85b	coiled-coil domain containing 85B [Source:MGI Symbol;Acc:MGI:2147607]	4.56675e-13	2.86532e-11	10.5428	-0.909031	protein_coding	chr19	5456789	5457397	-	609	72.766	69.665	67.955	57.618	58.523	50.432	99.926	155.188	88.811	106.485
ENSMUSG00000019471	Cdc37	cell division cycle 37 [Source:MGI Symbol;Acc:MGI:109531]	4.59519e-13	2.87097e-11	10.542	-0.500237	protein_coding	chr9	21138541	21149906	-	2456	46.409	42.987	43.783	43.563	45.669	44.418	61.68	67.724	52.225	58.799
ENSMUSG00000040055	Gjb6	gap junction protein, beta 6 [Source:MGI Symbol;Acc:MGI:107588]	4.60374e-13	2.87097e-11	10.542	-0.662222	protein_coding	chr14	57123303	57133611	-	2269	41.979	43.56	39.397	38.644	38.504	37.228	47.348	61.438	59.312	72.74
ENSMUSG00000034377	Tulp4	tubby like protein 4 [Source:MGI Symbol;Acc:MGI:1916092]	4.64495e-13	2.88789e-11	10.5394	0.535238	protein_coding	chr17	6106437	6251128	+	18054	7.854	8.228	7.893	7.907	8.237	8.513	5.022	4.883	6.155	5.302
ENSMUSG00000047036	Zfp445	zinc finger protein 445 [Source:MGI Symbol;Acc:MGI:2143340]	4.79731e-13	2.97361e-11	10.5267	1.33386	protein_coding	chr9	122851914	122862128	-	2961	13.494	12.982	13.114	11.39	14.527	11.19	4.236	2.698	7.631	4.724
ENSMUSG00000001794	Capns1	calpain, small subunit 1 [Source:MGI Symbol;Acc:MGI:88266]	4.87406e-13	3.01208e-11	10.5211	-0.492899	protein_coding	chr7	30186942	30195164	-	2397	73.603	72.401	74.569	73.561	76.425	78.781	107.425	108.617	88.306	98.668
ENSMUSG00000024847	Aip	aryl-hydrocarbon receptor-interacting protein [Source:MGI Symbol;Acc:MGI:109622]	5.12909e-13	3.16017e-11	10.5003	-0.524063	protein_coding	chr19	4114446	4125858	-	1937	33.235	29.908	29.277	33.852	31.798	36.15	46.179	46.513	41.916	43.383
ENSMUSG00000032330	Cox7a2	cytochrome c oxidase subunit VIIa 2 [Source:MGI Symbol;Acc:MGI:1316715]	5.37709e-13	3.2968e-11	10.4819	-0.535573	protein_coding	chr9	79755241	79759853	-	754	218.985	217.576	219.433	204.955	201.538	211.054	325.086	325.919	250.329	274.95
ENSMUSG00000028756	Pink1	PTEN induced putative kinase 1 [Source:MGI Symbol;Acc:MGI:1916193]	5.38299e-13	3.2968e-11	10.4819	-0.447109	protein_coding	chr4	138313409	138326307	-	2673	134.62	128.468	126.467	126.102	119.487	129.26	159.1	178.14	156.904	169.369
ENSMUSG00000028111	Ctsk	cathepsin K [Source:MGI Symbol;Acc:MGI:107823]	5.44004e-13	3.32182e-11	10.4786	-0.879583	protein_coding	chr3	95499286	95509362	+	1482	9.518	9.681	8.325	8	7.732	7.952	17.697	15.727	10.68	15.961
ENSMUSG00000041841	Rpl37	ribosomal protein L37 [Source:MGI Symbol;Acc:MGI:1914531]	5.5602e-13	3.37792e-11	10.4714	-0.490593	protein_coding	chr15	5116613	5119140	+	867	104.412	107.605	106.751	103.906	104.02	100.827	148.068	156.613	122.165	134.874
ENSMUSG00000021952	Xpo4	exportin 4 [Source:MGI Symbol;Acc:MGI:1888526]	5.56484e-13	3.37792e-11	10.4714	1.30002	protein_coding	chr14	57581002	57665430	-	7266	0.875	0.778	0.912	0.788	1.01	0.866	0.288	0.255	0.497	0.295
ENSMUSG00000052572	Dlg2	discs, large homolog 2 (Drosophila) [Source:MGI Symbol;Acc:MGI:1344351]	5.65317e-13	3.42142e-11	10.4658	1.22345	protein_coding	chr7	91090706	92447003	+	10345	7.886	7.824	7.315	7.461	8.159	8.419	2.779	1.878	4.887	3.265
ENSMUSG00000033792	Atp7a	ATPase, Cu++ transporting, alpha polypeptide [Source:MGI Symbol;Acc:MGI:99400]	5.7008e-13	3.44009e-11	10.4634	1.57813	protein_coding	chrX	106027276	106124926	+	8734	0.59	0.585	0.54	0.66	0.687	0.721	0.167	0.126	0.333	0.166
ENSMUSG00000054312	Mrps21	mitochondrial ribosomal protein S21 [Source:MGI Symbol;Acc:MGI:1913542]	5.94292e-13	3.57569e-11	10.4466	-0.635576	protein_coding	chr3	95862634	95871519	-	1282	20.346	19.133	20.226	18.31	20.413	19.959	31.471	33.813	23.669	28.258
ENSMUSG00000021010	Npas3	neuronal PAS domain protein 3 [Source:MGI Symbol;Acc:MGI:1351610]	5.99506e-13	3.59651e-11	10.4441	0.508038	protein_coding	chr12	53248677	54072175	+	5879	5.71	5.596	6.06	5.941	6.29	6.172	4.146	3.965	4.004	3.907
ENSMUSG00000048960	Prex2	phosphatidylinositol-3,4,5-trisphosphate-dependent Rac exchange factor 2 [Source:MGI Symbol;Acc:MGI:1923385]	6.02069e-13	3.60136e-11	10.4435	0.708008	protein_coding	chr1	10993465	11303682	+	11054	3.326	3.835	3.231	3.247	3.407	3.523	1.78	1.717	2.471	2.04
ENSMUSG00000074129	Rpl13a	ribosomal protein L13A [Source:MGI Symbol;Acc:MGI:1351455]	6.20575e-13	3.70126e-11	10.4317	-0.627846	protein_coding	chr7	45125558	45136231	-	3034	90.914	88.976	87.092	94.846	95.298	91	132.89	167.507	111.326	127.918
ENSMUSG00000057003	Myh4	myosin, heavy polypeptide 4, skeletal muscle [Source:MGI Symbol;Acc:MGI:1339713]	6.33661e-13	3.76835e-11	10.4238	-4.05311	protein_coding	chr11	67238029	67260446	+	6016	0.022	0.012	0	0.013	0.006	0.007	0.256	0.081	0.075	0.61
ENSMUSG00000032011	Thy1	thymus cell antigen 1, theta [Source:MGI Symbol;Acc:MGI:98747]	6.5308e-13	3.87262e-11	10.412	-0.421668	protein_coding	chr9	44043384	44048579	+	1735	297.197	288.592	293.345	309.482	306.734	306.982	391.051	402.196	370.964	373.64
ENSMUSG00000020961	Ston2	stonin 2 [Source:MGI Symbol;Acc:MGI:1918272]	6.61262e-13	3.90983e-11	10.4078	1.44287	protein_coding	chr12	91638542	91788387	-	6915	0.88	0.775	0.814	0.944	0.936	1.01	0.314	0.16	0.445	0.321
ENSMUSG00000030655	Smg1	SMG1 homolog, phosphatidylinositol 3-kinase-related kinase (C. elegans) [Source:MGI Symbol;Acc:MGI:1919742]	6.66674e-13	3.9305e-11	10.4056	0.694483	protein_coding	chr7	118131308	118243637	-	21225	3.721	3.955	3.94	4.007	4.142	3.463	1.994	2.005	2.902	2.225
ENSMUSG00000025860	Xiap	X-linked inhibitor of apoptosis [Source:MGI Symbol;Acc:MGI:107572]	6.96234e-13	4.09302e-11	10.388	0.551397	protein_coding	chrX	42059679	42109656	+	9262	12.184	11.923	10.984	11.43	11.751	11.791	7.545	6.563	8.881	7.435
ENSMUSG00000067925	Cxx1a	CAAX box 1A [Source:MGI Symbol;Acc:MGI:1913408]	7.13124e-13	4.18033e-11	10.3788	-0.512788	protein_coding	chrX	53642488	53643763	-	1276	64.113	62.892	66.563	57.227	61.387	60.475	89.264	93.129	72.82	83.526
ENSMUSG00000000823	Znf512b	zinc finger protein 512B [Source:MGI Symbol;Acc:MGI:2685478]	7.70813e-13	4.50563e-11	10.3462	0.6023	protein_coding	chr2	181582103	181592803	-	6810	7.025	7.033	7.024	6.241	7.553	6.009	4.031	4.304	4.944	3.849
ENSMUSG00000053141	Ptprt	protein tyrosine phosphatase, receptor type, T [Source:MGI Symbol;Acc:MGI:1321152]	7.75894e-13	4.50799e-11	10.346	0.676695	protein_coding	chr2	161521990	162661147	-	12611	7.627	7.516	7.473	7.344	7.73	7.677	4.081	3.745	5.693	4.533
ENSMUSG00000000184	Ccnd2	cyclin D2 [Source:MGI Symbol;Acc:MGI:88314]	7.76782e-13	4.50799e-11	10.346	0.658751	protein_coding	chr6	127125779	127151048	-	5701	4.132	4.442	4.404	4.469	5.212	4.594	2.802	2.377	2.891	2.916
ENSMUSG00000060860	Ube2s	ubiquitin-conjugating enzyme E2S [Source:MGI Symbol;Acc:MGI:1925141]	7.77808e-13	4.50799e-11	10.346	-0.522109	protein_coding	chr7	4808155	4812351	-	858	34.355	31.797	31.584	33.987	34.335	35.043	46.242	49.648	40.671	47.478
ENSMUSG00000052776	Oas1a	2'-5' oligoadenylate synthetase 1A [Source:MGI Symbol;Acc:MGI:2180860]	7.86093e-13	4.54317e-11	10.3426	2.24874	protein_coding	chr5	120896256	120907521	-	1885	0.582	0.999	0.758	0.829	0.575	0.792	0.251	0.094	0.087	0.122
ENSMUSG00000038845	Phb	prohibitin [Source:MGI Symbol;Acc:MGI:97572]	8.51686e-13	4.90844e-11	10.3091	-0.480077	protein_coding	chr11	95666957	95680773	+	2805	26.271	27.15	25.202	26.761	26.43	28.56	37.907	38.1	32.059	34.509
ENSMUSG00000031111	Igsf1	immunoglobulin superfamily, member 1 [Source:MGI Symbol;Acc:MGI:2147913]	8.86782e-13	5.09639e-11	10.2927	-0.533504	protein_coding	chrX	49782536	49797749	-	5768	8.767	8.379	8.353	7.111	8.084	6.92	11.091	12.184	10.351	10.249
ENSMUSG00000000275	Trim25	tripartite motif-containing 25 [Source:MGI Symbol;Acc:MGI:102749]	9.17264e-13	5.25684e-11	10.2793	0.76854	protein_coding	chr11	88999376	89020293	+	5754	2.978	3.01	2.52	2.43	2.896	2.511	1.672	1.335	1.66	1.428
ENSMUSG00000027673	Ndufb5	NADH dehydrogenase (ubiquinone) 1 beta subcomplex, 5 [Source:MGI Symbol;Acc:MGI:1913296]	9.54512e-13	5.44966e-11	10.2636	-0.545986	protein_coding	chr3	32736990	32751566	+	2023	62.197	61.913	64.303	61.52	63.127	63.6	90.4	102.469	73.518	84.041
ENSMUSG00000022772	Senp5	SUMO/sentrin specific peptidase 5 [Source:MGI Symbol;Acc:MGI:2443596]	9.5622e-13	5.44966e-11	10.2636	0.956662	protein_coding	chr16	31962506	32003287	-	4426	5.893	6.033	5.849	6.217	6.207	6.419	2.593	2.055	3.873	3.471
ENSMUSG00000060803	Gstp1	glutathione S-transferase, pi 1 [Source:MGI Symbol;Acc:MGI:95865]	9.66845e-13	5.49495e-11	10.26	-0.642379	protein_coding	chr19	4035411	4037912	-	744	60.546	59.167	59.174	61.484	63.402	68.078	90.117	113.383	75.177	91.426
ENSMUSG00000019362	D8Ertd738e	DNA segment, Chr 8, ERATO Doi 738, expressed [Source:MGI Symbol;Acc:MGI:1289231]	1.01462e-12	5.75055e-11	10.2403	-0.575533	protein_coding	chr8	84246237	84249761	-	659	84.561	82.577	86.513	88.743	81.837	91.864	120.233	141.069	101.674	127.226
ENSMUSG00000061477	Rps7	ribosomal protein S7 [Source:MGI Symbol;Acc:MGI:1333818]	1.02857e-12	5.80986e-11	10.2358	-0.503654	protein_coding	chr12	28630847	28635953	-	961	131.415	127.995	135.409	124.711	136.01	129.392	183.735	200.503	154.336	170.473
ENSMUSG00000040048	Ndufb10	NADH dehydrogenase (ubiquinone) 1 beta subcomplex, 10 [Source:MGI Symbol;Acc:MGI:1915592]	1.03075e-12	5.80986e-11	10.2358	-0.615629	protein_coding	chr17	24722060	24724478	-	1217	90.868	92.616	97.748	87.287	87.44	95.176	146.771	156.368	106.574	128.584
ENSMUSG00000015092	Edf1	endothelial differentiation-related factor 1 [Source:MGI Symbol;Acc:MGI:1891227]	1.04055e-12	5.84905e-11	10.2329	-0.575667	protein_coding	chr2	25557847	25562082	+	1317	71.919	74.552	72.938	70.562	68.78	71.953	113.646	116.809	83.35	95.26
ENSMUSG00000041258	Zfp236	zinc finger protein 236 [Source:MGI Symbol;Acc:MGI:1926950]	1.05835e-12	5.93281e-11	10.2267	0.627886	protein_coding	chr18	82593593	82692883	-	10471	3.212	3.671	3.32	3.443	3.514	3.334	1.827	1.922	2.479	2.208
ENSMUSG00000041710	Trpc5	transient receptor potential cation channel, subfamily C, member 5 [Source:MGI Symbol;Acc:MGI:109524]	1.07015e-12	5.9804e-11	10.2233	2.06892	protein_coding	chrX	144381671	144688180	-	5014	0.982	0.751	0.673	0.879	1.031	1.054	0.181	0.088	0.393	0.13
ENSMUSG00000027581	Stmn3	stathmin-like 3 [Source:MGI Symbol;Acc:MGI:1277137]	1.07267e-12	5.9804e-11	10.2233	-0.548834	protein_coding	chr2	181306459	181314500	-	1136	430.711	418.853	414.603	401.301	407.824	402.77	616.586	668.126	480.659	542.097
ENSMUSG00000079277	Hoxd3	homeobox D3 [Source:MGI Symbol;Acc:MGI:96207]	1.07622e-12	5.98394e-11	10.223	0.765064	protein_coding	chr2	74711929	74748274	+	6627	3.153	3.472	3.429	3.264	3.791	3.002	1.851	1.625	2.314	1.73
ENSMUSG00000028246	Faxc	failed axon connections homolog (Drosophila) [Source:MGI Symbol;Acc:MGI:1923382]	1.08578e-12	6.0208e-11	10.2203	1.34165	protein_coding	chr4	21931329	21996839	+	8362	2.435	2.496	2.236	2.74	2.823	2.934	0.75	0.66	1.604	0.905
ENSMUSG00000063856	Gpx1	glutathione peroxidase 1 [Source:MGI Symbol;Acc:MGI:104887]	1.14611e-12	6.33819e-11	10.198	-0.546692	protein_coding	chr9	108339080	108340338	+	1041	72.802	75.907	74.686	77.265	76.39	80.407	113.999	118.181	87.329	106.456
ENSMUSG00000024953	Prdx5	peroxiredoxin 5 [Source:MGI Symbol;Acc:MGI:1859821]	1.1519e-12	6.35308e-11	10.197	-0.52231	protein_coding	chr19	6906697	6910106	-	2139	110.446	103.475	106.696	103.202	108.034	107.68	160.006	163.24	125.489	136.563
ENSMUSG00000040666	Sh3bgr	SH3-binding domain glutamic acid-rich protein [Source:MGI Symbol;Acc:MGI:1354740]	1.18183e-12	6.50072e-11	10.187	-0.690395	protein_coding	chr16	96200470	96228933	+	1542	11.456	9.328	10.022	9.741	9.119	9.161	16.881	15.716	12.498	15.415
ENSMUSG00000039640	Mrpl12	mitochondrial ribosomal protein L12 [Source:MGI Symbol;Acc:MGI:1926273]	1.1932e-12	6.54571e-11	10.184	-0.625317	protein_coding	chr11	120484613	120489065	+	1532	45.756	43.42	47.161	45.311	46.528	48.657	72.185	81.658	54.362	64.031
ENSMUSG00000041035	Dpcd	deleted in primary ciliary dyskinesia [Source:MGI Symbol;Acc:MGI:1924407]	1.20825e-12	6.61056e-11	10.1798	-0.567099	protein_coding	chr19	45560615	45578279	+	1345	30.251	32.863	31.606	30.764	31.39	34.297	46.037	53.07	39.268	42.22
ENSMUSG00000033938	Ndufb7	NADH dehydrogenase (ubiquinone) 1 beta subcomplex, 7 [Source:MGI Symbol;Acc:MGI:1914166]	1.24317e-12	6.76787e-11	10.1695	-0.591028	protein_coding	chr8	83566671	83571626	+	4522	15.053	15.215	15.269	14.979	14.812	16.074	23.112	26.054	18.154	20.442
ENSMUSG00000027200	Sema6d	sema domain, transmembrane domain (TM), and cytoplasmic domain, (semaphorin) 6D [Source:MGI Symbol;Acc:MGI:2387661]	1.2436e-12	6.76787e-11	10.1695	0.587464	protein_coding	chr2	124089969	124667770	+	10559	13.996	13.787	13.476	14.218	14.7	14.761	8.546	7.797	10.812	8.823
ENSMUSG00000022217	Emc9	ER membrane protein complex subunit 9 [Source:MGI Symbol;Acc:MGI:1934682]	1.27376e-12	6.89878e-11	10.1612	-0.626612	protein_coding	chr14	55581516	55585302	-	2465	10.838	10.171	10.168	11.18	11.291	12.067	16.512	18.911	13.657	15.611
ENSMUSG00000029238	Clock	circadian locomotor output cycles kaput [Source:MGI Symbol;Acc:MGI:99698]	1.27438e-12	6.89878e-11	10.1612	0.784385	protein_coding	chr5	76212177	76304548	-	7478	6.562	6.87	6.281	6.589	6.588	6.158	3.18	2.721	4.666	3.838
ENSMUSG00000024608	Rps14	ribosomal protein S14 [Source:MGI Symbol;Acc:MGI:98107]	1.2932e-12	6.98228e-11	10.156	-0.628809	protein_coding	chr18	60774510	60778546	+	1384	137.427	125.839	129.712	116.261	118.834	123.263	188.875	224.733	148.141	178.232
ENSMUSG00000028937	Acot7	acyl-CoA thioesterase 7 [Source:MGI Symbol;Acc:MGI:1917275]	1.37966e-12	7.42605e-11	10.1292	-0.508352	protein_coding	chr4	152178134	152271855	+	2124	122.175	128.24	131.417	134.84	134.17	146.082	187.411	192.408	162.188	180.6
ENSMUSG00000032231	Anxa2	annexin A2 [Source:MGI Symbol;Acc:MGI:88246]	1.38263e-12	7.42605e-11	10.1292	-1.02792	protein_coding	chr9	69453620	69491795	+	3731	12.582	8.953	8.632	12.357	10.686	6.62	24.038	20.717	14.859	18.037
ENSMUSG00000025794	Rpl14	ribosomal protein L14 [Source:MGI Symbol;Acc:MGI:1914365]	1.39771e-12	7.48744e-11	10.1257	-0.570789	protein_coding	chr9	120571517	120574653	+	935	150.832	142.326	139.637	149.257	142.073	146.63	219.426	240.968	168.188	195.567
ENSMUSG00000014294	Ndufa2	NADH dehydrogenase (ubiquinone) 1 alpha subcomplex, 2 [Source:MGI Symbol;Acc:MGI:1343103]	1.43138e-12	7.6478e-11	10.1165	-0.60217	protein_coding	chr18	36742332	36744557	-	572	128.83	118.573	123.738	124.58	117.729	124.816	184.716	215.08	145.383	169.024
ENSMUSG00000054387	Mdm4	transformed mouse 3T3 cell double minute 4 [Source:MGI Symbol;Acc:MGI:107934]	1.43823e-12	7.66444e-11	10.1155	1.50106	protein_coding	chr1	132989845	133025366	-	3511	5.884	6.584	6.054	6.172	6.579	5.495	1.438	1.22	3.597	1.97
ENSMUSG00000052387	Trpm3	transient receptor potential cation channel, subfamily M, member 3 [Source:MGI Symbol;Acc:MGI:2443101]	1.44913e-12	7.70253e-11	10.1134	1.32161	protein_coding	chr19	22139119	22989884	+	8061	7.544	7.964	8.114	8.293	9.632	9.062	2.564	1.884	5.143	3.276
ENSMUSG00000031451	Gas6	growth arrest specific 6 [Source:MGI Symbol;Acc:MGI:95660]	1.45325e-12	7.70448e-11	10.1133	-0.4025	protein_coding	chr8	13465374	13494535	-	2593	54.516	50.706	49.75	53.434	51.857	50.88	65.022	67.789	64.916	64.108
ENSMUSG00000067288	Rps28	ribosomal protein S28 [Source:MGI Symbol;Acc:MGI:1859516]	1.55486e-12	8.22191e-11	10.085	-0.541126	protein_coding	chr17	33819027	33824562	-	1464	34.155	30.291	30.131	31.684	33.9	32.226	45.177	51.982	38.625	42.599
ENSMUSG00000058006	Mdn1	midasin homolog (yeast) [Source:MGI Symbol;Acc:MGI:1926159]	1.60539e-12	8.46728e-11	10.0723	0.627037	protein_coding	chr4	32657119	32775217	+	21836	1.434	1.576	1.618	1.691	1.642	1.477	0.961	0.823	1.13	0.975
ENSMUSG00000026904	Slc4a10	solute carrier family 4, sodium bicarbonate cotransporter-like, member 10 [Source:MGI Symbol;Acc:MGI:2150150]	1.65446e-12	8.70375e-11	10.0603	0.479278	protein_coding	chr2	62046462	62326730	+	6424	11.145	11.274	10.634	11.267	11.422	10.36	7.723	6.665	8.132	7.65
ENSMUSG00000027952	Pmvk	phosphomevalonate kinase [Source:MGI Symbol;Acc:MGI:1915853]	1.68428e-12	8.83793e-11	10.0536	-0.560605	protein_coding	chr3	89459118	89469013	+	1514	53.046	55.901	53.84	55.798	48.681	51.448	82.369	84.787	62.456	69.866
ENSMUSG00000037493	Cib2	calcium and integrin binding family member 2 [Source:MGI Symbol;Acc:MGI:1929293]	1.76032e-12	9.19631e-11	10.0364	-0.50657	protein_coding	chr9	54544794	54560218	-	1433	21.986	23.387	21.479	20.238	20.558	22.813	30.605	31.513	26.469	29.547
ENSMUSG00000030107	Usp18	ubiquitin specific peptidase 18 [Source:MGI Symbol;Acc:MGI:1344364]	1.76154e-12	9.19631e-11	10.0364	1.72014	protein_coding	chr6	121245906	121270916	+	1770	1.297	1.433	1.565	1.222	1.144	0.844	0.357	0.424	0.348	0.281
ENSMUSG00000070394	Tmem256	transmembrane protein 256 [Source:MGI Symbol;Acc:MGI:1916436]	1.7994e-12	9.37011e-11	10.0283	-0.659125	protein_coding	chr11	69838514	69839618	+	1105	33.028	30.755	31.497	31.211	31.927	32.981	51.753	58.764	38.074	44.093
ENSMUSG00000023216	Epb4.2	erythrocyte protein band 4.2 [Source:MGI Symbol;Acc:MGI:95402]	1.86619e-12	9.69331e-11	10.0135	-2.221	protein_coding	chr2	121017891	121037072	-	5417	0.043	0.06	0.048	0.03	0.033	0.007	0.248	0.139	0.174	0.219
ENSMUSG00000044043	Pcdhb14	protocadherin beta 14 [Source:MGI Symbol;Acc:MGI:2136749]	1.88342e-12	9.75809e-11	10.0106	1.05315	protein_coding	chr18	37447657	37451094	+	3438	1.935	1.834	1.788	1.596	1.577	2.019	0.895	0.655	0.859	0.878
ENSMUSG00000028538	St3gal3	ST3 beta-galactoside alpha-2,3-sialyltransferase 3 [Source:MGI Symbol;Acc:MGI:1316659]	1.89901e-12	9.81412e-11	10.0081	-0.472303	protein_coding	chr4	117932154	118134914	-	2768	19.243	17.971	18.032	17.828	16.78	18.648	24.621	26.616	21.792	22.876
ENSMUSG00000036019	Tmtc2	transmembrane and tetratricopeptide repeat containing 2 [Source:MGI Symbol;Acc:MGI:1914057]	1.94175e-12	1.00098e-10	9.99958	0.541374	protein_coding	chr10	105187663	105574451	-	7779	4.409	4.644	4.836	4.789	4.419	5.038	3.027	2.803	3.247	3.227
ENSMUSG00000031708	Tecr	trans-2,3-enoyl-CoA reductase [Source:MGI Symbol;Acc:MGI:1915408]	1.97161e-12	1.01382e-10	9.99404	-0.472195	protein_coding	chr8	83571700	83594491	-	1334	210.687	205.678	208.075	212.802	218.829	230.565	292.956	304.202	256.084	284.143
ENSMUSG00000031210	Gpr165	G protein-coupled receptor 165 [Source:MGI Symbol;Acc:MGI:1923456]	1.99037e-12	1.02091e-10	9.99101	1.37903	protein_coding	chrX	96713441	96719388	+	4545	3.792	3.667	3.772	4.248	4.485	4.44	1.215	0.806	2.274	1.656
ENSMUSG00000021500	Ddx46	DEAD (Asp-Glu-Ala-Asp) box polypeptide 46 [Source:MGI Symbol;Acc:MGI:1920895]	2.21389e-12	1.13273e-10	9.94587	0.442142	protein_coding	chr13	55635027	55681256	+	5747	10.142	10.087	9.958	10.197	10.17	9.41	6.684	6.89	7.62	6.889
ENSMUSG00000072294	Klf12	Kruppel-like factor 12 [Source:MGI Symbol;Acc:MGI:1333796]	2.23921e-12	1.14283e-10	9.94202	2.24828	protein_coding	chr14	99874486	100149764	-	1856	1.757	1.894	1.283	1.683	2.181	1.87	0.127	0.166	0.729	0.35
ENSMUSG00000035566	Pcdh17	protocadherin 17 [Source:MGI Symbol;Acc:MGI:2684924]	2.24916e-12	1.14329e-10	9.94184	0.763676	protein_coding	chr14	84443563	84537060	+	9509	9.975	10.341	10.548	10.784	11.145	11.294	5.541	4.633	7.788	6.06
ENSMUSG00000041935	AW549877	expressed sequence AW549877 [Source:MGI Symbol;Acc:MGI:2146232]	2.25125e-12	1.14329e-10	9.94184	0.478248	protein_coding	chr15	3982036	3995752	-	5083	18.11	18.739	18.43	19.275	18.333	17.071	12.236	11.628	13.988	12.367
ENSMUSG00000028655	Mfsd2a	major facilitator superfamily domain containing 2A [Source:MGI Symbol;Acc:MGI:1923824]	2.3307e-12	1.18072e-10	9.92785	-0.570038	protein_coding	chr4	122946850	122961188	-	2250	41.978	42.704	40.961	38.756	39.938	40.197	46.048	60.603	60.251	64.081
ENSMUSG00000021290	2010107E04Rik	RIKEN cDNA 2010107E04 gene [Source:MGI Symbol;Acc:MGI:1917507]	2.36684e-12	1.19607e-10	9.92224	-0.562405	protein_coding	chr12	111961376	111966977	-	365	255.671	255.004	266.141	276.003	279.466	275.324	381.75	447.112	316.36	367.798
ENSMUSG00000025290	Rps24	ribosomal protein S24 [Source:MGI Symbol;Acc:MGI:98147]	2.49003e-12	1.25523e-10	9.90128	-0.558195	protein_coding	chr14	24490681	24496146	+	840	278.668	275.482	289.781	284.064	286.116	261.035	399.98	464.445	324.578	382.051
ENSMUSG00000052479	A330008L17Rik	RIKEN cDNA A330008L17 gene [Source:MGI Symbol;Acc:MGI:2443215]	2.51781e-12	1.26612e-10	9.89752	1.06033	protein_coding	chr8	99416642	99733438	+	5730	1.138	1.176	0.922	0.923	0.915	0.965	0.42	0.47	0.537	0.4
ENSMUSG00000030805	Stx4a	syntaxin 4A (placental) [Source:MGI Symbol;Acc:MGI:893577]	2.52537e-12	1.26682e-10	9.89729	-0.543425	protein_coding	chr7	127824294	127849019	+	2364	18.211	20.552	20.583	19.401	19.021	20.162	28.478	31.445	23.209	26.43
ENSMUSG00000035242	Oaz1	ornithine decarboxylase antizyme 1 [Source:MGI Symbol;Acc:MGI:109433]	2.55742e-12	1.27977e-10	9.89287	-0.596674	protein_coding	chr10	80826656	80829290	+	2558	62.962	60.663	61.617	66.019	66.047	68.096	91.521	111.047	75.519	93.354
ENSMUSG00000000560	Gabra2	gamma-aminobutyric acid (GABA) A receptor, subunit alpha 2 [Source:MGI Symbol;Acc:MGI:95614]	2.60398e-12	1.2999e-10	9.88609	0.792551	protein_coding	chr5	70961057	71095849	-	2392	42.017	43.531	40.828	38.03	41.496	42.822	22.011	17.089	30.343	21.919
ENSMUSG00000024172	St6gal2	beta galactoside alpha 2,6 sialyltransferase 2 [Source:MGI Symbol;Acc:MGI:2445190]	2.72122e-12	1.35513e-10	9.86802	0.684873	protein_coding	chr17	55445382	55514581	+	7375	2.048	2.171	2.131	1.977	2.23	1.981	1.38	1.113	1.329	1.135
ENSMUSG00000011148	Adssl1	adenylosuccinate synthetase like 1 [Source:MGI Symbol;Acc:MGI:87947]	2.84571e-12	1.41369e-10	9.84965	-0.558309	protein_coding	chr12	112620045	112641354	+	1861	20.791	20.442	22.424	22.622	21.229	23.682	27.635	35.817	29.239	30.411
ENSMUSG00000078994	Zfp429	zinc finger protein 429 [Source:MGI Symbol;Acc:MGI:1920057]	2.88753e-12	1.431e-10	9.84436	-1.38113	protein_coding	chr13	67389309	67399767	-	2134	0.468	0.492	0.345	0.413	0.457	0.454	1.275	0.993	0.961	1.254
ENSMUSG00000076617	Ighm	immunoglobulin heavy constant mu [Source:MGI Symbol;Acc:MGI:96448]	2.9259e-12	1.44652e-10	9.83968	-0.707866	IG_C_gene	chr12	113418950	113422730	-	1486	10.657	7.729	7.982	7.467	8.343	7.795	13.005	13.427	12.252	13.27
ENSMUSG00000027660	Skil	SKI-like [Source:MGI Symbol;Acc:MGI:106203]	2.95224e-12	1.45604e-10	9.83683	0.507967	protein_coding	chr3	31095058	31122577	+	9694	5.416	5.042	4.827	5.033	5.429	4.888	3.352	3.188	3.887	3.284
ENSMUSG00000013822	Elof1	elongation factor 1 homolog (ELF1, S. cerevisiae) [Source:MGI Symbol;Acc:MGI:1913376]	2.96008e-12	1.4564e-10	9.83672	-0.547725	protein_coding	chr9	22112989	22117148	-	1092	34.488	29.595	34.449	34.847	35.484	34.445	48.649	52.834	40.743	47.138
ENSMUSG00000038274	Fau	Finkel-Biskis-Reilly murine sarcoma virus (FBR-MuSV) ubiquitously expressed (fox derived) [Source:MGI Symbol;Acc:MGI:102547]	2.99667e-12	1.47088e-10	9.83242	-0.603808	protein_coding	chr19	6057888	6059524	+	815	170.427	160.215	159.932	156.931	158.911	169.061	244.233	280.889	184.751	234.724
ENSMUSG00000031095	Cul4b	cullin 4B [Source:MGI Symbol;Acc:MGI:1919834]	3.00664e-12	1.47225e-10	9.83202	0.594303	protein_coding	chrX	38533274	38576196	-	3873	8.848	8.719	8.998	8.905	8.344	8.055	5.529	4.593	6.416	5.308
ENSMUSG00000026349	Ccnt2	cyclin T2 [Source:MGI Symbol;Acc:MGI:1920199]	3.02996e-12	1.48014e-10	9.8297	0.499339	protein_coding	chr1	127774164	127808061	+	12345	4.854	4.675	4.944	4.783	4.878	4.021	3.073	3.079	3.478	3.037
ENSMUSG00000061911	Myt1l	myelin transcription factor 1-like [Source:MGI Symbol;Acc:MGI:1100511]	3.0866e-12	1.50138e-10	9.82351	0.640378	protein_coding	chr12	29528384	29923209	+	7523	10.162	9.362	8.712	9.563	10.345	9.437	5.583	4.952	7.266	5.699
ENSMUSG00000023089	Ndufa5	NADH dehydrogenase (ubiquinone) 1 alpha subcomplex, 5 [Source:MGI Symbol;Acc:MGI:1915452]	3.08808e-12	1.50138e-10	9.82351	-0.545131	protein_coding	chr6	24518666	24528013	-	1032	51	53.679	54.867	49.333	48.51	46.968	77.426	78.619	59.641	67.208
ENSMUSG00000021025	Nfkbia	nuclear factor of kappa light polypeptide gene enhancer in B cells inhibitor, alpha [Source:MGI Symbol;Acc:MGI:104741]	3.11656e-12	1.51164e-10	9.82055	-0.766321	protein_coding	chr12	55489411	55492647	-	1577	13.27	13.578	12.627	12.243	14.028	12.694	16.981	20.07	20.048	27.819
ENSMUSG00000037204	9430023L20Rik	autophagy related 101 [Source:MGI Symbol;Acc:MGI:1915368]	3.1684e-12	1.53316e-10	9.81441	-0.524139	protein_coding	chr15	101284301	101290934	+	1230	18.609	18.763	19.392	19.963	18.749	19.753	26.325	29.106	23.303	26.905
ENSMUSG00000004110	Cacna1e	calcium channel, voltage-dependent, R type, alpha 1E subunit [Source:MGI Symbol;Acc:MGI:106217]	3.17849e-12	1.53443e-10	9.81405	1.31828	protein_coding	chr1	154392519	154725920	-	12697	2.156	2.525	2.257	2.262	2.685	2.263	0.721	0.528	1.466	0.882
ENSMUSG00000025135	Anapc11	anaphase promoting complex subunit 11 [Source:MGI Symbol;Acc:MGI:1913406]	3.201e-12	1.54167e-10	9.81201	-0.493762	protein_coding	chr11	120598421	120608198	+	5057	11.204	11.055	11.257	10.669	11.008	10.622	16.23	15.852	12.56	14.403
ENSMUSG00000029636	Wasf3	WAS protein family, member 3 [Source:MGI Symbol;Acc:MGI:2658986]	3.31708e-12	1.59101e-10	9.79833	0.976445	protein_coding	chr5	146384985	146472411	+	3996	22.254	23.129	22.241	22.785	25.88	25.078	9.801	8.042	16.449	11.399
ENSMUSG00000020267	Hint1	histidine triad nucleotide binding protein 1 [Source:MGI Symbol;Acc:MGI:1321133]	3.31896e-12	1.59101e-10	9.79833	-0.496485	protein_coding	chr11	54866383	54870501	+	872	187.825	194.199	197.831	193.62	192.712	184.391	261.014	299.23	225.718	248.042
ENSMUSG00000024309	H2-Ke2	prefoldin subunit 6 [Source:MGI Symbol;Acc:MGI:95908]	3.47687e-12	1.66282e-10	9.77915	-0.505348	protein_coding	chr17	33938821	33940343	-	1193	25.544	25.814	26.344	23.839	26.572	26.861	35.869	37.853	30.728	35.78
ENSMUSG00000048304	Slitrk3	SLIT and NTRK-like family, member 3 [Source:MGI Symbol;Acc:MGI:2679447]	3.5196e-12	1.67934e-10	9.77486	0.969191	protein_coding	chr3	73048126	73056943	-	3731	10.486	10.643	10.651	11.67	11.684	10.698	5.243	3.478	7.517	5.131
ENSMUSG00000003531	Dgcr6	DiGeorge syndrome critical region gene 6 [Source:MGI Symbol;Acc:MGI:1202877]	3.56447e-12	1.6968e-10	9.77037	-0.639114	protein_coding	chr16	18052860	18071632	+	2985	12.862	12.344	10.645	11.473	11.952	12.479	18.55	21.532	14.479	16.655
ENSMUSG00000024978	Gpam	glycerol-3-phosphate acyltransferase, mitochondrial [Source:MGI Symbol;Acc:MGI:109162]	3.57748e-12	1.69905e-10	9.76979	1.07737	protein_coding	chr19	55069734	55099451	-	3832	24.934	26.766	23.949	25.077	28.298	26.867	10.961	7.257	17.239	11.518
ENSMUSG00000069895	Atxn1l	ataxin 1-like [Source:MGI Symbol;Acc:MGI:3694797]	3.66652e-12	1.73732e-10	9.76012	0.658671	protein_coding	chr8	109726451	109737739	-	7526	5.782	5.363	5.556	5.413	6.023	6.028	3.081	2.95	4.228	3.509
ENSMUSG00000037355	Uvssa	UV stimulated scaffold protein A [Source:MGI Symbol;Acc:MGI:1918351]	3.70034e-12	1.74931e-10	9.75713	0.915791	protein_coding	chr5	33378551	33419754	+	8664	1.547	1.685	1.644	1.604	1.619	1.309	0.642	0.78	1.027	0.715
ENSMUSG00000036095	Dgkb	diacylglycerol kinase, beta [Source:MGI Symbol;Acc:MGI:2442474]	3.72272e-12	1.75584e-10	9.75551	0.738925	protein_coding	chr12	37880705	38633410	+	5544	5.299	4.895	5.083	5.462	5.62	5.183	2.511	2.651	3.846	2.998
ENSMUSG00000020219	Timm13	translocase of inner mitochondrial membrane 13 [Source:MGI Symbol;Acc:MGI:1353432]	3.75644e-12	1.76205e-10	9.75398	-0.619927	protein_coding	chr10	80899450	80900969	-	1225	41.145	42.767	44.138	43.784	41.989	48.101	67.288	76.899	52.554	59.988
ENSMUSG00000015305	Sash1	SAM and SH3 domain containing 1 [Source:MGI Symbol;Acc:MGI:1917347]	3.75822e-12	1.76205e-10	9.75398	0.615394	protein_coding	chr10	8722219	8886070	-	7183	16.614	15.813	16.694	16.228	18.815	17.879	10.317	8.862	12.576	10.645
ENSMUSG00000025899	Alkbh8	alkB, alkylation repair homolog 8 (E. coli) [Source:MGI Symbol;Acc:MGI:1914917]	3.76885e-12	1.76205e-10	9.75398	0.783152	protein_coding	chr9	3335478	3387050	+	3581	3.298	3.44	2.925	3.68	3.472	3.313	1.795	1.652	2.107	1.867
ENSMUSG00000035027	Map2k2	mitogen-activated protein kinase kinase 2 [Source:MGI Symbol;Acc:MGI:1346867]	3.77024e-12	1.76205e-10	9.75398	-0.462456	protein_coding	chr10	81105915	81124697	+	3722	20.791	21.357	19.365	20.093	19.637	19.518	27.402	29.46	23.709	25.401
ENSMUSG00000051223	Bzw1	basic leucine zipper and W2 domains 1 [Source:MGI Symbol;Acc:MGI:1914132]	3.78154e-12	1.76332e-10	9.75367	0.484226	protein_coding	chr1	58393136	58406548	+	2833	88.146	89.509	89.039	87.86	88.101	86.402	57.495	54.224	68.318	60.66
ENSMUSG00000003500	Impdh1	inosine 5'-phosphate dehydrogenase 1 [Source:MGI Symbol;Acc:MGI:96567]	3.87881e-12	1.80457e-10	9.74363	-0.487061	protein_coding	chr6	29200434	29216364	-	3294	14.301	13.925	13.786	16.088	16.219	15.744	21.767	19.927	19.183	19.594
ENSMUSG00000036499	Eea1	early endosome antigen 1 [Source:MGI Symbol;Acc:MGI:2442192]	4.0452e-12	1.87531e-10	9.72693	0.508211	protein_coding	chr10	95940663	96045518	+	7836	6.632	6.334	6.458	6.303	6.094	6.067	4.072	3.994	4.914	3.965
ENSMUSG00000027133	Nop10	NOP10 ribonucleoprotein [Source:MGI Symbol;Acc:MGI:1913431]	4.04914e-12	1.87531e-10	9.72693	-0.480717	protein_coding	chr2	112261926	112263269	+	1109	37.139	38.191	36.497	39.261	37.711	36.428	50.962	56.084	44	49.241
ENSMUSG00000032009	Sesn3	sestrin 3 [Source:MGI Symbol;Acc:MGI:1922997]	4.07014e-12	1.88079e-10	9.72566	0.731621	protein_coding	chr9	14276301	14326138	+	2162	9.402	9.77	9.611	9.449	10.483	10.379	5.637	4.512	6.771	5.709
ENSMUSG00000005575	Ube2m	ubiquitin-conjugating enzyme E2M [Source:MGI Symbol;Acc:MGI:108278]	4.17968e-12	1.92446e-10	9.71569	-0.442024	protein_coding	chr7	13035120	13038275	-	2287	60.879	59.233	56.085	58.061	58.274	59.718	74.309	85.004	70.823	74.624
ENSMUSG00000040021	Lats1	large tumor suppressor [Source:MGI Symbol;Acc:MGI:1333883]	4.18341e-12	1.92446e-10	9.71569	0.519331	protein_coding	chr10	7681209	7716458	+	7300	7.716	7.499	7.828	7.501	7.596	7.049	4.771	4.487	5.825	4.973
ENSMUSG00000018340	Anxa6	annexin A6 [Source:MGI Symbol;Acc:MGI:88255]	4.20241e-12	1.92888e-10	9.7147	-0.491213	protein_coding	chr11	54979108	55033445	-	2930	39.673	37.603	36.611	42.448	42.364	42.852	57.463	56.03	48.647	54.23
ENSMUSG00000006675	P4htm	prolyl 4-hydroxylase, transmembrane (endoplasmic reticulum) [Source:MGI Symbol;Acc:MGI:1921693]	4.24357e-12	1.94342e-10	9.71143	-0.436923	protein_coding	chr9	108578826	108597600	-	1810	25.071	23.8	22.625	24.211	22.766	24.55	30.331	32.924	29.225	30.846
ENSMUSG00000024381	Bin1	bridging integrator 1 [Source:MGI Symbol;Acc:MGI:108092]	4.35983e-12	1.99222e-10	9.70066	-0.488979	protein_coding	chr18	32377217	32435736	+	2451	85.093	85.913	87.886	89.575	85.713	93.265	106.748	130.501	111.038	123.202
ENSMUSG00000040865	Ino80d	INO80 complex subunit D [Source:MGI Symbol;Acc:MGI:3027003]	4.47774e-12	2.03944e-10	9.69049	0.620912	protein_coding	chr1	62958418	63114667	-	14662	1.802	1.747	1.686	1.795	1.829	1.528	0.979	0.969	1.222	1.123
ENSMUSG00000027944	Hax1	HCLS1 associated X-1 [Source:MGI Symbol;Acc:MGI:1346319]	4.48304e-12	2.03944e-10	9.69049	-0.606099	protein_coding	chr3	89995457	89998686	-	1117	31.839	33.603	31.275	37.653	36.632	37.685	51.197	58.291	42.621	50.428
ENSMUSG00000018293	Pfn1	profilin 1 [Source:MGI Symbol;Acc:MGI:97549]	4.58164e-12	2.07968e-10	9.682	-0.513991	protein_coding	chr11	70651850	70654644	-	2405	42.275	40.855	42.191	45.119	47.824	44.705	58.429	67.765	52.872	60.189
ENSMUSG00000036916	Zfp280c	zinc finger protein 280C [Source:MGI Symbol;Acc:MGI:2387585]	4.59567e-12	2.08145e-10	9.68164	0.608316	protein_coding	chrX	48541625	48594504	-	5236	4.238	5.245	4.696	4.491	4.342	4.047	2.81	2.858	2.874	2.737
ENSMUSG00000036398	Ppp1r11	protein phosphatase 1, regulatory (inhibitor) subunit 11 [Source:MGI Symbol;Acc:MGI:1923747]	4.65913e-12	2.10554e-10	9.67664	-0.534263	protein_coding	chr17	36948356	36951741	-	1975	25.672	23.683	23.124	27.177	26.538	28.67	35.845	39.159	32.389	35.563
ENSMUSG00000025510	Cd151	CD151 antigen [Source:MGI Symbol;Acc:MGI:1096360]	4.90362e-12	2.21116e-10	9.65538	-0.55037	protein_coding	chr7	141467362	141471479	+	2010	23.024	19.503	19.34	21.343	20.069	17.328	31.355	28.528	24.318	28.271
ENSMUSG00000032393	Dpp8	dipeptidylpeptidase 8 [Source:MGI Symbol;Acc:MGI:1921638]	5.05536e-12	2.27458e-10	9.6431	0.638889	protein_coding	chr9	65032458	65082650	+	4968	29.331	30.426	28.546	29.816	30.151	30.448	17.211	14.465	22.203	19.146
ENSMUSG00000015575	Atp6v0e	ATPase, H+ transporting, lysosomal V0 subunit E [Source:MGI Symbol;Acc:MGI:1328318]	5.15777e-12	2.31558e-10	9.63534	-0.528577	protein_coding	chr17	26676396	26699644	+	3261	11.518	11.421	12.478	10.429	11.439	9.864	15.069	16.393	13.631	16.582
ENSMUSG00000024411	Aqp4	aquaporin 4 [Source:MGI Symbol;Acc:MGI:107387]	5.28594e-12	2.36573e-10	9.62604	0.522148	protein_coding	chr18	15389394	15403684	-	5082	179.864	211.58	205.748	180.41	190.007	197.061	144.595	117.732	132.449	121.906
ENSMUSG00000032228	Tcf12	transcription factor 12 [Source:MGI Symbol;Acc:MGI:101877]	5.29253e-12	2.36573e-10	9.62604	0.477041	protein_coding	chr9	71842688	72111871	-	15529	6.014	6.281	5.84	5.657	5.742	5.51	3.957	3.599	4.399	4.063
ENSMUSG00000038594	Cep85l	centrosomal protein 85-like [Source:MGI Symbol;Acc:MGI:3642684]	5.47102e-12	2.44019e-10	9.61258	1.90298	protein_coding	chr10	53278081	53379851	-	2691	1.298	1.01	1.013	0.938	1.424	0.99	0.234	0.098	0.488	0.284
ENSMUSG00000027593	Raly	hnRNP-associated with lethal yellow [Source:MGI Symbol;Acc:MGI:97850]	5.55034e-12	2.47016e-10	9.60728	-0.467296	protein_coding	chr2	154791096	154867261	+	3292	26.336	26.843	24.814	27.024	25.573	26.027	36.348	37.371	29.633	34.604
ENSMUSG00000057863	Rpl36	ribosomal protein L36 [Source:MGI Symbol;Acc:MGI:1860603]	5.56228e-12	2.47016e-10	9.60728	-0.597923	protein_coding	chr17	56613395	56614243	+	404	221.766	211.375	204.446	203.156	191.647	195.4	326.741	350.411	241.262	265.418
ENSMUSG00000000295	Hddc2	HD domain containing 2 [Source:MGI Symbol;Acc:MGI:1916942]	5.67439e-12	2.5145e-10	9.59955	-0.610284	protein_coding	chr10	31313382	31328204	+	3509	6.883	6.525	7.895	6.164	6.397	6.234	8.632	10.479	9.127	10.749
ENSMUSG00000023909	Paqr4	progestin and adipoQ receptor family member IV [Source:MGI Symbol;Acc:MGI:1923748]	5.71796e-12	2.52835e-10	9.59716	-0.458356	protein_coding	chr17	23736186	23740330	-	2507	40.475	41.881	40.181	41.51	39.866	46.331	55.942	57.983	51.408	53.808
ENSMUSG00000034459	Ifit1	interferon-induced protein with tetratricopeptide repeats 1 [Source:MGI Symbol;Acc:MGI:99450]	5.79905e-12	2.55869e-10	9.59198	1.64582	protein_coding	chr19	34640871	34650009	+	2656	1.29	1.105	0.962	1.297	0.789	1.322	0.475	0.266	0.232	0.374
ENSMUSG00000053166	Cdh22	cadherin 22 [Source:MGI Symbol;Acc:MGI:1341843]	6.26314e-12	2.75753e-10	9.55948	-0.490349	protein_coding	chr2	165111507	165234853	-	3702	8.097	7.281	7.227	7.498	7.85	7.173	9.482	11.137	9.548	10.209
ENSMUSG00000034755	Pcdh11x	protocadherin 11 X-linked [Source:MGI Symbol;Acc:MGI:2442849]	6.40399e-12	2.81351e-10	9.55075	0.519393	protein_coding	chrX	120290259	120910619	+	9015	2.731	2.829	2.843	2.808	2.827	2.865	1.811	1.773	2.001	1.92
ENSMUSG00000019578	Ubxn6	UBX domain protein 6 [Source:MGI Symbol;Acc:MGI:1913780]	6.63108e-12	2.90705e-10	9.53655	-0.462563	protein_coding	chr17	56067045	56075028	-	5685	11.529	11.197	10.874	10.336	10.542	9.932	14.194	15.607	12.63	14.069
ENSMUSG00000004655	Aqp1	aquaporin 1 [Source:MGI Symbol;Acc:MGI:103201]	6.68802e-12	2.92576e-10	9.53376	-1.8964	protein_coding	chr6	55336432	55348555	+	2627	0.836	0.703	0.626	0.656	0.908	0.369	4.294	1.445	1.717	2.371
ENSMUSG00000002504	Slc9a3r2	solute carrier family 9 (sodium/hydrogen exchanger), member 3 regulator 2 [Source:MGI Symbol;Acc:MGI:1890662]	6.87216e-12	2.99992e-10	9.52289	-0.435763	protein_coding	chr17	24639282	24650305	-	2257	55.689	56.248	52.515	54.84	53.699	55.755	66.542	77.92	66.877	71.823
ENSMUSG00000018286	Psmb6	proteasome (prosome, macropain) subunit, beta type 6 [Source:MGI Symbol;Acc:MGI:104880]	6.90943e-12	3.00978e-10	9.52147	-0.483714	protein_coding	chr11	70525367	70527858	+	1872	66.84	65.532	66.229	66.739	64.627	66.079	94.342	98.897	75.834	83.798
ENSMUSG00000051980	Casr	calcium-sensing receptor [Source:MGI Symbol;Acc:MGI:1351351]	7.06291e-12	3.0612e-10	9.51411	1.38758	protein_coding	chr16	36493696	36562141	-	4718	1.883	1.82	1.707	2.063	2.107	2.156	0.602	0.496	1.182	0.559
ENSMUSG00000028367	Txn1	thioredoxin 1 [Source:MGI Symbol;Acc:MGI:98874]	7.07795e-12	3.0612e-10	9.51411	-0.504191	protein_coding	chr4	57943373	57956411	-	1051	65.145	62.051	67.673	66.125	68.2	63.706	94.714	99.038	75.846	85.518
ENSMUSG00000021772	Nkiras1	NFKB inhibitor interacting Ras-like protein 1 [Source:MGI Symbol;Acc:MGI:1916971]	7.08661e-12	3.0612e-10	9.51411	-0.430237	protein_coding	chr14	18271136	18283942	+	5430	19.673	19.71	20.584	21.703	20.223	19.711	26.235	28.404	24.407	25.328
ENSMUSG00000065037	Rn7sk	RNA, 7SK, nuclear [Source:MGI Symbol;Acc:MGI:103186]	7.08715e-12	3.0612e-10	9.51411	-1.17369	misc_RNA	chr9	78175303	78175633	-	331	8.945	10.07	14.779	8.955	9.828	7.804	19.541	24.139	24.901	18.588
ENSMUSG00000050310	Rictor	RPTOR independent companion of MTOR, complex 2 [Source:MGI Symbol;Acc:MGI:1926007]	7.23485e-12	3.11844e-10	9.50606	0.571805	protein_coding	chr15	6708381	6800398	+	9311	6.042	5.953	6.132	6.345	6.017	5.488	3.63	3.3	4.602	3.858
ENSMUSG00000048148	Nwd1	NACHT and WD repeat domain containing 1 [Source:MGI Symbol;Acc:MGI:2442268]	7.4261e-12	3.19416e-10	9.49564	1.09943	protein_coding	chr8	72646711	72714746	+	8701	4.787	5.442	4.97	4.995	6.086	5.928	1.981	1.542	3.469	2.565
ENSMUSG00000022048	Dpysl2	dihydropyrimidinase-like 2 [Source:MGI Symbol;Acc:MGI:1349763]	7.49712e-12	3.21796e-10	9.49242	-0.536031	protein_coding	chr14	66802864	66868688	-	4520	70.424	72.229	75.45	71.037	66.847	70.967	101.539	111.412	80.115	101.335
ENSMUSG00000028447	Dctn3	dynactin 3 [Source:MGI Symbol;Acc:MGI:1859251]	7.53681e-12	3.22824e-10	9.49103	-0.575329	protein_coding	chr4	41714798	41723170	-	1042	29.693	30.285	34.648	33.636	31.463	34.123	48.826	52.404	38.959	44.009
ENSMUSG00000073676	Hspe1	heat shock protein 1 (chaperonin 10) [Source:MGI Symbol;Acc:MGI:104680]	7.61244e-12	3.25384e-10	9.4876	-0.511505	protein_coding	chr1	55088132	55091307	+	1474	43.787	42.72	44.376	43.562	43.601	41.098	61.754	66.304	48.739	58.592
ENSMUSG00000033943	Mga	MAX gene associated [Source:MGI Symbol;Acc:MGI:1352483]	7.87946e-12	3.36097e-10	9.47353	0.564833	protein_coding	chr2	119897228	119969581	+	15340	3.117	3.203	3.121	3.442	3.209	3.186	1.923	1.767	2.382	2.22
ENSMUSG00000025035	Arl3	ADP-ribosylation factor-like 3 [Source:MGI Symbol;Acc:MGI:1929699]	7.94662e-12	3.38259e-10	9.47075	-0.492788	protein_coding	chr19	46531109	46573085	-	822	57.108	59.459	56.087	59.304	59.76	59.851	81.949	86.943	66.098	80.24
ENSMUSG00000036835	Psenen	presenilin enhancer 2 homolog (C. elegans) [Source:MGI Symbol;Acc:MGI:1913590]	8.24945e-12	3.50422e-10	9.45541	-0.545171	protein_coding	chr7	30561868	30563184	-	648	54.473	54.178	54.847	56.19	52.825	61.659	79.487	88.899	66.887	75.721
ENSMUSG00000034269	Setd5	SET domain containing 5 [Source:MGI Symbol;Acc:MGI:1920145]	8.2811e-12	3.5103e-10	9.45466	0.589206	protein_coding	chr6	113077365	113153435	+	12481	9.052	8.947	8.959	8.556	9.311	8.388	5.302	4.764	6.922	5.511
ENSMUSG00000000263	Glra1	glycine receptor, alpha 1 subunit [Source:MGI Symbol;Acc:MGI:95747]	8.29799e-12	3.5103e-10	9.45466	1.4542	protein_coding	chr11	55514238	55608198	-	2414	9.413	8.9	7.101	10.271	11.066	10.717	2.679	2.03	5.657	2.929
ENSMUSG00000038658	C030046E11Rik	RAB6A GEF complex partner 1 [Source:MGI Symbol;Acc:MGI:1924893]	8.32026e-12	3.51249e-10	9.45439	0.603098	protein_coding	chr19	29522282	29606829	+	10727	3.709	4.191	3.616	3.954	3.976	3.736	2.099	2.214	2.878	2.512
ENSMUSG00000043219	Hoxa6	homeobox A6 [Source:MGI Symbol;Acc:MGI:96178]	8.50109e-12	3.58146e-10	9.44594	1.5494	protein_coding	chr6	52205431	52208722	-	1731	3.825	3.558	4.151	4.443	4.865	4.22	1.299	0.587	2.085	1.413
ENSMUSG00000059291	Rpl11	ribosomal protein L11 [Source:MGI Symbol;Acc:MGI:1914275]	8.56749e-12	3.60203e-10	9.44345	-0.567347	protein_coding	chr4	136028265	136053428	-	2697	61.024	58.813	60.464	67.191	70.081	65.813	90.051	107.01	77.799	87.169
ENSMUSG00000032679	Cd59a	CD59a antigen [Source:MGI Symbol;Acc:MGI:109177]	8.63527e-12	3.6231e-10	9.44092	-0.482958	protein_coding	chr2	104095801	104115354	+	1811	23.11	20.826	23.951	23.445	20.598	23.132	27.549	31.297	30.726	30.618
ENSMUSG00000036199	Ndufa13	NADH dehydrogenase (ubiquinone) 1 alpha subcomplex, 13 [Source:MGI Symbol;Acc:MGI:1914434]	8.95847e-12	3.75104e-10	9.42585	-0.582863	protein_coding	chr8	69894188	69902558	-	1243	123.468	117.261	119.769	112.885	111.173	116.66	182.537	197.417	133.903	155.439
ENSMUSG00000046449	C77370	expressed sequence C77370 [Source:MGI Symbol;Acc:MGI:2148050]	9.03699e-12	3.77383e-10	9.42322	0.579475	protein_coding	chrX	104077434	104201185	-	11532	1.74	1.81	1.712	1.671	1.573	1.617	1.081	1.034	1.166	1.024
ENSMUSG00000001323	Srr	serine racemase [Source:MGI Symbol;Acc:MGI:1351636]	9.04969e-12	3.77383e-10	9.42322	0.549818	protein_coding	chr11	74906359	74925948	-	4560	14.198	14.81	14.354	14.635	15.83	15.303	9.566	8.364	11.348	9.47
ENSMUSG00000049517	Rps23	ribosomal protein S23 [Source:MGI Symbol;Acc:MGI:1913725]	9.17255e-12	3.81731e-10	9.41824	-0.512809	protein_coding	chr13	90923131	90924942	+	756	160.668	154.651	160.274	171.563	172.126	159.833	217.281	260.011	193.583	219.024
ENSMUSG00000049164	Zfp518a	zinc finger protein 518A [Source:MGI Symbol;Acc:MGI:1919922]	9.25246e-12	3.84277e-10	9.41536	0.636807	protein_coding	chr19	40894705	40917947	+	6840	2.198	2.389	2.335	2.36	2.061	2.036	1.326	1.355	1.391	1.397
ENSMUSG00000040536	Necab1	N-terminal EF-hand calcium binding protein 1 [Source:MGI Symbol;Acc:MGI:1916602]	9.33597e-12	3.86962e-10	9.41233	0.505427	protein_coding	chr4	14952245	15149794	-	5237	8.862	8.765	8.051	8.016	9.104	8.477	5.814	5.066	6.342	5.765
ENSMUSG00000024099	Ndufv2	NADH dehydrogenase (ubiquinone) flavoprotein 2 [Source:MGI Symbol;Acc:MGI:1920150]	9.36876e-12	3.87538e-10	9.41169	-0.472387	protein_coding	chr17	66078795	66101559	-	1990	83.925	82.893	83.403	81.984	76.452	76.621	111.143	119.829	92.932	104.887
ENSMUSG00000060126	Tpt1	tumor protein, translationally-controlled 1 [Source:MGI Symbol;Acc:MGI:104890]	9.75184e-12	4.02573e-10	9.39516	-0.477818	protein_coding	chr14	75845093	75848525	+	2380	223.783	226.654	216.92	227.31	209.786	203.201	306.665	321.167	249.548	282.319
ENSMUSG00000028982	Slc25a33	solute carrier family 25, member 33 [Source:MGI Symbol;Acc:MGI:1917806]	9.94585e-12	4.09757e-10	9.38747	-0.508102	protein_coding	chr4	149744036	149774277	-	1887	43.424	46.829	43.679	43.24	43.081	44.615	52.899	67.84	54.761	64.379
ENSMUSG00000037152	Ndufc1	NADH dehydrogenase (ubiquinone) 1, subcomplex unknown, 1 [Source:MGI Symbol;Acc:MGI:1913627]	1.02128e-11	4.19912e-10	9.37684	-0.566111	protein_coding	chr3	51404677	51408988	-	1489	35.57	37.228	37.795	37.608	33.816	33.04	54.643	57.691	40.758	49.763
ENSMUSG00000062515	Fabp4	fatty acid binding protein 4, adipocyte [Source:MGI Symbol;Acc:MGI:88038]	1.04225e-11	4.27677e-10	9.36888	-2.89047	protein_coding	chr3	10204347	10208576	-	637	0.783	0.626	0.068	0.817	0.284	0.38	6.129	1.247	2.704	5.279
ENSMUSG00000041571	Sepw1	selenoprotein W, muscle 1 [Source:MGI Symbol;Acc:MGI:1100878]	1.04547e-11	4.28142e-10	9.36841	-0.55752	protein_coding	chr7	15917208	15922402	-	736	248.388	245.541	262.618	262.106	264.664	286.24	359.99	433.451	313.335	365.631
ENSMUSG00000003279	Dlgap1	discs, large (Drosophila) homolog-associated protein 1 [Source:MGI Symbol;Acc:MGI:1346065]	1.05806e-11	4.31192e-10	9.36533	0.545378	protein_coding	chr17	69969073	70821413	+	16992	5.259	5.318	4.889	4.722	5.342	5.275	3.02	3.125	3.938	3.346
ENSMUSG00000028804	Csmd2	CUB and Sushi multiple domains 2 [Source:MGI Symbol;Acc:MGI:2386401]	1.05888e-11	4.31192e-10	9.36533	0.765358	protein_coding	chr4	127987857	128567656	+	16832	1.5	1.793	1.633	1.851	1.971	1.796	0.858	0.85	1.233	1.008
ENSMUSG00000030282	Cmas	cytidine monophospho-N-acetylneuraminic acid synthetase [Source:MGI Symbol;Acc:MGI:1337124]	1.05922e-11	4.31192e-10	9.36533	-0.41016	protein_coding	chr6	142756686	142775714	+	2783	31.117	31.492	30.612	30.787	30.886	31.6	40.02	41.906	35.922	40.013
ENSMUSG00000017404	Rpl19	ribosomal protein L19 [Source:MGI Symbol;Acc:MGI:98020]	1.06578e-11	4.33e-10	9.36351	-0.511743	protein_coding	chr11	98026710	98030492	+	1022	221.23	210.719	211.279	209.608	213.483	214.036	319.257	328.22	246.193	269.556
ENSMUSG00000031066	Usp11	ubiquitin specific peptidase 11 [Source:MGI Symbol;Acc:MGI:2384312]	1.08399e-11	4.39531e-10	9.35701	0.453166	protein_coding	chrX	20703906	20720539	+	4732	22.667	22.885	22.505	22.889	25.849	22.124	15.894	15.066	16.924	16.709
ENSMUSG00000030769	Slc5a11	solute carrier family 5 (sodium/glucose cotransporter), member 11 [Source:MGI Symbol;Acc:MGI:1919316]	1.0867e-11	4.39759e-10	9.35678	-0.799087	protein_coding	chr7	123214780	123273253	+	2758	2.183	2.168	2.009	1.83	1.73	1.858	2.931	3.217	3.464	3.464
ENSMUSG00000033209	Ttc28	tetratricopeptide repeat domain 28 [Source:MGI Symbol;Acc:MGI:2140873]	1.09143e-11	4.40803e-10	9.35576	0.693729	protein_coding	chr5	110879803	111289780	+	12315	2.204	2.171	1.923	1.978	2.31	2.032	1.179	1	1.478	1.3
ENSMUSG00000029866	Kel	Kell blood group [Source:MGI Symbol;Acc:MGI:1346053]	1.11894e-11	4.51027e-10	9.3458	-2.848	protein_coding	chr6	41686330	41704339	-	2773	0.108	0.078	0.062	0.014	0.026	0	0.597	0.223	0.296	0.469
ENSMUSG00000094441	Zfp955a	zinc finger protein 955A [Source:MGI Symbol;Acc:MGI:4834570]	1.12386e-11	4.52122e-10	9.34474	1.10758	protein_coding	chr17	33241519	33255040	-	1638	3.859	3.65	3.515	4.5	4.855	3.696	1.71	1.509	2.278	1.586
ENSMUSG00000027981	Rnpc3	RNA-binding region (RNP1, RRM) containing 3 [Source:MGI Symbol;Acc:MGI:1914475]	1.16042e-11	4.65918e-10	9.33169	0.812537	protein_coding	chr3	113605067	113630149	-	6627	2.987	3.302	3.279	3.125	2.891	2.32	1.47	1.339	1.924	1.73
ENSMUSG00000033316	Galnt9	UDP-N-acetyl-alpha-D-galactosamine:polypeptide N-acetylgalactosaminyltransferase 9 [Source:MGI Symbol;Acc:MGI:2677965]	1.17362e-11	4.70297e-10	9.32763	-0.400598	protein_coding	chr5	110544345	110621382	+	2997	19.87	18.581	18.662	19.326	19.358	19.257	25.516	23.331	24.012	23.882
ENSMUSG00000034636	Zyg11b	zyg-ll family member B, cell cycle regulator [Source:MGI Symbol;Acc:MGI:2685277]	1.17814e-11	4.71189e-10	9.3268	0.422005	protein_coding	chr4	108229724	108301096	-	9046	20.106	19.681	20.113	20.542	19.903	19.613	13.755	13.459	15.489	14.283
ENSMUSG00000021037	Ahsa1	AHA1, activator of heat shock protein ATPase 1 [Source:MGI Symbol;Acc:MGI:2387603]	1.1827e-11	4.72092e-10	9.32597	-0.450278	protein_coding	chr12	87266746	87273997	+	1347	80.518	78.621	85.968	83.443	84.046	89.107	112.667	114.109	98.389	111.692
ENSMUSG00000031818	Cox4i1	cytochrome c oxidase subunit IV isoform 1 [Source:MGI Symbol;Acc:MGI:88473]	1.19416e-11	4.75741e-10	9.32263	-0.535222	protein_coding	chr8	120668222	120674207	+	1550	314.768	315.159	312.661	300.731	293.112	312.325	452.432	496.763	352.488	405.366
ENSMUSG00000032171	Pin1	protein (peptidyl-prolyl cis/trans isomerase) NIMA-interacting 1 [Source:MGI Symbol;Acc:MGI:1346036]	1.19688e-11	4.75901e-10	9.32248	-0.484696	protein_coding	chr9	20652130	20666584	+	3808	17.831	17.288	17.177	17.156	16.07	17.138	24.287	25.491	19.738	22.017
ENSMUSG00000059734	Ndufs8	NADH dehydrogenase (ubiquinone) Fe-S protein 8 [Source:MGI Symbol;Acc:MGI:2385079]	1.20238e-11	4.77162e-10	9.32133	-0.551895	protein_coding	chr19	3908870	3912717	-	963	69.578	72.123	67.879	68.466	65.311	72.042	97.922	114.047	79.712	96.349
ENSMUSG00000034560	A230046K03Rik	RIKEN cDNA A230046K03 gene [Source:MGI Symbol;Acc:MGI:2441787]	1.21804e-11	4.82443e-10	9.31655	0.489843	protein_coding	chr10	83543941	83596469	+	5854	9.923	10.422	10.294	10.216	9.077	10.017	6.771	6.078	7.565	6.756
ENSMUSG00000021767	Kat6b	K(lysine) acetyltransferase 6B [Source:MGI Symbol;Acc:MGI:1858746]	1.28707e-11	5.08787e-10	9.29346	0.769491	protein_coding	chr14	21481434	21672478	+	16826	1.53	1.499	1.464	1.559	1.699	1.475	0.762	0.7	1.123	0.854
ENSMUSG00000024571	Gm16286	predicted gene 16286 [Source:MGI Symbol;Acc:MGI:3833940]	1.28951e-11	5.08787e-10	9.29346	-0.505237	protein_coding	chr18	80206765	80212741	+	3075	23.25	21.833	21.666	21.103	20.877	22.496	30.974	33.678	25.31	28.707
ENSMUSG00000036751	Cox6b1	cytochrome c oxidase, subunit VIb polypeptide 1 [Source:MGI Symbol;Acc:MGI:107460]	1.30881e-11	5.15411e-10	9.28785	-0.513686	protein_coding	chr7	30616974	30626151	-	505	376.962	365.821	397.491	410.158	426.67	432.198	543.793	615.29	490.685	542.566
ENSMUSG00000040170	Fmo2	flavin containing monooxygenase 2 [Source:MGI Symbol;Acc:MGI:1916776]	1.40997e-11	5.54182e-10	9.25635	-2.28824	protein_coding	chr1	162874317	162898726	-	5545	0.072	0.039	0.016	0.043	0.026	0.044	0.121	0.191	0.244	0.276
ENSMUSG00000059495	Arhgef12	Rho guanine nucleotide exchange factor (GEF) 12 [Source:MGI Symbol;Acc:MGI:1916882]	1.45551e-11	5.70987e-10	9.24337	0.581562	protein_coding	chr9	42963842	43105718	-	10483	16.195	16.451	15.118	16.939	17.623	17.309	10.218	8.877	12.529	10.754
ENSMUSG00000024899	Papss2	3'-phosphoadenosine 5'-phosphosulfate synthase 2 [Source:MGI Symbol;Acc:MGI:1330223]	1.4677e-11	5.74672e-10	9.24058	0.698254	protein_coding	chr19	32620005	32667187	+	3635	4.393	4.714	4.93	4.871	5.022	5.607	2.864	2.587	2.91	3.227
ENSMUSG00000033499	Larp4b	La ribonucleoprotein domain family, member 4B [Source:MGI Symbol;Acc:MGI:106330]	1.51688e-11	5.92795e-10	9.2271	0.75572	protein_coding	chr13	9093905	9173086	+	4684	10.079	9.916	8.992	10.826	9.731	9.995	4.985	4.382	7.389	5.662
ENSMUSG00000062963	Ufc1	ubiquitin-fold modifier conjugating enzyme 1 [Source:MGI Symbol;Acc:MGI:1913405]	1.62496e-11	6.33827e-10	9.19803	-0.49953	protein_coding	chr1	171288563	171295024	-	2070	24.751	24.189	24.552	26.53	24.901	24.41	33.304	39.494	30.586	31.088
ENSMUSG00000021764	Ndufs4	NADH dehydrogenase (ubiquinone) Fe-S protein 4 [Source:MGI Symbol;Acc:MGI:1343135]	1.65885e-11	6.45818e-10	9.18989	-0.492129	protein_coding	chr13	114287795	114388094	-	1534	55.456	55.125	55.904	58.073	54.644	54.171	78.261	84.372	62.337	73.788
ENSMUSG00000038257	Glra3	glycine receptor, alpha 3 subunit [Source:MGI Symbol;Acc:MGI:95749]	1.67866e-11	6.52292e-10	9.18556	2.0114	protein_coding	chr8	55940460	56125429	+	4567	0.517	0.508	0.474	0.377	0.657	0.707	0.095	0.068	0.233	0.1
ENSMUSG00000024925	Rnaseh2c	ribonuclease H2, subunit C [Source:MGI Symbol;Acc:MGI:1915459]	1.68775e-11	6.54586e-10	9.18403	-0.671806	protein_coding	chr19	5601873	5603439	+	1455	8.46	9.213	8.598	9.057	8.273	8.46	13.336	15.109	10.625	13.815
ENSMUSG00000028268	Gbp3	guanylate binding protein 3 [Source:MGI Symbol;Acc:MGI:1926263]	1.74437e-11	6.7527e-10	9.17052	1.04912	protein_coding	chr3	142560052	142573209	+	3239	2.506	2.483	2.219	2.646	2.5	2.193	1.498	1.227	0.886	0.849
ENSMUSG00000031813	Mvb12a	multivesicular body subunit 12A [Source:MGI Symbol;Acc:MGI:1920961]	1.75491e-11	6.78071e-10	9.16872	-0.550649	protein_coding	chr8	71542930	71548024	+	1060	17.859	16.68	16.458	17.761	17.05	15.725	23.031	25.986	20.928	24.803
ENSMUSG00000017417	Plxdc1	plexin domain containing 1 [Source:MGI Symbol;Acc:MGI:1919574]	1.76132e-11	6.79269e-10	9.16796	-0.609044	protein_coding	chr11	97923238	97986444	-	4836	3.226	3.304	2.838	3.396	2.99	3.18	4.567	5.02	3.977	4.836
ENSMUSG00000073664	Nbeal1	neurobeachin like 1 [Source:MGI Symbol;Acc:MGI:2444343]	1.79411e-11	6.90614e-10	9.16076	0.533682	protein_coding	chr1	60180599	60338328	+	16084	1.729	1.725	1.712	1.723	1.746	1.463	1.145	1.01	1.188	1.093
ENSMUSG00000060534	Dcc	deleted in colorectal carcinoma [Source:MGI Symbol;Acc:MGI:94869]	1.83821e-11	7.06266e-10	9.15103	2.06942	protein_coding	chr18	71258738	72351069	-	8067	0.342	0.436	0.279	0.323	0.381	0.4	0.049	0.049	0.173	0.047
ENSMUSG00000023951	Vegfa	vascular endothelial growth factor A [Source:MGI Symbol;Acc:MGI:103178]	1.89131e-11	7.25307e-10	9.13948	0.525901	protein_coding	chr17	46016993	46032377	-	4293	14.461	15.672	14.692	15.479	16.309	15.502	10.859	8.504	11.405	9.97
ENSMUSG00000038143	Stox2	storkhead box 2 [Source:MGI Symbol;Acc:MGI:1918319]	1.92163e-11	7.35561e-10	9.13338	0.642646	protein_coding	chr8	47180048	47352348	-	10839	11.857	12.351	11.97	12.247	13.233	12.883	6.917	6.158	9.367	7.943
ENSMUSG00000039278	Pcsk1n	proprotein convertase subtilisin/kexin type 1 inhibitor [Source:MGI Symbol;Acc:MGI:1353431]	1.92643e-11	7.36024e-10	9.13311	-0.6654	protein_coding	chrX	7919822	7924410	+	2193	187.144	191.082	167.867	156.589	157.442	141.743	222.266	315.562	220.827	251.938
ENSMUSG00000031314	Taf1	TAF1 RNA polymerase II, TATA box binding protein (TBP)-associated factor [Source:MGI Symbol;Acc:MGI:1336878]	1.96306e-11	7.48628e-10	9.12573	0.411848	protein_coding	chrX	101532734	101601789	+	8428	8.909	9.294	9.081	8.774	8.509	8.5	6.252	6.159	6.724	6.253
ENSMUSG00000051451	Crebzf	CREB/ATF bZIP transcription factor [Source:MGI Symbol;Acc:MGI:2675296]	2.02116e-11	7.69355e-10	9.11387	0.533536	protein_coding	chr7	90442729	90447717	+	4989	13.85	15.33	15.419	13.778	13.259	11.261	8.972	9.414	8.852	9.176
ENSMUSG00000028464	Tpm2	tropomyosin 2, beta [Source:MGI Symbol;Acc:MGI:98810]	2.07325e-11	7.87718e-10	9.10363	-0.589102	protein_coding	chr4	43514711	43523765	-	2909	4.014	4.01	3.884	4.048	3.964	3.704	5.748	6.282	5.258	5.373
ENSMUSG00000047675	Rps8	ribosomal protein S8 [Source:MGI Symbol;Acc:MGI:98166]	2.08061e-11	7.89055e-10	9.10289	-0.550561	protein_coding	chr4	117153827	117156243	-	1726	129.51	126.45	123.172	122.326	124.188	124.233	175.077	209.384	141.215	173.956
ENSMUSG00000002028	Kmt2a	lysine (K)-specific methyltransferase 2A [Source:MGI Symbol;Acc:MGI:96995]	2.1794e-11	8.24997e-10	9.08355	0.67605	protein_coding	chr9	44803355	44881296	-	16670	3.427	3.256	3.415	3.4	3.688	3.135	1.694	1.753	2.583	2.056
ENSMUSG00000059554	Ccdc28a	coiled-coil domain containing 28A [Source:MGI Symbol;Acc:MGI:2443508]	2.29764e-11	8.68153e-10	9.0614	-0.469612	protein_coding	chr10	18213676	18234998	-	2964	8.407	8.373	9.041	8.5	7.866	8.497	10.499	11.885	11.012	11.32
ENSMUSG00000050357	Rltpr	RGD motif, leucine rich repeats, tropomodulin domain and proline-rich containing [Source:MGI Symbol;Acc:MGI:2685431]	2.32482e-11	8.76806e-10	9.0571	-0.474974	protein_coding	chr8	105690906	105698178	+	2517	27.599	26.097	24.99	28.136	26.74	25.687	31.934	40.127	33.935	34.904
ENSMUSG00000020163	Uqcr11	ubiquinol-cytochrome c reductase, complex III subunit XI [Source:MGI Symbol;Acc:MGI:1913844]	2.33864e-11	8.804e-10	9.05532	-0.570408	protein_coding	chr10	80402997	80406830	-	641	184.2	179.57	185.989	192.969	199.736	207.712	282.843	318.572	220.636	266.784
ENSMUSG00000049354	Dcaf7	DDB1 and CUL4 associated factor 7 [Source:MGI Symbol;Acc:MGI:1919083]	2.40608e-11	9.04131e-10	9.04377	0.513106	protein_coding	chr11	106036872	106059324	+	6133	43.57	41.045	39.81	40.174	47.787	41.451	27.407	26.386	32.367	27.042
ENSMUSG00000041453	Rpl21	ribosomal protein L21 [Source:MGI Symbol;Acc:MGI:1278340]	2.41923e-11	9.0741e-10	9.0422	-0.485599	protein_coding	chr5	146832890	146837032	+	3400	65.384	61.869	65.876	63.548	64.054	62.236	92.033	95.439	72.254	81.891
ENSMUSG00000035674	Ndufa3	NADH dehydrogenase (ubiquinone) 1 alpha subcomplex, 3 [Source:MGI Symbol;Acc:MGI:1913341]	2.46753e-11	9.23719e-10	9.03446	-0.576075	protein_coding	chr7	3617373	3620163	+	858	86.391	81.329	88.446	98.646	96.348	96.993	126.408	154.809	111.164	128.539
ENSMUSG00000019873	Reep3	receptor accessory protein 3 [Source:MGI Symbol;Acc:MGI:88930]	2.47172e-11	9.23719e-10	9.03446	0.460688	protein_coding	chr10	67009189	67096988	-	5473	27.44	29.915	28.34	29.736	27.719	30.772	18.916	19.067	21.465	21.017
ENSMUSG00000038552	Fndc4	fibronectin type III domain containing 4 [Source:MGI Symbol;Acc:MGI:1917195]	2.50746e-11	9.35374e-10	9.02901	-0.391361	protein_coding	chr5	31292255	31295877	-	2261	42.819	42.72	42.619	46.487	45.195	44.375	57.005	55.017	54.644	54.085
ENSMUSG00000006378	Gcat	glycine C-acetyltransferase (2-amino-3-ketobutyrate-coenzyme A ligase) [Source:MGI Symbol;Acc:MGI:1349389]	2.53548e-11	9.4411e-10	9.02498	-0.675113	protein_coding	chr15	79030874	79043558	+	3851	3.559	3.33	2.743	3.172	2.778	3.186	4.844	5.353	4.153	4.753
ENSMUSG00000039652	Cpeb3	cytoplasmic polyadenylation element binding protein 3 [Source:MGI Symbol;Acc:MGI:2443075]	2.55616e-11	9.50085e-10	9.02224	0.768478	protein_coding	chr19	37021291	37208601	-	7414	6.341	5.752	5.372	5.835	5.729	5.819	2.766	2.638	4.414	3.18
ENSMUSG00000039016	Timm8b	translocase of inner mitochondrial membrane 8B [Source:MGI Symbol;Acc:MGI:1353424]	2.6438e-11	9.80617e-10	9.0085	-0.492208	protein_coding	chr9	50603901	50605320	+	527	168.365	164.997	169.625	162.809	152.336	158.142	238.956	244.67	187.442	203.761
ENSMUSG00000024477	Pggt1b	protein geranylgeranyltransferase type I, beta subunit [Source:MGI Symbol;Acc:MGI:1917514]	2.64786e-11	9.80617e-10	9.0085	0.841852	protein_coding	chr18	46239949	46280850	-	2736	3.757	4.237	3.56	4.304	4.214	3.584	2.09	1.775	2.563	1.955
ENSMUSG00000028690	Mmachc	methylmalonic aciduria cblC type, with homocystinuria [Source:MGI Symbol;Acc:MGI:1914346]	2.65614e-11	9.81909e-10	9.00793	0.537568	protein_coding	chr4	116702279	116708406	-	2224	9.454	9.823	8.837	9.582	9.085	9.128	5.923	6.113	6.527	5.945
ENSMUSG00000090841	Myl6	myosin, light polypeptide 6, alkali, smooth muscle and non-muscle [Source:MGI Symbol;Acc:MGI:109318]	2.71875e-11	1.00325e-09	8.99859	-0.512733	protein_coding	chr10	128490860	128493875	-	665	416.088	386.932	415.448	437.364	421.69	437.574	611.694	642.427	483.926	549.078
ENSMUSG00000038122	Tbc1d32	TBC1 domain family, member 32 [Source:MGI Symbol;Acc:MGI:2442827]	2.7266e-11	1.00434e-09	8.99812	0.686037	protein_coding	chr10	56014298	56228689	-	7235	2.708	2.704	2.555	2.552	2.588	2.181	1.428	1.269	1.751	1.59
ENSMUSG00000050312	Nsun3	NOL1/NOP2/Sun domain family member 3 [Source:MGI Symbol;Acc:MGI:2146565]	2.79313e-11	1.027e-09	8.98843	0.597963	protein_coding	chr16	62732444	62786818	-	4816	3.371	3.709	3.595	3.568	3.362	3.218	2.375	2.062	2.273	2.031
ENSMUSG00000037605	Lphn3	latrophilin 3 [Source:MGI Symbol;Acc:MGI:2441950]	2.79924e-11	1.02741e-09	8.98826	0.487322	protein_coding	chr5	81020138	81825133	+	13291	5.019	5.13	4.905	4.837	5.241	5.035	3.412	3.036	3.918	3.329
ENSMUSG00000024070	Prkd3	protein kinase D3 [Source:MGI Symbol;Acc:MGI:1922542]	2.81699e-11	1.03208e-09	8.98629	0.438194	protein_coding	chr17	78949405	79020816	-	11017	4.457	4.292	4.13	4.199	4.124	4.074	3.029	2.673	3.112	3.056
ENSMUSG00000020153	Ndufs7	NADH dehydrogenase (ubiquinone) Fe-S protein 7 [Source:MGI Symbol;Acc:MGI:1922656]	2.94067e-11	1.07547e-09	8.9684	-0.52095	protein_coding	chr10	80249121	80256794	+	1718	46.689	44.645	46.036	47.307	48.034	48.628	68.824	74.411	54.037	60.057
ENSMUSG00000021559	Dapk1	death associated protein kinase 1 [Source:MGI Symbol;Acc:MGI:1916885]	2.99757e-11	1.09433e-09	8.96085	0.622538	protein_coding	chr13	60601947	60763185	+	5934	5.825	5.611	5.449	5.488	6.353	5.128	3.423	2.849	4.091	3.619
ENSMUSG00000031028	Tub	tubby candidate gene [Source:MGI Symbol;Acc:MGI:2651573]	3.12151e-11	1.13755e-09	8.94403	0.518937	protein_coding	chr7	109010825	109034460	+	6919	14.324	14.51	14.609	13.339	15.647	14.448	8.949	8.721	11.237	9.676
ENSMUSG00000016940	Kctd2	potassium channel tetramerisation domain containing 2 [Source:MGI Symbol;Acc:MGI:1917632]	3.13352e-11	1.1399e-09	8.94313	-0.495361	protein_coding	chr11	115420128	115431274	+	3009	12.162	12.968	12.214	12.78	12.878	11.91	16.515	19.555	14.84	16.358
ENSMUSG00000029108	Pcdh7	protocadherin 7 [Source:MGI Symbol;Acc:MGI:1860487]	3.14851e-11	1.14333e-09	8.94183	0.911657	protein_coding	chr5	57718021	58129351	+	6204	7.373	6.459	6.524	6.896	7.79	7.37	3.032	2.668	5.169	3.456
ENSMUSG00000027566	Psma7	proteasome (prosome, macropain) subunit, alpha type 7 [Source:MGI Symbol;Acc:MGI:1347070]	3.19798e-11	1.15924e-09	8.93583	-0.492937	protein_coding	chr2	180036373	180042433	-	3072	35.901	33.636	34.524	33.25	33.993	33.343	48.169	52.664	38.576	44.061
ENSMUSG00000022037	Clu	clusterin [Source:MGI Symbol;Acc:MGI:88423]	3.25025e-11	1.17611e-09	8.92955	-0.445245	protein_coding	chr14	65968483	65981548	+	3438	121.503	117.417	115.892	108.191	113.791	119.632	153.191	160.727	132.451	157.558
ENSMUSG00000041144	Dnah7b	dynein, axonemal, heavy chain 7B [Source:MGI Symbol;Acc:MGI:2684953]	3.28714e-11	1.18736e-09	8.92542	1.04509	protein_coding	chr1	46066738	46373550	+	12318	0.559	0.571	0.576	0.491	0.525	0.396	0.231	0.222	0.3	0.205
ENSMUSG00000022450	Ndufa6	NADH dehydrogenase (ubiquinone) 1 alpha subcomplex, 6 (B14) [Source:MGI Symbol;Acc:MGI:1914380]	3.38114e-11	1.21917e-09	8.91393	-0.465452	protein_coding	chr15	82350139	82354291	-	560	189.04	179.794	188.309	169.308	175.052	168.714	246.143	265.803	213.302	215.978
ENSMUSG00000020778	Ten1	TEN1 telomerase capping complex subunit [Source:MGI Symbol;Acc:MGI:1916785]	3.41008e-11	1.22745e-09	8.911	-0.568535	protein_coding	chr11	116198855	116215318	+	2728	8.11	7.663	7.903	7.621	7.791	8.27	10.944	13.204	9.605	11.01
ENSMUSG00000075318	Scn2a1	sodium channel, voltage-gated, type II, alpha 1 [Source:MGI Symbol;Acc:MGI:98248]	3.46371e-11	1.24457e-09	8.90498	0.491862	protein_coding	chr2	65620857	65767447	+	9259	8.455	8.671	8.93	8.107	9.166	8.447	5.52	5.359	6.727	5.828
ENSMUSG00000024414	Mrpl27	mitochondrial ribosomal protein L27 [Source:MGI Symbol;Acc:MGI:2137224]	3.47325e-11	1.24582e-09	8.90455	-0.497154	protein_coding	chr11	94653767	94660089	+	985	38.572	37.775	40.565	38.185	37.467	38.064	52.893	57.632	43.378	53.5
ENSMUSG00000067924	Cxx1b	CAAX box 1B [Source:MGI Symbol;Acc:MGI:3576504]	3.48405e-11	1.24751e-09	8.90396	-0.478008	protein_coding	chrX	53669178	53670408	-	1231	94.51	95.065	93.542	82.357	89.823	92.16	129.275	133.181	104.329	118.989
ENSMUSG00000022263	Trio	triple functional domain (PTPRF interacting) [Source:MGI Symbol;Acc:MGI:1927230]	3.55552e-11	1.27088e-09	8.8959	0.600631	protein_coding	chr15	27730652	28025848	-	11494	7.916	8.293	7.71	7.911	8.705	7.778	4.735	4.251	6.265	5.017
ENSMUSG00000028670	Lypla2	lysophospholipase 2 [Source:MGI Symbol;Acc:MGI:1347000]	3.56261e-11	1.2712e-09	8.89579	-0.521754	protein_coding	chr4	135968224	135972626	-	2054	29.43	29.21	27.693	28.297	28.667	30.652	42.07	44.723	32.301	40.075
ENSMUSG00000034579	Pla2g3	phospholipase A2, group III [Source:MGI Symbol;Acc:MGI:2444945]	3.65065e-11	1.30035e-09	8.88594	-0.963233	protein_coding	chr11	3488284	3499350	+	4696	1.573	1.937	1.807	2.005	1.978	2.286	2.839	2.989	4.549	4.036
ENSMUSG00000033902	Mapkbp1	mitogen-activated protein kinase binding protein 1 [Source:MGI Symbol;Acc:MGI:1347004]	3.71231e-11	1.32003e-09	8.87942	0.569976	protein_coding	chr2	119972699	120027408	+	7584	5.848	5.532	5.805	5.604	6.348	5.114	3.333	3.324	4.331	3.678
ENSMUSG00000007891	Ctsd	cathepsin D [Source:MGI Symbol;Acc:MGI:88562]	3.8158e-11	1.35336e-09	8.86859	-0.443687	protein_coding	chr7	142371148	142388038	-	2519	193.077	190.933	193.849	196.21	197.09	196.923	247.173	281.522	223.129	260.081
ENSMUSG00000053641	Dennd4a	DENN/MADD domain containing 4A [Source:MGI Symbol;Acc:MGI:2142979]	3.81925e-11	1.35336e-09	8.86859	0.42033	protein_coding	chr9	64811340	64919667	+	8645	9.328	8.902	8.598	9.179	9.061	8.725	6.223	5.995	6.944	6.414
ENSMUSG00000038146	Notch3	notch 3 [Source:MGI Symbol;Acc:MGI:99460]	3.99307e-11	1.41251e-09	8.85001	0.650186	protein_coding	chr17	32120820	32166880	-	8044	3.346	3.13	2.707	3.466	3.586	3.311	2.108	1.915	2.207	1.691
ENSMUSG00000032839	Trpc1	transient receptor potential cation channel, subfamily C, member 1 [Source:MGI Symbol;Acc:MGI:109528]	4.02054e-11	1.41978e-09	8.84778	1.01133	protein_coding	chr9	95706627	95750358	-	3014	4.04	4.075	3.648	3.801	3.922	3.964	1.623	1.479	2.707	1.56
ENSMUSG00000042675	Ypel3	yippee-like 3 (Drosophila) [Source:MGI Symbol;Acc:MGI:1913340]	4.1565e-11	1.46527e-09	8.83408	-0.431991	protein_coding	chr7	126776955	126780514	+	1848	85.243	86.773	83.627	81.976	78.787	77.092	101.074	116.424	96.7	109.597
ENSMUSG00000047888	Tnrc6b	trinucleotide repeat containing 6b [Source:MGI Symbol;Acc:MGI:2443730]	4.18836e-11	1.47397e-09	8.83151	0.590789	protein_coding	chr15	80711319	80941086	+	17327	3.631	3.678	3.58	3.826	3.77	3.762	2.167	1.962	2.918	2.351
ENSMUSG00000035478	Mbd3	methyl-CpG binding domain protein 3 [Source:MGI Symbol;Acc:MGI:1333812]	4.23095e-11	1.48641e-09	8.82786	-0.524507	protein_coding	chr10	80392539	80399550	-	1987	42.729	41.172	41.808	37.314	38.166	42.045	58.911	63.87	46.288	53.869
ENSMUSG00000025967	Eef1b2	eukaryotic translation elongation factor 1 beta 2 [Source:MGI Symbol;Acc:MGI:1929520]	4.23898e-11	1.48669e-09	8.82778	-0.50618	protein_coding	chr1	63176825	63180486	+	2532	63.043	61.586	64.763	62.378	61.557	61.319	89.33	97.717	69.735	82.239
ENSMUSG00000026977	2015-03-07	membrane-associated ring finger (C3HC4) 7 [Source:MGI Symbol;Acc:MGI:1931053]	4.24641e-11	1.48675e-09	8.82776	0.45471	protein_coding	chr2	60209887	60250676	+	10391	4.281	4.519	4.216	4.186	4.366	3.861	3.287	2.927	2.865	2.725
ENSMUSG00000028649	Macf1	microtubule-actin crosslinking factor 1 [Source:MGI Symbol;Acc:MGI:108559]	4.29119e-11	1.49938e-09	8.82409	0.520382	protein_coding	chr4	123349633	123684360	-	26689	9.479	9.27	9.677	10.345	10.147	9.533	6.251	5.791	7.668	6.227
ENSMUSG00000018846	Pank3	pantothenate kinase 3 [Source:MGI Symbol;Acc:MGI:2387464]	4.2971e-11	1.49938e-09	8.82409	0.481785	protein_coding	chr11	35769484	35791285	+	7376	20.288	20.615	19.855	21.098	20.161	20.754	14.373	12.31	16.016	13.273
ENSMUSG00000005107	Slc2a9	solute carrier family 2 (facilitated glucose transporter), member 9 [Source:MGI Symbol;Acc:MGI:2152844]	4.3605e-11	1.51892e-09	8.81846	1.59436	protein_coding	chr5	38349273	38503143	-	5083	0.399	0.306	0.477	0.37	0.448	0.357	0.101	0.096	0.129	0.158
ENSMUSG00000078202	Nrarp	Notch-regulated ankyrin repeat protein [Source:MGI Symbol;Acc:MGI:1914372]	4.4169e-11	1.53596e-09	8.81362	0.572709	protein_coding	chr2	25180758	25183330	+	2573	12.503	11.73	12.349	13.202	14.807	13.788	8.001	7.806	9.323	8.406
ENSMUSG00000001025	S100a6	S100 calcium binding protein A6 (calcyclin) [Source:MGI Symbol;Acc:MGI:1339467]	4.48417e-11	1.55671e-09	8.80779	-0.848451	protein_coding	chr3	90612894	90614414	+	719	71.397	54.875	49.491	55.209	46.05	44.12	110.2	107.257	67.696	82.966
ENSMUSG00000039787	Cercam	cerebral endothelial cell adhesion molecule [Source:MGI Symbol;Acc:MGI:2139134]	4.52828e-11	1.56937e-09	8.80427	0.606813	protein_coding	chr2	29869164	29882840	+	3383	5.478	5.001	5.963	5.707	6.005	5.082	3.591	3.171	3.624	3.49
ENSMUSG00000020737	Hn1	hematological and neurological expressed sequence 1 [Source:MGI Symbol;Acc:MGI:1096361]	4.56354e-11	1.57892e-09	8.80164	-0.569525	protein_coding	chr11	115497353	115514387	-	2149	18.02	19.27	17.989	17.26	18.183	18.236	29.382	28.696	20.302	24.735
ENSMUSG00000039585	Myo9a	myosin IXa [Source:MGI Symbol;Acc:MGI:107735]	4.58547e-11	1.58384e-09	8.80029	0.45254	protein_coding	chr9	59750896	59928866	+	13034	5.516	5.523	5.51	5.688	5.668	5.471	3.725	3.482	4.253	4.061
ENSMUSG00000015501	Hivep2	human immunodeficiency virus type I enhancer binding protein 2 [Source:MGI Symbol;Acc:MGI:1338076]	4.60287e-11	1.58718e-09	8.79937	0.43521	protein_coding	chr10	13966379	14151376	+	9766	7.508	7.182	6.871	7.116	7.636	7.195	4.781	5.062	5.555	5.075
ENSMUSG00000067629	Syngap1	synaptic Ras GTPase activating protein 1 homolog (rat) [Source:MGI Symbol;Acc:MGI:3039785]	4.6344e-11	1.59537e-09	8.79714	1.12635	protein_coding	chr17	26941452	26970645	+	4031	7.395	7.163	6.519	6.866	8.151	6.408	2.945	1.774	4.639	2.996
ENSMUSG00000047547	Cltb	clathrin, light polypeptide (Lcb) [Source:MGI Symbol;Acc:MGI:1921575]	4.74744e-11	1.62986e-09	8.78785	-0.415651	protein_coding	chr13	54592401	54611344	-	4868	39.611	38.947	39.065	39.447	38.047	39.231	50.984	54.979	45.36	47.807
ENSMUSG00000044452	Zfp507	zinc finger protein 507 [Source:MGI Symbol;Acc:MGI:1916378]	4.75048e-11	1.62986e-09	8.78785	0.559687	protein_coding	chr7	35772346	35802989	-	7118	3.767	3.858	3.85	3.934	3.651	3.651	2.205	2.257	2.84	2.502
ENSMUSG00000056771	Gm10010	predicted gene 10010 [Source:MGI Symbol;Acc:MGI:3641978]	4.93048e-11	1.68879e-09	8.77242	1.9386	protein_coding	chr6	128187846	128200623	-	2318	0.502	0.625	0.542	0.812	0.655	0.696	0.068	0.095	0.248	0.181
ENSMUSG00000044647	Csrnp3	cysteine-serine-rich nuclear protein 3 [Source:MGI Symbol;Acc:MGI:1925021]	5.06761e-11	1.73287e-09	8.76123	0.552642	protein_coding	chr2	65845767	66031546	+	12336	4.8	4.491	4.439	4.445	4.589	4.816	2.877	2.523	3.57	2.992
ENSMUSG00000034789	Rab24	RAB24, member RAS oncogene family [Source:MGI Symbol;Acc:MGI:105065]	5.13977e-11	1.75462e-09	8.75582	-0.545562	protein_coding	chr13	55319223	55321980	-	1865	24.457	24.128	22.237	25.43	22.386	21.64	31.805	39.646	28.803	30.141
ENSMUSG00000037876	Jmjd1c	jumonji domain containing 1C [Source:MGI Symbol;Acc:MGI:1918614]	5.17241e-11	1.76283e-09	8.75379	0.521137	protein_coding	chr10	67096125	67256326	+	14397	4.159	3.84	4.083	4.268	4.052	3.913	2.575	2.303	3.13	2.771
ENSMUSG00000028081	Rps3a1	ribosomal protein S3A1 [Source:MGI Symbol;Acc:MGI:1202063]	5.22218e-11	1.77684e-09	8.75035	-0.492536	protein_coding	chr3	86137940	86142702	-	977	246.028	236.63	249.28	237.917	235.525	227.405	324.314	373.7	271.551	314.279
ENSMUSG00000040651	D14Abb1e	family with sequence similarity 208, member A [Source:MGI Symbol;Acc:MGI:1921694]	5.26324e-11	1.78785e-09	8.74767	0.462252	protein_coding	chr14	27428847	27483552	+	7574	5.42	5.525	5.607	5.759	5.436	5.206	3.645	3.532	4.234	3.799
ENSMUSG00000073678	Pgap1	post-GPI attachment to proteins 1 [Source:MGI Symbol;Acc:MGI:2443342]	5.30267e-11	1.79826e-09	8.74515	0.435512	protein_coding	chr1	54473000	54557684	-	10579	4.516	5.014	4.943	4.873	4.746	4.845	3.314	3.209	3.566	3.533
ENSMUSG00000034930	Rtkn	rhotekin [Source:MGI Symbol;Acc:MGI:107371]	5.44639e-11	1.84395e-09	8.73425	-0.412689	protein_coding	chr6	83135463	83152579	+	3943	22.984	23.33	23.088	24.625	22.808	24.361	27.797	31.772	29.618	30.509
ENSMUSG00000046111	5830418K08Rik	centrosomal protein 295 [Source:MGI Symbol;Acc:MGI:2442521]	5.49971e-11	1.85894e-09	8.73074	0.688871	protein_coding	chr9	15316915	15357788	-	11641	1.472	1.472	1.421	1.573	1.608	1.463	0.813	0.755	1.064	0.922
ENSMUSG00000049583	Grm5	glutamate receptor, metabotropic 5 [Source:MGI Symbol;Acc:MGI:1351342]	5.54565e-11	1.87138e-09	8.72784	0.553058	protein_coding	chr7	87602544	88134907	+	7970	10.406	10.092	9.69	8.599	9.937	9.495	6.121	5.361	7.44	6.315
ENSMUSG00000074971	Fibin	fin bud initiation factor homolog (zebrafish) [Source:MGI Symbol;Acc:MGI:1914856]	5.64048e-11	1.90026e-09	8.72119	-1.02097	protein_coding	chr2	110360925	110362993	-	2069	7.557	6.742	6.026	6.079	5.818	5.949	7.987	11.457	12.288	17.528
ENSMUSG00000031897	Psmb10	proteasome (prosome, macropain) subunit, beta type 10 [Source:MGI Symbol;Acc:MGI:1096380]	5.71905e-11	1.92357e-09	8.71589	-0.584185	protein_coding	chr8	105935728	105938392	-	1270	19.438	20.369	18.543	19.05	19.041	19.099	28.166	33.437	22.795	25.998
ENSMUSG00000017412	Cacnb4	calcium channel, voltage-dependent, beta 4 subunit [Source:MGI Symbol;Acc:MGI:103301]	5.7371e-11	1.92648e-09	8.71523	0.410553	protein_coding	chr2	52428320	52676831	-	8963	15.545	16.783	15.137	15.409	15.345	15.44	11.071	10.441	11.904	11.431
ENSMUSG00000021338	Lrrc16a	leucine rich repeat containing 16A [Source:MGI Symbol;Acc:MGI:1915982]	6.00374e-11	2.01272e-09	8.69622	0.514296	protein_coding	chr13	24012344	24280795	-	8977	4.384	4.395	4.027	4.284	4.506	4.586	2.983	2.532	3.266	2.882
ENSMUSG00000052146	Rps10	ribosomal protein S10 [Source:MGI Symbol;Acc:MGI:1914347]	6.03758e-11	2.02077e-09	8.69448	-0.53858	protein_coding	chr17	27630422	27636629	-	1937	45.429	45.34	44.072	44.998	45.346	46.109	64.544	74.886	50.468	61.237
ENSMUSG00000068699	Flnc	filamin C, gamma [Source:MGI Symbol;Acc:MGI:95557]	6.052e-11	2.02229e-09	8.69416	0.635321	protein_coding	chr6	29433153	29461888	+	9543	2.182	2.141	2.214	2.657	2.379	2.58	1.595	1.462	1.345	1.402
ENSMUSG00000090112	Shprh	SNF2 histone linker PHD RING helicase [Source:MGI Symbol;Acc:MGI:1917581]	6.18745e-11	2.06398e-09	8.68529	0.464353	protein_coding	chr10	11149427	11217595	+	14066	3.493	3.436	3.419	3.685	3.377	3.598	2.442	2.156	2.641	2.456
ENSMUSG00000021109	Hif1a	hypoxia inducible factor 1, alpha subunit [Source:MGI Symbol;Acc:MGI:106918]	6.19688e-11	2.06398e-09	8.68529	0.398276	protein_coding	chr12	73901375	73947530	+	5896	22.063	21.679	21.358	21.597	21.929	20.145	15.98	14.614	16.608	14.985
ENSMUSG00000047959	Kcna3	potassium voltage-gated channel, shaker-related subfamily, member 3 [Source:MGI Symbol;Acc:MGI:96660]	6.26288e-11	2.08258e-09	8.6814	2.22239	protein_coding	chr3	107036162	107038129	+	1968	0.423	0.608	0.462	0.509	0.661	0.595	0.08	0.022	0.208	0.078
ENSMUSG00000007950	Abhd8	abhydrolase domain containing 8 [Source:MGI Symbol;Acc:MGI:1918946]	6.28194e-11	2.08554e-09	8.68078	-0.416723	protein_coding	chr8	71456700	71463657	-	1985	98.517	94.017	93.034	85.762	88.591	92.774	124.557	123.911	107.874	113.603
ENSMUSG00000030590	Fam98c	family with sequence similarity 98, member C [Source:MGI Symbol;Acc:MGI:1921083]	6.42704e-11	2.12827e-09	8.67197	-0.544763	protein_coding	chr7	29152511	29156234	-	2712	13.445	13.319	12.387	12.82	13.875	11.712	17.742	21.795	16.496	16.007
ENSMUSG00000063895	Nupl1	nucleoporin like 1 [Source:MGI Symbol;Acc:MGI:1919094]	6.43139e-11	2.12827e-09	8.67197	0.81303	protein_coding	chr14	60219204	60251507	-	2787	8.463	7.813	8.357	9.069	8.767	7.675	3.934	3.421	5.871	4.881
ENSMUSG00000042828	Trim72	tripartite motif-containing 72 [Source:MGI Symbol;Acc:MGI:3612190]	6.66935e-11	2.20346e-09	8.65689	2.06609	protein_coding	chr7	128003989	128011393	+	2553	0.404	0.454	0.661	0.643	0.51	0.348	0.062	0.138	0.128	0.09
ENSMUSG00000053580	Tanc2	tetratricopeptide repeat, ankyrin repeat and coiled-coil containing 2 [Source:MGI Symbol;Acc:MGI:2444121]	6.7344e-11	2.22017e-09	8.65361	0.483069	protein_coding	chr11	105589986	105929304	+	16494	5.125	5.028	4.96	5.26	5.124	4.886	3.195	3.233	4.045	3.359
ENSMUSG00000021712	Trim23	tripartite motif-containing 23 [Source:MGI Symbol;Acc:MGI:1933161]	6.74655e-11	2.22017e-09	8.65361	0.440157	protein_coding	chr13	104178797	104203372	+	5747	10.715	10.314	10.109	10.19	9.938	10.197	6.753	6.659	7.913	7.494
ENSMUSG00000028832	Stmn1	stathmin 1 [Source:MGI Symbol;Acc:MGI:96739]	6.7524e-11	2.22017e-09	8.65361	-0.475777	protein_coding	chr4	134468320	134473843	+	1922	44.936	44.6	43.807	45.641	40.19	42.858	60.534	66.329	50.649	54.617
ENSMUSG00000030688	Stard10	START domain containing 10 [Source:MGI Symbol;Acc:MGI:1860093]	6.7874e-11	2.22789e-09	8.65211	-0.453867	protein_coding	chr7	101317086	101346626	+	2383	21.989	20.981	20.201	22.911	20.811	23.287	28.979	30.805	25.949	27.903
ENSMUSG00000044794	9330133O14Rik		6.79756e-11	2.22789e-09	8.65211	0.723587	pseudogene	chr8	122443656	122445647	+	1990	5.484	5.498	5.852	6.018	6.503	5.76	3.468	3.416	3.688	2.976
ENSMUSG00000040724	Kcna2	potassium voltage-gated channel, shaker-related subfamily, member 2 [Source:MGI Symbol;Acc:MGI:96659]	6.97459e-11	2.28226e-09	8.64163	1.59012	protein_coding	chr3	107101567	107106879	+	3456	7.624	6.657	5.298	7.719	8.712	7.24	1.78	1.265	4.248	1.802
ENSMUSG00000042857	Gm9776	predicted gene 9776 [Source:MGI Symbol;Acc:MGI:3641792]	7.0185e-11	2.29297e-09	8.6396	0.855157	protein_coding	chr13	94355839	94358818	-	2980	2.032	1.884	1.961	2.07	2.183	1.883	1.098	1.126	0.922	1.052
ENSMUSG00000054008	Ndst1	N-deacetylase/N-sulfotransferase (heparan glucosaminyl) 1 [Source:MGI Symbol;Acc:MGI:104719]	7.06604e-11	2.30483e-09	8.63736	0.834331	protein_coding	chr18	60685978	60713389	-	6070	15.664	14.588	13.643	15.785	15.602	14.787	6.939	5.927	11.288	7.958
ENSMUSG00000029475	Kdm2b	lysine (K)-specific demethylase 2B [Source:MGI Symbol;Acc:MGI:1354737]	7.08412e-11	2.30706e-09	8.63694	0.584494	protein_coding	chr5	122870668	123015080	-	11818	1.661	1.769	1.842	1.739	1.652	1.632	1.118	0.964	1.214	1.07
ENSMUSG00000042460	C1galt1	core 1 synthase, glycoprotein-N-acetylgalactosamine 3-beta-galactosyltransferase, 1 [Source:MGI Symbol;Acc:MGI:2151071]	7.13374e-11	2.31954e-09	8.6346	1.04882	protein_coding	chr6	7844842	7872047	+	2452	2.741	3.31	2.789	3.137	3.214	3.144	1.206	1.044	1.89	1.481
ENSMUSG00000028284	Map3k7	mitogen-activated protein kinase kinase kinase 7 [Source:MGI Symbol;Acc:MGI:1346877]	7.31093e-11	2.37339e-09	8.62463	0.438403	protein_coding	chr4	31964097	32023467	+	6423	12.768	12.703	12.731	12.273	12.809	11.932	8.51	8.323	9.972	8.514
ENSMUSG00000022452	Smdt1	single-pass membrane protein with aspartate rich tail 1 [Source:MGI Symbol;Acc:MGI:1916279]	7.39274e-11	2.39616e-09	8.62048	-0.546977	protein_coding	chr15	82338959	82349091	+	1077	80.532	83.731	81.956	87.141	88.201	88.962	116.89	144.97	100.286	113.188
ENSMUSG00000038538	Ubn2	ubinuclein 2 [Source:MGI Symbol;Acc:MGI:2444236]	7.58133e-11	2.45341e-09	8.61023	0.551334	protein_coding	chr6	38433950	38524825	+	21438	1.895	2.026	1.969	1.951	1.951	1.681	1.098	1.145	1.452	1.282
ENSMUSG00000049092	Gpr137c	G protein-coupled receptor 137C [Source:MGI Symbol;Acc:MGI:1917963]	7.59826e-11	2.45502e-09	8.60995	1.04291	protein_coding	chr14	45219719	45281230	+	3679	4.54	4.885	4.389	3.93	4.618	4.399	1.726	1.32	2.798	2.389
ENSMUSG00000022292	Rrm2b	ribonucleotide reductase M2 B (TP53 inducible) [Source:MGI Symbol;Acc:MGI:2155865]	7.65932e-11	2.47085e-09	8.60715	0.487762	protein_coding	chr15	37923952	37961318	-	6437	6.202	6.647	5.972	6.882	6.3	6.383	4.344	4.087	4.905	4.084
ENSMUSG00000028796	Phc2	polyhomeotic-like 2 (Drosophila) [Source:MGI Symbol;Acc:MGI:1860454]	7.74307e-11	2.49395e-09	8.60311	-0.420349	protein_coding	chr4	128654702	128752881	+	7064	19.093	18.326	18.513	18.48	17.822	18.345	24.019	26.033	20.95	23.256
ENSMUSG00000001270	Ckb	creatine kinase, brain [Source:MGI Symbol;Acc:MGI:88407]	7.78706e-11	2.50419e-09	8.60133	-0.468113	protein_coding	chr12	111669355	111672338	-	1478	818.041	831.294	805.13	763.83	817.549	825.142	1051.17	1226.95	928.754	1076.07
ENSMUSG00000056476	Med12l	mediator complex subunit 12-like [Source:MGI Symbol;Acc:MGI:2139916]	7.8084e-11	2.50596e-09	8.60103	0.451862	protein_coding	chr3	59006978	59318410	+	10408	4.865	4.95	5.091	4.942	5.147	4.739	3.198	3.406	3.885	3.345
ENSMUSG00000043866	Taf10	TAF10 RNA polymerase II, TATA box binding protein (TBP)-associated factor [Source:MGI Symbol;Acc:MGI:1346320]	7.817e-11	2.50596e-09	8.60103	-0.471349	protein_coding	chr7	105739393	105744361	-	4584	9.261	8.552	8.745	9.184	8.95	7.669	11.451	12.923	10.323	11.513
ENSMUSG00000034832	Tet3	tet methylcytosine dioxygenase 3 [Source:MGI Symbol;Acc:MGI:2446229]	7.89836e-11	2.52809e-09	8.59721	0.618283	protein_coding	chr6	83362373	83441678	-	11086	5.702	5.539	5.24	5.828	6.306	5.595	3.202	2.951	4.398	3.626
ENSMUSG00000034457	Eda2r	ectodysplasin A2 receptor [Source:MGI Symbol;Acc:MGI:2442860]	7.96873e-11	2.54564e-09	8.5942	1.58929	protein_coding	chrX	97333840	97377216	-	5891	0.39	0.308	0.456	0.36	0.35	0.343	0.054	0.165	0.132	0.097
ENSMUSG00000018481	Appbp2	amyloid beta precursor protein (cytoplasmic tail) binding protein 2 [Source:MGI Symbol;Acc:MGI:1914134]	7.97801e-11	2.54564e-09	8.5942	0.455234	protein_coding	chr11	85187262	85235130	-	6463	25.409	24.464	24.615	25.541	25.716	24.991	16.464	16.365	20.094	17.052
ENSMUSG00000027175	Tcp11l1	t-complex 11 like 1 [Source:MGI Symbol;Acc:MGI:2444263]	8.15493e-11	2.59805e-09	8.58535	0.703519	protein_coding	chr2	104657288	104712169	-	6877	3.546	3.683	3.481	3.675	3.795	3.404	2.174	1.656	2.659	1.934
ENSMUSG00000027472	Pdrg1	p53 and DNA damage regulated 1 [Source:MGI Symbol;Acc:MGI:1915809]	8.16877e-11	2.59843e-09	8.58529	-0.523759	protein_coding	chr2	153008890	153015427	-	2443	23.927	21.726	23	22.069	21.957	21.542	32.11	36.156	25.463	29.22
ENSMUSG00000034297	Med13	mediator complex subunit 13 [Source:MGI Symbol;Acc:MGI:3029632]	8.18144e-11	2.59843e-09	8.58529	0.461132	protein_coding	chr11	86267033	86357602	-	10840	5.96	6.421	5.958	5.813	6.019	6.069	3.871	3.828	4.717	4.333
ENSMUSG00000028809	Srrm1	serine/arginine repetitive matrix 1 [Source:MGI Symbol;Acc:MGI:1858303]	8.46282e-11	2.68364e-09	8.57128	0.503713	protein_coding	chr4	135320484	135353321	-	7299	14.057	15.353	14.881	14.027	14.693	12.574	8.824	9.084	11.152	9.33
ENSMUSG00000005360	Slc1a3	solute carrier family 1 (glial high affinity glutamate transporter), member 3 [Source:MGI Symbol;Acc:MGI:99917]	8.48284e-11	2.68584e-09	8.57092	0.441301	protein_coding	chr15	8634124	8710764	-	8537	35.479	34.079	33.011	32.708	33.64	30.748	22.027	21.805	25.899	23.805
ENSMUSG00000039841	Zfp800	zinc finger protein 800 [Source:MGI Symbol;Acc:MGI:1889334]	8.53309e-11	2.69759e-09	8.56902	0.848548	protein_coding	chr6	28239931	28398005	-	4827	1.764	1.726	1.91	1.826	1.835	1.647	0.964	0.704	1.104	0.99
ENSMUSG00000036278	Macrod1	MACRO domain containing 1 [Source:MGI Symbol;Acc:MGI:2147583]	8.55305e-11	2.69974e-09	8.56868	-0.807355	protein_coding	chr19	7056768	7198061	+	1274	5.745	6.057	4.791	4.622	4.965	4.974	8.575	10.187	7.145	8.879
ENSMUSG00000038173	Enpp6	ectonucleotide pyrophosphatase/phosphodiesterase 6 [Source:MGI Symbol;Acc:MGI:2445171]	8.63732e-11	2.72215e-09	8.56509	0.821959	protein_coding	chr8	46986925	47094895	+	4413	16.096	18.415	17.392	17.718	17.414	19.452	8.883	6.812	13.055	9.577
ENSMUSG00000063297	Luzp2	leucine zipper protein 2 [Source:MGI Symbol;Acc:MGI:1889615]	8.68975e-11	2.73447e-09	8.56313	1.43213	protein_coding	chr7	54835959	55265366	+	1038	20.352	21.361	19.434	19.719	22.252	22.901	6.041	3.572	12.72	7.253
ENSMUSG00000038024	Dennd4c	DENN/MADD domain containing 4C [Source:MGI Symbol;Acc:MGI:1914769]	8.72521e-11	2.74143e-09	8.56202	0.738991	protein_coding	chr4	86748555	86850603	+	8482	1.749	1.768	1.592	1.658	1.653	1.537	0.842	0.885	1.189	0.87
ENSMUSG00000020362	Cnot6	CCR4-NOT transcription complex, subunit 6 [Source:MGI Symbol;Acc:MGI:2144529]	8.82398e-11	2.76822e-09	8.5578	0.438121	protein_coding	chr11	49671503	49712723	-	6610	10.489	10.792	10.086	9.726	9.789	8.774	7.249	6.358	7.084	7.319
ENSMUSG00000032532	Cck	cholecystokinin [Source:MGI Symbol;Acc:MGI:88297]	9.12095e-11	2.85702e-09	8.54409	-0.601169	protein_coding	chr9	121489825	121495689	-	685	22.827	21.685	21.36	18.42	22.532	20.916	31.148	35.121	27.956	29.177
ENSMUSG00000028132	Tmem56	transmembrane protein 56 [Source:MGI Symbol;Acc:MGI:1923195]	9.25132e-11	2.89343e-09	8.53859	0.406928	protein_coding	chr3	121201761	121283098	-	7650	6.797	6.957	6.609	6.817	6.705	6.5	4.908	4.535	5.194	4.751
ENSMUSG00000003199	Mpnd	MPN domain containing [Source:MGI Symbol;Acc:MGI:1915297]	9.5081e-11	2.96067e-09	8.52861	-0.463394	protein_coding	chr17	56005711	56016790	+	2305	35.809	33.7	34.012	34.234	31.975	30.816	44.692	49.18	37.608	44.547
ENSMUSG00000036438	Calm2	calmodulin 2 [Source:MGI Symbol;Acc:MGI:103250]	9.50894e-11	2.96067e-09	8.52861	-0.372547	protein_coding	chr17	87433412	87446935	-	1467	574.736	547.682	582.74	560.785	585.833	541.94	712.326	731.08	666.458	687.986
ENSMUSG00000003970	Rpl8	ribosomal protein L8 [Source:MGI Symbol;Acc:MGI:1350927]	9.50958e-11	2.96067e-09	8.52861	-0.533613	protein_coding	chr15	76904071	76906318	+	862	333.424	320.737	319.849	312.363	310.389	317.907	466.454	520.24	354.683	424.39
ENSMUSG00000029649	Pomp	proteasome maturation protein [Source:MGI Symbol;Acc:MGI:1913787]	9.54677e-11	2.96762e-09	8.52759	-0.510552	protein_coding	chr5	147860628	147875778	+	734	115.445	124.635	120.609	132.938	127.497	127.564	178.229	197.62	145.865	158.167
ENSMUSG00000005871	Apc	adenomatosis polyposis coli [Source:MGI Symbol;Acc:MGI:88039]	9.56084e-11	2.96762e-09	8.52759	0.465248	protein_coding	chr18	34220924	34322189	+	15753	15.153	15.568	16.136	16.663	16.617	16.484	10.578	10.214	12.448	11.319
ENSMUSG00000021374	Nup153	nucleoporin 153 [Source:MGI Symbol;Acc:MGI:2385621]	9.5754e-11	2.96765e-09	8.52759	0.563277	protein_coding	chr13	46679905	46727940	-	6914	5.202	5.198	5.147	5.811	5.312	4.985	3.12	3.014	4.057	3.427
ENSMUSG00000038836	Agbl3	ATP/GTP binding protein-like 3 [Source:MGI Symbol;Acc:MGI:1923473]	9.64031e-11	2.98108e-09	8.52563	0.667751	protein_coding	chr6	34780432	34859459	+	11075	1.259	1.541	1.478	1.479	1.221	1.37	0.787	0.861	0.848	0.842
ENSMUSG00000032816	Igdcc4	immunoglobulin superfamily, DCC subclass, member 4 [Source:MGI Symbol;Acc:MGI:1858497]	9.64779e-11	2.98108e-09	8.52563	0.470995	protein_coding	chr9	65101486	65137940	+	6366	8.215	8.389	7.691	8.589	9.017	7.956	5.824	5.367	6.383	5.313
ENSMUSG00000034621	Gpatch8	G patch domain containing 8 [Source:MGI Symbol;Acc:MGI:1918667]	9.73951e-11	3.0049e-09	8.52217	0.590827	protein_coding	chr11	102475915	102556392	-	8178	7.754	8.019	7.834	7.901	8.685	7.25	4.553	4.21	6.172	5.093
ENSMUSG00000039745	Htatip2	HIV-1 tat interactive protein 2, homolog (human) [Source:MGI Symbol;Acc:MGI:1859271]	9.97239e-11	3.07021e-09	8.51283	-0.784069	protein_coding	chr7	49759106	49773999	+	1465	3.906	4.55	4.58	3.719	3.824	4.077	7.888	7.171	6.046	6.052
ENSMUSG00000040363	Bcor	BCL6 interacting corepressor [Source:MGI Symbol;Acc:MGI:1918708]	9.98112e-11	3.07021e-09	8.51283	0.525229	protein_coding	chrX	12036740	12160355	-	7190	2.619	2.565	2.505	2.557	2.599	2.627	1.7	1.707	1.831	1.6
ENSMUSG00000055128	Cgrrf1	cell growth regulator with ring finger domain 1 [Source:MGI Symbol;Acc:MGI:1916368]	1.01288e-10	3.10836e-09	8.50747	-0.484751	protein_coding	chr14	46832134	46854193	+	3291	7.592	7.882	7.129	7.327	8.271	7.64	10.198	11.374	9.258	10.056
ENSMUSG00000030744	Rps3	ribosomal protein S3 [Source:MGI Symbol;Acc:MGI:1350917]	1.01355e-10	3.10836e-09	8.50747	-0.514873	protein_coding	chr7	99477896	99483738	-	4483	62.33	59.005	60.14	64.842	59.908	63.144	84.307	99.511	70.532	81.909
ENSMUSG00000009418	Nav1	neuron navigator 1 [Source:MGI Symbol;Acc:MGI:2183683]	1.02161e-10	3.1284e-09	8.50468	0.522008	protein_coding	chr1	135434580	135585355	-	12776	7.2	7.024	7.129	7.678	7.483	7.405	4.64	4.136	5.633	5.061
ENSMUSG00000003233	Dvl3	dishevelled 3, dsh homolog (Drosophila) [Source:MGI Symbol;Acc:MGI:108100]	1.02322e-10	3.12869e-09	8.50464	1.09823	protein_coding	chr16	20516982	20532520	+	4899	6.146	6.538	5.505	6.492	7.127	6.945	2.407	1.784	4.361	2.941
ENSMUSG00000070858	Gm1673	predicted gene 1673 [Source:MGI Symbol;Acc:MGI:2686519]	1.02552e-10	3.13105e-09	8.50431	-0.75429	protein_coding	chr5	33983437	33985013	+	665	29.717	28.222	28.903	23.492	24.677	24.458	41.278	55.361	33.051	41.777
ENSMUSG00000040913	Fbxw4	F-box and WD-40 domain protein 4 [Source:MGI Symbol;Acc:MGI:1354698]	1.03278e-10	3.14851e-09	8.5019	-0.538055	protein_coding	chr19	45578254	45660312	-	3158	5.963	5.564	5.332	5.34	5.574	5.495	8.08	8.345	6.596	7.757
ENSMUSG00000061787	Rps17	ribosomal protein S17 [Source:MGI Symbol;Acc:MGI:1309526]	1.04366e-10	3.17455e-09	8.49832	-0.474924	protein_coding	chr7	81342732	81345254	-	1274	89.936	84.889	92.253	100.14	94.253	89.112	128.967	135.512	105.861	117.222
ENSMUSG00000041801	Phlda3	pleckstrin homology-like domain, family A, member 3 [Source:MGI Symbol;Acc:MGI:1351485]	1.04441e-10	3.17455e-09	8.49832	-0.467908	protein_coding	chr1	135766119	135769136	+	1559	72.321	70.579	69.335	75.641	71.829	74.013	89.706	108.531	84.089	99.788
ENSMUSG00000019478	Rab4a	RAB4A, member RAS oncogene family [Source:MGI Symbol;Acc:MGI:105069]	1.04659e-10	3.17648e-09	8.49805	-0.417046	protein_coding	chr8	123805985	123835287	+	1757	27.456	26.889	28.556	27.95	29.419	29.425	34.164	38.515	34.261	37.388
ENSMUSG00000024213	Nudt3	nudix (nucleotide diphosphate linked moiety X)-type motif 3 [Source:MGI Symbol;Acc:MGI:1928484]	1.09919e-10	3.33119e-09	8.4774	-0.423768	protein_coding	chr17	27579382	27623465	-	2985	80.693	80.096	83.635	84.755	83.336	83.016	103.625	118.483	96.971	104.324
ENSMUSG00000002831	Plin4	perilipin 4 [Source:MGI Symbol;Acc:MGI:1929709]	1.10894e-10	3.35102e-09	8.47482	-2.70598	protein_coding	chr17	56100591	56109802	-	5755	0.11	0.082	0.135	0.139	0.075	0.098	0.151	0.361	1.176	1.129
ENSMUSG00000039313	AF529169	cDNA sequence AF529169 [Source:MGI Symbol;Acc:MGI:2667167]	1.109e-10	3.35102e-09	8.47482	1.53868	protein_coding	chr9	89590038	89622986	-	4241	1.734	1.563	1.919	1.908	1.977	1.865	0.595	0.25	0.996	0.541
ENSMUSG00000056222	Spock1	sparc/osteonectin, cwcv and kazal-like domains proteoglycan 1 [Source:MGI Symbol;Acc:MGI:105371]	1.12703e-10	3.40049e-09	8.46846	0.889152	protein_coding	chr13	57429295	57907587	-	1320	25.683	25.828	22.596	25.703	28.725	28.985	12.997	9.932	19.198	11.985
ENSMUSG00000015243	Abca1	ATP-binding cassette, sub-family A (ABC1), member 1 [Source:MGI Symbol;Acc:MGI:99607]	1.15113e-10	3.4681e-09	8.45991	0.461107	protein_coding	chr4	53030787	53159895	-	10363	4.844	4.965	4.875	4.704	4.862	4.557	2.949	3.31	3.723	3.33
ENSMUSG00000097573	G730003C15Rik	RIKEN cDNA G730003C15 gene [Source:MGI Symbol;Acc:MGI:3641700]	1.1569e-10	3.48038e-09	8.45837	1.34792	protein_coding	chr1	59119833	59122139	+	2307	1.341	1.209	1.22	1.458	0.956	0.927	0.393	0.497	0.409	0.447
ENSMUSG00000038803	Ost4	oligosaccharyltransferase 4 homolog (S. cerevisiae) [Source:MGI Symbol;Acc:MGI:1914945]	1.16662e-10	3.50447e-09	8.45538	-0.470066	protein_coding	chr5	30905885	30907788	-	1272	28.352	25.863	29.847	28.436	27.934	26.969	38.447	39.874	31.689	37.734
ENSMUSG00000033396	Spg11	spastic paraplegia 11 [Source:MGI Symbol;Acc:MGI:2444989]	1.17002e-10	3.50956e-09	8.45475	0.718139	protein_coding	chr2	122053520	122118386	-	8042	2.304	2.307	2.164	2.406	2.459	2.394	1.221	1.076	1.621	1.502
ENSMUSG00000000416	Cttnbp2	cortactin binding protein 2 [Source:MGI Symbol;Acc:MGI:1353467]	1.18231e-10	3.54125e-09	8.45084	0.620834	protein_coding	chr6	18366478	18514869	-	8855	3.502	3.371	3.564	3.275	3.588	3.168	1.862	1.8	2.542	2.257
ENSMUSG00000062627	Mysm1	myb-like, SWIRM and MPN domains 1 [Source:MGI Symbol;Acc:MGI:2444584]	1.23167e-10	3.68371e-09	8.43372	0.574251	protein_coding	chr4	94942040	94979100	-	8946	2.354	2.47	2.294	2.315	2.473	2.184	1.503	1.377	1.728	1.405
ENSMUSG00000024548	Setbp1	SET binding protein 1 [Source:MGI Symbol;Acc:MGI:1933199]	1.23399e-10	3.68528e-09	8.43353	0.876795	protein_coding	chr18	78750380	79109391	-	9953	1.25	1.165	1.266	1.232	1.217	1.257	0.519	0.501	0.808	0.722
ENSMUSG00000021194	Chga	chromogranin A [Source:MGI Symbol;Acc:MGI:88394]	1.25213e-10	3.73401e-09	8.42782	-0.4421	protein_coding	chr12	102554969	102565027	+	1882	141.827	138.839	135.343	141.239	139.093	134.801	191.077	200.331	156.614	171.253
ENSMUSG00000024208	Uqcc2	ubiquinol-cytochrome c reductase complex assembly factor 2 [Source:MGI Symbol;Acc:MGI:1914517]	1.25425e-10	3.73489e-09	8.42772	-0.579073	protein_coding	chr17	27122663	27133916	-	837	53.7	48.394	56.478	52.93	55.709	57.524	81.47	92.399	62.17	73.415
ENSMUSG00000024944	Arl2	ADP-ribosylation factor-like 2 [Source:MGI Symbol;Acc:MGI:1928393]	1.29673e-10	3.85579e-09	8.41389	-0.526753	protein_coding	chr19	6134374	6141406	-	2891	28.758	26.694	29.678	28.514	27.507	30.866	41.254	46.555	33.531	36.668
ENSMUSG00000034892	Rps29	ribosomal protein S29 [Source:MGI Symbol;Acc:MGI:107681]	1.31591e-10	3.90716e-09	8.40814	-0.490858	protein_coding	chr12	69157722	69159186	-	693	203.071	189.57	206.14	199.818	222.981	205.23	293.888	308.426	234.317	262.095
ENSMUSG00000044502	Bod1	biorientation of chromosomes in cell division 1 [Source:MGI Symbol;Acc:MGI:1916806]	1.32123e-10	3.91729e-09	8.40701	-0.461479	protein_coding	chr11	31665181	31671885	-	1644	36.81	36.076	37.865	38.107	39.664	39.475	49.587	56.843	44.273	49.348
ENSMUSG00000020432	Tcn2	transcobalamin 2 [Source:MGI Symbol;Acc:MGI:98534]	1.34649e-10	3.98642e-09	8.39942	-0.500318	protein_coding	chr11	3917192	3932159	-	2178	16.085	13.873	13.555	15.761	14.571	13.842	19.702	20.511	17.095	21.686
ENSMUSG00000029162	Khk	ketohexokinase [Source:MGI Symbol;Acc:MGI:1096353]	1.38106e-10	4.08287e-09	8.38903	-0.795543	protein_coding	chr5	30921556	30931246	+	1670	5.538	4.968	5.029	4.677	4.654	5.341	9.399	9.569	6.237	8.261
ENSMUSG00000026153	Fam135a	family with sequence similarity 135, member A [Source:MGI Symbol;Acc:MGI:1915437]	1.39951e-10	4.12763e-09	8.3843	0.529318	protein_coding	chr1	24010758	24100341	-	6467	5.17	4.801	4.753	4.8	5.472	4.5	3	3.133	3.722	3.138
ENSMUSG00000050608	Minos1	mitochondrial inner membrane organizing system 1 [Source:MGI Symbol;Acc:MGI:1913628]	1.40022e-10	4.12763e-09	8.3843	-0.450693	protein_coding	chr4	139101814	139131113	-	2766	33.437	34.358	35.308	34.003	33.964	33.019	46.012	50.878	39.212	41.585
ENSMUSG00000024077	Strn	striatin, calmodulin binding protein [Source:MGI Symbol;Acc:MGI:1333757]	1.40381e-10	4.13229e-09	8.38381	0.455533	protein_coding	chr17	78649913	78737196	-	8858	19.838	20.692	20.135	20.15	19.873	20.908	12.979	13.121	15.948	14.396
ENSMUSG00000037674	Rfx7	regulatory factor X, 7 [Source:MGI Symbol;Acc:MGI:2442675]	1.42135e-10	4.1779e-09	8.37904	0.545366	protein_coding	chr9	72532240	72622937	+	15302	2.555	2.529	2.47	2.343	2.483	2.353	1.49	1.353	1.849	1.728
ENSMUSG00000061518	Cox5b	cytochrome c oxidase subunit Vb [Source:MGI Symbol;Acc:MGI:88475]	1.42535e-10	4.18369e-09	8.37844	-0.435799	protein_coding	chr1	36691487	36693385	+	566	251.752	239.788	263.867	258.454	254.749	261.619	336.836	364.061	291.82	326.171
ENSMUSG00000030917	Tmem159	transmembrane protein 159 [Source:MGI Symbol;Acc:MGI:1925752]	1.441e-10	4.22358e-09	8.37432	-0.466703	protein_coding	chr7	120102376	120120992	+	1926	12.644	12.848	13.418	12.707	13.794	13.621	17.467	19.161	15.883	17.123
ENSMUSG00000007817	Zmiz1	zinc finger, MIZ-type containing 1 [Source:MGI Symbol;Acc:MGI:3040693]	1.449e-10	4.24096e-09	8.37254	0.587792	protein_coding	chr14	25459185	25666743	+	12523	7.885	7.586	7.294	8.131	9.179	8.324	4.935	4.47	6.234	4.858
ENSMUSG00000066571	4931406P16Rik	RIKEN cDNA 4931406P16 gene [Source:MGI Symbol;Acc:MGI:1924311]	1.45335e-10	4.24763e-09	8.37185	0.498148	protein_coding	chr7	34236707	34313551	-	6437	13.076	13.013	12.811	12.757	13.123	13.33	8.039	7.845	10.275	9.03
ENSMUSG00000033152	Podxl2	podocalyxin-like 2 [Source:MGI Symbol;Acc:MGI:2442488]	1.47492e-10	4.30455e-09	8.36607	-0.385387	protein_coding	chr6	88842558	88875044	-	3948	61.516	57.53	59.199	56.482	55.858	55.212	70.957	77.351	68.426	70.814
ENSMUSG00000052516	Robo2	roundabout homolog 2 (Drosophila) [Source:MGI Symbol;Acc:MGI:1890110]	1.48546e-10	4.32629e-09	8.36388	0.495135	protein_coding	chr16	73892306	74411825	-	16516	3.567	3.731	3.465	3.563	3.861	3.646	2.479	2.152	2.885	2.342
ENSMUSG00000039427	Alg1	asparagine-linked glycosylation 1 (beta-1,4-mannosyltransferase) [Source:MGI Symbol;Acc:MGI:2384774]	1.48659e-10	4.32629e-09	8.36388	-0.618041	protein_coding	chr16	5233621	5244912	+	2682	4.937	4.188	4.665	4.764	4.474	4.274	7.882	6.238	6.07	6.526
ENSMUSG00000033904	Ccp110	centriolar coiled coil protein 110 [Source:MGI Symbol;Acc:MGI:2141942]	1.5061e-10	4.37685e-09	8.35884	0.437984	protein_coding	chr7	118712552	118737024	+	8256	13.721	13.837	14.01	13.449	13.139	13.018	8.9	9.095	10.862	9.267
ENSMUSG00000071014	Ndufb6	NADH dehydrogenase (ubiquinone) 1 beta subcomplex, 6 [Source:MGI Symbol;Acc:MGI:2684983]	1.51318e-10	4.39121e-09	8.35742	-0.483559	protein_coding	chr4	40270591	40279421	-	659	115.154	112.705	117.847	112.145	102.131	110.114	159.074	168.466	126.252	143.173
ENSMUSG00000060371	Caln1	calneuron 1 [Source:MGI Symbol;Acc:MGI:2155987]	1.56314e-10	4.5298e-09	8.34392	0.582216	protein_coding	chr5	130369476	130840645	+	3565	8.418	7.449	6.557	7.427	7.848	7.426	4.569	4.99	5.406	4.213
ENSMUSG00000052512	Nav2	neuron navigator 2 [Source:MGI Symbol;Acc:MGI:2183691]	1.58264e-10	4.57144e-09	8.33995	0.748177	protein_coding	chr7	48908716	49610090	+	32073	1.546	1.615	1.748	1.67	1.973	1.725	0.848	0.782	1.294	0.967
ENSMUSG00000001313	Rnd2	Rho family GTPase 2 [Source:MGI Symbol;Acc:MGI:1338755]	1.5835e-10	4.57144e-09	8.33995	-0.467788	protein_coding	chr11	101464999	101471853	+	1990	189.349	182.701	190.604	188.183	193.211	198.346	265.036	284.266	215.516	242.036
ENSMUSG00000029004	Kmt2e	lysine (K)-specific methyltransferase 2E [Source:MGI Symbol;Acc:MGI:1924825]	1.5842e-10	4.57144e-09	8.33995	0.557971	protein_coding	chr5	23434441	23504235	+	7494	8.639	8.591	8.393	8.782	9.328	8.304	5.194	4.671	6.796	5.818
ENSMUSG00000015968	Cacna1d	calcium channel, voltage-dependent, L type, alpha 1D subunit [Source:MGI Symbol;Acc:MGI:88293]	1.60334e-10	4.62018e-09	8.33534	0.686195	protein_coding	chr14	30039949	30491156	-	9242	2.171	2.419	2.361	1.963	2.335	2.013	1.165	1.161	1.562	1.352
ENSMUSG00000081534	Slc48a1	solute carrier family 48 (heme transporter), member 1 [Source:MGI Symbol;Acc:MGI:1914989]	1.60696e-10	4.62413e-09	8.33497	-0.423209	protein_coding	chr15	97784355	97792692	+	2690	105.768	107.224	111.168	112.872	107.203	117.04	145.075	149.593	127.346	143.026
ENSMUSG00000050578	Mmp13	matrix metallopeptidase 13 [Source:MGI Symbol;Acc:MGI:1340026]	1.62659e-10	4.67406e-09	8.33031	-2.61738	protein_coding	chr9	7272514	7283333	+	2675	0.037	0.041	0.065	0.075	0.014	0.015	0.369	0.182	0.184	0.471
ENSMUSG00000020460	Rps27a	ribosomal protein S27A [Source:MGI Symbol;Acc:MGI:1925544]	1.63269e-10	4.68502e-09	8.32929	-0.506448	protein_coding	chr11	29545846	29548109	-	1972	109.474	107.351	112.526	103.471	110.694	107.446	153.837	172.855	121.894	140.629
ENSMUSG00000078713	Tomm5	translocase of outer mitochondrial membrane 5 homolog (yeast) [Source:MGI Symbol;Acc:MGI:1915762]	1.6516e-10	4.73266e-09	8.32489	-0.536356	protein_coding	chr4	45105208	45108114	-	868	35.837	31.097	36.457	32.903	33.19	32.733	48.299	54.314	39.541	44.73
ENSMUSG00000043671	Dpy19l3	dpy-19-like 3 (C. elegans) [Source:MGI Symbol;Acc:MGI:2443952]	1.67579e-10	4.79529e-09	8.31919	0.508393	protein_coding	chr7	35685165	35754454	-	11173	3.183	2.909	2.906	2.933	3.167	2.929	2.008	1.73	2.268	2.056
ENSMUSG00000054640	Slc8a1	solute carrier family 8 (sodium/calcium exchanger), member 1 [Source:MGI Symbol;Acc:MGI:107956]	1.72196e-10	4.92053e-09	8.30799	1.17221	protein_coding	chr17	81388691	81649607	-	2934	3.288	3.235	2.892	4.137	3.647	4.072	1.438	0.873	1.943	1.719
ENSMUSG00000073478	D730003I15Rik	RIKEN cDNA D730003I15 gene [Source:MGI Symbol;Acc:MGI:1925971]	1.73338e-10	4.94628e-09	8.30572	1.02032	processed_transcript	chr1	191224474	191225686	+	547	12.407	15.367	16.936	12.156	13.481	12.174	5.335	8.151	5.622	6.637
ENSMUSG00000063931	Pepd	peptidase D [Source:MGI Symbol;Acc:MGI:97542]	1.80589e-10	5.13994e-09	8.28904	-0.451544	protein_coding	chr7	34912379	35044710	+	3079	11.129	12.061	11.416	10.577	10.777	11.115	15.858	15.527	12.945	14.112
ENSMUSG00000062380	Tubb3	tubulin, beta 3 class III [Source:MGI Symbol;Acc:MGI:107813]	1.8074e-10	5.13994e-09	8.28904	-0.412014	protein_coding	chr8	123411424	123422015	+	1868	260.845	251.81	254.221	278.398	284.682	284.65	357.212	345.722	333.554	332.41
ENSMUSG00000009075	Cabp7	calcium binding protein 7 [Source:MGI Symbol;Acc:MGI:2183437]	1.80876e-10	5.13994e-09	8.28904	-0.367635	protein_coding	chr11	4736892	4746778	-	2628	73.602	76.197	72.511	75.158	73.971	76.233	91.485	92.451	95.492	88.41
ENSMUSG00000044288	Cnr1	cannabinoid receptor 1 (brain) [Source:MGI Symbol;Acc:MGI:104615]	1.81802e-10	5.1591e-09	8.28743	0.410658	protein_coding	chr4	33924593	33948831	+	6444	8.581	8.349	8.37	8.74	8.375	8.111	5.753	5.768	6.586	6.073
ENSMUSG00000028998	Tomm7	translocase of outer mitochondrial membrane 7 homolog (yeast) [Source:MGI Symbol;Acc:MGI:1913419]	1.83907e-10	5.21162e-09	8.28303	-0.455442	protein_coding	chr5	23838944	23844161	-	1125	46.843	45.828	45.983	49.1	46.107	46.457	61.595	69.177	52.924	61.143
ENSMUSG00000062381	Vps28		1.87138e-10	5.29588e-09	8.27606	-0.430445	protein_coding	chr15	76622088	76626027	-	885	92.815	88.796	88.144	93.69	89.243	92.529	122.061	129.087	102.305	114.686
ENSMUSG00000025531	Chm	choroidermia [Source:MGI Symbol;Acc:MGI:892979]	1.8834e-10	5.32256e-09	8.27388	0.50722	protein_coding	chrX	113040595	113185517	-	6778	4.815	4.479	4.349	4.686	4.618	4.311	2.985	2.794	3.533	2.881
ENSMUSG00000025739	Gng13	guanine nucleotide binding protein (G protein), gamma 13 [Source:MGI Symbol;Acc:MGI:1925616]	1.90218e-10	5.36824e-09	8.27017	-0.799339	protein_coding	chr17	25717171	25719406	+	773	9.167	11.108	10.024	9.172	10.708	10.233	16.888	20.844	13.421	16.067
ENSMUSG00000021996	Esd	esterase D/formylglutathione hydrolase [Source:MGI Symbol;Acc:MGI:95421]	1.9081e-10	5.37754e-09	8.26942	-0.454403	protein_coding	chr14	74732297	74750765	+	3366	18.68	18.653	17.967	17.577	17.805	17.805	24.852	26.504	20.064	23.285
ENSMUSG00000041560	Gltscr2	glioma tumor suppressor candidate region gene 2 [Source:MGI Symbol;Acc:MGI:2154441]	1.93271e-10	5.43941e-09	8.26445	-0.429314	protein_coding	chr7	15937838	15946108	-	1555	40.351	39.096	39.169	39.361	40.772	39.943	52.805	56.094	44.328	51.558
ENSMUSG00000000740	Rpl13	ribosomal protein L13 [Source:MGI Symbol;Acc:MGI:105922]	1.95016e-10	5.48102e-09	8.26114	-0.526308	protein_coding	chr8	123102350	123105244	+	2352	72.974	69.211	68.946	68.616	66.053	61.019	91.354	112.215	77.234	92.188
ENSMUSG00000004552	Ctse	cathepsin E [Source:MGI Symbol;Acc:MGI:107361]	1.95677e-10	5.49207e-09	8.26026	-1.78721	protein_coding	chr1	131638306	131675503	+	3168	0.368	0.206	0.191	0.215	0.126	0.127	0.66	0.46	0.738	0.929
ENSMUSG00000048154	Kmt2d	lysine (K)-specific methyltransferase 2D [Source:MGI Symbol;Acc:MGI:2682319]	1.95979e-10	5.49304e-09	8.26019	0.757417	protein_coding	chr15	98831669	98871204	-	19839	2.651	2.352	2.747	2.817	3.081	2.508	1.326	1.271	2.065	1.416
ENSMUSG00000046432	Ngfrap1	nerve growth factor receptor (TNFRSF16) associated protein 1 [Source:MGI Symbol;Acc:MGI:1338016]	1.97213e-10	5.52008e-09	8.25805	-0.423176	protein_coding	chrX	136270253	136271978	+	973	162.071	157.583	170.711	169.61	182.032	174.625	221.598	234.415	202.752	209.923
ENSMUSG00000033595	Lgi3	leucine-rich repeat LGI family, member 3 [Source:MGI Symbol;Acc:MGI:2182619]	2.01149e-10	5.62258e-09	8.25006	-0.381932	protein_coding	chr14	70530821	70538323	+	3180	105.519	107.142	111.64	111.2	108.973	116.292	138.881	141.215	132.907	135.6
ENSMUSG00000056313	1810011O10Rik	RIKEN cDNA 1810011O10 gene [Source:MGI Symbol;Acc:MGI:1916318]	2.01494e-10	5.62456e-09	8.24991	-1.38318	protein_coding	chr8	24437616	24438946	-	1331	3.199	2.722	2.504	2.949	1.575	1.698	3.822	6.567	6.192	7.895
ENSMUSG00000049100	Pcdh10	protocadherin 10 [Source:MGI Symbol;Acc:MGI:1338042]	2.04114e-10	5.68997e-09	8.24489	0.470629	protein_coding	chr3	45378398	45434566	+	10628	9.551	9.988	10.02	9.264	9.924	10.173	6.576	6.052	7.778	6.663
ENSMUSG00000016344	Ppdpf	pancreatic progenitor cell differentiation and proliferation factor homolog (zebrafish)RIKEN cDNA 2700038C09 gene [Source:MGI Symbol;Acc:MGI:1913746]	2.04423e-10	5.69084e-09	8.24482	-0.529013	protein_coding	chr2	181187247	181188771	+	1336	40.341	44.42	42.026	41.855	45.21	47.669	64.325	68.824	50.336	57.178
ENSMUSG00000078349	AW011738	expressed sequence AW011738 [Source:MGI Symbol;Acc:MGI:2140540]	2.05643e-10	5.71703e-09	8.24283	1.07068	protein_coding	chr4	156203304	156205151	+	1848	2.97	2.686	2.46	2.883	2.777	2.249	1.323	1.314	1.376	0.786
ENSMUSG00000006403	Adamts4	a disintegrin-like and metallopeptidase (reprolysin type) with thrombospondin type 1 motif, 4 [Source:MGI Symbol;Acc:MGI:1339949]	2.06257e-10	5.72635e-09	8.24212	0.790757	protein_coding	chr1	171250421	171260637	+	4810	32.792	34.995	36.162	37.383	35.831	41.936	18.539	14.5	26.334	21.26
ENSMUSG00000037234	Hook3	hook homolog 3 (Drosophila) [Source:MGI Symbol;Acc:MGI:2443554]	2.08797e-10	5.78904e-09	8.23739	0.401652	protein_coding	chr8	26021421	26119224	-	13132	5.817	5.907	5.805	5.921	6.124	5.363	4.127	3.96	4.368	4.38
ENSMUSG00000018770	Atp5g3	ATP synthase, H+ transporting, mitochondrial F0 complex, subunit C3 (subunit 9) [Source:MGI Symbol;Acc:MGI:2442035]	2.20017e-10	6.09188e-09	8.21525	-0.439832	protein_coding	chr2	73908447	73911326	-	2181	151.351	146.966	152.972	148.727	155.11	149.925	204.411	218.103	168.215	191.386
ENSMUSG00000034818	Celf5	CUGBP, Elav-like family member 5 [Source:MGI Symbol;Acc:MGI:2442333]	2.2087e-10	6.10727e-09	8.21415	0.80496	protein_coding	chr10	81459227	81482709	-	6668	3.542	4.102	3.947	3.616	5.052	3.831	1.869	1.847	2.773	2.275
ENSMUSG00000036887	C1qa	complement component 1, q subcomponent, alpha polypeptide [Source:MGI Symbol;Acc:MGI:88223]	2.21872e-10	6.11858e-09	8.21335	-0.571005	protein_coding	chr4	136895917	136898803	-	1040	41.33	42.397	38.711	35.819	36.529	38.418	52.105	66.469	44.948	57.174
ENSMUSG00000019428	Fkbp8	FK506 binding protein 8 [Source:MGI Symbol;Acc:MGI:1341070]	2.21876e-10	6.11858e-09	8.21335	-0.422422	protein_coding	chr8	70527724	70535328	+	4529	55.938	52.99	54.253	53.959	53.872	56.31	72.26	77.018	61.947	68.252
ENSMUSG00000030844	Rgs10	regulator of G-protein signalling 10 [Source:MGI Symbol;Acc:MGI:1915115]	2.30957e-10	6.35441e-09	8.19692	-0.430104	protein_coding	chr7	128373621	128418758	-	1711	22.419	22.806	24.618	21.889	23.154	24.107	32.04	31.217	27.561	28.543
ENSMUSG00000028843	Sh3bgrl3	SH3 domain binding glutamic acid-rich protein-like 3 [Source:MGI Symbol;Acc:MGI:1920973]	2.31047e-10	6.35441e-09	8.19692	-0.552242	protein_coding	chr4	134127406	134128789	-	821	76.871	73.653	79.25	83.527	80.922	87.108	116.781	131.192	91.001	111.059
ENSMUSG00000025588	Nat1	N-acetyl transferase 1 [Source:MGI Symbol;Acc:MGI:97279]	2.31935e-10	6.37029e-09	8.19584	1.02312	protein_coding	chr8	67490758	67492104	+	1347	2.964	3.147	3.632	3.479	3.328	3.625	1.61	1.213	1.644	1.787
ENSMUSG00000004032	Gstm5	glutathione S-transferase, mu 5 [Source:MGI Symbol;Acc:MGI:1309466]	2.32868e-10	6.3721e-09	8.19572	-0.461494	protein_coding	chr3	107895821	107898686	+	1278	104.936	105.12	109.138	95.721	97.635	105.792	138.871	148.593	115.476	139.461
ENSMUSG00000073988	Ttpa	tocopherol (alpha) transfer protein [Source:MGI Symbol;Acc:MGI:1354168]	2.33158e-10	6.3721e-09	8.19572	0.562197	protein_coding	chr4	20007938	20030785	+	3488	6.085	6.471	6.677	5.604	6.342	5.531	4.082	4.278	3.691	3.769
ENSMUSG00000039967	Zfp292	zinc finger protein 292 [Source:MGI Symbol;Acc:MGI:1353423]	2.33162e-10	6.3721e-09	8.19572	0.519843	protein_coding	chr4	34803113	34882960	-	9986	2.735	2.881	2.813	2.736	2.78	2.514	1.714	1.622	2.008	1.952
ENSMUSG00000040824	Snrpd2	small nuclear ribonucleoprotein D2 [Source:MGI Symbol;Acc:MGI:98345]	2.33243e-10	6.3721e-09	8.19572	-0.515681	protein_coding	chr7	19149722	19152735	+	613	70.174	68.797	65.958	67.37	65.512	73.739	104.035	104.2	77.061	89.831
ENSMUSG00000057716	Tmem178b	transmembrane protein 178B [Source:MGI Symbol;Acc:MGI:3647581]	2.43783e-10	6.64268e-09	8.17766	0.465342	protein_coding	chr6	39873271	40255150	+	9729	16.571	16.497	16.668	18.087	17.232	18.008	11.857	10.572	13.39	11.717
ENSMUSG00000055681	Cope	coatomer protein complex, subunit epsilon [Source:MGI Symbol;Acc:MGI:1891702]	2.43795e-10	6.64268e-09	8.17766	-0.408096	protein_coding	chr8	70302518	70312993	+	3353	22.255	21.967	21.922	21.264	21.593	22.87	28.759	29.766	25.034	27.945
ENSMUSG00000056342	Usp34	ubiquitin specific peptidase 34 [Source:MGI Symbol;Acc:MGI:109473]	2.47986e-10	6.74791e-09	8.17083	0.396126	protein_coding	chr11	23306895	23490560	+	18474	7.079	7.219	7.252	7.411	7.03	6.899	5.047	4.848	5.611	5.238
ENSMUSG00000054404	Slfn5	schlafen 5 [Source:MGI Symbol;Acc:MGI:1329004]	2.54386e-10	6.91291e-09	8.16034	1.26646	protein_coding	chr11	82951349	82962941	+	4427	1.781	1.719	1.447	2.172	1.813	1.577	0.588	0.429	1.047	0.699
ENSMUSG00000035245	Eogt	EGF domain-specific O-linked N-acetylglucosamine (GlcNAc) transferase [Source:MGI Symbol;Acc:MGI:2141669]	2.60522e-10	7.07027e-09	8.15056	0.507735	protein_coding	chr6	97110024	97149182	-	4900	4.875	5.265	5.38	5.804	5.606	5.107	3.558	3.585	3.808	3.377
ENSMUSG00000036093	Arl5a	ADP-ribosylation factor-like 5A [Source:MGI Symbol;Acc:MGI:1922673]	2.64272e-10	7.16259e-09	8.14493	0.454875	protein_coding	chr2	52397951	52424901	-	5409	25.365	26.552	24.434	24.764	24.017	24.884	17.725	15.4	19.832	16.701
ENSMUSG00000033788	Dysf	dysferlin [Source:MGI Symbol;Acc:MGI:1349385]	2.71731e-10	7.35501e-09	8.13342	-0.633842	protein_coding	chr6	84008590	84211060	+	8333	1.318	1.143	1.288	1.404	1.197	1.211	2.101	1.96	1.708	1.711
ENSMUSG00000028416	Bag1	BCL2-associated athanogene 1 [Source:MGI Symbol;Acc:MGI:108047]	2.74295e-10	7.41463e-09	8.12991	-0.448516	protein_coding	chr4	40936398	40948281	-	1336	76.325	75.01	76.858	74.086	71.589	71.232	102.377	107.813	81.796	94.906
ENSMUSG00000020721	Helz	helicase with zinc finger domain [Source:MGI Symbol;Acc:MGI:1925705]	2.78021e-10	7.50547e-09	8.12462	0.466232	protein_coding	chr11	107547930	107693826	+	15044	2.236	2.175	2.207	2.191	2.359	2.181	1.452	1.42	1.709	1.565
ENSMUSG00000002416	Ndufb2	NADH dehydrogenase (ubiquinone) 1 beta subcomplex, 2 [Source:MGI Symbol;Acc:MGI:1915448]	2.83743e-10	7.64987e-09	8.11635	-0.462015	protein_coding	chr6	39592574	39603382	+	5628	11.74	11.343	11.168	12.028	11.529	11.424	15.305	17.601	13.18	14.666
ENSMUSG00000017188	Coa3	cytochrome C oxidase assembly factor 3 [Source:MGI Symbol;Acc:MGI:1098757]	2.8986e-10	7.80455e-09	8.10765	-0.498147	protein_coding	chr11	101277968	101279114	-	886	61.056	60.316	60.781	64.696	61.4	64.957	94.147	93.118	70.626	78.197
ENSMUSG00000039840	Epg5	ectopic P-granules autophagy protein 5 homolog (C. elegans) [Source:MGI Symbol;Acc:MGI:1918673]	2.9354e-10	7.89326e-09	8.10274	0.47596	protein_coding	chr18	77938467	78035027	+	9672	4.152	4.001	4.001	4.489	4.223	4.356	2.777	2.766	3.264	2.734
ENSMUSG00000090733	Rps27	ribosomal protein S27 [Source:MGI Symbol;Acc:MGI:1888676]	2.94546e-10	7.90996e-09	8.10183	-0.50915	protein_coding	chr3	90212725	90213615	-	255	423.104	376.088	398.942	364.275	383.719	360.063	614.943	556.199	442.859	477.003
ENSMUSG00000031458	Coprs	coordinator of PRMT5, differentiation stimulator [Source:MGI Symbol;Acc:MGI:1913673]	2.95941e-10	7.93703e-09	8.10034	-0.480516	protein_coding	chr8	13884788	13890271	-	802	39.326	36.05	38.054	39.706	36.822	36.081	52.373	56.802	43.409	48.363
ENSMUSG00000037916	Ndufv1	NADH dehydrogenase (ubiquinone) flavoprotein 1 [Source:MGI Symbol;Acc:MGI:107851]	2.98618e-10	7.99351e-09	8.09726	-0.395989	protein_coding	chr19	4007497	4012806	-	2521	71.065	71.829	71.691	71.898	76.379	73.882	94.132	98.827	83.654	89.51
ENSMUSG00000026872	Zeb2	zinc finger E-box binding homeobox 2 [Source:MGI Symbol;Acc:MGI:1344407]	2.99111e-10	7.99351e-09	8.09726	0.424717	protein_coding	chr2	44983634	45117395	-	19659	8.778	9.051	8.949	8.588	8.175	8.873	5.964	5.784	6.89	6.214
ENSMUSG00000022370	Mrpl13	mitochondrial ribosomal protein L13 [Source:MGI Symbol;Acc:MGI:2137218]	2.99578e-10	7.99351e-09	8.09726	-0.495333	protein_coding	chr15	55534094	55557748	-	7936	4.196	3.885	4.287	4.386	3.944	3.804	5.869	6.102	4.64	5.403
ENSMUSG00000025959	Klf7	Kruppel-like factor 7 (ubiquitous) [Source:MGI Symbol;Acc:MGI:1935151]	2.99606e-10	7.99351e-09	8.09726	0.710189	protein_coding	chr1	64029447	64122282	-	7745	4.3	4.781	4.494	5.11	5.157	4.789	2.495	2.183	3.579	2.872
ENSMUSG00000003039	Fam32a	family with sequence similarity 32, member A [Source:MGI Symbol;Acc:MGI:1915172]	3.00414e-10	7.9994e-09	8.09694	-0.417136	protein_coding	chr8	72219730	72223764	+	1910	48.197	44.198	47.505	44.418	46.233	47.099	61.513	64.365	52.405	57.922
ENSMUSG00000024079	Eif2ak2	eukaryotic translation initiation factor 2-alpha kinase 2 [Source:MGI Symbol;Acc:MGI:1353449]	3.00606e-10	7.9994e-09	8.09694	0.659475	protein_coding	chr17	78852564	78882573	-	5113	2.922	3.125	2.938	3.22	3.231	2.913	1.797	1.519	2.109	1.958
ENSMUSG00000040998	Npnt	nephronectin [Source:MGI Symbol;Acc:MGI:2148811]	3.01788e-10	8.02045e-09	8.0958	0.625146	protein_coding	chr3	132881745	132950291	-	5026	3.31	3.1	2.73	3.347	3.215	2.706	1.844	1.792	2.007	1.931
ENSMUSG00000002395	Use1	unconventional SNARE in the ER 1 homolog (S. cerevisiae) [Source:MGI Symbol;Acc:MGI:1914273]	3.06487e-10	8.1348e-09	8.08965	-0.471299	protein_coding	chr8	71366848	71369732	+	2203	21.082	18.683	19.67	21.074	18.853	18.521	25.672	30.117	23.248	25.048
ENSMUSG00000090213	Tmem189	transmembrane protein 189 [Source:MGI Symbol;Acc:MGI:2142624]	3.1003e-10	8.21821e-09	8.08522	-0.419723	protein_coding	chr2	167642608	167689822	-	3265	41.757	40.192	39.272	41.295	38.25	37.911	52.268	56.906	45.539	48.608
ENSMUSG00000045104	Gm5514	predicted gene 5514 [Source:MGI Symbol;Acc:MGI:3645435]	3.11497e-10	8.24643e-09	8.08373	-0.606685	pseudogene	chr19	21938079	21938384	+	306	132.315	127.754	131.566	132.866	136.907	139.541	197.841	242.064	149.013	188.698
ENSMUSG00000002658	Gtf2f1	general transcription factor IIF, polypeptide 1 [Source:MGI Symbol;Acc:MGI:1923848]	3.12787e-10	8.26992e-09	8.0825	-0.447374	protein_coding	chr17	57003405	57011288	-	1717	23.91	25.026	25.338	28.578	26.778	26.89	34.455	36.97	31.262	33.362
ENSMUSG00000027329	Spef1	sperm flagellar 1 [Source:MGI Symbol;Acc:MGI:3513546]	3.1691e-10	8.36813e-09	8.07737	-0.719832	protein_coding	chr2	131170261	131187282	-	2747	3.294	3.429	2.805	3.354	2.921	2.806	5.154	5.624	4.015	4.758
ENSMUSG00000028743	Akr7a5	aldo-keto reductase family 7, member A5 (aflatoxin aldehyde reductase) [Source:MGI Symbol;Acc:MGI:107796]	3.19464e-10	8.42473e-09	8.07444	-0.577433	protein_coding	chr4	139310744	139318426	+	1793	13.508	12.629	11.83	13.002	13.003	12.312	19.665	21.247	14.614	17.029
ENSMUSG00000047793	Sned1	sushi, nidogen and EGF-like domains 1 [Source:MGI Symbol;Acc:MGI:3045960]	3.25108e-10	8.56258e-09	8.0674	0.665044	protein_coding	chr1	93235841	93301065	+	9491	3.123	2.913	2.91	3.296	3.073	2.075	1.803	1.656	1.797	1.711
ENSMUSG00000045948	Mrps12	mitochondrial ribosomal protein S12 [Source:MGI Symbol;Acc:MGI:1346333]	3.25878e-10	8.57184e-09	8.06693	-0.538079	protein_coding	chr7	28739641	28741820	-	1040	26.007	23.968	26.348	27.616	25.441	26.427	34.623	42.7	30.754	36.083
ENSMUSG00000006333	Rps9	ribosomal protein S9 [Source:MGI Symbol;Acc:MGI:1924096]	3.28944e-10	8.64142e-09	8.06341	-0.551531	protein_coding	chr7	3703993	3706901	+	2526	103.758	95.898	100.032	112.604	103.817	108.614	141.191	177.061	120.419	144.733
ENSMUSG00000005125	Ndrg1	N-myc downstream regulated gene 1 [Source:MGI Symbol;Acc:MGI:1341799]	3.33529e-10	8.75065e-09	8.05796	-0.595965	protein_coding	chr15	66929321	66969640	-	6593	40.399	34.043	29.829	36.982	28.312	28.434	46.031	54.434	44.233	45.645
ENSMUSG00000059278	Lsmd1	N(alpha)-acetyltransferase 38, NatC auxiliary subunit [Source:MGI Symbol;Acc:MGI:1925554]	3.34133e-10	8.7553e-09	8.05773	-0.530529	protein_coding	chr11	69395487	69396680	+	890	30.914	29.432	29.135	31.775	27.983	29.657	42.718	48.21	34.647	39.073
ENSMUSG00000050538	B230217C12Rik	RIKEN cDNA B230217C12 gene [Source:MGI Symbol;Acc:MGI:1915377]	3.41644e-10	8.9407e-09	8.04863	1.0189	processed_transcript	chr11	97841293	97844099	+	2200	5.263	4.677	4.762	5.371	4.781	5.467	2.277	2.388	3.299	1.529
ENSMUSG00000028931	Kcnab2	potassium voltage-gated channel, shaker-related subfamily, beta member 2 [Source:MGI Symbol;Acc:MGI:109239]	3.46567e-10	9.04651e-09	8.04352	-0.378982	protein_coding	chr4	152390742	152477871	-	5578	59.763	58.418	57.709	59.409	59.618	63.584	77.606	75.046	72.498	71.866
ENSMUSG00000015766	Eps8	epidermal growth factor receptor pathway substrate 8 [Source:MGI Symbol;Acc:MGI:104684]	3.46623e-10	9.04651e-09	8.04352	0.487325	protein_coding	chr6	137477245	137654876	-	5731	9.166	9.388	8.959	9.002	9.789	9.373	6.441	5.276	7.048	6.515
ENSMUSG00000072501	Phf20l1	PHD finger protein 20-like 1 [Source:MGI Symbol;Acc:MGI:2444412]	3.47303e-10	9.04651e-09	8.04352	0.463521	protein_coding	chr15	66577572	66645255	+	6670	6.764	7.056	6.75	6.474	6.227	5.543	4.328	4.249	4.642	4.675
ENSMUSG00000030588	Yif1b	Yip1 interacting factor homolog B (S. cerevisiae) [Source:MGI Symbol;Acc:MGI:1924504]	3.47451e-10	9.04651e-09	8.04352	-0.485329	protein_coding	chr7	29238329	29247593	+	1378	30.155	29.526	30.566	28.254	30.218	31.982	43.045	45.296	34.132	38.797
ENSMUSG00000059146	Ntrk3	neurotrophic tyrosine kinase, receptor, type 3 [Source:MGI Symbol;Acc:MGI:97385]	3.50327e-10	9.10984e-09	8.04049	0.908432	protein_coding	chr7	78192362	78578408	-	5241	6.113	6.394	6.021	6.756	7.035	5.259	2.717	2.165	4.389	3.449
ENSMUSG00000063457	Rps15	ribosomal protein S15 [Source:MGI Symbol;Acc:MGI:98117]	3.58959e-10	9.32249e-09	8.03047	-0.52914	protein_coding	chr10	80292453	80294114	+	630	405.355	393.993	395.445	368.897	382.406	370.083	587.52	621.573	430.102	490.233
ENSMUSG00000021268	Meg3	maternally expressed 3 [Source:MGI Symbol;Acc:MGI:1202886]	3.63574e-10	9.43041e-09	8.02547	0.797676	lincRNA	chr12	109541001	109571726	+	18089	91.945	106.216	115.95	104.563	123.684	75.889	46.536	53.113	71.481	54.948
ENSMUSG00000046785	Epm2aip1	EPM2A (laforin) interacting protein 1 [Source:MGI Symbol;Acc:MGI:1925031]	3.68692e-10	9.55108e-09	8.01995	0.448043	protein_coding	chr9	111271845	111279089	+	7245	31.29	32.715	31.423	33.703	31.132	31.39	22.036	19.844	25.367	22.18
ENSMUSG00000073658	Crygb	crystallin, gamma B [Source:MGI Symbol;Acc:MGI:88522]	3.76067e-10	9.72984e-09	8.01189	-4.87564	protein_coding	chr1	65080228	65082267	-	604	0	0	0.072	0	0	0	0	0	0	8.288
ENSMUSG00000042682	Selk	selenoprotein K [Source:MGI Symbol;Acc:MGI:1931466]	3.79761e-10	9.81304e-09	8.0082	-0.419164	protein_coding	chr14	29968308	29975074	+	1240	97.258	96.771	101.974	93.938	94.185	94.192	131.326	134.636	108.83	117.848
ENSMUSG00000061032	Rrp1	ribosomal RNA processing 1 homolog (S. cerevisiae) [Source:MGI Symbol;Acc:MGI:1203500]	3.86611e-10	9.97747e-09	8.00098	-0.383727	protein_coding	chr10	78400362	78413043	-	2008	111.637	106.635	111.651	110.294	112.273	112.293	141.121	148.586	127.101	135.71
ENSMUSG00000033307	Mif	macrophage migration inhibitory factor [Source:MGI Symbol;Acc:MGI:96982]	3.90657e-10	1.00692e-08	7.997	-0.446737	protein_coding	chr10	75859353	75860250	-	554	174.693	169.12	166.594	173.094	183.472	190.138	235.425	253.861	202.141	226.802
ENSMUSG00000032523	Hhatl	hedgehog acyltransferase-like [Source:MGI Symbol;Acc:MGI:1922020]	3.91851e-10	1.00873e-08	7.99622	-0.622397	protein_coding	chr9	121784016	121792507	-	1911	9.505	10.162	9.061	9.914	8.436	9.588	13.167	17.047	11.694	13.658
ENSMUSG00000062296	Trank1	tetratricopeptide repeat and ankyrin repeat containing 1 [Source:MGI Symbol;Acc:MGI:1341834]	3.98161e-10	1.02369e-08	7.98983	0.657207	protein_coding	chr9	111311739	111395774	+	10519	7.043	7.929	7.531	7.075	8.082	6.588	3.899	3.76	5.785	4.392
ENSMUSG00000003429	Rps11	ribosomal protein S11 [Source:MGI Symbol;Acc:MGI:1351329]	4.00716e-10	1.02834e-08	7.98786	-0.464478	protein_coding	chr7	45122388	45124389	-	602	212.436	199.75	209.975	201.345	200.907	209.369	299.267	297.927	226.484	261.278
ENSMUSG00000027189	Trim44	tripartite motif-containing 44 [Source:MGI Symbol;Acc:MGI:1931835]	4.00971e-10	1.02834e-08	7.98786	0.492143	protein_coding	chr2	102300119	102407828	-	5645	37.212	35.55	35.191	37.558	38.336	35.504	23.475	21.512	29.172	25.061
ENSMUSG00000041624	Gucy1a2	guanylate cyclase 1, soluble, alpha 2 [Source:MGI Symbol;Acc:MGI:2660877]	4.0172e-10	1.02898e-08	7.9876	1.23833	protein_coding	chr9	3532354	3897342	+	5273	0.77	0.694	0.616	0.919	0.912	0.827	0.277	0.251	0.443	0.29
ENSMUSG00000020308	Tpgs1	tubulin polyglutamylase complex subunit 1 [Source:MGI Symbol;Acc:MGI:106618]	4.05774e-10	1.03806e-08	7.98378	-0.538159	protein_coding	chr10	79669410	79676126	+	1101	45.447	44.951	42.542	39.983	41.005	40.652	59.535	72.248	48.752	54.978
ENSMUSG00000031433	Rbm41	RNA binding motif protein 41 [Source:MGI Symbol;Acc:MGI:2444923]	4.12801e-10	1.05472e-08	7.97686	1.14439	protein_coding	chrX	139889511	139998595	-	6638	1.128	1.266	1.193	1.147	1.002	0.997	0.428	0.326	0.729	0.443
ENSMUSG00000071415	Rpl23	ribosomal protein L23 [Source:MGI Symbol;Acc:MGI:1929455]	4.18987e-10	1.0692e-08	7.97094	-0.412545	protein_coding	chr11	97777527	97782437	-	1770	85.127	85.787	87.435	89.572	89.161	82.929	113.371	122.104	97.486	107.907
ENSMUSG00000035342	Lzts2	leucine zipper, putative tumor suppressor 2 [Source:MGI Symbol;Acc:MGI:2385095]	4.21298e-10	1.07376e-08	7.96909	-0.358996	protein_coding	chr19	45015176	45027104	+	2921	18.622	17.911	17.31	17.745	16.681	16.718	20.901	21.883	21.198	21.73
ENSMUSG00000031386	Hcfc1	host cell factor C1 [Source:MGI Symbol;Acc:MGI:105942]	4.31204e-10	1.09764e-08	7.95954	0.492336	protein_coding	chrX	73942792	73966357	-	8360	9.42	9.963	9.321	10.527	10.122	9.916	6.138	6.194	7.868	6.61
ENSMUSG00000021486	Prelid1	PRELI domain containing 1 [Source:MGI Symbol;Acc:MGI:1913744]	4.37338e-10	1.11152e-08	7.95408	-0.42407	protein_coding	chr13	55322055	55325271	+	1088	107.238	100.3	100.704	107.503	103.024	109.095	141.082	146.588	118.004	131.151
ENSMUSG00000022658	Tagln3	transgelin 3 [Source:MGI Symbol;Acc:MGI:1926784]	4.37739e-10	1.11152e-08	7.95408	-0.430282	protein_coding	chr16	45711230	45724608	-	1240	155.13	156.259	154.48	155.863	156.158	161.793	217.806	222.743	180.193	186.202
ENSMUSG00000071655	Ubxn1	UBX domain protein 1 [Source:MGI Symbol;Acc:MGI:1289301]	4.44765e-10	1.12774e-08	7.94779	-0.525891	protein_coding	chr19	8871559	8875663	+	1068	67.722	64.455	65.988	70.586	64.678	66.66	91.877	110.522	74.754	89.846
ENSMUSG00000020903	Stx8	syntaxin 8 [Source:MGI Symbol;Acc:MGI:1890156]	4.45226e-10	1.12774e-08	7.94779	-0.48935	protein_coding	chr11	67966193	68207148	+	7137	3.44	3.726	3.748	3.727	3.641	3.664	5.272	5.48	4.229	4.658
ENSMUSG00000046364	Rpl27a	ribosomal protein L27A [Source:MGI Symbol;Acc:MGI:1347076]	4.48387e-10	1.13435e-08	7.94525	-0.472982	protein_coding	chr7	109519147	109522367	+	2774	38.018	39.352	38.779	39.926	41.58	40.97	55.946	60.724	45.514	48.932
ENSMUSG00000056579	Tug1	taurine upregulated gene 1 [Source:MGI Symbol;Acc:MGI:2144114]	4.49537e-10	1.13586e-08	7.94468	0.377646	processed_transcript	chr11	3639785	3649042	-	6916	16.553	17.078	16.349	16.287	15.726	15.295	12.072	11.08	12.137	12.366
ENSMUSG00000026313	Hdac4	histone deacetylase 4 [Source:MGI Symbol;Acc:MGI:3036234]	4.5968e-10	1.15913e-08	7.93587	1.23959	protein_coding	chr1	91932757	92148393	-	3937	3.313	2.936	2.991	3.449	3.498	3.28	1.112	0.762	2.135	1.213
ENSMUSG00000097793	Gm17259	predicted gene, 17259 [Source:MGI Symbol;Acc:MGI:4936893]	4.59879e-10	1.15913e-08	7.93587	1.15096	lincRNA	chr13	81778773	81783749	-	4608	0.722	0.558	0.667	0.739	0.643	0.604	0.257	0.249	0.267	0.332
ENSMUSG00000037966	Ninj1	ninjurin 1 [Source:MGI Symbol;Acc:MGI:1196617]	4.64621e-10	1.16965e-08	7.93194	-0.508424	protein_coding	chr13	49187485	49196244	+	1570	19.114	18.6	20.404	21.253	20.79	19.742	29.667	30.225	22.775	26.117
ENSMUSG00000040896	Kcnd3	potassium voltage-gated channel, Shal-related family, member 3 [Source:MGI Symbol;Acc:MGI:1928743]	4.68076e-10	1.1769e-08	7.92926	0.533249	protein_coding	chr3	105452330	105674002	+	9587	3.321	3.193	3.328	3.008	3.246	3.507	2.086	1.86	2.442	2.232
ENSMUSG00000032410	Xrn1	5'-3' exoribonuclease 1 [Source:MGI Symbol;Acc:MGI:891964]	4.69709e-10	1.17956e-08	7.92828	1.38514	protein_coding	chr9	95954760	96053027	+	5499	0.829	0.87	0.897	0.881	1.19	0.793	0.273	0.185	0.507	0.347
ENSMUSG00000042408	Zmym6	zinc finger, MYM-type 6 [Source:MGI Symbol;Acc:MGI:106505]	4.78052e-10	1.19905e-08	7.92116	0.732604	protein_coding	chr4	127077383	127124372	+	7692	2.085	2.181	2.437	2.38	2.472	2.031	1.292	0.981	1.493	1.426
ENSMUSG00000055762	Eef1d	eukaryotic translation elongation factor 1 delta (guanine nucleotide exchange protein) [Source:MGI Symbol;Acc:MGI:1913906]	4.7901e-10	1.19998e-08	7.92083	-0.466362	protein_coding	chr15	75894796	75909556	-	5897	13.433	12.81	13.691	14.353	13.534	13.661	16.867	20.788	15.729	18.326
ENSMUSG00000005886	Ncoa2	nuclear receptor coactivator 2 [Source:MGI Symbol;Acc:MGI:1276533]	4.85982e-10	1.21596e-08	7.91508	0.524087	protein_coding	chr1	13139105	13374083	-	14344	3.414	3.372	3.314	3.368	3.42	3.5	2.202	1.871	2.684	2.265
ENSMUSG00000040296	Ddx58	DEAD (Asp-Glu-Ala-Asp) box polypeptide 58 [Source:MGI Symbol;Acc:MGI:2442858]	4.93005e-10	1.23203e-08	7.90938	0.715642	protein_coding	chr4	40203773	40239828	-	7050	1.284	1.223	1.173	1.125	1.236	1.099	0.778	0.676	0.663	0.645
ENSMUSG00000032184	Lysmd2	LysM, putative peptidoglycan-binding, domain containing 2 [Source:MGI Symbol;Acc:MGI:1917332]	4.96415e-10	1.23904e-08	7.90691	-0.432959	protein_coding	chr9	75625732	75637773	+	1200	36.18	36.17	36.327	35.483	33.405	33.229	44.961	50.249	39.741	46.271
ENSMUSG00000049076	Acap2	ArfGAP with coiled-coil, ankyrin repeat and PH domains 2 [Source:MGI Symbol;Acc:MGI:1925868]	4.98564e-10	1.2429e-08	7.90557	0.462599	protein_coding	chr16	31092413	31201238	-	6493	17.108	18.419	17.568	17.693	17.029	17.485	11.122	11	13.976	12.53
ENSMUSG00000052613	Pcdh15	protocadherin 15 [Source:MGI Symbol;Acc:MGI:1891428]	5.02566e-10	1.25135e-08	7.90262	1	protein_coding	chr10	73099342	74646314	+	18453	0.281	0.385	0.331	0.308	0.337	0.359	0.141	0.124	0.193	0.174
ENSMUSG00000032085	Tagln	transgelin [Source:MGI Symbol;Acc:MGI:106012]	5.10373e-10	1.26925e-08	7.89645	-1.13185	protein_coding	chr9	45929628	45936058	-	1586	6.083	4.592	3.275	6.87	4.171	3.384	11.116	11.384	7.834	9.301
ENSMUSG00000034353	Ramp1	receptor (calcitonin) activity modifying protein 1 [Source:MGI Symbol;Acc:MGI:1858418]	5.13662e-10	1.27588e-08	7.89419	-0.445041	protein_coding	chr1	91179822	91225196	+	3022	31.398	30.752	31.643	28.63	30.034	31.357	42.232	43.529	33.651	40.035
ENSMUSG00000024959	Bad	BCL2-associated agonist of cell death [Source:MGI Symbol;Acc:MGI:1096330]	5.21039e-10	1.29264e-08	7.88852	-0.469396	protein_coding	chr19	6941861	6951898	+	2007	13.278	12.673	13.373	13.951	12.967	13.151	18.511	19.003	14.935	17.574
ENSMUSG00000037348	Paqr7	progestin and adipoQ receptor family member VII [Source:MGI Symbol;Acc:MGI:1919154]	5.25218e-10	1.30144e-08	7.88558	-0.440741	protein_coding	chr4	134496697	134510235	+	4259	18.841	19.03	17.92	18.481	19.172	19.957	25.78	26.305	20.806	25.204
ENSMUSG00000029823	Luc7l2	LUC7-like 2 (S. cerevisiae) [Source:MGI Symbol;Acc:MGI:2183260]	5.26186e-10	1.30226e-08	7.8853	0.474735	protein_coding	chr6	38551334	38609470	+	12084	10.523	11.18	11.03	11.108	10.311	9.579	6.459	6.871	8.28	7.558
ENSMUSG00000033615	Cplx1	complexin 1 [Source:MGI Symbol;Acc:MGI:104727]	5.34515e-10	1.32128e-08	7.879	-0.381224	protein_coding	chr5	108518554	108550024	-	2189	427.072	416.048	416.935	453.078	444.721	458.53	527.773	543.245	553.358	546.032
ENSMUSG00000038526	Car14	carbonic anhydrase 14 [Source:MGI Symbol;Acc:MGI:1344341]	5.40114e-10	1.33352e-08	7.875	-0.477605	protein_coding	chr3	95897768	95904691	-	2543	15.503	14.447	16.853	16.445	13.617	16.807	20.224	21.16	19.463	22.285
ENSMUSG00000027452	Acss1	acyl-CoA synthetase short-chain family member 1 [Source:MGI Symbol;Acc:MGI:1915988]	5.5738e-10	1.37449e-08	7.86186	0.514538	protein_coding	chr2	150618105	150668500	-	4128	8.64	8.768	8.368	9.519	10.087	10.383	6.688	6.02	6.139	6.017
ENSMUSG00000037563	Rps16	ribosomal protein S16 [Source:MGI Symbol;Acc:MGI:98118]	5.61264e-10	1.38241e-08	7.85936	-0.525506	protein_coding	chr7	28350652	28352696	+	807	85.213	85.122	82.824	90.833	93.3	92.27	114.995	148.291	105.639	116.821
ENSMUSG00000028630	Dyrk2	dual-specificity tyrosine-(Y)-phosphorylation regulated kinase 2 [Source:MGI Symbol;Acc:MGI:1330301]	5.74877e-10	1.41424e-08	7.84948	1.12999	protein_coding	chr10	118859349	118868903	-	2137	2.631	2.306	2.066	2.662	2.639	2.871	1.089	0.723	1.497	1.055
ENSMUSG00000020790	Ankfy1	ankyrin repeat and FYVE domain containing 1 [Source:MGI Symbol;Acc:MGI:1337008]	5.79754e-10	1.42453e-08	7.84633	0.403424	protein_coding	chr11	72690006	72772146	+	11332	5.182	5.064	4.932	5.242	5.451	5.243	3.734	3.568	4.074	3.598
ENSMUSG00000031059	Ndufb11	NADH dehydrogenase (ubiquinone) 1 beta subcomplex, 11 [Source:MGI Symbol;Acc:MGI:1349919]	5.87917e-10	1.44286e-08	7.84078	-0.487037	protein_coding	chrX	20615326	20617619	-	908	145.461	149.83	149.32	152.46	150.079	153.745	213.832	231.604	164.248	195.069
ENSMUSG00000058833	2810428I15Rik	RIKEN cDNA 2810428I15 gene [Source:MGI Symbol;Acc:MGI:1913712]	5.9119e-10	1.44916e-08	7.83888	-0.636348	protein_coding	chr8	70504292	70506752	-	1822	15.977	16.524	17.202	15.147	14.522	15.86	25.391	29.001	17.87	22.106
ENSMUSG00000028148	Them5	thioesterase superfamily member 5 [Source:MGI Symbol;Acc:MGI:1913448]	5.9757e-10	1.46305e-08	7.83474	2.92961	protein_coding	chr3	94342099	94347352	+	1540	0.238	0.235	0.45	0.234	0.352	0.367	0.077	0	0	0
ENSMUSG00000021413	Prpf4b	PRP4 pre-mRNA processing factor 4 homolog B (yeast) [Source:MGI Symbol;Acc:MGI:109584]	6.00881e-10	1.4694e-08	7.83286	0.464015	protein_coding	chr13	34875494	34902877	+	4465	13.501	14.939	14.63	14.264	14.701	12.718	9.478	8.532	10.809	10.27
ENSMUSG00000022956	Atp5o	ATP synthase, H+ transporting, mitochondrial F1 complex, O subunit [Source:MGI Symbol;Acc:MGI:106341]	6.12669e-10	1.49645e-08	7.82494	-0.473694	protein_coding	chr16	91684398	91931687	-	2259	81.884	84.378	83.149	86.903	84.854	86.256	117.794	129.224	93.447	108.603
ENSMUSG00000040125	Gpr26	G protein-coupled receptor 26 [Source:MGI Symbol;Acc:MGI:2441758]	6.16796e-10	1.50473e-08	7.82254	0.590601	protein_coding	chr7	131966460	131994405	+	11571	2.645	2.727	2.492	2.236	2.633	2.599	1.524	1.419	1.963	1.572
ENSMUSG00000039221	Rpl22l1	ribosomal protein L22 like 1 [Source:MGI Symbol;Acc:MGI:1915278]	6.17632e-10	1.50498e-08	7.82247	-0.548568	protein_coding	chr3	28805436	28807352	+	489	108.38	109.507	108.799	99.362	95.799	92.602	149.047	165.829	112.115	145.355
ENSMUSG00000030516	Tjp1	tight junction protein 1 [Source:MGI Symbol;Acc:MGI:98759]	6.19621e-10	1.50804e-08	7.82159	0.481807	protein_coding	chr7	65296165	65371239	-	7360	13.986	13.409	13.416	13.519	14.365	13.967	8.558	8.313	10.848	9.943
ENSMUSG00000024012	Mtch1	mitochondrial carrier homolog 1 (C. elegans) [Source:MGI Symbol;Acc:MGI:1929261]	6.20629e-10	1.5087e-08	7.8214	-0.414706	protein_coding	chr17	29332072	29347904	-	2878	90.074	89.645	85.736	91.65	94.184	95.344	111.274	128.548	107.728	116.581
ENSMUSG00000027580	Helz2	helicase with zinc finger 2, transcriptional coactivator [Source:MGI Symbol;Acc:MGI:2385169]	6.22177e-10	1.51068e-08	7.82083	1.04022	protein_coding	chr2	181227615	181242027	-	11529	0.511	0.503	0.458	0.563	0.505	0.438	0.181	0.172	0.295	0.265
ENSMUSG00000039105	Atp6v1g1	ATPase, H+ transporting, lysosomal V1 subunit G1 [Source:MGI Symbol;Acc:MGI:1913540]	6.30697e-10	1.52955e-08	7.81544	-0.393159	protein_coding	chr4	63544772	63550750	+	1135	100.306	100.743	104.734	99.24	96.751	96.079	127.179	137.601	113.226	122.016
ENSMUSG00000050732	Vamp8	vesicle-associated membrane protein 8 [Source:MGI Symbol;Acc:MGI:1336882]	6.33765e-10	1.53518e-08	7.81384	-0.822994	protein_coding	chr6	72385223	72390703	-	2311	5.787	4.343	4.627	5.824	4.958	3.825	8.448	10.257	6.459	7.954
ENSMUSG00000067847	Romo1	reactive oxygen species modulator 1 [Source:MGI Symbol;Acc:MGI:1914317]	6.36473e-10	1.53992e-08	7.8125	-0.646724	protein_coding	chr2	156144039	156145797	+	747	32.467	32.641	34.365	34.747	40.259	37.171	52.269	65.476	41.445	52.18
ENSMUSG00000073616	Myeov2	myeloma overexpressed 2 [Source:MGI Symbol;Acc:MGI:1914165]	6.48148e-10	1.5656e-08	7.80532	-0.53663	protein_coding	chr1	92637145	92641985	-	1499	44.144	41.355	43.983	46.416	47.986	46.928	60.856	76.919	53.999	58.609
ENSMUSG00000019210	Atp6v1e1	ATPase, H+ transporting, lysosomal V1 subunit E1 [Source:MGI Symbol;Acc:MGI:894326]	6.48615e-10	1.5656e-08	7.80532	-0.408904	protein_coding	chr6	120795245	120822685	-	1203	196.323	186.092	184.925	184.731	189.145	192.668	239.357	268.269	215.015	236.242
ENSMUSG00000025912	Mybl1	myeloblastosis oncogene-like 1 [Source:MGI Symbol;Acc:MGI:99925]	6.56067e-10	1.58173e-08	7.80087	0.902816	protein_coding	chr1	9667415	9700209	-	5369	1.481	1.444	1.435	1.171	1.508	1.075	0.69	0.65	0.802	0.605
ENSMUSG00000026220	Slc16a14	solute carrier family 16 (monocarboxylic acid transporters), member 14 [Source:MGI Symbol;Acc:MGI:1919031]	6.57996e-10	1.58452e-08	7.8001	1.26919	protein_coding	chr1	84905898	84935125	-	3198	0.947	0.884	0.934	0.777	1.096	1.085	0.37	0.262	0.5	0.358
ENSMUSG00000024759	Atl3	atlastin GTPase 3 [Source:MGI Symbol;Acc:MGI:1924270]	6.94685e-10	1.67091e-08	7.77705	0.52337	protein_coding	chr19	7494040	7538608	+	6698	9.557	9.32	9.669	9.682	9.131	9.581	6.171	5.048	7.389	6.601
ENSMUSG00000025260	Hsd17b10	hydroxysteroid (17-beta) dehydrogenase 10 [Source:MGI Symbol;Acc:MGI:1333871]	7.26166e-10	1.74459e-08	7.75831	-0.527946	protein_coding	chrX	152001845	152004442	+	1298	20.325	18.506	19.744	22.281	23.225	21.641	29.382	32.58	25.178	28.469
ENSMUSG00000087165	2010001A14Rik	RIKEN cDNA 2010001A14 gene [Source:MGI Symbol;Acc:MGI:1923766]	7.30509e-10	1.75297e-08	7.75623	-0.7015	processed_transcript	chr11	57795499	57801417	-	714	8.434	9.286	9.943	9.481	9.568	10.853	15.024	16.94	13.496	14.451
ENSMUSG00000015882	Lcorl	ligand dependent nuclear receptor corepressor-like [Source:MGI Symbol;Acc:MGI:2651932]	7.37843e-10	1.7685e-08	7.7524	0.459127	protein_coding	chr5	45697181	45857615	-	10945	5.511	5.843	5.316	5.526	4.894	5.008	3.769	3.311	4.162	3.614
ENSMUSG00000005510	Ndufs3	NADH dehydrogenase (ubiquinone) Fe-S protein 3 [Source:MGI Symbol;Acc:MGI:1915599]	7.3971e-10	1.7709e-08	7.75181	-0.461043	protein_coding	chr2	90894634	90904827	-	2178	39.287	40.955	41.779	40.166	40.826	40.989	53.944	62.85	45.995	51.233
ENSMUSG00000026260	Ndufa10	NADH dehydrogenase (ubiquinone) 1 alpha subcomplex 10 [Source:MGI Symbol;Acc:MGI:1914523]	7.46364e-10	1.78475e-08	7.74842	-0.390271	protein_coding	chr1	92439010	92473860	-	2272	64.371	65.971	65.83	64.333	63.129	66.222	83.374	88.363	72.951	80.818
ENSMUSG00000019579	D17Wsu104e	DNA segment, Chr 17, Wayne State University 104, expressed [Source:MGI Symbol;Acc:MGI:2156020]	7.50262e-10	1.79198e-08	7.74667	-0.460373	protein_coding	chr17	56175744	56183920	-	2222	20.198	20.186	20.32	19.181	19.7	19.471	27.6	29.541	21.813	25.436
ENSMUSG00000044349	Snhg11	small nucleolar RNA host gene 11 [Source:MGI Symbol;Acc:MGI:2441845]	7.55031e-10	1.80127e-08	7.74442	0.727982	protein_coding	chr2	158375638	158386145	+	8521	97.426	111.468	111.676	95.738	111.485	72.689	47.817	55.302	70.837	56.413
ENSMUSG00000020477	Mrps24	mitochondrial ribosomal protein S24 [Source:MGI Symbol;Acc:MGI:1928142]	7.74761e-10	1.8462e-08	7.73372	-0.530577	protein_coding	chr11	5703983	5715680	-	1466	20.356	19.994	20.434	21.422	21.007	17.922	27.629	32.881	23.048	27.866
ENSMUSG00000036568	Gltscr1l	GLTSCR1-like [Source:MGI Symbol;Acc:MGI:2673855]	7.84032e-10	1.86612e-08	7.72906	0.657471	protein_coding	chr17	46798116	46831413	-	6579	5.087	5.386	5.126	5.474	5.912	5.128	2.776	2.684	4.139	3.346
ENSMUSG00000047215	Rpl9	ribosomal protein L9 [Source:MGI Symbol;Acc:MGI:1298373]	7.87049e-10	1.87113e-08	7.7279	-0.49233	protein_coding	chr5	65388364	65391443	-	3080	88.217	86.589	88.687	88.683	91.117	87.859	121.814	140.813	97.494	115.921
ENSMUSG00000002660	Clpp	caseinolytic mitochondrial matrix peptidase proteolytic subunit [Source:MGI Symbol;Acc:MGI:1858213]	7.95031e-10	1.88792e-08	7.72402	-0.497847	protein_coding	chr17	56990264	56996371	+	1207	26.626	27.526	29.553	29.967	26.833	29.492	40.223	44.033	33.226	35.555
ENSMUSG00000044066	Cep68	centrosomal protein 68 [Source:MGI Symbol;Acc:MGI:2667663]	7.98575e-10	1.89415e-08	7.72259	0.448685	protein_coding	chr11	20227037	20249429	-	5865	5.644	6.085	5.491	5.587	5.836	5.312	3.887	3.756	4.405	3.779
ENSMUSG00000051851	Cxx1c	CAAX box 1C [Source:MGI Symbol;Acc:MGI:1920115]	8.16057e-10	1.93338e-08	7.71368	-0.373204	protein_coding	chrX	53607922	53609132	+	1141	125.554	126.728	127.174	124.662	126.813	136.533	155.026	165.158	152.701	160.359
ENSMUSG00000086370	Ftx	Ftx transcript, Xist regulator (non-protein coding) [Source:MGI Symbol;Acc:MGI:1926128]	8.26756e-10	1.95647e-08	7.70853	0.994204	lincRNA	chrX	103560907	103623754	-	7598	1.458	1.841	1.823	1.16	1.589	1.169	0.592	0.715	0.864	0.704
ENSMUSG00000042390	Gatad2b	GATA zinc finger domain containing 2B [Source:MGI Symbol;Acc:MGI:2443225]	8.29995e-10	1.96187e-08	7.70733	1.59451	protein_coding	chr3	90341654	90358120	+	1906	4.119	3.536	3.725	3.489	4.343	4.256	0.973	0.556	2.302	1.063
ENSMUSG00000029616	Erp29	endoplasmic reticulum protein 29 [Source:MGI Symbol;Acc:MGI:1914647]	8.4041e-10	1.9842e-08	7.70241	-0.461096	protein_coding	chr5	121428590	121452506	-	9060	12.316	12.225	11.525	11.504	11.406	11.582	16.403	17.725	12.967	14.78
ENSMUSG00000020634	Ubxn2a	UBX domain protein 2A [Source:MGI Symbol;Acc:MGI:2442310]	8.44059e-10	1.99052e-08	7.70103	0.634167	protein_coding	chr12	4879032	4907705	-	2820	23.76	24.925	22.596	22.443	22.918	21.868	13.007	11.49	18.787	13.456
ENSMUSG00000071637	Cebpd	CCAAT/enhancer binding protein (C/EBP), delta [Source:MGI Symbol;Acc:MGI:103573]	8.53854e-10	2.01131e-08	7.69652	-1.17999	pseudogene	chr16	15887286	15888466	+	1180	3.299	4.022	3.375	3.564	3.308	3.01	4.846	6.921	6.742	11.302
ENSMUSG00000041540	Sox5	SRY (sex determining region Y)-box 5 [Source:MGI Symbol;Acc:MGI:98367]	8.61454e-10	2.02689e-08	7.69317	0.676565	protein_coding	chr6	143828425	144781977	-	14376	0.903	1.046	0.915	0.9	1.064	0.957	0.499	0.543	0.645	0.609
ENSMUSG00000020899	Pfas	phosphoribosylformylglycinamidine synthase (FGAR amidotransferase) [Source:MGI Symbol;Acc:MGI:2684864]	8.75843e-10	2.05795e-08	7.68657	0.564841	protein_coding	chr11	68985697	69008460	-	7933	3.175	3.503	3.569	3.464	3.422	2.844	2.173	2.014	2.476	1.927
ENSMUSG00000031990	Jam3	junction adhesion molecule 3 [Source:MGI Symbol;Acc:MGI:1933825]	8.76663e-10	2.05795e-08	7.68657	-0.374697	protein_coding	chr9	27097385	27155421	-	2539	40.934	40.483	40.374	42.249	37.399	39.357	48.915	52.175	46.383	51.339
ENSMUSG00000048251	Bcl11b	B cell leukemia/lymphoma 11B [Source:MGI Symbol;Acc:MGI:1929913]	8.78028e-10	2.05801e-08	7.68655	0.648372	protein_coding	chr12	107910403	108003602	-	8111	1.214	1.228	1.185	1.165	1.283	1.224	0.749	0.691	0.703	0.81
ENSMUSG00000067150	Xpo5	exportin 5 [Source:MGI Symbol;Acc:MGI:1913789]	8.78696e-10	2.05801e-08	7.68655	0.515234	protein_coding	chr17	46202855	46242299	+	3709	9.472	8.977	8.59	10.303	9.726	9.532	5.87	5.606	7.098	6.615
ENSMUSG00000020520	Galnt10	UDP-N-acetyl-alpha-D-galactosamine:polypeptide N-acetylgalactosaminyltransferase 10 [Source:MGI Symbol;Acc:MGI:1890480]	8.92892e-10	2.08789e-08	7.68029	-0.429352	protein_coding	chr11	57645442	57787514	+	5965	4.334	4.537	4.108	4.654	4.611	4.594	5.561	5.491	5.953	6.022
ENSMUSG00000021796	Bmpr1a	bone morphogenetic protein receptor, type 1A [Source:MGI Symbol;Acc:MGI:1338938]	8.93487e-10	2.08789e-08	7.68029	0.388298	protein_coding	chr14	34410734	34503341	-	6351	14.699	14.792	14.443	14.449	13.899	14.044	10.284	9.682	11.086	10.921
ENSMUSG00000041134	Cyyr1	cysteine and tyrosine-rich protein 1 [Source:MGI Symbol;Acc:MGI:2152187]	8.96036e-10	2.09146e-08	7.67955	1.19952	protein_coding	chr16	85421533	85553397	-	8894	0.516	0.664	0.535	0.482	0.634	0.486	0.2	0.149	0.318	0.245
ENSMUSG00000075270	Pde11a	phosphodiesterase 11A [Source:MGI Symbol;Acc:MGI:3036251]	9.01103e-10	2.1009e-08	7.67759	1.12709	protein_coding	chr2	75989141	76338774	-	5208	1.092	1.016	1.022	0.915	1.228	1.085	0.417	0.314	0.669	0.433
ENSMUSG00000020955	Ap4s1	adaptor-related protein complex AP-4, sigma 1 [Source:MGI Symbol;Acc:MGI:1337065]	9.22397e-10	2.14811e-08	7.66794	-0.458158	protein_coding	chr12	51690966	51738939	+	1113	28.905	30.827	32.788	29.655	26.826	26.797	39.227	42.199	36.584	35.811
ENSMUSG00000034218	Atm	ataxia telangiectasia mutated [Source:MGI Symbol;Acc:MGI:107202]	9.2598e-10	2.15401e-08	7.66675	1.07138	protein_coding	chr9	53439149	53536740	-	10338	0.895	0.778	0.938	0.922	1.059	0.941	0.347	0.337	0.631	0.351
ENSMUSG00000008140	Emc10	ER membrane protein complex subunit 10 [Source:MGI Symbol;Acc:MGI:1916933]	9.29399e-10	2.15951e-08	7.66564	-0.479686	protein_coding	chr7	44489937	44496529	-	2917	48.005	45.012	45.605	48.597	48.65	53.323	65.669	73.592	55.527	62.267
ENSMUSG00000018865	Sult4a1	sulfotransferase family 4A, member 1 [Source:MGI Symbol;Acc:MGI:1888971]	9.33113e-10	2.1638e-08	7.66478	-0.415342	protein_coding	chr15	84076097	84105754	-	2383	131.568	125.659	129.414	142.474	143.554	144.245	168.184	184.703	171.215	169.967
ENSMUSG00000039217	Il18	interleukin 18 [Source:MGI Symbol;Acc:MGI:107936]	9.33353e-10	2.1638e-08	7.66478	-0.481965	protein_coding	chr9	50575273	50581837	+	714	34.62	40.645	37.226	36.241	31.944	35.554	47.559	51.562	43.303	49.935
ENSMUSG00000022514	Il1rap	interleukin 1 receptor accessory protein [Source:MGI Symbol;Acc:MGI:104975]	9.35929e-10	2.16732e-08	7.66408	0.480352	protein_coding	chr16	26581704	26730117	+	11360	8.15	8.184	8.425	8.343	7.707	8.239	5.218	4.9	6.497	5.759
ENSMUSG00000029622	Arpc1b	actin related protein 2/3 complex, subunit 1B [Source:MGI Symbol;Acc:MGI:1343142]	9.42143e-10	2.17925e-08	7.66169	-0.38344	protein_coding	chr5	145114215	145130705	+	5103	22.069	21.782	22.48	22.693	21.987	24.272	29.57	28.39	26.244	28.254
ENSMUSG00000070493	Chchd2	coiled-coil-helix-coiled-coil-helix domain containing 2 [Source:MGI Symbol;Acc:MGI:1261428]	9.43304e-10	2.17948e-08	7.66165	-0.459965	protein_coding	chr5	129881156	129887470	-	2269	84.69	84.916	80.932	84.349	82.377	80.611	114.146	125.911	90.957	105.211
ENSMUSG00000055373	Fut9	fucosyltransferase 9 [Source:MGI Symbol;Acc:MGI:1330859]	9.47762e-10	2.18731e-08	7.66009	0.425797	protein_coding	chr4	25609332	25800244	-	13824	6.325	6.702	6.344	6.404	5.967	6.043	4.451	4.062	5.001	4.384
ENSMUSG00000034997	Htr2a	5-hydroxytryptamine (serotonin) receptor 2A [Source:MGI Symbol;Acc:MGI:109521]	9.53966e-10	2.19807e-08	7.65796	1.45041	protein_coding	chr14	74640840	74706859	+	2971	1.265	1.305	1.005	1.2	1.545	1.304	0.292	0.238	0.607	0.592
ENSMUSG00000074415	2610203C20Rik	RIKEN cDNA 2610203C20 gene [Source:MGI Symbol;Acc:MGI:1917705]	9.54565e-10	2.19807e-08	7.65796	0.475771	processed_transcript	chr9	41580741	41617772	+	10209	10.559	11.108	11.042	10.256	10.526	8.199	6.954	6.745	7.543	6.966
ENSMUSG00000015094	Npdc1	neural proliferation, differentiation and control 1 [Source:MGI Symbol;Acc:MGI:1099802]	9.59531e-10	2.20703e-08	7.65619	-0.395476	protein_coding	chr2	25399351	25409494	+	3906	40.875	41.638	40.685	38.364	39.774	38.571	51.778	55.229	44.68	49.299
ENSMUSG00000056258	Kcnq3	potassium voltage-gated channel, subfamily Q, member 3 [Source:MGI Symbol;Acc:MGI:1336181]	9.69487e-10	2.22743e-08	7.6522	0.636286	protein_coding	chr15	65986387	66286224	-	14290	4.263	4.462	4.726	4.807	4.776	4.892	2.503	2.267	3.561	3.099
ENSMUSG00000051839	Gypa	glycophorin A [Source:MGI Symbol;Acc:MGI:95880]	9.79513e-10	2.24795e-08	7.64821	-2.54531	protein_coding	chr8	80494045	80510785	+	1827	0.637	0.496	0.166	0.066	0.158	0.155	1.856	0.991	1.279	2.468
ENSMUSG00000036186	Fam69b	family with sequence similarity 69, member B [Source:MGI Symbol;Acc:MGI:1927576]	9.90493e-10	2.27061e-08	7.64386	-0.452228	protein_coding	chr2	26628457	26636497	+	2476	15.694	15.584	16.295	14.835	15.562	15.664	21.95	22.517	17.373	19.802
ENSMUSG00000020321	Mdh1	malate dehydrogenase 1, NAD (soluble) [Source:MGI Symbol;Acc:MGI:97051]	9.93521e-10	2.27501e-08	7.64302	-0.389105	protein_coding	chr11	21556787	21572367	-	2567	292.397	292.456	292.098	298.025	286.327	292.62	391.166	392.969	327.101	352.086
ENSMUSG00000019852	D10Bwg1379e	DNA segment, Chr 10, Brigham & Women's Genetics 1379 expressed [Source:MGI Symbol;Acc:MGI:106387]	1.00959e-09	2.30922e-08	7.63653	1.45328	protein_coding	chr10	18588011	18743758	-	8216	1.126	1.111	1.006	1.272	1.399	1.248	0.269	0.285	0.759	0.335
ENSMUSG00000000088	Cox5a	cytochrome c oxidase subunit Va [Source:MGI Symbol;Acc:MGI:88474]	1.02128e-09	2.33336e-08	7.63202	-0.475376	protein_coding	chr9	57521232	57532424	+	690	339.489	334.267	341.359	319.229	313.373	300.702	453.894	490.753	353.776	426.67
ENSMUSG00000053565	Eif3k	eukaryotic translation initiation factor 3, subunit K [Source:MGI Symbol;Acc:MGI:1921080]	1.02856e-09	2.34666e-08	7.62955	-0.447799	protein_coding	chr7	28971373	28981814	-	773	72.564	69.836	66.922	68.66	68.271	66.046	95.818	101.077	76.865	84.437
ENSMUSG00000024346	Pfdn1	prefoldin 1 [Source:MGI Symbol;Acc:MGI:1914449]	1.0297e-09	2.34666e-08	7.62955	-0.461229	protein_coding	chr18	36403679	36454495	-	1077	60.36	59.106	60.774	57.983	55.982	56.922	83.639	85.335	63.469	75.541
ENSMUSG00000015337	Endog	endonuclease G [Source:MGI Symbol;Acc:MGI:1261433]	1.03053e-09	2.34666e-08	7.62955	-0.640749	protein_coding	chr2	30171493	30174069	+	1063	19.06	21.609	19.955	18.615	16.934	15.263	26.676	33.761	23.608	26.567
ENSMUSG00000038831	Ralgps1	Ral GEF with PH domain and SH3 binding motif 1 [Source:MGI Symbol;Acc:MGI:1922008]	1.0318e-09	2.34693e-08	7.6295	0.551611	protein_coding	chr2	33133421	33371486	-	7653	7.412	7.802	7.749	7.568	7.968	7.984	4.674	4.216	6.237	5.048
ENSMUSG00000025175	Fn3k	fructosamine 3 kinase [Source:MGI Symbol;Acc:MGI:1926834]	1.03536e-09	2.35244e-08	7.62848	-0.521736	protein_coding	chr11	121434913	121450491	+	4399	3.668	4.143	3.808	3.715	3.788	4.33	5.424	5.8	4.922	5.325
ENSMUSG00000031816	Mthfsd	methenyltetrahydrofolate synthetase domain containing [Source:MGI Symbol;Acc:MGI:2679252]	1.05643e-09	2.39765e-08	7.62021	-0.419031	protein_coding	chr8	121095012	121108392	-	4894	5.289	5.064	5.865	5.443	5.547	5.22	7.204	7.126	6.619	6.684
ENSMUSG00000041642	Kif21b	kinesin family member 21B [Source:MGI Symbol;Acc:MGI:109234]	1.061e-09	2.40537e-08	7.61882	0.556778	protein_coding	chr1	136131389	136177998	+	10813	5.674	5.596	5.757	5.994	6.234	5.449	3.396	3.168	4.657	3.781
ENSMUSG00000030512	Snrpa1	small nuclear ribonucleoprotein polypeptide A' [Source:MGI Symbol;Acc:MGI:1916231]	1.06435e-09	2.4103e-08	7.61793	0.540178	protein_coding	chr7	66060299	66074582	+	3082	12.392	12.414	12.487	12.399	11.494	12.218	9.162	9.21	6.825	6.956
ENSMUSG00000020189	Osbpl8	oxysterol binding protein-like 8 [Source:MGI Symbol;Acc:MGI:2443807]	1.07121e-09	2.42316e-08	7.61562	0.404257	protein_coding	chr10	111164802	111297247	+	7152	7.182	6.9	7.039	6.698	6.879	6.631	4.676	4.672	5.229	5.29
ENSMUSG00000044468	Fam46c	family with sequence similarity 46, member C [Source:MGI Symbol;Acc:MGI:1921895]	1.07382e-09	2.42401e-08	7.61547	-0.875827	protein_coding	chr3	100451628	100489324	-	6097	0.911	0.868	0.717	0.69	0.628	0.543	1.32	1.173	1.305	1.31
ENSMUSG00000026895	Ndufa8	NADH dehydrogenase (ubiquinone) 1 alpha subcomplex, 8 [Source:MGI Symbol;Acc:MGI:1915625]	1.07395e-09	2.42401e-08	7.61547	-0.427591	protein_coding	chr2	36036326	36049406	-	861	127.01	125.229	128.511	120.82	124.476	123.795	170.949	179.699	138.399	153.523
ENSMUSG00000028385	Snx30	sorting nexin family member 30 [Source:MGI Symbol;Acc:MGI:2443882]	1.08912e-09	2.45555e-08	7.60985	0.513986	protein_coding	chr4	59805840	59904737	+	7795	12.898	13.46	12.534	12.076	13.128	12.54	8.045	7.124	10.2	8.77
ENSMUSG00000031750	Il34	interleukin 34 [Source:MGI Symbol;Acc:MGI:1923777]	1.09417e-09	2.46422e-08	7.60832	-0.714783	protein_coding	chr8	110741829	110805924	-	1959	8.389	6.824	6.519	6.727	6.384	6.963	9.583	13.813	9.21	11.08
ENSMUSG00000029202	Pds5a	PDS5, regulator of cohesion maintenance, homolog A (S. cerevisiae) [Source:MGI Symbol;Acc:MGI:1918771]	1.10076e-09	2.47636e-08	7.60619	0.929103	protein_coding	chr5	65615260	65697856	-	4146	5.802	5.427	5.701	6.212	5.824	5.87	2.616	1.948	4.302	2.756
ENSMUSG00000046169	Adamts6	a disintegrin-like and metallopeptidase (reprolysin type) with thrombospondin type 1 motif, 6 [Source:MGI Symbol;Acc:MGI:1347348]	1.12139e-09	2.52e-08	7.5986	1.39334	protein_coding	chr13	104287873	104494763	+	4822	0.662	0.744	0.79	0.681	0.802	0.611	0.172	0.156	0.408	0.277
ENSMUSG00000067274	Rplp0	ribosomal protein, large, P0 [Source:MGI Symbol;Acc:MGI:1927636]	1.1311e-09	2.53846e-08	7.59543	-0.47523	protein_coding	chr5	115559467	115563727	+	1659	178.057	169.142	170.574	183.041	181.603	171.141	239.298	275.074	197.513	221.108
ENSMUSG00000058558	Rpl5	ribosomal protein L5 [Source:MGI Symbol;Acc:MGI:102854]	1.13208e-09	2.53846e-08	7.59543	-0.386854	protein_coding	chr5	107900502	107909005	+	3920	39.244	37.007	36.917	36.929	36.903	36.024	49.812	49.3	41.183	45.438
ENSMUSG00000028478	Clta	clathrin, light polypeptide (Lca) [Source:MGI Symbol;Acc:MGI:894297]	1.13786e-09	2.54863e-08	7.59369	-0.437647	protein_coding	chr4	44004452	44032846	+	1800	114.649	110.664	107.911	104.836	101.712	101.256	145.903	154.672	118.369	133.941
ENSMUSG00000073433	Arhgdig	Rho GDP dissociation inhibitor (GDI) gamma [Source:MGI Symbol;Acc:MGI:108430]	1.15022e-09	2.5735e-08	7.58948	-0.483737	protein_coding	chr17	26196226	26207786	-	3252	19.438	17.77	18.303	17.084	18.462	18.876	25.274	28.573	20.465	23.655
ENSMUSG00000031010	Usp9x	ubiquitin specific peptidase 9, X chromosome [Source:MGI Symbol;Acc:MGI:894681]	1.17007e-09	2.61508e-08	7.58252	1.01775	protein_coding	chrX	13071498	13173328	+	15051	6.18	5.801	5.885	6.989	6.453	6.551	2.607	1.854	4.629	2.798
ENSMUSG00000032278	Paqr5	progestin and adipoQ receptor family member V [Source:MGI Symbol;Acc:MGI:1921340]	1.17143e-09	2.61526e-08	7.58249	-1.07208	protein_coding	chr9	61953481	62026856	-	3954	0.471	0.476	0.405	0.375	0.329	0.337	0.798	0.692	0.84	0.918
ENSMUSG00000031517	Gpm6a	glycoprotein m6a [Source:MGI Symbol;Acc:MGI:107671]	1.1741e-09	2.61837e-08	7.58197	0.370571	protein_coding	chr8	54954728	55060877	+	3336	167.033	164.862	161.336	153.356	170.72	158.773	124.666	113.903	125.364	116.727
ENSMUSG00000021643	Serf1	small EDRK-rich factor 1 [Source:MGI Symbol;Acc:MGI:1337114]	1.17902e-09	2.6265e-08	7.58062	-0.693733	protein_coding	chr13	100107997	100114571	+	1315	7.388	7.136	8.164	7.28	6.46	6.844	12.507	12.857	9.386	9.939
ENSMUSG00000041992	Rapgef5	Rap guanine nucleotide exchange factor (GEF) 5 [Source:MGI Symbol;Acc:MGI:2444365]	1.18666e-09	2.64064e-08	7.57829	1.04893	protein_coding	chr12	117516479	117756978	+	3987	6.208	6.606	6.515	6.812	6.854	7.44	3.057	1.771	4.68	2.904
ENSMUSG00000022090	Pdlim2	PDZ and LIM domain 2 [Source:MGI Symbol;Acc:MGI:2384850]	1.19538e-09	2.65716e-08	7.57558	-0.500161	protein_coding	chr14	70164218	70177681	-	4486	22.656	21.758	23.594	21.644	19.999	22.977	30.586	34.854	24.57	29.534
ENSMUSG00000041552	Ptchd1	patched domain containing 1 [Source:MGI Symbol;Acc:MGI:2685233]	1.20679e-09	2.67961e-08	7.57193	1.46848	protein_coding	chrX	155573455	155623814	-	3005	0.996	0.868	1.152	0.933	0.914	0.86	0.276	0.162	0.546	0.292
ENSMUSG00000020089	Ppa1	pyrophosphatase (inorganic) 1 [Source:MGI Symbol;Acc:MGI:97831]	1.2179e-09	2.70137e-08	7.56842	-0.409664	protein_coding	chr10	61648552	61674168	+	2902	20.59	20.4	20.884	21.326	20.589	21.834	28.472	28.308	23.385	26.178
ENSMUSG00000025226	Fbxl15	F-box and leucine-rich repeat protein 15 [Source:MGI Symbol;Acc:MGI:1915681]	1.23264e-09	2.73111e-08	7.56366	-0.613071	protein_coding	chr19	46328184	46330446	+	1348	18.905	16.798	15.832	14.947	13.783	15.239	24.723	27.344	19.195	21.772
ENSMUSG00000000753	Serpinf1	serine (or cysteine) peptidase inhibitor, clade F, member 1 [Source:MGI Symbol;Acc:MGI:108080]	1.24613e-09	2.75607e-08	7.55971	-0.673653	protein_coding	chr11	75409769	75422701	-	2359	12.256	9.568	8.166	10.986	9.071	7.938	15.95	14.82	12.15	15.956
ENSMUSG00000039001	Rps21	ribosomal protein S21 [Source:MGI Symbol;Acc:MGI:1913731]	1.24659e-09	2.75607e-08	7.55971	-0.560071	protein_coding	chr2	180257377	180258445	+	810	142.03	145.191	142	135.696	149.227	143.149	220.665	244.856	157.896	182.249
ENSMUSG00000025323	Sp4	trans-acting transcription factor 4 [Source:MGI Symbol;Acc:MGI:107595]	1.25068e-09	2.76213e-08	7.55876	0.681085	protein_coding	chr12	118234933	118301440	-	5770	2.347	2.574	2.318	2.09	2.462	1.993	1.299	1.255	1.571	1.338
ENSMUSG00000058546	Rpl23a	ribosomal protein L23A [Source:MGI Symbol;Acc:MGI:3040672]	1.25868e-09	2.77681e-08	7.55645	-0.453692	protein_coding	chr11	78180932	78183584	-	847	161.553	160.535	160.176	168.642	167.46	163.15	229.977	244.114	181.789	200.681
ENSMUSG00000022816	Fstl1	follistatin-like 1 [Source:MGI Symbol;Acc:MGI:102793]	1.28371e-09	2.82755e-08	7.54859	-0.498736	protein_coding	chr16	37776873	37836514	+	4914	25.443	21.492	20.147	24.006	23.112	19.26	34.592	27.578	27.454	30.406
ENSMUSG00000029001	Fbxo44	F-box protein 44 [Source:MGI Symbol;Acc:MGI:1354744]	1.28444e-09	2.82755e-08	7.54859	-0.388728	protein_coding	chr4	148152800	148160482	-	3024	35.282	34.745	34.829	36.493	33.553	35.834	45.269	47.559	39.419	43.509
ENSMUSG00000060206	Zfp462	zinc finger protein 462 [Source:MGI Symbol;Acc:MGI:107690]	1.28669e-09	2.82948e-08	7.54829	0.542538	protein_coding	chr4	54945048	55083563	+	10702	3.333	3.477	3.349	3.496	3.607	3.669	2.115	1.996	2.774	2.257
ENSMUSG00000028070	Apoa1bp	apolipoprotein A-I binding protein [Source:MGI Symbol;Acc:MGI:2180167]	1.32048e-09	2.90068e-08	7.5375	-0.470389	protein_coding	chr3	88056523	88058495	-	905	39.739	36.03	37.98	40.764	37.984	40.002	50.16	59.703	45.038	50.291
ENSMUSG00000047907	Tshz2	teashirt zinc finger family member 2 [Source:MGI Symbol;Acc:MGI:2153084]	1.33123e-09	2.92115e-08	7.53445	0.679424	protein_coding	chr2	169633013	170071816	+	7781	10.621	10.533	9.564	9.292	11.762	11.229	6.067	4.845	8.079	6.041
ENSMUSG00000066232	Ipo7	importin 7 [Source:MGI Symbol;Acc:MGI:2152414]	1.3422e-09	2.93863e-08	7.53185	0.632869	protein_coding	chr7	110018425	110055114	+	3117	26.331	26.606	26.832	28.709	27.716	26.932	16.778	12.477	21.272	16.416
ENSMUSG00000030731	Syt3	synaptotagmin III [Source:MGI Symbol;Acc:MGI:99665]	1.34325e-09	2.93863e-08	7.53185	-0.377519	protein_coding	chr7	44384102	44400187	+	3118	32.725	31.002	33.043	30.935	33.457	33.46	39.945	43.308	37.875	39.93
ENSMUSG00000028414	Fktn	fukutin [Source:MGI Symbol;Acc:MGI:2179507]	1.34349e-09	2.93863e-08	7.53185	0.466369	protein_coding	chr4	53713998	53765785	+	6491	11.066	11.052	10.797	11.713	11.65	11.409	7.492	6.937	9.122	7.63
ENSMUSG00000049775	Tmsb4x	thymosin, beta 4, X chromosome [Source:MGI Symbol;Acc:MGI:99510]	1.35813e-09	2.96748e-08	7.52761	-0.47745	protein_coding	chrX	167207093	167209315	-	1371	573.194	588.41	609.778	555.701	536.053	560.989	780.788	867.434	620.914	767.684
ENSMUSG00000049470	Aff4	AF4/FMR2 family, member 4 [Source:MGI Symbol;Acc:MGI:2136171]	1.36955e-09	2.98927e-08	7.52443	0.458368	protein_coding	chr11	53350833	53421830	+	13450	13.59	13.762	13.193	13.676	13.392	13.488	9.134	8.221	11.049	9.163
ENSMUSG00000030246	Ldhb	lactate dehydrogenase B [Source:MGI Symbol;Acc:MGI:96763]	1.37425e-09	2.99633e-08	7.52341	-0.396872	protein_coding	chr6	142490249	142507957	-	1570	334.619	327.368	329.579	357.035	343.828	357.136	434.008	469.488	394.488	421.33
ENSMUSG00000053550	Shisa7	shisa family member 7 [Source:MGI Symbol;Acc:MGI:3605641]	1.3843e-09	3.01504e-08	7.52071	0.799247	protein_coding	chr7	4825552	4844696	-	6639	3.683	4.104	4.447	3.837	4.416	3.696	1.972	1.715	3.082	2.055
ENSMUSG00000051527	Usp29	ubiquitin specific peptidase 29 [Source:MGI Symbol;Acc:MGI:1888998]	1.38725e-09	3.01825e-08	7.52024	1.39168	protein_coding	chr7	6961160	6963769	+	2610	5.519	5.483	4.959	6.185	6.204	5.953	1.451	1.268	3.802	1.757
ENSMUSG00000063488	Zkscan7	zinc finger with KRAB and SCAN domains 7 [Source:MGI Symbol;Acc:MGI:3040678]	1.4032e-09	3.04855e-08	7.51591	1.41904	protein_coding	chr9	122888471	122896124	+	2228	1.135	0.992	0.855	1.097	1.119	1.105	0.177	0.416	0.534	0.343
ENSMUSG00000097709	2810429I04Rik	RIKEN cDNA 2810429I04 gene [Source:MGI Symbol;Acc:MGI:1924187]	1.40414e-09	3.04855e-08	7.51591	1.33324	lincRNA	chr13	3478243	3494398	+	6986	0.281	0.508	0.477	0.424	0.507	0.485	0.152	0.164	0.194	0.159
ENSMUSG00000035559	Mpv17l2	MPV17 mitochondrial membrane protein-like 2 [Source:MGI Symbol;Acc:MGI:2681846]	1.40632e-09	3.05005e-08	7.51569	-0.572728	protein_coding	chr8	70758649	70760921	-	955	20.449	17.11	19.764	20.133	21.196	18.975	26.1	33.188	24.389	27.85
ENSMUSG00000078185	Chml	choroideremia-like [Source:MGI Symbol;Acc:MGI:101913]	1.40875e-09	3.0521e-08	7.5154	2.15707	protein_coding	chr1	175686488	175688353	-	1866	1.783	1.631	1.624	1.717	1.608	1.601	0.148	0.071	0.791	0.369
ENSMUSG00000021706	Zfyve16	zinc finger, FYVE domain containing 16 [Source:MGI Symbol;Acc:MGI:2145181]	1.42102e-09	3.07544e-08	7.51209	0.525775	protein_coding	chr13	92487108	92530868	-	7082	3.218	3.366	3.044	3.19	3.088	2.77	2.116	1.851	2.276	2.002
ENSMUSG00000028354	Fmn2	formin 2 [Source:MGI Symbol;Acc:MGI:1859252]	1.42662e-09	3.08429e-08	7.51084	0.454237	protein_coding	chr1	174501825	174822717	+	6430	8.682	7.939	7.837	7.837	8.129	7.601	5.71	5.005	6.415	5.165
ENSMUSG00000068099	1500009C09Rik	RIKEN cDNA 1500009C09 gene [Source:MGI Symbol;Acc:MGI:1923755]	1.45716e-09	3.147e-08	7.5021	-0.429164	protein_coding	chr15	82252397	82260753	+	1904	70.592	68.96	74.438	78.387	75.653	81.078	95.118	106.207	90.367	93.689
ENSMUSG00000044258	Ctla2a	cytotoxic T lymphocyte-associated protein 2 alpha [Source:MGI Symbol;Acc:MGI:88554]	1.46173e-09	3.15356e-08	7.5012	-0.612904	protein_coding	chr13	60934155	60936625	-	1373	9.038	9.658	8.891	8.198	9.609	8.995	10.944	15.079	13.35	13.638
ENSMUSG00000021700	Rab3c	RAB3C, member RAS oncogene family [Source:MGI Symbol;Acc:MGI:1914545]	1.47417e-09	3.17704e-08	7.49798	0.440897	protein_coding	chr13	110054187	110280206	-	8500	26.173	25.741	25.974	26.352	28.602	27.624	17.859	17.647	21.521	18.23
ENSMUSG00000022016	Akap11	A kinase (PRKA) anchor protein 11 [Source:MGI Symbol;Acc:MGI:2684060]	1.48896e-09	3.20556e-08	7.4941	0.456949	protein_coding	chr14	78492246	78536860	-	9419	19.967	19.894	20.323	20.107	20.616	20.22	13.407	12.265	16.378	14.115
ENSMUSG00000028572	Hook1	hook homolog 1 (Drosophila) [Source:MGI Symbol;Acc:MGI:1925213]	1.49101e-09	3.20661e-08	7.49395	0.630783	protein_coding	chr4	95967240	96025413	+	8318	2.312	2.16	2.368	2.008	2.26	1.931	1.266	1.332	1.597	1.158
ENSMUSG00000027327	1700037H04Rik	RIKEN cDNA 1700037H04 gene [Source:MGI Symbol;Acc:MGI:1914576]	1.50486e-09	3.22966e-08	7.49084	-0.414082	protein_coding	chr2	131146324	131160081	-	2286	17.77	17.481	17.516	18.907	19.955	19.438	23.463	25.393	22.566	22.902
ENSMUSG00000032412	Atp1b3	ATPase, Na+/K+ transporting, beta 3 polypeptide [Source:MGI Symbol;Acc:MGI:107788]	1.50487e-09	3.22966e-08	7.49084	-0.454725	protein_coding	chr9	96332680	96364299	-	1826	75.356	77.362	73.398	75.045	68.631	60.958	92.183	101.799	82.258	99.386
ENSMUSG00000020022	Ndufa12	NADH dehydrogenase (ubiquinone) 1 alpha subcomplex, 12 [Source:MGI Symbol;Acc:MGI:1913664]	1.52581e-09	3.27115e-08	7.4853	-0.427	protein_coding	chr10	94198955	94221443	+	1334	38.506	40.033	39.363	42.008	41.809	44.473	52.743	58.272	48.629	51.306
ENSMUSG00000033379	Atp6v0b	ATPase, H+ transporting, lysosomal V0 subunit B [Source:MGI Symbol;Acc:MGI:1890510]	1.541e-09	3.30029e-08	7.48145	-0.443162	protein_coding	chr4	117884326	117887333	-	2051	99.077	99.753	99.58	100.541	101.971	106.495	133.817	150.895	113.36	128.207
ENSMUSG00000009281	Rarres2	retinoic acid receptor responder (tazarotene induced) 2 [Source:MGI Symbol;Acc:MGI:1918910]	1.54455e-09	3.30444e-08	7.4809	-0.902153	protein_coding	chr6	48569698	48572670	-	708	18.138	12.23	12.168	13.352	12.049	10.375	26.293	26.872	16.912	23.155
ENSMUSG00000095253	Zfp799	zinc finger protein 799 [Source:MGI Symbol;Acc:MGI:2443934]	1.58583e-09	3.38922e-08	7.4699	0.572718	protein_coding	chr17	32815455	32822200	-	5833	3.627	3.46	3.599	3.667	3.656	3.653	2.448	2.285	2.643	1.893
ENSMUSG00000021340	Gpld1	glycosylphosphatidylinositol specific phospholipase D1 [Source:MGI Symbol;Acc:MGI:106604]	1.59685e-09	3.40921e-08	7.46735	-0.414301	protein_coding	chr13	24943152	24990753	+	3584	17.628	19.268	17.937	16.865	17.922	18.569	20.853	22.576	23.752	24.62
ENSMUSG00000021124	Vti1b	vesicle transport through interaction with t-SNAREs 1B [Source:MGI Symbol;Acc:MGI:1855688]	1.59932e-09	3.40947e-08	7.46731	-0.422183	protein_coding	chr12	79156017	79172667	-	1612	49.738	50.345	49.52	47.362	50.789	49.647	65.74	71.089	54.411	62.655
ENSMUSG00000051166	Eml5	echinoderm microtubule associated protein like 5 [Source:MGI Symbol;Acc:MGI:2442513]	1.60029e-09	3.40947e-08	7.46731	0.628515	protein_coding	chr12	98786604	98901484	-	10136	2.193	2.477	2.43	2.49	2.546	2.134	1.288	1.328	1.812	1.44
ENSMUSG00000024181	Mrpl28	mitochondrial ribosomal protein L28 [Source:MGI Symbol;Acc:MGI:1915861]	1.63524e-09	3.48032e-08	7.45838	-0.516309	protein_coding	chr17	26123520	26126613	+	1274	37.238	37.681	35.304	37.604	36.544	37.603	50.986	61.467	40.587	49.193
ENSMUSG00000097729	2310015A10Rik	RIKEN cDNA 2310015A10 gene [Source:MGI Symbol;Acc:MGI:1916798]	1.6415e-09	3.49001e-08	7.45717	0.524906	lincRNA	chr12	80120548	80132844	-	4843	5.942	5.641	5.658	5.897	6.971	5.542	3.518	3.965	4.217	4.056
ENSMUSG00000008843	Cldn13	claudin 13 [Source:MGI Symbol;Acc:MGI:1913102]	1.65679e-09	3.51887e-08	7.4536	-2.49185	protein_coding	chr5	134914249	134915526	-	1067	0.218	0.136	0	0.263	0.034	0	1.109	0.496	0.653	0.788
ENSMUSG00000025608	Podxl	podocalyxin-like [Source:MGI Symbol;Acc:MGI:1351317]	1.66066e-09	3.52345e-08	7.45303	0.433467	protein_coding	chr6	31519488	31563981	-	5488	6.256	5.671	5.884	6.255	6.343	5.949	4.686	4.054	4.02	4.38
ENSMUSG00000086324	Gm15564	predicted gene 15564 [Source:MGI Symbol;Acc:MGI:3783013]	1.68275e-09	3.56664e-08	7.44774	-0.994859	antisense	chr16	35966752	35983230	-	821	12.44	8.473	14.922	11.026	13.384	10.667	27.19	18.926	28.02	16.151
ENSMUSG00000082286	Pisd-ps1	phosphatidylserine decarboxylase, pseudogene 1 [Source:MGI Symbol;Acc:MGI:3842428]	1.6953e-09	3.58952e-08	7.44496	0.581854	pseudogene	chr11	3125904	3131004	+	1757	39.177	52.274	52.898	43.316	50.918	43.46	26.442	28.214	33.304	31.95
ENSMUSG00000028234	Rps20	ribosomal protein S20 [Source:MGI Symbol;Acc:MGI:1914677]	1.70062e-09	3.59708e-08	7.44405	-0.501514	protein_coding	chr4	3831334	3835665	-	4080	36.115	33.611	35.724	35.658	36.005	33.444	50.285	55.99	37.94	45.698
ENSMUSG00000028798	Eif3i	eukaryotic translation initiation factor 3, subunit I [Source:MGI Symbol;Acc:MGI:1860763]	1.71287e-09	3.61926e-08	7.44138	-0.415449	protein_coding	chr4	129591960	129600648	-	3702	24.534	23.39	22.931	24.551	22.545	22.829	30.746	33.387	25.831	29.626
ENSMUSG00000029561	Oasl2	2'-5' oligoadenylate synthetase-like 2 [Source:MGI Symbol;Acc:MGI:1344390]	1.73316e-09	3.65837e-08	7.43671	1.07126	protein_coding	chr5	114896936	114912234	+	3879	1.467	1.578	0.937	1.342	1.128	1.134	0.61	0.535	0.634	0.483
ENSMUSG00000060843	Ctnna3	catenin (cadherin associated protein), alpha 3 [Source:MGI Symbol;Acc:MGI:2661445]	1.73882e-09	3.6661e-08	7.4358	0.713356	protein_coding	chr10	63430098	65003667	+	7227	1.464	1.394	1.497	1.69	1.53	1.687	0.988	0.751	0.97	0.878
ENSMUSG00000024248	Cox7a2l	cytochrome c oxidase subunit VIIa polypeptide 2-like [Source:MGI Symbol;Acc:MGI:106015]	1.7404e-09	3.6661e-08	7.4358	-0.492076	protein_coding	chr17	83501919	83514333	-	1147	101.373	98.205	101.864	102.288	93.533	97.396	133.825	159.753	109.074	130.135
ENSMUSG00000085511	Gm11738	predicted gene 11738 [Source:MGI Symbol;Acc:MGI:3650365]	1.75022e-09	3.683e-08	7.4338	3.20163	antisense	chr11	118114855	118118279	+	2158	0.154	0.285	0.281	0.13	0.251	0.075	0	0.02	0	0
ENSMUSG00000021660	Btf3	basic transcription factor 3 [Source:MGI Symbol;Acc:MGI:1202875]	1.75573e-09	3.69081e-08	7.43288	-0.415696	protein_coding	chr13	98309896	98317006	-	1739	58.828	58.773	59.694	61.224	58.491	58.554	76.769	82.346	64.043	79.021
ENSMUSG00000051678	Pcdhb6	protocadherin beta 6 [Source:MGI Symbol;Acc:MGI:2136740]	1.76414e-09	3.70469e-08	7.43125	1.36311	protein_coding	chr18	37333946	37336398	+	2453	1.885	1.536	1.888	1.96	2.284	2.665	0.563	0.486	0.953	0.997
ENSMUSG00000002820	Atg4d	autophagy related 4D, cysteine peptidase [Source:MGI Symbol;Acc:MGI:2444308]	1.76915e-09	3.71142e-08	7.43046	-0.381199	protein_coding	chr9	21265299	21274368	+	2541	13.865	14.444	13.868	12.926	13.642	14.104	17.554	18.119	16.573	16.513
ENSMUSG00000071074	Yipf3	Yip1 domain family, member 3 [Source:MGI Symbol;Acc:MGI:106280]	1.77606e-09	3.7221e-08	7.42921	-0.421027	protein_coding	chr17	46248080	46252537	+	2693	19.569	19.683	17.57	17.968	18.738	19.093	25.482	26.718	21.363	22.491
ENSMUSG00000006058	Snf8	SNF8, ESCRT-II complex subunit, homolog (S. cerevisiae) [Source:MGI Symbol;Acc:MGI:1343161]	1.77802e-09	3.7224e-08	7.42918	-0.519341	protein_coding	chr11	96034885	96047430	+	2677	15.336	15.118	15.993	14.649	14.623	15.363	21.465	25.328	17.37	19.043
ENSMUSG00000033940	Brk1	BRICK1, SCAR/WAVE actin-nucleating complex subunit [Source:MGI Symbol;Acc:MGI:1915406]	1.78849e-09	3.74052e-08	7.42707	-0.494762	protein_coding	chr6	113604772	113616948	+	1092	120.89	120.47	122.455	120.058	114	124.181	170.506	189.224	129.625	159.016
ENSMUSG00000033411	Ctdspl2	CTD (carboxy-terminal domain, RNA polymerase II, polypeptide A) small phosphatase like 2 [Source:MGI Symbol;Acc:MGI:1196405]	1.84172e-09	3.84477e-08	7.41513	0.605733	protein_coding	chr2	121956001	122013642	+	9251	1.978	1.817	1.671	1.797	1.739	1.841	1.117	1.04	1.347	1.02
ENSMUSG00000026939	Tmem141	transmembrane protein 141 [Source:MGI Symbol;Acc:MGI:1098773]	1.84209e-09	3.84477e-08	7.41513	-0.471022	protein_coding	chr2	25620067	25622005	-	1122	45.337	40.525	44.061	42.02	41.913	45.287	57.929	66.45	47.986	56.538
ENSMUSG00000060961	Slc4a4	solute carrier family 4 (anion exchanger), member 4 [Source:MGI Symbol;Acc:MGI:1927555]	1.84743e-09	3.85201e-08	7.41431	0.42084	protein_coding	chr5	88886818	89239653	+	10815	41.876	42.887	42.465	41.482	44.947	43.583	29.083	28.131	34.408	30.702
ENSMUSG00000024942	Capn1	calpain 1 [Source:MGI Symbol;Acc:MGI:88263]	1.8535e-09	3.86073e-08	7.41333	-0.519351	protein_coding	chr19	5988546	6015825	-	3190	5.778	5.667	5.401	6.643	6.266	5.908	9.198	7.971	8.15	7.283
ENSMUSG00000050334	C130071C03Rik	RIKEN cDNA C130071C03 gene [Source:MGI Symbol;Acc:MGI:2443574]	1.88328e-09	3.91879e-08	7.40685	0.573642	lincRNA	chr13	83721381	83741308	+	4919	5.58	5.023	5.447	5.309	5.217	5.325	3.303	2.979	4.21	3.139
ENSMUSG00000036362	P2ry13	purinergic receptor P2Y, G-protein coupled 13 [Source:MGI Symbol;Acc:MGI:1921441]	1.89449e-09	3.93812e-08	7.40471	0.588357	protein_coding	chr3	59207896	59210882	-	2524	6.142	6.402	5.9	6.046	7.218	6.588	4.344	4.145	4.094	3.619
ENSMUSG00000074674	Gm10742		1.90901e-09	3.96151e-08	7.40214	1.78701	protein_coding	chr3	17783514	17786898	-	3385	0.334	0.343	0.409	0.26	0.352	0.298	0.047	0.13	0.061	0.102
ENSMUSG00000049751	Rpl36al	ribosomal protein L36A-like [Source:MGI Symbol;Acc:MGI:1913733]	1.9096e-09	3.96151e-08	7.40214	-0.482197	protein_coding	chr12	69182731	69184083	-	1353	31.4	30.527	29.691	31.737	31.257	31.291	44.045	47.144	33.398	40.897
ENSMUSG00000042063	Zfp386	zinc finger protein 386 (Kruppel-like) [Source:MGI Symbol;Acc:MGI:1930708]	1.93414e-09	4.00836e-08	7.39703	0.571964	protein_coding	chr12	116047724	116063360	+	8753	3.235	3.378	3.769	3.958	3.58	3.301	2.248	1.921	2.67	2.244
ENSMUSG00000050052	Tdrp	testis development related protein [Source:MGI Symbol;Acc:MGI:1919398]	1.94156e-09	4.01968e-08	7.39581	-0.405287	protein_coding	chr8	13952009	13975032	-	4450	5.45	5.846	5.671	6.04	5.605	5.696	7.152	7.103	7.04	7.643
ENSMUSG00000030465	Psd3	pleckstrin and Sec7 domain containing 3 [Source:MGI Symbol;Acc:MGI:1918215]	1.96619e-09	4.06656e-08	7.39077	0.466141	protein_coding	chr8	67689082	68062286	-	15304	7.419	7.467	7.629	7.755	8	8.03	5.136	4.595	6.128	5.478
ENSMUSG00000028517	Ppap2b	phosphatidic acid phosphatase type 2B [Source:MGI Symbol;Acc:MGI:1915166]	1.97151e-09	4.07345e-08	7.39004	0.361363	protein_coding	chr4	105157347	105232764	+	3159	52.479	50.383	48.058	52.153	52.715	50.158	40.538	37.561	37.644	35.928
ENSMUSG00000026721	Rabgap1l	RAB GTPase activating protein 1-like [Source:MGI Symbol;Acc:MGI:1352507]	1.97821e-09	4.0832e-08	7.389	0.38134	protein_coding	chr1	160219174	160792938	-	9489	9.898	10.13	10.201	9.684	9.577	9.838	7.199	6.755	7.904	7.132
ENSMUSG00000031149	Praf2	PRA1 domain family 2 [Source:MGI Symbol;Acc:MGI:1859607]	1.98758e-09	4.09842e-08	7.38738	-0.385188	protein_coding	chrX	7728439	7731064	+	1339	70.24	72.461	71.093	76.612	73.184	74.177	92.339	99.593	83.052	89.3
ENSMUSG00000024431	Nr3c1	nuclear receptor subfamily 3, group C, member 1 [Source:MGI Symbol;Acc:MGI:95824]	1.99231e-09	4.10404e-08	7.38679	0.367835	protein_coding	chr18	39410545	39491301	-	7425	10.973	10.706	10.384	10.304	10.16	10.012	7.622	7.408	8.295	7.514
ENSMUSG00000032350	Gclc	glutamate-cysteine ligase, catalytic subunit [Source:MGI Symbol;Acc:MGI:104990]	2.00093e-09	4.11767e-08	7.38535	0.376507	protein_coding	chr9	77754535	77794485	+	3423	21.237	21.677	20.677	21.251	20.581	20.232	15.255	14.74	16.771	14.826
ENSMUSG00000006574	Slc4a1	solute carrier family 4 (anion exchanger), member 1 [Source:MGI Symbol;Acc:MGI:109393]	2.04052e-09	4.19493e-08	7.37728	-2.41755	protein_coding	chr11	102348824	102366203	-	4891	0.803	0.467	0.23	0.278	0.126	0.099	1.83	1.029	1.861	2.164
ENSMUSG00000028964	Park7	Parkinson disease (autosomal recessive, early onset) 7 [Source:MGI Symbol;Acc:MGI:2135637]	2.05416e-09	4.21874e-08	7.37482	-0.396801	protein_coding	chr4	150897133	150914437	-	2479	33.564	33.059	33.72	34.029	33.055	34.856	44.228	46.743	37.747	40.989
ENSMUSG00000040225	Prrc2c	proline-rich coiled-coil 2C [Source:MGI Symbol;Acc:MGI:1913754]	2.05633e-09	4.21898e-08	7.37479	0.502145	protein_coding	chr1	162670725	162740556	-	14166	7.839	7.662	7.835	8.571	8.392	7.971	4.867	4.818	6.504	5.498
ENSMUSG00000028445	Enho	energy homeostasis associated [Source:MGI Symbol;Acc:MGI:1916888]	2.10592e-09	4.31639e-08	7.36488	-0.512786	protein_coding	chr4	41638144	41640324	-	1269	101.8	105.037	104.215	110.257	103.711	112.267	145.481	175.736	118.363	139.968
ENSMUSG00000021102	Glrx5	glutaredoxin 5 homolog (S. cerevisiae) [Source:MGI Symbol;Acc:MGI:1920296]	2.11333e-09	4.32726e-08	7.36379	-0.502349	protein_coding	chr12	105032689	105040910	+	930	66.896	63.852	65.819	60.601	65.996	58.585	84.858	104.092	71.164	84.277
ENSMUSG00000028057	Rit1	Ras-like without CAAX 1 [Source:MGI Symbol;Acc:MGI:108053]	2.12898e-09	4.35496e-08	7.36102	-0.42356	protein_coding	chr3	88716838	88731049	+	3229	12.395	11.478	11.208	11.909	12.067	13.049	15.756	16.801	14.185	14.876
ENSMUSG00000002102	Psmc3	proteasome (prosome, macropain) 26S subunit, ATPase 3 [Source:MGI Symbol;Acc:MGI:1098754]	2.14901e-09	4.39156e-08	7.35738	-0.391042	protein_coding	chr2	91054009	91066369	+	2607	51.556	48.988	49.201	51.81	50.996	51.969	64.28	70.676	57.474	61.975
ENSMUSG00000046546	Fam43a	family with sequence similarity 43, member A [Source:MGI Symbol;Acc:MGI:2676309]	2.15189e-09	4.39306e-08	7.35723	-0.505846	protein_coding	chr16	30599723	30602797	+	3075	11.49	12.525	11.305	11.411	10.626	12.075	13.313	15.59	15.495	18.368
ENSMUSG00000056629	Fkbp2	FK506 binding protein 2 [Source:MGI Symbol;Acc:MGI:95542]	2.18599e-09	4.45825e-08	7.35084	-0.526391	protein_coding	chr19	6977741	6980461	-	663	76.624	80.931	83.902	72.137	76.327	78.222	120.102	124.106	87.021	98.561
ENSMUSG00000005881	Ergic3	ERGIC and golgi 3 [Source:MGI Symbol;Acc:MGI:1913616]	2.22026e-09	4.52365e-08	7.34451	-0.407479	protein_coding	chr2	156008045	156018279	+	2121	38.649	37.392	38.167	38.64	41.003	40.092	48.941	54.611	43.693	50.43
ENSMUSG00000021745	Ptprg	protein tyrosine phosphatase, receptor type, G [Source:MGI Symbol;Acc:MGI:97814]	2.24609e-09	4.57174e-08	7.33992	0.411979	protein_coding	chr14	11553532	12242041	+	10917	7.664	7.822	7.602	7.456	8.079	7.512	5.202	5.123	6.16	5.583
ENSMUSG00000060591	Ifitm2	interferon induced transmembrane protein 2 [Source:MGI Symbol;Acc:MGI:1933382]	2.2643e-09	4.60422e-08	7.33684	-0.773758	protein_coding	chr7	140954839	140955961	-	627	20.641	17.913	14.913	17.505	17.007	12.552	31.639	28.654	21.386	27.853
ENSMUSG00000039208	Metrnl	meteorin, glial cell differentiation regulator-like [Source:MGI Symbol;Acc:MGI:2384806]	2.34277e-09	4.75907e-08	7.32248	-0.844731	protein_coding	chr11	121701544	121716306	+	1586	9.628	7.424	6.687	8.082	7.544	4.809	13.254	14.835	10.756	11.614
ENSMUSG00000028030	Tbck	TBC1 domain containing kinase [Source:MGI Symbol;Acc:MGI:2445052]	2.36219e-09	4.79378e-08	7.31932	1.33625	protein_coding	chr3	132684144	132838506	+	4108	1.814	2.037	1.928	2.106	2.138	2.102	0.538	0.462	1.328	0.707
ENSMUSG00000059602	Syn3	synapsin III [Source:MGI Symbol;Acc:MGI:1351334]	2.37568e-09	4.81638e-08	7.31728	0.872006	protein_coding	chr10	86055125	86498896	-	12282	0.517	0.481	0.543	0.6	0.603	0.539	0.267	0.244	0.357	0.268
ENSMUSG00000037475	Thoc2	THO complex 2 [Source:MGI Symbol;Acc:MGI:2442413]	2.39481e-09	4.85038e-08	7.31422	0.524196	protein_coding	chrX	41794991	41920674	-	12666	3.152	3.587	3.339	3.371	3.088	2.81	2.04	1.858	2.483	2.175
ENSMUSG00000026641	Usf1	upstream transcription factor 1 [Source:MGI Symbol;Acc:MGI:99542]	2.39817e-09	4.85238e-08	7.31404	-0.385359	protein_coding	chr1	171411313	171419142	+	2806	19.836	19.471	19.778	20.014	20.25	20.812	24.737	27.121	22.972	25.181
ENSMUSG00000039103	Nexn	nexilin [Source:MGI Symbol;Acc:MGI:1916060]	2.44407e-09	4.94039e-08	7.30624	-0.525635	protein_coding	chr3	152236986	152266320	-	2562	6.064	6.533	5.914	6.645	5.827	5.403	9.036	8.649	7.378	8.308
ENSMUSG00000056679	Gpr173	G-protein coupled receptor 173 [Source:MGI Symbol;Acc:MGI:1918021]	2.45006e-09	4.94375e-08	7.30594	0.627299	protein_coding	chrX	152343598	152368704	-	5109	3.412	3.007	3.11	3.403	3.141	3.318	1.799	1.823	2.424	1.93
ENSMUSG00000026463	Atp2b4	ATPase, Ca++ transporting, plasma membrane 4 [Source:MGI Symbol;Acc:MGI:88111]	2.45055e-09	4.94375e-08	7.30594	0.473279	protein_coding	chr1	133702674	133801041	-	9031	7.091	6.944	6.505	6.711	7.285	7.441	4.668	4.125	5.53	4.921
ENSMUSG00000047496	Rnf152	ring finger protein 152 [Source:MGI Symbol;Acc:MGI:2443787]	2.46559e-09	4.96921e-08	7.30371	0.425679	protein_coding	chr1	105276917	105356710	-	8529	5.562	5.688	5.37	5.147	5.806	5.271	3.644	3.913	4.351	3.647
ENSMUSG00000039385	Cdh6	cadherin 6 [Source:MGI Symbol;Acc:MGI:107435]	2.47247e-09	4.97593e-08	7.30313	1.17345	protein_coding	chr15	13034200	13173639	-	2632	1.833	1.514	1.694	1.994	2.362	2.055	0.689	0.621	1.153	0.74
ENSMUSG00000018040	Rrp7a	ribosomal RNA processing 7 homolog A (S. cerevisiae) [Source:MGI Symbol;Acc:MGI:1922028]	2.47378e-09	4.97593e-08	7.30313	-0.419334	protein_coding	chr15	83113433	83122801	-	5411	14.098	13.284	12.64	14.132	14.676	14.865	17.872	19.669	16.399	17.366
ENSMUSG00000047632	Fgfbp3	fibroblast growth factor binding protein 3 [Source:MGI Symbol;Acc:MGI:1919764]	2.47841e-09	4.98037e-08	7.30274	0.814579	protein_coding	chr19	36917550	36919615	-	1772	3.398	3.435	3.591	3.346	3.345	3.439	1.758	2.192	1.481	1.984
ENSMUSG00000037270	4932438A13Rik	RIKEN cDNA 4932438A13 gene [Source:MGI Symbol;Acc:MGI:2444631]	2.48212e-09	4.98293e-08	7.30251	0.488932	protein_coding	chr3	36863106	37053033	+	26985	2.648	2.836	2.846	2.998	2.871	2.61	1.843	1.631	2.243	1.905
ENSMUSG00000034910	Pygo1	pygopus 1 [Source:MGI Symbol;Acc:MGI:1919385]	2.49271e-09	4.99931e-08	7.30109	0.404437	protein_coding	chr9	72925645	72952181	+	7916	5.426	5.327	5.332	5.333	5.425	5.027	3.851	3.513	4.217	3.736
ENSMUSG00000026987	Baz2b	bromodomain adjacent to zinc finger domain, 2B [Source:MGI Symbol;Acc:MGI:2442782]	2.53647e-09	5.0821e-08	7.29396	0.480901	protein_coding	chr2	59899363	60209839	-	17604	2.139	2.202	2.09	1.993	2.187	1.985	1.324	1.321	1.691	1.402
ENSMUSG00000028525	Pde4b	phosphodiesterase 4B, cAMP specific [Source:MGI Symbol;Acc:MGI:99557]	2.61107e-09	5.22648e-08	7.28179	0.411582	protein_coding	chr4	102087543	102607259	+	10560	11.191	11.96	11.749	11.232	11.85	12.352	8.239	7.708	9.292	8.428
ENSMUSG00000025498	Irf7	interferon regulatory factor 7 [Source:MGI Symbol;Acc:MGI:1859212]	2.62371e-09	5.24665e-08	7.28012	1.21985	protein_coding	chr7	141262706	141266481	-	3020	1.388	1.524	1.247	1.26	1.065	0.882	0.614	0.57	0.448	0.367
ENSMUSG00000027340	Slc23a2	solute carrier family 23 (nucleobase transporters), member 2 [Source:MGI Symbol;Acc:MGI:1859682]	2.63733e-09	5.26875e-08	7.27829	0.437776	protein_coding	chr2	132052496	132145108	-	7951	12.624	12.148	11.989	12.227	12.566	11.71	8.184	7.578	9.933	8.714
ENSMUSG00000026520	Pycr2	pyrroline-5-carboxylate reductase family, member 2 [Source:MGI Symbol;Acc:MGI:1277956]	2.68904e-09	5.36684e-08	7.27028	-0.461165	protein_coding	chr1	180904274	180908087	+	1598	29.355	31.787	31.153	33.338	30.785	32.681	42.401	47.679	34.796	41.036
ENSMUSG00000030717	Nupr1	nuclear protein transcription regulator 1 [Source:MGI Symbol;Acc:MGI:1891834]	2.6948e-09	5.3731e-08	7.26978	-1.41566	protein_coding	chr7	126623249	126627010	-	2452	2.076	1.226	1.253	1.928	1.843	0.938	3.651	4.843	2.141	5.174
ENSMUSG00000022490	Ppp1r1a	protein phosphatase 1, regulatory (inhibitor) subunit 1A [Source:MGI Symbol;Acc:MGI:1889595]	2.75363e-09	5.48154e-08	7.2611	-0.503907	protein_coding	chr15	103530279	103537992	-	1295	18.754	17.626	19.021	18.497	20.097	18.356	25.734	28.804	20.835	26.175
ENSMUSG00000024914	Drap1	Dr1 associated protein 1 (negative cofactor 2 alpha) [Source:MGI Symbol;Acc:MGI:1913806]	2.75453e-09	5.48154e-08	7.2611	-0.471651	protein_coding	chr19	5422805	5424979	-	1741	41.543	37.292	41.3	44.474	44.16	43.442	54.254	64.63	49.249	54.676
ENSMUSG00000031731	Ap1g1	adaptor protein complex AP-1, gamma 1 subunit [Source:MGI Symbol;Acc:MGI:101919]	2.8216e-09	5.60958e-08	7.25107	0.57172	protein_coding	chr8	109778554	109861358	+	4835	10.59	10.206	9.347	10.712	11.057	10.442	6.46	5.387	8.269	6.584
ENSMUSG00000062372	Otof	otoferlin [Source:MGI Symbol;Acc:MGI:1891247]	2.83692e-09	5.63446e-08	7.24915	0.731269	protein_coding	chr5	30367066	30461932	-	7900	3.34	3.559	3.425	2.748	4.022	3.152	1.742	1.587	2.466	1.954
ENSMUSG00000037166	Ppp1r14a	protein phosphatase 1, regulatory (inhibitor) subunit 14A [Source:MGI Symbol;Acc:MGI:1931139]	2.83961e-09	5.63446e-08	7.24915	-0.63022	protein_coding	chr7	29289320	29293390	+	531	60.711	70.414	65.872	59.971	55.07	57.536	82.889	117.382	73.207	90.822
ENSMUSG00000062209	Erbb4	v-erb-a erythroblastic leukemia viral oncogene homolog 4 (avian) [Source:MGI Symbol;Acc:MGI:104771]	2.84997e-09	5.64955e-08	7.24799	0.433535	protein_coding	chr1	68032186	69108059	-	12355	5.294	5.413	5.256	5.346	5.254	5.377	3.69	3.298	4.378	3.684
ENSMUSG00000033862	Cdk10	cyclin-dependent kinase 10 [Source:MGI Symbol;Acc:MGI:2448549]	2.89006e-09	5.7235e-08	7.24234	-0.518535	protein_coding	chr8	123224841	123232250	+	1643	16.746	16.495	17.969	16.018	17.864	16.04	22.636	28.13	20.341	21.189
ENSMUSG00000039515	Ppp2r4	protein phosphatase 2A activator, regulatory subunit B [Source:MGI Symbol;Acc:MGI:1346006]	2.91397e-09	5.76528e-08	7.23918	-0.420274	protein_coding	chr2	30416039	30447806	+	5188	39.143	37.048	36.647	38.396	39.094	41.806	52.157	54.447	44.167	47.201
ENSMUSG00000040943	Tet2	tet methylcytosine dioxygenase 2 [Source:MGI Symbol;Acc:MGI:2443298]	2.93266e-09	5.79667e-08	7.23682	0.74366	protein_coding	chr3	133463679	133544390	-	9179	1.606	1.697	1.655	1.898	1.819	1.548	0.791	0.842	1.233	1.012
ENSMUSG00000061411	8430427H17Rik	nucleolar protein 4-like [Source:MGI Symbol;Acc:MGI:1918765]	2.97425e-09	5.87322e-08	7.23112	0.410892	protein_coding	chr2	153407462	153529971	-	9083	7.307	7.048	7.159	7.422	7.74	7.238	5.323	4.792	5.855	5.053
ENSMUSG00000023795	Pisd-ps2	phosphatidylserine decarboxylase, pseudogene 2 [Source:MGI Symbol;Acc:MGI:3612472]	3.00266e-09	5.9236e-08	7.22741	0.772989	pseudogene	chr17	3076578	3084183	-	2108	9.722	11.069	11.356	8.684	11.78	10.875	5.182	4.628	7.47	6.345
ENSMUSG00000030647	Ndufc2	NADH dehydrogenase (ubiquinone) 1, subcomplex unknown, 2 [Source:MGI Symbol;Acc:MGI:1344370]	3.00786e-09	5.92816e-08	7.22708	-0.440287	protein_coding	chr7	97400003	97407802	+	754	123.237	123.395	124.931	121.018	118.602	115.402	165.969	179.089	131.065	151.894
ENSMUSG00000001285	Myg1	melanocyte proliferating gene 1 [Source:MGI Symbol;Acc:MGI:1929864]	3.02763e-09	5.96141e-08	7.22465	-0.507347	protein_coding	chr15	102331709	102338139	+	2823	7.283	6.468	6.103	6.995	6.786	6.991	9.179	10.43	8.091	9.124
ENSMUSG00000028278	Rragd	Ras-related GTP binding D [Source:MGI Symbol;Acc:MGI:1098604]	3.03132e-09	5.96295e-08	7.22454	0.400775	protein_coding	chr4	32983037	33022180	+	5173	11.409	11.171	11.197	10.972	11.005	11.25	8.303	7.219	8.934	7.845
ENSMUSG00000001289	Pfdn5	prefoldin 5 [Source:MGI Symbol;Acc:MGI:1928753]	3.03545e-09	5.96536e-08	7.22436	-0.480027	protein_coding	chr15	102326116	102331873	+	1394	55.703	55.593	53.63	51.694	49.397	50.666	73.729	83.441	58.978	65.216
ENSMUSG00000061315	Naca	nascent polypeptide-associated complex alpha polypeptide [Source:MGI Symbol;Acc:MGI:106095]	3.04607e-09	5.9805e-08	7.22326	-0.428034	protein_coding	chr10	128035346	128048637	+	7034	21.681	19.758	21.54	19.926	19.846	19.68	27.508	28.906	22.106	26.398
ENSMUSG00000067942	Zfp160	zinc finger protein 160 [Source:MGI Symbol;Acc:MGI:108187]	3.10022e-09	6.07684e-08	7.21632	0.586915	protein_coding	chr17	21008941	21028852	+	3791	6.705	7.397	7.594	6.868	6.417	5.547	4.328	3.645	4.478	4.697
ENSMUSG00000022257	Laptm4b	lysosomal-associated protein transmembrane 4B [Source:MGI Symbol;Acc:MGI:1890494]	3.10369e-09	6.07684e-08	7.21632	-0.349137	protein_coding	chr15	34238026	34284295	+	1897	86.496	84.57	82.038	85.687	80.258	81.483	104.846	106.506	93.489	101.166
ENSMUSG00000034525	BC018507	interactor of little elongation complex ELL subunit 1 [Source:MGI Symbol;Acc:MGI:2385865]	3.10402e-09	6.07684e-08	7.21632	0.521589	protein_coding	chr13	70588689	70637634	-	7675	9.411	8.634	9.357	9.326	9.994	8.424	6.007	5.148	7.394	5.89
ENSMUSG00000021079	Timm9	translocase of inner mitochondrial membrane 9 [Source:MGI Symbol;Acc:MGI:1353436]	3.13384e-09	6.12936e-08	7.21258	-0.464575	protein_coding	chr12	71123173	71136675	-	1018	26.243	27.689	28.151	25.694	24.607	23.946	35.371	38.202	29.646	34.198
ENSMUSG00000006717	Acot13	acyl-CoA thioesterase 13 [Source:MGI Symbol;Acc:MGI:1914084]	3.13689e-09	6.12948e-08	7.21258	-0.400254	protein_coding	chr13	24817948	24831517	-	721	58.694	56.884	58.6	56.001	55.799	56.536	72.424	81.245	66.03	68.266
ENSMUSG00000030035	Wbp1	WW domain binding protein 1 [Source:MGI Symbol;Acc:MGI:104710]	3.17152e-09	6.18655e-08	7.20855	-0.431905	protein_coding	chr6	83119044	83121559	-	2079	20.275	20.86	19.739	19.44	21.89	22.169	28.664	29.046	24.004	25.237
ENSMUSG00000029642	Polr1d	polymerase (RNA) I polypeptide D [Source:MGI Symbol;Acc:MGI:108403]	3.17212e-09	6.18655e-08	7.20855	-0.506641	protein_coding	chr5	147077050	147111361	+	1985	12.067	12.229	13.259	12.007	12.51	12.931	16.253	20.192	14.667	16.807
ENSMUSG00000027309	4930402H24Rik	RIKEN cDNA 4930402H24 gene [Source:MGI Symbol;Acc:MGI:1923029]	3.20145e-09	6.2378e-08	7.20497	0.444687	protein_coding	chr2	130706200	130906406	-	10659	18.359	19.33	19.953	19.613	19.201	20.037	12.954	11.877	15.007	14.649
ENSMUSG00000035840	Lysmd3	LysM, putative peptidoglycan-binding, domain containing 3 [Source:MGI Symbol;Acc:MGI:1915906]	3.26394e-09	6.35021e-08	7.19721	0.854858	protein_coding	chr13	81657806	81671888	+	3124	2.013	2.667	2.273	2.359	2.279	2.222	1.161	1.116	1.523	1.04
ENSMUSG00000046982	Tshz1	teashirt zinc finger family member 1 [Source:MGI Symbol;Acc:MGI:1346031]	3.26533e-09	6.35021e-08	7.19721	0.628164	protein_coding	chr18	84011628	84086404	-	5655	9.084	9.002	8.895	8.677	10.182	9.542	4.847	4.769	7.345	5.832
ENSMUSG00000021339	Mrs2	MRS2 magnesium homeostasis factor homolog (S. cerevisiae) [Source:MGI Symbol;Acc:MGI:2685748]	3.29228e-09	6.39656e-08	7.19405	0.63055	protein_coding	chr13	24992483	25020379	-	2035	7.847	8.599	7.616	8.995	8.49	8.548	4.632	4.902	6.267	4.77
ENSMUSG00000045767	B230219D22Rik	RIKEN cDNA B230219D22 gene [Source:MGI Symbol;Acc:MGI:1925771]	3.34818e-09	6.49902e-08	7.18715	0.407883	protein_coding	chr13	55693124	55703499	+	4651	29.149	29.633	30.333	26.733	27.831	27.629	20.894	18.375	22.561	20.344
ENSMUSG00000027371	Fahd2a	fumarylacetoacetate hydrolase domain containing 2A [Source:MGI Symbol;Acc:MGI:1915376]	3.35946e-09	6.51474e-08	7.1861	-0.468844	protein_coding	chr2	127436215	127444565	-	1463	14.872	13.15	13.167	13.416	14.182	12.331	18.547	19.19	15.92	17.84
ENSMUSG00000003226	Ranbp2	RAN binding protein 2 [Source:MGI Symbol;Acc:MGI:894323]	3.38571e-09	6.55946e-08	7.18313	0.478674	protein_coding	chr10	58446852	58494155	+	9477	8.078	8.151	8.441	8.508	8.326	7.308	5.427	4.704	6.469	5.682
ENSMUSG00000038421	Fcrla	Fc receptor-like A [Source:MGI Symbol;Acc:MGI:2138647]	3.4099e-09	6.60008e-08	7.18045	-2.50553	protein_coding	chr1	170917576	170927583	-	1745	0	0.062	0.025	0.046	0.021	0.023	0.339	0.152	0.211	0.372
ENSMUSG00000061601	Pclo	piccolo (presynaptic cytomatrix protein) [Source:MGI Symbol;Acc:MGI:1349390]	3.44398e-09	6.6596e-08	7.17655	0.652637	protein_coding	chr5	14514918	14860184	+	19182	2.361	2.425	2.385	2.404	2.369	2.485	1.46	1.135	1.95	1.295
ENSMUSG00000040612	Ildr2	immunoglobulin-like domain containing receptor 2 [Source:MGI Symbol;Acc:MGI:1196370]	3.44714e-09	6.6596e-08	7.17655	0.451179	protein_coding	chr1	166254139	166316823	+	8251	5.693	5.432	5.514	6.19	5.787	5.508	4.101	3.445	3.891	4.451
ENSMUSG00000020440	Arf5	ADP-ribosylation factor 5 [Source:MGI Symbol;Acc:MGI:99434]	3.48509e-09	6.72659e-08	7.17221	-0.486924	protein_coding	chr6	28423560	28426602	+	1116	83.113	83.629	87.083	78.82	84.147	85.853	118.494	132.033	90.976	107.486
ENSMUSG00000020288	Ahsa2	AHA1, activator of heat shock protein ATPase 2 [Source:MGI Symbol;Acc:MGI:1916133]	3.5795e-09	6.89985e-08	7.16116	-0.348522	protein_coding	chr11	23487882	23498030	-	4532	10.116	10.225	10.163	9.581	9.962	9.297	12.279	12.039	11.455	12.336
ENSMUSG00000036760	Kcnk9	potassium channel, subfamily K, member 9 [Source:MGI Symbol;Acc:MGI:3521816]	3.58159e-09	6.89985e-08	7.16116	1.59394	protein_coding	chr15	72512119	72546279	-	1209	8.063	7.821	7.018	9.873	9.926	9.881	1.892	1.241	5.155	2.687
ENSMUSG00000050714	Zbtb26	zinc finger and BTB domain containing 26 [Source:MGI Symbol;Acc:MGI:2444402]	3.60339e-09	6.93535e-08	7.15893	0.63507	protein_coding	chr2	37432168	37443121	-	5267	2.432	2.731	2.63	2.365	2.656	2.46	1.558	1.324	1.58	1.785
ENSMUSG00000036676	Tmtc3	transmembrane and tetratricopeptide repeat containing 3 [Source:MGI Symbol;Acc:MGI:3036255]	3.6228e-09	6.96617e-08	7.15701	0.755683	protein_coding	chr10	100443902	100487350	-	8939	1.69	1.629	1.472	1.73	1.719	1.54	0.75	0.77	1.184	0.966
ENSMUSG00000024924	Vldlr	very low density lipoprotein receptor [Source:MGI Symbol;Acc:MGI:98935]	3.72241e-09	7.151e-08	7.14563	0.383291	protein_coding	chr19	27216484	27254231	+	10068	10.505	11.019	11.123	11.04	10.738	10.795	7.846	7.252	8.683	8.047
ENSMUSG00000001666	Ddt	D-dopachrome tautomerase [Source:MGI Symbol;Acc:MGI:1298381]	3.7576e-09	7.21186e-08	7.14195	-0.457719	protein_coding	chr10	75771230	75773414	-	773	57.715	55.775	60.034	55.187	52.7	52.211	78.266	81.89	60.951	70.842
ENSMUSG00000024026	Glo1	glyoxalase 1 [Source:MGI Symbol;Acc:MGI:95742]	3.80272e-09	7.29163e-08	7.13718	-0.35765	protein_coding	chr17	30592866	30612659	-	1935	57.546	57.613	56.623	57.403	53.556	55.877	70.318	74.438	63.723	67.857
ENSMUSG00000047910	Pcdhb16	protocadherin beta 16 [Source:MGI Symbol;Acc:MGI:2136752]	3.81276e-09	7.30405e-08	7.13644	0.769434	protein_coding	chr18	37477768	37483035	+	5268	1.478	1.375	1.29	1.27	1.29	1.195	0.644	0.754	0.856	0.682
ENSMUSG00000018501	Ncor1	nuclear receptor co-repressor 1 [Source:MGI Symbol;Acc:MGI:1349717]	3.86577e-09	7.3987e-08	7.13084	0.495251	protein_coding	chr11	62316426	62458541	-	12811	8.04	8.088	7.687	7.901	8.07	7.542	5.049	4.455	6.456	5.399
ENSMUSG00000042156	Dzip1	DAZ interacting protein 1 [Source:MGI Symbol;Acc:MGI:1914311]	3.87228e-09	7.40216e-08	7.13064	0.392779	protein_coding	chr14	118875520	118925314	-	4744	27.834	31.564	28.635	29.105	30.759	28.219	20.094	20.778	23.251	21.242
ENSMUSG00000020220	Vps13d	vacuolar protein sorting 13 D (yeast) [Source:MGI Symbol;Acc:MGI:2448530]	3.8748e-09	7.40216e-08	7.13064	0.594823	protein_coding	chr4	144972622	145195005	-	24771	2.847	2.63	2.634	2.898	2.87	2.723	1.597	1.388	2.228	1.776
ENSMUSG00000068299	1700019G17Rik	RIKEN cDNA 1700019G17 gene [Source:MGI Symbol;Acc:MGI:1922791]	3.96673e-09	7.57073e-08	7.12086	0.536915	protein_coding	chr6	85899051	85904884	-	3223	4.645	4.733	4.526	5.009	4.239	4.558	3.231	3.027	2.964	2.929
ENSMUSG00000021156	Zmynd11	zinc finger, MYND domain containing 11 [Source:MGI Symbol;Acc:MGI:1913755]	3.99115e-09	7.61027e-08	7.1186	0.421234	protein_coding	chr13	9684836	9765321	-	7055	16.458	16.526	16.978	15.653	16.943	15.674	10.828	10.731	13.322	11.792
ENSMUSG00000050552	Lamtor4	late endosomal/lysosomal adaptor, MAPK and MTOR activator 4 [Source:MGI Symbol;Acc:MGI:1913346]	4.00396e-09	7.62759e-08	7.11761	-0.511892	protein_coding	chr5	138255608	138259398	+	1176	31.402	30.716	30.7	33.891	31.628	33.735	43.698	52.513	35.95	42.406
ENSMUSG00000031189	Aff2	AF4/FMR2 family, member 2 [Source:MGI Symbol;Acc:MGI:1202294]	4.02568e-09	7.66187e-08	7.11567	1.89431	protein_coding	chrX	69360294	69868037	+	7267	0.682	0.748	0.542	0.816	0.975	0.789	0.136	0.055	0.378	0.195
ENSMUSG00000071456	1110002L01Rik	RIKEN cDNA 1110002L01 gene [Source:MGI Symbol;Acc:MGI:1915821]	4.05351e-09	7.70768e-08	7.11308	0.532681	protein_coding	chr12	3403878	3427011	-	4131	3.592	3.464	3.332	3.636	3.623	3.595	2.463	2.159	2.343	2.377
ENSMUSG00000022105	Rb1	retinoblastoma 1 [Source:MGI Symbol;Acc:MGI:97874]	4.06701e-09	7.72618e-08	7.11203	0.405186	protein_coding	chr14	73183673	73325822	-	6015	8.07	8.065	8.406	7.219	7.926	7.381	6.222	5.357	5.481	5.565
ENSMUSG00000030657	Xylt1	xylosyltransferase 1 [Source:MGI Symbol;Acc:MGI:2451073]	4.10189e-09	7.78524e-08	7.10873	1.60801	protein_coding	chr7	117380979	117667751	+	3822	0.958	1.175	0.77	1.017	1.4	1.151	0.258	0.15	0.579	0.33
ENSMUSG00000031162	Gata1	GATA binding protein 1 [Source:MGI Symbol;Acc:MGI:95661]	4.11626e-09	7.8053e-08	7.10761	-2.64386	protein_coding	chrX	7959260	7978071	-	2438	0.041	0.045	0	0	0.015	0	0.178	0.091	0.185	0.266
ENSMUSG00000035936	Aldh5a1	aldhehyde dehydrogenase family 5, subfamily A1 [Source:MGI Symbol;Acc:MGI:2441982]	4.12061e-09	7.80632e-08	7.10755	0.430654	protein_coding	chr13	24907579	24937661	-	5647	28.285	29.301	29.268	30.26	32.325	32.183	20.477	19.926	23.781	21.628
ENSMUSG00000039456	Morc3	microrchidia 3 [Source:MGI Symbol;Acc:MGI:2136841]	4.1247e-09	7.80686e-08	7.10752	0.496767	protein_coding	chr16	93832121	93876072	+	4178	5.693	6.088	6.175	6.05	5.788	5.274	4.116	3.423	4.122	4.153
ENSMUSG00000013663	Pten	phosphatase and tensin homolog [Source:MGI Symbol;Acc:MGI:109583]	4.14446e-09	7.83469e-08	7.10598	0.40907	protein_coding	chr19	32757497	32826160	+	11507	9.437	9.194	8.679	9.172	9.229	8.274	6.33	5.735	7.152	6.645
ENSMUSG00000015994	Fnta	farnesyltransferase, CAAX box, alpha [Source:MGI Symbol;Acc:MGI:104683]	4.14704e-09	7.83469e-08	7.10598	-0.39116	protein_coding	chr8	25998729	26015601	-	1874	81.61	88.218	82.282	82.1	79.429	75.915	107.437	111.676	91.245	98.472
ENSMUSG00000059890	Ube4a	ubiquitination factor E4A [Source:MGI Symbol;Acc:MGI:2154580]	4.15581e-09	7.84405e-08	7.10546	0.362895	protein_coding	chr9	44923131	44965600	-	8635	10.846	11.614	11.445	11.745	11.553	11.189	8.272	8.062	8.947	8.577
ENSMUSG00000036800	Fam135b	family with sequence similarity 135, member B [Source:MGI Symbol;Acc:MGI:1917613]	4.16643e-09	7.85686e-08	7.10475	1.37329	protein_coding	chr15	71445678	71727838	-	4623	0.741	0.807	0.749	0.849	0.907	0.856	0.205	0.229	0.523	0.231
ENSMUSG00000044519	Zfp488	zinc finger protein 488 [Source:MGI Symbol;Acc:MGI:2686052]	4.22432e-09	7.95872e-08	7.09916	0.731128	protein_coding	chr14	33967070	33978764	-	4301	7.008	7.118	7.066	6.948	7.37	7.573	3.723	2.956	5.53	4.283
ENSMUSG00000045665	Mfsd5	major facilitator superfamily domain containing 5 [Source:MGI Symbol;Acc:MGI:2145901]	4.24548e-09	7.99124e-08	7.09739	-0.426737	protein_coding	chr15	102279456	102281744	+	1742	21.81	20.549	21.52	22.81	21.704	22.357	28.979	31.042	24.34	27.641
ENSMUSG00000037894	H2afz	H2A histone family, member Z [Source:MGI Symbol;Acc:MGI:1888388]	4.26334e-09	8.00913e-08	7.09641	-0.395347	protein_coding	chr3	137864487	137866922	+	1776	36.847	37.047	35.928	35.229	34.62	33.973	47.145	47.498	38.396	45.896
ENSMUSG00000029211	Gabra4	gamma-aminobutyric acid (GABA) A receptor, subunit alpha 4 [Source:MGI Symbol;Acc:MGI:95616]	4.2661e-09	8.00913e-08	7.09641	0.422901	protein_coding	chr5	71569734	71658308	-	4123	7.351	8.058	7.402	7.189	7.198	6.93	5.692	5.043	5.022	5.2
ENSMUSG00000063887	Nlgn1	neuroligin 1 [Source:MGI Symbol;Acc:MGI:2179435]	4.26669e-09	8.00913e-08	7.09641	0.386754	protein_coding	chr3	25431811	26133734	-	4359	8.441	8.187	7.935	7.995	8.267	7.787	5.845	5.965	6.265	5.584
ENSMUSG00000073647	Gm10557	predicted gene 10557 [Source:MGI Symbol;Acc:MGI:3708638]	4.32921e-09	8.11904e-08	7.0905	1.44252	pseudogene	chr18	4198216	4198969	-	750	7.319	6.908	6.407	5.982	6.314	5.919	2.261	1.001	3.937	1.732
ENSMUSG00000035745	Grin3b	glutamate receptor, ionotropic, NMDA3B [Source:MGI Symbol;Acc:MGI:2150393]	4.35292e-09	8.15606e-08	7.08852	-0.962847	protein_coding	chr10	79970715	79977190	+	3296	0.696	0.561	0.709	0.62	0.833	0.759	1.544	1.353	1.232	1.113
ENSMUSG00000018858	Ict1	immature colon carcinoma transcript 1 [Source:MGI Symbol;Acc:MGI:1915822]	4.36229e-09	8.16617e-08	7.08798	-0.468972	protein_coding	chr11	115403752	115412674	+	3332	10.184	9.373	9.289	9.918	9.655	9.981	14.003	14.692	11.31	11.526
ENSMUSG00000021982	Cdadc1	cytidine and dCMP deaminase domain containing 1 [Source:MGI Symbol;Acc:MGI:1919141]	4.41414e-09	8.25569e-08	7.08325	-0.374267	protein_coding	chr14	59560896	59597836	-	1901	15.278	15.838	15.143	14.876	14.508	14.267	19.294	17.857	18.356	18.715
ENSMUSG00000005161	Prdx2	peroxiredoxin 2 [Source:MGI Symbol;Acc:MGI:109486]	4.44217e-09	8.30055e-08	7.08089	-0.439745	protein_coding	chr8	84969587	84974834	+	3050	91.386	92.026	92.029	96.909	91.764	93.698	128.598	137.205	102.11	114.204
ENSMUSG00000036138	Acaa1a	acetyl-Coenzyme A acyltransferase 1A [Source:MGI Symbol;Acc:MGI:2148491]	4.45349e-09	8.31307e-08	7.08024	-0.394148	protein_coding	chr9	119339676	119350299	+	4414	8.607	8.372	8.16	8.04	8.32	7.927	10.633	11.131	9.048	10.562
ENSMUSG00000044676	Zfp612	zinc finger protein 612 [Source:MGI Symbol;Acc:MGI:2443465]	4.45698e-09	8.31307e-08	7.08024	1.25554	protein_coding	chr8	110079764	110090181	+	2301	11.885	10.864	10.291	11.524	12.08	10.717	3.925	2.379	7.912	3.687
ENSMUSG00000021217	Tshz3	teashirt zinc finger family member 3 [Source:MGI Symbol;Acc:MGI:2442819]	4.46293e-09	8.31524e-08	7.08013	0.47418	protein_coding	chr7	36698118	36773545	+	5448	4.891	4.529	4.521	4.404	5.029	4.652	3.149	2.998	3.568	3.121
ENSMUSG00000057406	Whsc1	Wolf-Hirschhorn syndrome candidate 1 (human) [Source:MGI Symbol;Acc:MGI:1276574]	4.46625e-09	8.31524e-08	7.08013	0.357921	protein_coding	chr5	33820725	33897975	+	15898	6.914	6.937	6.546	6.843	7.057	6.659	5.12	4.751	5.435	5.036
ENSMUSG00000054091	1810037I17Rik	RIKEN cDNA 1810037I17 gene [Source:MGI Symbol;Acc:MGI:1914954]	4.51163e-09	8.39213e-08	7.07613	-0.470545	protein_coding	chr3	122924362	122926193	+	1010	80.142	79.42	85.164	83.721	81.133	87.87	107.423	130.199	92.648	109.043
ENSMUSG00000036352	Ubac1	ubiquitin associated domain containing 1 [Source:MGI Symbol;Acc:MGI:1920995]	4.53567e-09	8.4292e-08	7.07421	-0.398822	protein_coding	chr2	25998543	26021747	-	2632	23.46	23.911	22.73	23.878	24.281	21.59	30.973	32.151	25.831	28.457
ENSMUSG00000051627	Hist1h1e	histone cluster 1, H1e [Source:MGI Symbol;Acc:MGI:1931527]	4.54719e-09	8.44296e-08	7.07351	1.28951	protein_coding	chr13	23621755	23622502	-	748	3.247	3.052	3.53	2.303	3.189	3.615	1.424	0.944	1.48	0.971
ENSMUSG00000006731	B4galnt1	beta-1,4-N-acetyl-galactosaminyl transferase 1 [Source:MGI Symbol;Acc:MGI:1342057]	4.56636e-09	8.47089e-08	7.07207	-0.360897	protein_coding	chr10	127165156	127172340	+	2474	21.503	22.377	20.665	21.76	23.406	21.435	26.782	26.514	25.889	28.066
ENSMUSG00000014313	Cox6c	cytochrome c oxidase subunit VIc [Source:MGI Symbol;Acc:MGI:104614]	4.57605e-09	8.47485e-08	7.07187	-0.455768	protein_coding	chr15	35925886	35938246	-	3567	78.159	78.728	76.87	72.936	71.492	72.888	108.71	110.388	81.632	93.377
ENSMUSG00000022053	Ebf2	early B cell factor 2 [Source:MGI Symbol;Acc:MGI:894332]	4.57676e-09	8.47485e-08	7.07187	0.601744	protein_coding	chr14	67233292	67430918	+	6928	3.304	3.195	2.824	2.654	3.245	3.163	1.953	1.708	2.267	1.776
ENSMUSG00000080316	4930546H06Rik	sperm acrosome associated 6 [Source:MGI Symbol;Acc:MGI:1922452]	4.71462e-09	8.72227e-08	7.05937	0.685286	protein_coding	chr17	17830719	17843009	+	6897	1.92	2.154	2.04	2.068	2.306	1.691	1.069	1.382	1.284	1.069
ENSMUSG00000003037	Rab8a	RAB8A, member RAS oncogene family [Source:MGI Symbol;Acc:MGI:96960]	4.77352e-09	8.82327e-08	7.05437	-0.357901	protein_coding	chr8	72161200	72183904	+	4678	9.601	9.116	9.587	9.89	9.458	9.507	12.09	11.927	10.79	11.853
ENSMUSG00000036560	Lgi4	leucine-rich repeat LGI family, member 4 [Source:MGI Symbol;Acc:MGI:2180197]	4.77894e-09	8.82534e-08	7.05427	0.353889	protein_coding	chr7	31059342	31070935	+	4584	12.94	13.025	12.551	13.186	13.145	13.523	9.559	9.428	10.055	9.995
ENSMUSG00000092035	Peg10	paternally expressed 10 [Source:MGI Symbol;Acc:MGI:2157785]	4.82911e-09	8.90242e-08	7.05049	0.516021	protein_coding	chr6	4747306	4760517	+	6667	11.857	12.738	13.96	13.17	13.43	14.28	8.235	7.555	9.995	9.589
ENSMUSG00000021917	Spcs1	signal peptidase complex subunit 1 homolog (S. cerevisiae) [Source:MGI Symbol;Acc:MGI:1916269]	4.82936e-09	8.90242e-08	7.05049	-0.44893	protein_coding	chr14	30999826	31001672	-	1546	62.729	68.923	66.138	75.759	70.726	67.508	88.19	102.505	78.165	89.257
ENSMUSG00000094483	Purb	purine rich element binding protein B [Source:MGI Symbol;Acc:MGI:1338779]	4.84754e-09	8.92792e-08	7.04925	0.370163	protein_coding	chr11	6467599	6476076	-	8478	56.649	57.483	55.003	54.66	54.689	53.993	39.444	38.087	44.575	41.595
ENSMUSG00000032615	Nt5m	5',3'-nucleotidase, mitochondrial [Source:MGI Symbol;Acc:MGI:1917127]	4.87926e-09	8.97828e-08	7.04681	-0.386072	protein_coding	chr11	59839447	59880968	+	3361	13.323	12.817	12.957	13.169	12.809	13.185	16.123	18.256	14.97	15.804
ENSMUSG00000079480	Pin4	protein (peptidyl-prolyl cis/trans isomerase) NIMA-interacting, 4 (parvulin) [Source:MGI Symbol;Acc:MGI:1916963]	4.92386e-09	9.05223e-08	7.04324	-0.640606	protein_coding	chrX	102119447	102127669	+	651	15.638	15.193	15.893	15.321	18.656	19.404	22.961	27.462	22.928	26.239
ENSMUSG00000083282	Ctsf	cathepsin F [Source:MGI Symbol;Acc:MGI:1861434]	4.96742e-09	9.12413e-08	7.03981	-0.406065	protein_coding	chr19	4855129	4860912	+	1975	24.257	24.563	23.848	25.311	25.769	25.707	29.215	34.979	28.86	33.087
ENSMUSG00000026565	Pou2f1	POU domain, class 2, transcription factor 1 [Source:MGI Symbol;Acc:MGI:101898]	4.99452e-09	9.1657e-08	7.03783	0.640388	protein_coding	chr1	165865154	166002678	-	16597	0.934	0.976	0.858	1.072	0.978	0.992	0.563	0.5	0.699	0.608
ENSMUSG00000049422	Chchd10	coiled-coil-helix-coiled-coil-helix domain containing 10 [Source:MGI Symbol;Acc:MGI:2143558]	5.04358e-09	9.24746e-08	7.03398	-0.459743	protein_coding	chr10	75935573	75937725	+	939	127.124	129.257	119.449	120.765	114.675	116.864	161.705	187.807	132.624	155.583
ENSMUSG00000009549	Srp14	signal recognition particle 14 [Source:MGI Symbol;Acc:MGI:107169]	5.11414e-09	9.36847e-08	7.02833	-0.437388	protein_coding	chr2	118475850	118479711	-	1195	88.421	86.286	91.035	82.391	85.481	90.714	120.661	127.22	95.531	109.11
ENSMUSG00000006941	Eif1b	eukaryotic translation initiation factor 1B [Source:MGI Symbol;Acc:MGI:1916219]	5.15401e-09	9.42983e-08	7.0255	-0.414018	protein_coding	chr9	120492606	120495327	+	917	115.154	121.651	118.114	121.348	117.151	116.807	152.381	174.116	132.452	143.897
ENSMUSG00000021476	Habp4	hyaluronic acid binding protein 4 [Source:MGI Symbol;Acc:MGI:1891713]	5.15683e-09	9.42983e-08	7.0255	-0.358526	protein_coding	chr13	64161866	64186536	+	2566	76.988	77.812	75.09	80.253	78.97	79.475	88.854	101.05	97.272	95.372
ENSMUSG00000043940	Wdfy3	WD repeat and FYVE domain containing 3 [Source:MGI Symbol;Acc:MGI:1096875]	5.23923e-09	9.57198e-08	7.019	0.457824	protein_coding	chr5	101832956	102069921	-	15351	8.201	8.987	8.48	9.234	9.065	9.239	6.038	5.498	7.186	5.945
ENSMUSG00000062647	Rpl7a	ribosomal protein L7A [Source:MGI Symbol;Acc:MGI:1353472]	5.29494e-09	9.66515e-08	7.01479	-0.414071	protein_coding	chr2	26910764	26913318	+	1781	149.72	142.725	145.789	154.939	156.337	155.226	190.11	218.583	171.505	187.81
ENSMUSG00000054958	Nt5c1a	5'-nucleotidase, cytosolic IA [Source:MGI Symbol;Acc:MGI:2155700]	5.29998e-09	9.66574e-08	7.01476	1.47463	protein_coding	chr4	123201504	123216275	+	1220	1.909	2.019	1.703	1.839	1.837	1.687	0.711	0.289	1.042	0.407
ENSMUSG00000018822	Sfrp5	secreted frizzled-related sequence protein 5 [Source:MGI Symbol;Acc:MGI:1860298]	5.34494e-09	9.73908e-08	7.01148	-1.54502	protein_coding	chr19	42197971	42202252	-	1900	4.885	3.051	1.823	4.659	2.492	1.359	8.428	11.315	7.424	6.818
ENSMUSG00000027274	Mkks	McKusick-Kaufman syndrome [Source:MGI Symbol;Acc:MGI:1891836]	5.49326e-09	1.00005e-07	6.99998	-0.426603	protein_coding	chr2	136873780	136891389	-	3227	10.495	12.361	11.04	11.06	10.272	10.493	15.253	14.117	12.427	14.459
ENSMUSG00000078700	D030028A08Rik	RIKEN cDNA D030028A08 gene [Source:MGI Symbol;Acc:MGI:2441931]	5.55618e-09	1.0106e-07	6.99542	1.00394	processed_transcript	chr11	96916270	96965060	+	6230	0.796	0.901	0.674	0.752	0.795	0.719	0.329	0.276	0.5	0.35
ENSMUSG00000028062	Lamtor2	late endosomal/lysosomal adaptor, MAPK and MTOR activator 2 [Source:MGI Symbol;Acc:MGI:1932697]	5.59514e-09	1.01679e-07	6.99277	-0.423481	protein_coding	chr3	88549819	88553074	-	1218	27.315	27.991	28.255	28.579	27.659	28.298	38.176	38.96	30.502	36.049
ENSMUSG00000074024	4632427E13Rik	RIKEN cDNA 4632427E13 gene [Source:MGI Symbol;Acc:MGI:1915436]	5.66631e-09	1.02881e-07	6.98766	1.23557	antisense	chr7	92734166	92741468	-	7303	0.342	0.367	0.385	0.274	0.401	0.287	0.097	0.151	0.14	0.157
ENSMUSG00000042043	Tbca	tubulin cofactor A [Source:MGI Symbol;Acc:MGI:107549]	5.67581e-09	1.02962e-07	6.98732	-0.408567	protein_coding	chr13	94788943	94842899	+	503	82.677	87.443	94.669	79.157	86.45	81.6	115.103	113.56	97.337	107.045
ENSMUSG00000097767	Miat	myocardial infarction associated transcript (non-protein coding) [Source:MGI Symbol;Acc:MGI:2444886]	5.70398e-09	1.03382e-07	6.98555	0.792237	lincRNA	chr5	112213228	112229395	-	9293	17.628	20.316	21.135	19.362	23.548	14.262	8.288	9.847	14.16	10.358
ENSMUSG00000045967	Gpr158	G protein-coupled receptor 158 [Source:MGI Symbol;Acc:MGI:2441697]	5.73751e-09	1.03898e-07	6.98339	0.449565	protein_coding	chr2	21367542	21830547	+	8170	7.305	7.357	7.142	7.452	7.207	7.178	5.078	4.29	5.953	5.014
ENSMUSG00000038608	Dock10	dedicator of cytokinesis 10 [Source:MGI Symbol;Acc:MGI:2146320]	5.81e-09	1.05118e-07	6.97832	0.427834	protein_coding	chr1	80501073	80758553	-	7303	14.805	16.719	16.686	16.307	15.71	17.347	12.167	10.191	12.313	11.533
ENSMUSG00000097750	Gm4673	predicted gene 4673 [Source:MGI Symbol;Acc:MGI:3782854]	5.83803e-09	1.05532e-07	6.97662	1.21022	antisense	chr7	30957409	30961619	+	3660	0.654	0.663	0.84	0.908	0.711	0.618	0.216	0.302	0.314	0.345
ENSMUSG00000066406	Akap13	A kinase (PRKA) anchor protein 13 [Source:MGI Symbol;Acc:MGI:2676556]	5.93591e-09	1.07207e-07	6.96978	0.593202	protein_coding	chr7	75455534	75754609	+	15203	1.759	1.883	1.583	1.628	1.828	1.603	1.012	0.888	1.305	1.129
ENSMUSG00000090862	Rps13	ribosomal protein S13 [Source:MGI Symbol;Acc:MGI:1915302]	5.94395e-09	1.07258e-07	6.96957	-0.489785	protein_coding	chr7	116331507	116334190	-	582	134.677	128.052	128.529	126.018	135.704	132.31	178.696	211.233	141.124	171.57
ENSMUSG00000074212	Dnajb14	DnaJ (Hsp40) homolog, subfamily B, member 14 [Source:MGI Symbol;Acc:MGI:1917854]	5.99841e-09	1.08145e-07	6.96599	0.357114	protein_coding	chr3	137867675	137916557	+	12553	8.012	8.283	8.076	8.434	8.256	8.288	6.089	5.728	6.497	6.21
ENSMUSG00000044550	Tceal3	transcription elongation factor A (SII)-like 3 [Source:MGI Symbol;Acc:MGI:1913354]	6.04971e-09	1.08974e-07	6.96268	-0.373582	protein_coding	chrX	136590842	136668378	+	3546	22.283	21.201	22.402	21.914	21.325	21.306	29.296	28.582	24.932	24.84
ENSMUSG00000033458	Fan1	FANCD2/FANCI-associated nuclease 1 [Source:MGI Symbol;Acc:MGI:3045266]	6.09991e-09	1.09782e-07	6.95947	0.731183	protein_coding	chr7	64346758	64374095	-	5289	2.334	2.158	1.964	2.257	2.078	2.221	1.171	1.018	1.589	1.192
ENSMUSG00000022305	Lrp12	low density lipoprotein-related protein 12 [Source:MGI Symbol;Acc:MGI:2443132]	6.12112e-09	1.10067e-07	6.95834	0.40181	protein_coding	chr15	39870603	39943994	-	4574	12.256	11.984	12.02	12.646	12.439	12.856	8.778	8.058	9.79	9.132
ENSMUSG00000022197	Pdzd2	PDZ domain containing 2 [Source:MGI Symbol;Acc:MGI:1922394]	6.17243e-09	1.10893e-07	6.9551	0.623326	protein_coding	chr15	12357054	12592556	-	13413	2.694	2.288	2.188	2.225	2.797	2.425	1.529	1.188	1.816	1.499
ENSMUSG00000030059	Tmf1	TATA element modulatory factor 1 [Source:MGI Symbol;Acc:MGI:2684999]	6.22843e-09	1.11801e-07	6.95155	0.595751	protein_coding	chr6	97155266	97179124	-	3465	12.05	11.617	12.056	11.93	10.933	11.17	6.522	5.758	9.018	8.04
ENSMUSG00000046404	Yod1	YOD1 OTU deubiquitinating enzyme 1 homologue (S. cerevisiae) [Source:MGI Symbol;Acc:MGI:2442596]	6.25686e-09	1.12152e-07	6.95019	1.06831	protein_coding	chr1	130717327	130722055	+	3825	1.148	1.364	1.041	1.194	1.125	1.235	0.546	0.358	0.75	0.48
ENSMUSG00000030779	Rbbp6	retinoblastoma binding protein 6 [Source:MGI Symbol;Acc:MGI:894835]	6.25889e-09	1.12152e-07	6.95019	0.374821	protein_coding	chr7	122965686	123002557	+	8752	10.746	10.155	10.812	10.366	10.428	9.762	7.467	7.313	8.354	7.427
ENSMUSG00000001911	Nfix	nuclear factor I/X [Source:MGI Symbol;Acc:MGI:97311]	6.2772e-09	1.12344e-07	6.94945	0.508697	protein_coding	chr8	84699876	84800344	-	7351	7.753	8.083	7.455	8.664	8.551	9.399	5.349	5.038	6.549	5.401
ENSMUSG00000064367	mt-Nd5	mitochondrially encoded NADH dehydrogenase 5 [Source:MGI Symbol;Acc:MGI:102496]	6.28128e-09	1.12344e-07	6.94945	0.794447	protein_coding	chrM	11742	13565	+	1824	2289.02	2400.24	2582.06	2235.34	2714.23	2485.74	1259.22	931.549	1896.21	1308.79
ENSMUSG00000027245	Hypk	huntingtin interacting protein K [Source:MGI Symbol;Acc:MGI:1914943]	6.28608e-09	1.12344e-07	6.94945	-0.526519	protein_coding	chr2	121453290	121458672	+	5278	4.412	4.517	4.856	4.144	4.691	4.359	6.352	7.444	5.221	5.763
ENSMUSG00000057551	Zfp317	zinc finger protein 317 [Source:MGI Symbol;Acc:MGI:107775]	6.34089e-09	1.13225e-07	6.94606	0.743059	protein_coding	chr9	19641224	19648048	+	1824	6.785	7.568	6.906	7.137	6.441	6.262	3.741	3.074	4.991	3.792
ENSMUSG00000031807	Pgls	6-phosphogluconolactonase [Source:MGI Symbol;Acc:MGI:1913421]	6.37395e-09	1.13717e-07	6.94418	-0.534634	protein_coding	chr8	71592176	71601092	+	3770	8.781	8.226	8.876	7.969	8.725	8.232	12.062	14.355	9.398	11.099
ENSMUSG00000090137	Uba52	ubiquitin A-52 residue ribosomal protein fusion product 1 [Source:MGI Symbol;Acc:MGI:98887]	6.38684e-09	1.13848e-07	6.94368	-0.415452	protein_coding	chr8	70508263	70510801	-	1498	48.171	44.115	45.919	43.586	49.273	44.562	67.479	55.812	57.566	53.342
ENSMUSG00000026494	Kif26b	kinesin family member 26B [Source:MGI Symbol;Acc:MGI:2447076]	6.39934e-09	1.13972e-07	6.9432	0.767115	protein_coding	chr1	178529125	178932855	+	7820	1.251	1.404	1.201	1.342	1.502	1.584	0.762	0.627	0.902	0.801
ENSMUSG00000063626	Unc5d	unc-5 homolog D (C. elegans) [Source:MGI Symbol;Acc:MGI:2389364]	6.40908e-09	1.14046e-07	6.94292	0.556551	protein_coding	chr8	28646717	29219338	-	8922	2.256	2.197	2.174	2.11	2.338	2.017	1.503	1.222	1.627	1.311
ENSMUSG00000024697	Gna14	guanine nucleotide binding protein, alpha 14 [Source:MGI Symbol;Acc:MGI:95769]	6.5696e-09	1.16801e-07	6.93255	-0.983198	protein_coding	chr19	16435667	16610818	+	3383	1.052	0.9	0.883	0.841	0.962	0.859	2.46	1.553	1.43	1.514
ENSMUSG00000033624	Pdpr	pyruvate dehydrogenase phosphatase regulatory subunit [Source:MGI Symbol;Acc:MGI:2442188]	6.6111e-09	1.17437e-07	6.93019	1.2516	protein_coding	chr8	111094630	111137074	+	5028	4.394	4.893	3.935	5.107	5.183	4.936	1.443	1.045	3.295	1.786
ENSMUSG00000028029	Aimp1	aminoacyl tRNA synthetase complex-interacting multifunctional protein 1 [Source:MGI Symbol;Acc:MGI:102774]	6.63075e-09	1.17684e-07	6.92928	-0.394661	protein_coding	chr3	132660498	132683879	-	1122	36.412	36.263	35.689	35.986	36.791	35.755	45.52	51.5	41.188	43.459
ENSMUSG00000071657	Bscl2	Berardinelli-Seip congenital lipodystrophy 2 homolog (seipin) [Source:MGI Symbol;Acc:MGI:1298392]	6.67356e-09	1.18342e-07	6.92686	-0.366251	protein_coding	chr19	8837467	8848683	+	5897	11.47	11.157	11.217	11.833	11.683	11.826	14.446	15.256	13.121	13.991
ENSMUSG00000028514	Usp24	ubiquitin specific peptidase 24 [Source:MGI Symbol;Acc:MGI:1919936]	6.68138e-09	1.18378e-07	6.92673	0.402091	protein_coding	chr4	106316213	106441322	+	12350	5.385	5.853	5.703	5.251	5.473	5.059	3.698	3.771	4.336	3.948
ENSMUSG00000041180	Hectd2	HECT domain containing 2 [Source:MGI Symbol;Acc:MGI:2442663]	6.71845e-09	1.18932e-07	6.9247	0.688385	protein_coding	chr19	36554639	36621135	+	9066	1.116	1.091	1.108	1.113	1.041	0.89	0.644	0.565	0.724	0.569
ENSMUSG00000073982	Rhog	ras homolog gene family, member G [Source:MGI Symbol;Acc:MGI:1928370]	6.75952e-09	1.19556e-07	6.92243	-0.438208	protein_coding	chr7	102239123	102250123	-	1356	70.734	69.282	68.414	68.119	63.683	77.086	85.917	100.233	79.713	94.408
ENSMUSG00000040952	Rps19	ribosomal protein S19 [Source:MGI Symbol;Acc:MGI:1333780]	6.78021e-09	1.19819e-07	6.92148	-0.501231	protein_coding	chr7	24884371	24889806	+	4685	26.601	25.613	25.89	24.341	24.373	23.586	37.352	39.601	26.625	32.048
ENSMUSG00000061046	Haghl	hydroxyacylglutathione hydrolase-like [Source:MGI Symbol;Acc:MGI:1919877]	6.80344e-09	1.2005e-07	6.92064	-0.441592	protein_coding	chr17	25779843	25785673	-	2643	48.878	47.595	50.103	47.694	48.373	46.436	64.404	73.922	53.728	58.037
ENSMUSG00000042439	Zfp532	zinc finger protein 532 [Source:MGI Symbol;Acc:MGI:3036282]	6.805e-09	1.2005e-07	6.92064	0.451871	protein_coding	chr18	65580230	65689443	+	11192	4.575	4.749	4.371	4.459	4.651	4.417	3.126	2.662	3.62	3.254
ENSMUSG00000053963	6330403A02Rik	RIKEN cDNA 6330403A02 gene [Source:MGI Symbol;Acc:MGI:2138735]	6.88054e-09	1.21278e-07	6.91622	0.642344	protein_coding	chr1	180432387	180483504	-	6552	10.374	9.201	8.986	8.828	11.172	10.65	5.393	4.945	7.786	6.007
ENSMUSG00000017677	Wsb1	WD repeat and SOCS box-containing 1 [Source:MGI Symbol;Acc:MGI:1926139]	6.90297e-09	1.21569e-07	6.91518	0.438267	protein_coding	chr11	79239372	79254671	-	3987	19.034	20.855	19.696	18.697	19.537	16.034	12.424	13.74	14.574	12.69
ENSMUSG00000021939	Ctsb	cathepsin B [Source:MGI Symbol;Acc:MGI:88561]	6.98648e-09	1.22934e-07	6.91033	-0.342617	protein_coding	chr14	63122462	63145919	+	4739	120.938	112.843	114.12	119.247	121.101	121.17	141.678	147.593	136.411	147.228
ENSMUSG00000087141	Plcxd2	phosphatidylinositol-specific phospholipase C, X domain containing 2 [Source:MGI Symbol;Acc:MGI:3647874]	7.04927e-09	1.23933e-07	6.90681	0.441933	protein_coding	chr16	45959263	46010218	-	7140	21.019	21.85	21.36	22.137	24.006	22.033	15.483	13.608	17.815	15.147
ENSMUSG00000071550	Wdr52	cilia and flagella associated protein 44 [Source:MGI Symbol;Acc:MGI:1277238]	7.06542e-09	1.24111e-07	6.90619	0.963761	protein_coding	chr16	44394796	44482428	+	8493	0.497	0.555	0.479	0.519	0.485	0.371	0.204	0.26	0.251	0.225
ENSMUSG00000002064	Sdf2	stromal cell derived factor 2 [Source:MGI Symbol;Acc:MGI:108019]	7.07958e-09	1.24253e-07	6.90569	-0.428216	protein_coding	chr11	78245746	78255496	+	1515	39.11	37.092	39.489	37.941	38.437	41.344	52.039	55.011	42.223	50.902
ENSMUSG00000041298	Katnal1	katanin p60 subunit A-like 1 [Source:MGI Symbol;Acc:MGI:2387638]	7.13662e-09	1.25147e-07	6.90258	0.553283	protein_coding	chr5	148874332	148995223	-	11881	3.836	4.056	3.873	4.022	4.32	4.484	2.52	2.33	3.334	2.486
ENSMUSG00000028613	Lrp8	low density lipoprotein receptor-related protein 8, apolipoprotein e receptor [Source:MGI Symbol;Acc:MGI:1340044]	7.18546e-09	1.25896e-07	6.89999	0.545883	protein_coding	chr4	107802261	107876840	+	10514	5.306	5.551	5.064	5.311	5.944	5.213	3.331	2.838	4.306	3.638
ENSMUSG00000041889	Shisa4	shisa family member 4 [Source:MGI Symbol;Acc:MGI:1924802]	7.21137e-09	1.26242e-07	6.8988	-0.398521	protein_coding	chr1	135371057	135375237	-	2418	76.279	80.043	80.617	82.415	81.397	87.611	103.296	112.895	93.119	100.972
ENSMUSG00000020431	Adcy1	adenylate cyclase 1 [Source:MGI Symbol;Acc:MGI:99677]	7.22324e-09	1.26342e-07	6.89845	0.534352	protein_coding	chr11	7063489	7178506	+	12522	12.833	11.84	11.367	11.801	13.527	11.683	7.556	6.899	10.034	7.596
ENSMUSG00000022564	Grina	glutamate receptor, ionotropic, N-methyl D-aspartate-associated protein 1 (glutamate binding) [Source:MGI Symbol;Acc:MGI:1913418]	7.23033e-09	1.26358e-07	6.8984	-0.322446	protein_coding	chr15	76246807	76249904	+	1693	219.403	220.872	210.31	212.276	218.971	220.626	263.099	265.039	252.79	256.304
ENSMUSG00000005625	Psmd4	proteasome (prosome, macropain) 26S subunit, non-ATPase, 4 [Source:MGI Symbol;Acc:MGI:1201670]	7.29704e-09	1.27416e-07	6.89478	-0.434271	protein_coding	chr3	95032694	95042614	-	2808	42.866	42.45	41.732	40.227	39.892	39.31	54.861	61.199	44.262	51.796
ENSMUSG00000066842	Hmcn1	hemicentin 1 [Source:MGI Symbol;Acc:MGI:2685047]	7.3399e-09	1.28055e-07	6.8926	1.08601	protein_coding	chr1	150563527	150993435	-	20188	0.246	0.319	0.283	0.323	0.344	0.302	0.125	0.083	0.181	0.153
ENSMUSG00000007617	Homer1	homer homolog 1 (Drosophila) [Source:MGI Symbol;Acc:MGI:1347345]	7.35234e-09	1.28163e-07	6.89224	0.534348	protein_coding	chr13	93303757	93404129	+	10502	2.962	2.998	2.807	2.819	2.619	2.602	1.878	1.467	2.089	1.947
ENSMUSG00000032625	Thsd7a	thrombospondin, type I, domain containing 7A [Source:MGI Symbol;Acc:MGI:2685683]	7.38438e-09	1.28612e-07	6.89072	0.549754	protein_coding	chr6	12311610	12749410	-	13737	4.202	4.027	4.04	3.872	4.168	4.128	2.274	2.407	3.403	2.531
ENSMUSG00000022995	Enah	enabled homolog (Drosophila) [Source:MGI Symbol;Acc:MGI:108360]	7.41696e-09	1.28963e-07	6.88953	0.643831	protein_coding	chr1	181904445	182019980	-	4300	13.594	14.063	13.581	13.917	14.114	13.891	7.2	6.508	11.033	9.1
ENSMUSG00000098168	D630036G22Rik		7.41709e-09	1.28963e-07	6.88953	1.73161	sense_intronic	chr1	34236596	34238820	+	2225	0.718	0.749	0.662	0.972	0.65	0.907	0.106	0.139	0.424	0.189
ENSMUSG00000035898	Uba6	ubiquitin-like modifier activating enzyme 6 [Source:MGI Symbol;Acc:MGI:1913894]	7.42744e-09	1.28973e-07	6.8895	0.768465	protein_coding	chr5	86110720	86172803	-	6726	2.162	2.338	2.156	2.311	2.295	2.202	1.272	0.84	1.372	1.534
ENSMUSG00000085873	Gm12750	predicted gene 12750 [Source:MGI Symbol;Acc:MGI:3651956]	7.43022e-09	1.28973e-07	6.8895	1.27979	antisense	chr4	109403794	109406155	-	858	4.498	5.194	4.591	5.275	4.803	4.939	1.931	0.926	3.011	1.692
ENSMUSG00000032959	Pebp1	phosphatidylethanolamine binding protein 1 [Source:MGI Symbol;Acc:MGI:1344408]	7.44694e-09	1.29128e-07	6.88898	-0.443526	protein_coding	chr5	117282651	117287625	-	1771	88.611	82.895	84.159	92.982	91.948	91.542	110.724	131.606	98.751	119.951
ENSMUSG00000001348	Acp5	acid phosphatase 5, tartrate resistant [Source:MGI Symbol;Acc:MGI:87883]	7.45176e-09	1.29128e-07	6.88898	-2.35258	protein_coding	chr9	22126731	22135746	-	1612	0.743	0.382	0.51	1.019	0.718	0.501	5.97	1.944	0.687	4.362
ENSMUSG00000039323	Igfbp2	insulin-like growth factor binding protein 2 [Source:MGI Symbol;Acc:MGI:96437]	7.49106e-09	1.297e-07	6.88706	-0.662107	protein_coding	chr1	72824503	72852474	+	1847	32.044	29.09	27.656	32.27	33.544	23.861	43.731	51.91	32.236	51.89
ENSMUSG00000019797	1700021F05Rik	RIKEN cDNA 1700021F05 gene [Source:MGI Symbol;Acc:MGI:1915101]	7.65382e-09	1.32406e-07	6.87809	-0.549207	protein_coding	chr10	43525121	43540994	-	1339	18.784	18.021	20.982	17.859	19.409	18.386	27.422	31.846	21.131	25.4
ENSMUSG00000029787	Avl9	AVL9 homolog (S. cerevisiase) [Source:MGI Symbol;Acc:MGI:1926187]	7.69685e-09	1.33038e-07	6.87602	0.445184	protein_coding	chr6	56714927	56761911	+	7463	9.094	9.996	8.776	8.856	8.854	8.82	6.183	5.513	7.258	6.462
ENSMUSG00000036097	Fam178a	family with sequence similarity 178, member A [Source:MGI Symbol;Acc:MGI:1924968]	7.76824e-09	1.34153e-07	6.8724	0.450554	protein_coding	chr19	44931119	44983787	+	6880	5.687	6.214	5.764	6.008	5.926	5.18	4.018	3.587	4.583	3.999
ENSMUSG00000059273	Zc3h4	zinc finger CCCH-type containing 4 [Source:MGI Symbol;Acc:MGI:2682314]	7.77443e-09	1.34153e-07	6.8724	0.405254	protein_coding	chr7	16401196	16437694	+	6049	8.167	7.535	7.736	8.019	8.276	8.327	5.633	5.532	6.406	5.528
ENSMUSG00000063802	Hspbp1	HSPA (heat shock 70kDa) binding protein, cytoplasmic cochaperone 1 [Source:MGI Symbol;Acc:MGI:1913495]	7.82093e-09	1.34842e-07	6.87017	-0.482626	protein_coding	chr7	4660521	4684963	-	1488	33.739	33.309	33.049	32.599	32.065	34.093	47.682	51.708	35.108	42.58
ENSMUSG00000063065	Mapk3	mitogen-activated protein kinase 3 [Source:MGI Symbol;Acc:MGI:1346859]	7.8861e-09	1.35852e-07	6.86694	-0.369527	protein_coding	chr7	126759601	126765819	+	2163	99.023	96.397	95.825	101.075	97.126	106.914	126.158	130.245	114.163	120.367
ENSMUSG00000060923	Acyp2	acylphosphatase 2, muscle type [Source:MGI Symbol;Acc:MGI:1922822]	7.93832e-09	1.3656e-07	6.86468	-0.441538	protein_coding	chr11	30505991	30649587	-	863	39.746	40.051	40.581	43.63	38.366	42.744	58.359	56.93	45.377	51.498
ENSMUSG00000026200	Glb1l	galactosidase, beta 1-like [Source:MGI Symbol;Acc:MGI:1921827]	7.94052e-09	1.3656e-07	6.86468	0.636625	protein_coding	chr1	75198243	75210778	-	5107	2.3	2.526	2.272	2.486	2.343	1.928	1.328	1.374	1.421	1.541
ENSMUSG00000068748	Ptprz1	protein tyrosine phosphatase, receptor type Z, polypeptide 1 [Source:MGI Symbol;Acc:MGI:97816]	7.98961e-09	1.37289e-07	6.86236	0.55992	protein_coding	chr6	22875502	23052916	+	8068	17.843	18.856	18.769	18.722	20.578	18.744	11.243	10.22	15.649	11.879
ENSMUSG00000073400	Trim10	tripartite motif-containing 10 [Source:MGI Symbol;Acc:MGI:1338757]	8.01172e-09	1.37553e-07	6.86153	-2.34326	protein_coding	chr17	36869574	36877825	+	2237	0.253	0.275	0.077	0.018	0.048	0.072	0.67	0.454	0.66	0.837
ENSMUSG00000001334	Fndc5	fibronectin type III domain containing 5 [Source:MGI Symbol;Acc:MGI:1917614]	8.03612e-09	1.37857e-07	6.86057	-0.384611	protein_coding	chr4	129136999	129144593	+	2763	70.632	68.803	69.454	71.733	73.313	69.967	95.365	95.922	81.195	80.121
ENSMUSG00000000339	Rtca	RNA 3'-terminal phosphate cyclase [Source:MGI Symbol;Acc:MGI:1913618]	8.13153e-09	1.39377e-07	6.85581	-0.37312	protein_coding	chr3	116488963	116508208	-	1880	28.084	25.149	26.388	25.802	25.745	24.73	34.048	34.305	28.747	31.506
ENSMUSG00000054679	Srsf12	serine/arginine-rich splicing factor 12 [Source:MGI Symbol;Acc:MGI:2661424]	8.22709e-09	1.40897e-07	6.8511	0.523481	protein_coding	chr4	33208991	33233340	+	3148	7.514	6.986	7.096	7.138	7.119	6.154	4.773	4.067	5.275	4.455
ENSMUSG00000059070	Rpl18	ribosomal protein L18 [Source:MGI Symbol;Acc:MGI:98003]	8.2628e-09	1.41391e-07	6.84958	-0.553571	protein_coding	chr7	45715457	45720835	+	4042	28.388	26.846	26.293	30.295	30.083	31.402	38.6	50.433	32.595	40.493
ENSMUSG00000060739	Nsa2	NSA2 ribosome biogenesis homolog (S. cerevisiae) [Source:MGI Symbol;Acc:MGI:1913883]	8.2978e-09	1.41872e-07	6.8481	-0.368587	protein_coding	chr13	97129427	97137926	-	2686	17.613	17.522	18.035	16.986	17.468	16.408	21.026	23.567	19.724	21.198
ENSMUSG00000007827	Ankrd26	ankyrin repeat domain 26 [Source:MGI Symbol;Acc:MGI:1917887]	8.32567e-09	1.4223e-07	6.84701	0.963965	protein_coding	chr6	118502564	118562256	-	5704	1.948	2.102	1.457	1.756	1.781	1.634	0.788	0.611	1.229	0.831
ENSMUSG00000036357	Gpr101	G protein-coupled receptor 101 [Source:MGI Symbol;Acc:MGI:2685211]	8.37937e-09	1.43028e-07	6.84458	0.452483	protein_coding	chrX	57496668	57503757	-	5410	6.482	6.235	6.441	6.397	6.581	6.401	4.279	3.982	5.192	4.457
ENSMUSG00000020275	Rel	reticuloendotheliosis oncogene [Source:MGI Symbol;Acc:MGI:97897]	8.41925e-09	1.43589e-07	6.84288	1.65789	protein_coding	chr11	23741514	23770970	-	2799	0.689	0.725	0.464	0.787	0.568	0.692	0.141	0.205	0.337	0.082
ENSMUSG00000019907	Ppp1r12a	protein phosphatase 1, regulatory (inhibitor) subunit 12A [Source:MGI Symbol;Acc:MGI:1309528]	8.51253e-09	1.45059e-07	6.83845	0.852972	protein_coding	chr10	108162400	108277575	+	3403	6.57	7.059	7.226	7.851	7.287	7.531	3.488	2.426	5.157	4.245
ENSMUSG00000020070	Rufy2	RUN and FYVE domain-containing 2 [Source:MGI Symbol;Acc:MGI:1917682]	8.51998e-09	1.45066e-07	6.83843	0.403648	protein_coding	chr10	62980223	63017210	+	8108	5.946	6.515	6.412	6.215	6.357	5.52	4.392	4.236	4.87	4.284
ENSMUSG00000043991	Pura	purine rich element binding protein A [Source:MGI Symbol;Acc:MGI:103079]	8.65372e-09	1.47221e-07	6.83203	0.409251	protein_coding	chr18	36281097	36301521	+	14943	22.36	22.815	22.118	23.897	23.447	22.536	15.749	14.841	18.567	16.587
ENSMUSG00000098274	RPL24	ribosomal protein L24 [Source:MGI Symbol;Acc:MGI:1915443]	8.67607e-09	1.47479e-07	6.83127	-0.605585	protein_coding	chr16	55966275	55971435	+	1030	22.707	19.593	23.536	19.172	20.038	22.883	31.551	38.357	25.001	29.236
ENSMUSG00000039263	Npepl1	aminopeptidase-like 1 [Source:MGI Symbol;Acc:MGI:2448523]	8.70955e-09	1.47925e-07	6.82996	-0.474721	protein_coding	chr2	174110349	174123070	+	2998	9.566	8.206	9.328	9.045	7.933	7.943	12.063	12.972	10.436	10.592
ENSMUSG00000022234	Cct5	chaperonin containing Tcp1, subunit 5 (epsilon) [Source:MGI Symbol;Acc:MGI:107185]	8.72712e-09	1.48101e-07	6.82944	-0.404005	protein_coding	chr15	31590800	31601847	-	2809	73.467	73.828	72.57	72.241	69.938	70.833	99.335	100.512	78.391	86.672
ENSMUSG00000071660	Ttc9c	tetratricopeptide repeat domain 9C [Source:MGI Symbol;Acc:MGI:1917637]	8.84888e-09	1.50043e-07	6.82378	0.428853	protein_coding	chr19	8809075	8819333	-	3984	9.411	9.221	8.562	9.159	9.245	8.601	6.108	5.751	7.133	6.609
ENSMUSG00000001918	Slc1a5	solute carrier family 1 (neutral amino acid transporter), member 5 [Source:MGI Symbol;Acc:MGI:105305]	8.85797e-09	1.50073e-07	6.8237	-1.04309	protein_coding	chr7	16781346	16798274	+	4156	1.017	0.697	0.719	0.993	0.67	0.651	1.11	1.859	1.589	1.683
ENSMUSG00000028917	Plekhm2	pleckstrin homology domain containing, family M (with RUN domain) member 2 [Source:MGI Symbol;Acc:MGI:1916832]	8.88702e-09	1.50441e-07	6.82263	-0.343461	protein_coding	chr4	141625734	141664899	-	5186	16.339	15.307	15.802	14.729	15.292	15.938	19.119	18.003	19.467	18.879
ENSMUSG00000026495	Efcab2	EF-hand calcium binding domain 2 [Source:MGI Symbol;Acc:MGI:1915476]	8.91858e-09	1.50851e-07	6.82145	0.614647	protein_coding	chr1	178405881	178483247	+	2536	5.536	5.643	5.445	5.67	5.388	5.57	3.001	3.133	4.156	3.496
ENSMUSG00000031986	Sprtn	SprT-like N-terminal domain [Source:MGI Symbol;Acc:MGI:2685351]	8.92759e-09	1.50879e-07	6.82137	1.09363	protein_coding	chr8	124897886	124903813	+	2116	3.899	3.544	2.966	3.994	3.092	3.262	1.454	1.064	2.345	1.3
ENSMUSG00000018585	Atox1	ATX1 (antioxidant protein 1) homolog 1 (yeast) [Source:MGI Symbol;Acc:MGI:1333855]	9.05674e-09	1.52848e-07	6.81574	-0.468583	protein_coding	chr11	55446641	55461239	-	541	84.31	83.779	78.097	86.702	82.315	82.359	110.663	130.797	90.727	106.449
ENSMUSG00000042380	Smim12	small integral membrane protein 12 [Source:MGI Symbol;Acc:MGI:1933141]	9.05896e-09	1.52848e-07	6.81574	-0.463749	protein_coding	chr4	127243784	127247809	+	1022	38.152	38.535	39.731	43.466	40.249	42.847	57.152	60.858	46.061	49.619
ENSMUSG00000090053	Palm2	paralemmin 2 [Source:MGI Symbol;Acc:MGI:1934601]	9.0799e-09	1.53075e-07	6.8151	1.62315	protein_coding	chr4	57434247	57712016	+	3616	0.984	0.862	0.958	0.931	1.1	0.971	0.164	0.134	0.567	0.306
ENSMUSG00000033705	Stard9	START domain containing 9 [Source:MGI Symbol;Acc:MGI:3045258]	9.16047e-09	1.54306e-07	6.81162	0.700917	protein_coding	chr2	120629126	120731897	+	19410	1.44	1.279	1.302	1.575	1.4	1.102	0.742	0.628	1.018	0.778
ENSMUSG00000033685	Ucp2	uncoupling protein 2 (mitochondrial, proton carrier) [Source:MGI Symbol;Acc:MGI:109354]	9.25595e-09	1.55787e-07	6.80747	-0.410846	protein_coding	chr7	100493337	100502020	+	6989	9.492	8.258	7.544	8.757	8.528	7.963	9.977	10.958	10.256	11.57
ENSMUSG00000033900	Map9	microtubule-associated protein 9 [Source:MGI Symbol;Acc:MGI:2442208]	9.32578e-09	1.56834e-07	6.80456	0.44235	protein_coding	chr3	82358072	82395268	+	6218	10.471	9.509	10.311	10.249	10.313	9.911	7.021	6.318	8.435	6.687
ENSMUSG00000032216	Nedd4	neural precursor cell expressed, developmentally down-regulated 4 [Source:MGI Symbol;Acc:MGI:97297]	9.34009e-09	1.56946e-07	6.80425	0.430759	protein_coding	chr9	72662346	72749852	+	10973	49.205	48.943	48.027	48.781	50.568	49.532	35.392	29.302	39.073	35.578
ENSMUSG00000022812	Gsk3b	glycogen synthase kinase 3 beta [Source:MGI Symbol;Acc:MGI:1861437]	9.35346e-09	1.57042e-07	6.80399	0.418766	protein_coding	chr16	38089001	38246084	+	9831	17.293	17.019	16.182	18.188	17.961	17.895	11.373	11.553	13.802	13.045
ENSMUSG00000028825	Rhd	Rh blood group, D antigen [Source:MGI Symbol;Acc:MGI:1202882]	9.38798e-09	1.57492e-07	6.80274	-2.50434	protein_coding	chr4	134864536	134896172	+	1594	0.459	0.205	0.054	0.201	0.045	0.051	1.212	0.748	0.643	1.438
ENSMUSG00000057594	Arl16	ADP-ribosylation factor-like 16 [Source:MGI Symbol;Acc:MGI:1917567]	9.5103e-09	1.59414e-07	6.79747	-0.41605	protein_coding	chr11	120464866	120467607	-	2742	9.355	8.628	9.109	8.049	9.122	9.626	12.01	11.462	11.365	10.996
ENSMUSG00000002732	Fkbp7	FK506 binding protein 7 [Source:MGI Symbol;Acc:MGI:1336879]	9.55341e-09	1.60006e-07	6.79586	-0.89419	protein_coding	chr2	76663044	76673116	-	1485	2.8	1.952	2.157	2.374	2.02	1.957	4.807	3.775	3.203	3.963
ENSMUSG00000044734	Serpinb1a	serine (or cysteine) peptidase inhibitor, clade B, member 1a [Source:MGI Symbol;Acc:MGI:1913472]	9.5638e-09	1.60049e-07	6.79575	-0.860807	protein_coding	chr13	32842092	32851185	-	1943	3.681	2.499	3.119	3.36	2.679	2.866	6.15	6.18	4.77	3.993
ENSMUSG00000097431	Gm26782	predicted gene, 26782 [Source:MGI Symbol;Acc:MGI:5477276]	9.62579e-09	1.60956e-07	6.79329	1.0699	lincRNA	chr14	50870364	50879003	+	2650	0.979	1.107	1.16	1.134	0.955	1.203	0.446	0.6	0.449	0.461
ENSMUSG00000033475	Tomm6	translocase of outer mitochondrial membrane 6 homolog (yeast) [Source:MGI Symbol;Acc:MGI:1913369]	9.69341e-09	1.61954e-07	6.79061	-0.531574	protein_coding	chr17	47686646	47688386	-	1131	15.443	14.031	16.726	15.3	15.468	16.236	23.015	24.081	18.055	20.813
ENSMUSG00000058392	Rrp1b	ribosomal RNA processing 1 homolog B (S. cerevisiae) [Source:MGI Symbol;Acc:MGI:1919712]	9.73048e-09	1.62441e-07	6.7893	0.575978	protein_coding	chr17	32036100	32062865	+	7702	1.62	1.726	1.636	1.758	1.76	1.562	1.08	0.98	1.198	1.027
ENSMUSG00000021756	Il6st	interleukin 6 signal transducer [Source:MGI Symbol;Acc:MGI:96560]	9.74896e-09	1.62617e-07	6.78883	0.409752	protein_coding	chr13	112464070	112510086	+	11099	11.636	11.291	10.609	11.939	11.441	11.127	8.187	7.219	9.225	7.971
ENSMUSG00000079469	Pigb	phosphatidylinositol glycan anchor biosynthesis, class B [Source:MGI Symbol;Acc:MGI:1891825]	9.82087e-09	1.63684e-07	6.78599	0.921828	protein_coding	chr9	73007419	73040378	-	10434	0.58	0.549	0.548	0.653	0.568	0.487	0.238	0.22	0.365	0.304
ENSMUSG00000068739	Sars	seryl-aminoacyl-tRNA synthetase [Source:MGI Symbol;Acc:MGI:102809]	9.85082e-09	1.6405e-07	6.78502	-0.361156	protein_coding	chr3	108424865	108445209	-	3653	51.201	49.134	49.629	51.57	51.543	51.153	62.986	66.957	55.688	63.289
ENSMUSG00000026201	Stk16	serine/threonine kinase 16 [Source:MGI Symbol;Acc:MGI:1313271]	9.91655e-09	1.6501e-07	6.78249	-0.353385	protein_coding	chr1	75210838	75215606	+	3652	13.71	14.306	14.473	14.84	13.778	15.096	17.884	18.469	16.562	17.265
ENSMUSG00000060639	Hist1h4i	histone cluster 1, H4i [Source:MGI Symbol;Acc:MGI:2448432]	9.92725e-09	1.65055e-07	6.78237	0.739877	protein_coding	chr13	22040816	22041352	-	537	22.799	27.257	27.973	29.016	26.925	30.138	16.745	17.838	11.454	16.439
ENSMUSG00000033253	Szt2	seizure threshold 2 [Source:MGI Symbol;Acc:MGI:3033336]	9.94974e-09	1.65295e-07	6.78174	0.476362	protein_coding	chr4	118362743	118409273	-	11947	3.628	3.597	3.703	3.809	3.976	3.263	2.251	2.298	2.911	2.581
ENSMUSG00000020964	Sel1l	sel-1 suppressor of lin-12-like (C. elegans) [Source:MGI Symbol;Acc:MGI:1329016]	9.97517e-09	1.65583e-07	6.78098	0.364747	protein_coding	chr12	91806043	91849157	-	8555	18.799	19.473	18.96	18.822	19.305	19.328	13.793	13.132	15.405	14.37
ENSMUSG00000097545	A930011O12Rik	RIKEN cDNA A930011O12 gene [Source:MGI Symbol;Acc:MGI:2442197]	1.01719e-08	1.68614e-07	6.77311	0.731371	lincRNA	chr14	64588115	64593959	+	4053	13.257	16.958	16.833	16.04	18.22	11.75	7.697	7.994	11.655	8.278
ENSMUSG00000034361	Cpne2	copine II [Source:MGI Symbol;Acc:MGI:2387578]	1.01742e-08	1.68614e-07	6.77311	0.619644	protein_coding	chr8	94532990	94570529	+	3198	7.501	6.933	6.335	6.839	8.839	7.421	5.315	3.934	4.629	4.29
ENSMUSG00000019906	Lin7a	lin-7 homolog A (C. elegans) [Source:MGI Symbol;Acc:MGI:2135609]	1.02215e-08	1.69261e-07	6.77144	0.511406	protein_coding	chr10	107271843	107425143	+	5952	8.457	8.662	8.619	7.551	8.393	8.042	5.44	4.798	6.841	5.111
ENSMUSG00000028639	Ybx1	Y box protein 1 [Source:MGI Symbol;Acc:MGI:99146]	1.04218e-08	1.72438e-07	6.76337	-0.406021	protein_coding	chr4	119277981	119294604	-	2531	60.807	63.629	58.734	60.092	61.282	56.257	73.767	87.989	67.268	75.356
ENSMUSG00000030209	Grin2b	glutamate receptor, ionotropic, NMDA2B (epsilon 2) [Source:MGI Symbol;Acc:MGI:95821]	1.04506e-08	1.72776e-07	6.76252	0.624411	protein_coding	chr6	135713232	136173511	-	24766	1.511	1.396	1.29	1.462	1.735	1.59	0.858	0.779	1.164	0.906
ENSMUSG00000023153	Tmem52	transmembrane protein 52 [Source:MGI Symbol;Acc:MGI:1916921]	1.05967e-08	1.75051e-07	6.75684	-1.26378	protein_coding	chr4	155469114	155470858	+	1157	1.466	1.566	0.786	1.35	1.437	1.535	1.977	3.815	3.509	3.27
ENSMUSG00000021057	Akap5	A kinase (PRKA) anchor protein 5 [Source:MGI Symbol;Acc:MGI:2685104]	1.09002e-08	1.7992e-07	6.74492	0.677387	protein_coding	chr12	76324891	76334153	+	6824	2.394	2.352	2.29	2.342	2.749	2.496	1.254	1.3	1.869	1.383
ENSMUSG00000029104	Htt	huntingtin [Source:MGI Symbol;Acc:MGI:96067]	1.09874e-08	1.81213e-07	6.74181	0.41911	protein_coding	chr5	34761740	34912534	+	18808	5.167	5.236	5.119	5.312	5.322	5.212	3.642	3.201	4.214	3.871
ENSMUSG00000068290	Ddrgk1	DDRGK domain containing 1 [Source:MGI Symbol;Acc:MGI:1924256]	1.11886e-08	1.84382e-07	6.73428	-0.438399	protein_coding	chr2	130653960	130664659	-	2084	34.754	36.474	35.749	34.482	33.51	32.922	46.271	52.319	38.034	42.853
ENSMUSG00000022551	Cyc1	cytochrome c-1 [Source:MGI Symbol;Acc:MGI:1913695]	1.14035e-08	1.87774e-07	6.72636	-0.352737	protein_coding	chr15	76343523	76345934	+	1194	197.162	195.688	199.733	191.189	193.901	196.554	255.001	251.695	216.738	231.878
ENSMUSG00000055415	Atp10b	ATPase, class V, type 10B [Source:MGI Symbol;Acc:MGI:2442688]	1.14829e-08	1.88929e-07	6.7237	0.496692	protein_coding	chr11	43149877	43262285	+	9816	2.976	3.171	3.453	3.326	3.045	3.499	2.137	1.911	2.344	2.394
ENSMUSG00000034732	Pabpc5	poly(A) binding protein, cytoplasmic 5 [Source:MGI Symbol;Acc:MGI:2136401]	1.15283e-08	1.89525e-07	6.72233	2.68806	protein_coding	chrX	119927196	119930165	+	2434	0.273	0.149	0.178	0.181	0.193	0.348	0.016	0.018	0.051	0
ENSMUSG00000022311	Csmd3	CUB and Sushi multiple domains 3 [Source:MGI Symbol;Acc:MGI:2386403]	1.15559e-08	1.89817e-07	6.72166	0.616143	protein_coding	chr15	47580637	48792063	-	16882	1.155	1.176	1.167	1.137	1.293	1.109	0.689	0.654	0.925	0.652
ENSMUSG00000018677	Slc25a39	solute carrier family 25, member 39 [Source:MGI Symbol;Acc:MGI:1196386]	1.15646e-08	1.89817e-07	6.72166	-0.393067	protein_coding	chr11	102402985	102407946	-	2756	32.979	30.985	31.022	32.091	30.061	32.378	41.371	43.871	34.399	38.907
ENSMUSG00000008036	Ap2s1	adaptor-related protein complex 2, sigma 1 subunit [Source:MGI Symbol;Acc:MGI:2141861]	1.16188e-08	1.90554e-07	6.71998	-0.477097	protein_coding	chr7	16738410	16749294	+	1333	112.735	109.562	112.364	100.275	105.131	108.633	155.775	167.895	116.341	135.369
ENSMUSG00000033799	BC016423	family with sequence similarity 208, member B [Source:MGI Symbol;Acc:MGI:2145274]	1.17038e-08	1.91795e-07	6.71716	0.565888	protein_coding	chr13	3566036	3611108	-	8337	2.781	2.929	2.607	2.969	2.757	2.445	1.656	1.551	2.135	1.737
ENSMUSG00000061111	Fam195b	family with sequence similarity 195, member B [Source:MGI Symbol;Acc:MGI:2384752]	1.17875e-08	1.92935e-07	6.71459	-0.515843	protein_coding	chr11	120542888	120549727	-	1282	74.868	74.439	70.641	65.958	65.047	71.619	106.258	114.489	77.117	87.159
ENSMUSG00000053332	Gas5	growth arrest specific 5 [Source:MGI Symbol;Acc:MGI:95659]	1.17922e-08	1.92935e-07	6.71459	-0.396009	processed_transcript	chr1	161034422	161038539	+	3760	21.528	21.228	21.426	20.667	18.765	18	25.688	27.953	23.262	24.961
ENSMUSG00000057841	Rpl32	ribosomal protein L32 [Source:MGI Symbol;Acc:MGI:98038]	1.19262e-08	1.94972e-07	6.71003	-0.426079	protein_coding	chr6	115805505	115808747	-	517	254.634	247.377	241.567	234.448	247.571	244.963	334.662	361.168	266.417	296.622
ENSMUSG00000020674	Pxdn	peroxidasin homolog (Drosophila) [Source:MGI Symbol;Acc:MGI:1916925]	1.20766e-08	1.97072e-07	6.70538	0.540281	protein_coding	chr12	29938036	30017658	+	9517	3.471	3.853	3.334	3.371	3.601	3.227	2.217	1.823	2.693	2.385
ENSMUSG00000092242	Gm20515	predicted gene 20515 [Source:MGI Symbol;Acc:MGI:5141980]	1.20799e-08	1.97072e-07	6.70538	1.02308	lincRNA	chr3	34427373	34435097	-	4824	0.655	0.736	0.817	0.855	0.772	0.77	0.335	0.275	0.459	0.356
ENSMUSG00000026309	Ilkap	integrin-linked kinase-associated serine/threonine phosphatase 2C [Source:MGI Symbol;Acc:MGI:1914694]	1.20834e-08	1.97072e-07	6.70538	-0.397563	protein_coding	chr1	91375831	91398783	-	1368	23.322	23.73	23.512	25.591	23.543	23.218	31.165	32.688	26.767	29.359
ENSMUSG00000029401	Rilpl2	Rab interacting lysosomal protein-like 2 [Source:MGI Symbol;Acc:MGI:1933112]	1.21222e-08	1.97546e-07	6.70433	-0.53901	protein_coding	chr5	124463265	124478366	-	1391	8.084	7.085	7.158	7.199	7.484	7.341	9.867	11.456	9.61	10.11
ENSMUSG00000050666	Vstm4	V-set and transmembrane domain containing 4 [Source:MGI Symbol;Acc:MGI:2444633]	1.21547e-08	1.97918e-07	6.70351	-0.539843	protein_coding	chr14	32856756	32939487	+	2741	7.914	8.023	6.144	7	7.108	6.022	10.273	10.677	8.497	9.62
ENSMUSG00000014551	Mrps25	mitochondrial ribosomal protein S25 [Source:MGI Symbol;Acc:MGI:1928140]	1.22336e-08	1.99046e-07	6.70105	-0.422801	protein_coding	chr6	92169525	92184033	-	6576	5.879	5.768	6.096	5.854	5.997	6.217	8.348	8.364	6.585	7.305
ENSMUSG00000038023	Atp6v0a2	ATPase, H+ transporting, lysosomal V0 subunit A2 [Source:MGI Symbol;Acc:MGI:104855]	1.22602e-08	1.99275e-07	6.70055	0.678395	protein_coding	chr5	124629067	124722144	+	3019	18.613	19.969	17.881	19.305	20.725	20.387	11.875	8.057	15.077	11.468
ENSMUSG00000009863	Sdhb	succinate dehydrogenase complex, subunit B, iron sulfur (Ip) [Source:MGI Symbol;Acc:MGI:1914930]	1.22764e-08	1.99275e-07	6.70055	-0.379849	protein_coding	chr4	140961203	140979193	+	2239	70.401	71.442	72.523	72.419	71.421	71.615	94.274	98.538	78.806	84.723
ENSMUSG00000021198	Unc79	unc-79 homolog (C. elegans) [Source:MGI Symbol;Acc:MGI:2684729]	1.22768e-08	1.99275e-07	6.70055	0.530212	protein_coding	chr12	102948859	103184065	+	14265	1.915	1.839	1.715	1.8	1.928	1.825	1.136	1.052	1.469	1.195
ENSMUSG00000025503	Taldo1	transaldolase 1 [Source:MGI Symbol;Acc:MGI:1274789]	1.24389e-08	2.01747e-07	6.69519	-0.43807	protein_coding	chr7	141392199	141402968	+	1998	128.747	133.952	136.216	135.685	126.856	140.084	180.852	198.002	145.982	167.24
ENSMUSG00000030691	Fchsd2	FCH and double SH3 domains 2 [Source:MGI Symbol;Acc:MGI:2448475]	1.25521e-08	2.03422e-07	6.6916	0.409873	protein_coding	chr7	101108775	101284405	+	9199	6.112	6.455	5.746	5.883	6.263	5.554	4.077	3.901	4.649	4.615
ENSMUSG00000024870	Rab1b	RAB1B, member RAS oncogene family [Source:MGI Symbol;Acc:MGI:1923558]	1.25969e-08	2.03986e-07	6.6904	-0.366139	protein_coding	chr19	5099207	5106996	-	1835	83.309	80.675	79.997	80.832	79.995	85.93	102.284	110.297	91.575	98.815
ENSMUSG00000026556	Vangl2	vang-like 2 (van gogh, Drosophila) [Source:MGI Symbol;Acc:MGI:2135272]	1.26078e-08	2.04002e-07	6.69036	0.426554	protein_coding	chr1	172000960	172028444	-	6990	4.279	4.235	3.902	4.367	4.411	4.428	2.844	3.195	3.185	2.908
ENSMUSG00000006390	Elovl1	elongation of very long chain fatty acids (FEN1/Elo2, SUR4/Elo3, yeast)-like 1 [Source:MGI Symbol;Acc:MGI:1858959]	1.26426e-08	2.04403e-07	6.68951	-0.344409	protein_coding	chr4	118428093	118432953	+	2726	61.705	61.669	62.6	63.287	58.29	65.32	76.65	76.011	71.346	77.578
ENSMUSG00000027613	Eif6	eukaryotic translation initiation factor 6 [Source:MGI Symbol;Acc:MGI:1196288]	1.27542e-08	2.06046e-07	6.68604	-0.442636	protein_coding	chr2	155819832	155826925	-	2702	17.57	16.976	17.223	17.552	18.194	19.074	23.456	25.862	19.061	23.972
ENSMUSG00000000568	Hnrnpd	heterogeneous nuclear ribonucleoprotein D [Source:MGI Symbol;Acc:MGI:101947]	1.27864e-08	2.06404e-07	6.68528	0.347238	protein_coding	chr5	99958426	99978938	-	4863	15.495	14.841	15.4	15.419	15.929	14.789	11.565	10.929	12.125	11.355
ENSMUSG00000032413	Rasa2	RAS p21 protein activator 2 [Source:MGI Symbol;Acc:MGI:2149960]	1.28669e-08	2.07499e-07	6.68298	0.514378	protein_coding	chr9	96539300	96631617	-	8885	2.494	2.251	2.383	2.335	2.465	2.189	1.483	1.486	1.828	1.492
ENSMUSG00000052584	Serp2	stress-associated endoplasmic reticulum protein family member 2 [Source:MGI Symbol;Acc:MGI:1919911]	1.28745e-08	2.07499e-07	6.68298	-0.432884	protein_coding	chr14	76532814	76556687	-	763	56.204	56.317	53.161	50.188	56.233	57.55	69.368	81.112	61.804	71.27
ENSMUSG00000029681	Bcl7b	B cell CLL/lymphoma 7B [Source:MGI Symbol;Acc:MGI:1332238]	1.30133e-08	2.09572e-07	6.67867	-0.378318	protein_coding	chr5	135168283	135181855	+	2404	16.621	16.005	14.928	14.746	16.073	16.133	20.835	19.097	18.012	20.283
ENSMUSG00000032518	Rpsa	ribosomal protein SA [Source:MGI Symbol;Acc:MGI:105381]	1.30348e-08	2.09754e-07	6.67829	-0.466178	protein_coding	chr9	120127766	120132369	+	1861	262.416	251.59	259.132	252.863	247.683	253.69	344.654	396.289	268.243	335.016
ENSMUSG00000007659	Bcl2l1	BCL2-like 1 [Source:MGI Symbol;Acc:MGI:88139]	1.30695e-08	2.10146e-07	6.67748	-0.445322	protein_coding	chr2	152780668	152831728	-	4586	21.691	22.982	21.503	22.544	21.533	25.002	25.507	31.389	27.942	32.448
ENSMUSG00000092375	A730060N03Rik	RIKEN cDNA A730060N03 gene [Source:MGI Symbol;Acc:MGI:2444190]	1.30891e-08	2.10297e-07	6.67717	1.207	processed_transcript	chr15	78119706	78144142	+	2124	2.099	1.552	1.855	1.829	1.906	1.957	0.576	0.478	1.178	0.792
ENSMUSG00000060548	Tnfrsf19	tumor necrosis factor receptor superfamily, member 19 [Source:MGI Symbol;Acc:MGI:1352474]	1.31442e-08	2.11016e-07	6.67568	0.394386	protein_coding	chr14	60963834	61046855	-	4777	13.595	12.765	11.935	12.469	13.386	12.318	10.345	8.233	9.013	9.448
ENSMUSG00000014547	Wdfy2	WD repeat and FYVE domain containing 2 [Source:MGI Symbol;Acc:MGI:2442811]	1.34511e-08	2.15775e-07	6.666	1.4482	protein_coding	chr14	62837690	62956886	+	2011	3.027	3.099	2.54	2.968	2.714	2.87	0.863	0.373	1.733	0.988
ENSMUSG00000054178	Gm9938	predicted gene 9938 [Source:MGI Symbol;Acc:MGI:3641836]	1.35168e-08	2.16659e-07	6.66422	1.56955	protein_coding	chr19	23723279	23725034	+	1756	2.236	2.125	1.75	1.711	2.141	1.471	0.584	0.277	1.121	0.413
ENSMUSG00000039579	Grin3a	glutamate receptor ionotropic, NMDA3A [Source:MGI Symbol;Acc:MGI:1933206]	1.36668e-08	2.18779e-07	6.65999	0.41027	protein_coding	chr4	49661611	49845744	-	12275	5.768	5.57	5.378	5.104	5.925	5.392	4.013	3.506	4.359	3.985
ENSMUSG00000050708	Ftl1	ferritin light chain 1 [Source:MGI Symbol;Acc:MGI:95589]	1.36704e-08	2.18779e-07	6.65999	-0.478441	protein_coding	chr7	45457944	45459884	-	1340	253.937	251.667	243.616	245.269	243.044	245.887	350.803	389.939	260.323	315.78
ENSMUSG00000029178	Klf3	Kruppel-like factor 3 (basic) [Source:MGI Symbol;Acc:MGI:1342773]	1.38337e-08	2.21221e-07	6.65517	1.1833	protein_coding	chr5	64803523	64830129	+	2479	4.617	4.341	3.702	4.767	4.885	4.64	1.511	1.175	3.192	1.619
ENSMUSG00000068036	Mllt4	myeloid/lymphoid or mixed-lineage leukemia (trithorax homolog, Drosophila); translocated to, 4 [Source:MGI Symbol;Acc:MGI:1314653]	1.39925e-08	2.23586e-07	6.65056	0.414221	protein_coding	chr17	13760539	13906150	+	10223	4.628	4.696	4.306	4.608	4.657	4.477	3.059	2.936	3.638	3.435
ENSMUSG00000024158	Hagh	hydroxyacyl glutathione hydrolase [Source:MGI Symbol;Acc:MGI:95745]	1.40779e-08	2.24775e-07	6.64825	-0.345678	protein_coding	chr17	24840143	24864450	+	1908	31.159	31.483	31.287	31.302	30.387	32.088	40.452	38.868	35.203	37.473
ENSMUSG00000097944	A130014A01Rik	RIKEN cDNA A130014A01 gene [Source:MGI Symbol;Acc:MGI:3028043]	1.41392e-08	2.25579e-07	6.6467	0.759895	lincRNA	chr8	120101582	120103904	+	2323	2.993	2.698	2.851	2.828	2.894	2.398	1.579	1.292	1.606	1.76
ENSMUSG00000051111	Sv2c	synaptic vesicle glycoprotein 2c [Source:MGI Symbol;Acc:MGI:1922459]	1.41551e-08	2.25657e-07	6.64655	1.52398	protein_coding	chr13	95959443	96132577	-	4454	8.747	7.898	6.366	9.83	10.323	10.294	2.116	1.487	5.837	2.359
ENSMUSG00000047344	Lancl3	LanC lantibiotic synthetase component C-like 3 (bacterial) [Source:MGI Symbol;Acc:MGI:2443335]	1.42244e-08	2.26585e-07	6.64477	1.42954	protein_coding	chrX	9199902	9268085	+	3991	0.634	0.79	0.618	0.622	0.616	0.627	0.128	0.144	0.38	0.259
ENSMUSG00000043019	Edem3	ER degradation enhancer, mannosidase alpha-like 3 [Source:MGI Symbol;Acc:MGI:1914217]	1.43196e-08	2.27925e-07	6.64221	0.496934	protein_coding	chr1	151755374	151822328	+	6604	8.63	9.08	8.489	8.837	8.413	8.69	5.446	4.926	7.19	5.937
ENSMUSG00000069744	Psmb3	proteasome (prosome, macropain) subunit, beta type 3 [Source:MGI Symbol;Acc:MGI:1347014]	1.45823e-08	2.31926e-07	6.63465	-0.453669	protein_coding	chr11	97703399	97713500	+	2300	27.801	25.944	27.536	28.753	29.719	28.971	38.308	42.415	30.754	35.788
ENSMUSG00000021990	Spata13	spermatogenesis associated 13 [Source:MGI Symbol;Acc:MGI:104838]	1.48058e-08	2.35299e-07	6.62838	0.487764	protein_coding	chr14	60634001	60764556	+	9102	3.779	3.503	3.367	3.433	3.991	3.937	2.452	2.284	2.879	2.372
ENSMUSG00000078350	Smim1	small integral membrane protein 1 [Source:MGI Symbol;Acc:MGI:1916109]	1.48228e-08	2.35364e-07	6.62826	-0.37965	protein_coding	chr4	154020470	154026230	-	5761	12.283	11.635	12.586	12.446	11.369	12.652	13.925	15.011	15.93	15.588
ENSMUSG00000081683	Fzd10	frizzled homolog 10 (Drosophila) [Source:MGI Symbol;Acc:MGI:2136761]	1.48439e-08	2.35364e-07	6.62826	0.691236	protein_coding	chr5	128601106	128604093	+	2988	2.706	2.534	2.622	2.467	3.145	2.526	1.65	1.625	1.523	1.484
ENSMUSG00000022533	Atp13a3	ATPase type 13A3 [Source:MGI Symbol;Acc:MGI:2685387]	1.48462e-08	2.35364e-07	6.62826	0.397524	protein_coding	chr16	30312423	30388837	-	9559	6.665	6.447	6.666	6.642	6.277	5.966	4.279	4.295	5.079	5.017
ENSMUSG00000028822	Tmem50a	transmembrane protein 50A [Source:MGI Symbol;Acc:MGI:1919067]	1.48558e-08	2.35364e-07	6.62826	-0.386663	protein_coding	chr4	134897849	134915024	-	1270	52.733	54.118	50.891	56.646	54.447	51.1	66.86	72.471	58.473	68.605
ENSMUSG00000040711	Sh3pxd2b	SH3 and PX domains 2B [Source:MGI Symbol;Acc:MGI:2442062]	1.49735e-08	2.37046e-07	6.62517	0.415832	protein_coding	chr11	32347820	32428173	+	9709	3.783	3.687	3.348	3.919	3.797	3.666	2.921	2.437	2.678	2.562
ENSMUSG00000032112	Trappc4	trafficking protein particle complex 4 [Source:MGI Symbol;Acc:MGI:1926211]	1.51442e-08	2.39563e-07	6.62058	-0.457385	protein_coding	chr9	44403761	44407548	-	1166	45.538	44.403	46.668	45.243	44.547	47.87	64.368	69.659	50.184	55.814
ENSMUSG00000071866	Ppia	peptidylprolyl isomerase A [Source:MGI Symbol;Acc:MGI:97749]	1.51949e-08	2.4018e-07	6.61946	-0.376677	protein_coding	chr11	6415443	6419817	+	3508	171.248	173.768	173.676	183.883	183.05	179.083	232.127	240.86	197.78	210.036
ENSMUSG00000004788	Eif2b2	eukaryotic translation initiation factor 2B, subunit 2 beta [Source:MGI Symbol;Acc:MGI:2145118]	1.52975e-08	2.41616e-07	6.61687	-0.432986	protein_coding	chr12	85219481	85226628	+	1885	19.873	19.509	21.105	22.822	21.093	22.973	27.911	29.952	24.233	27.53
ENSMUSG00000011096	Akt1s1	AKT1 substrate 1 (proline-rich) [Source:MGI Symbol;Acc:MGI:1914855]	1.55776e-08	2.4585e-07	6.60933	-0.391907	protein_coding	chr7	44848991	44855421	+	3201	14.468	14.159	15.282	13.79	14.883	14.272	18.863	20.341	16.756	16.666
ENSMUSG00000079557	2015-03-02	membrane-associated ring finger (C3HC4) 2 [Source:MGI Symbol;Acc:MGI:1925915]	1.56345e-08	2.46379e-07	6.6084	-0.370593	protein_coding	chr17	33685692	33718670	-	5997	16.166	14.439	15.108	15.149	14.279	15.243	19.427	20.066	16.677	18.256
ENSMUSG00000063316	Rpl27	ribosomal protein L27 [Source:MGI Symbol;Acc:MGI:98036]	1.56351e-08	2.46379e-07	6.6084	-0.445244	protein_coding	chr11	101442298	101445529	+	1535	47.249	44.303	48.112	47.545	47.803	45.801	60.816	72.038	51.29	59.45
ENSMUSG00000053465	Hs6st3	heparan sulfate 6-O-sulfotransferase 3 [Source:MGI Symbol;Acc:MGI:1354960]	1.56805e-08	2.46905e-07	6.60747	1.98388	protein_coding	chr14	119138415	119869594	+	1413	1.13	1.359	1.011	1.446	1.253	1.085	0.112	0.125	0.696	0.162
ENSMUSG00000051518	Rps19bp1	ribosomal protein S19 binding protein 1 [Source:MGI Symbol;Acc:MGI:1913788]	1.58203e-08	2.48915e-07	6.60395	-0.590114	protein_coding	chr15	80260614	80264306	-	830	15.552	15.976	15.438	15.54	16.026	14.587	26.229	24.943	18.131	20.12
ENSMUSG00000025487	Psmd13	proteasome (prosome, macropain) 26S subunit, non-ATPase, 13 [Source:MGI Symbol;Acc:MGI:1345192]	1.59085e-08	2.50111e-07	6.60187	-0.406884	protein_coding	chr7	140881968	140898643	+	3395	26.899	25.751	26.802	26.181	26.852	26.593	33.956	38.292	28.456	33.656
ENSMUSG00000024127	Prepl	prolyl endopeptidase-like [Source:MGI Symbol;Acc:MGI:2441932]	1.60704e-08	2.52462e-07	6.5978	0.716453	protein_coding	chr17	85063477	85090267	-	3830	85.518	85.676	79.311	87.548	90.715	86.808	45.401	35.337	68.778	50.058
ENSMUSG00000020590	Snx13	sorting nexin 13 [Source:MGI Symbol;Acc:MGI:2661416]	1.62212e-08	2.54637e-07	6.59408	0.377862	protein_coding	chr12	35047189	35147469	+	7387	10.886	11.34	10.63	10.953	10.491	10.588	7.88	7.093	8.637	8.163
ENSMUSG00000047843	Bri3	brain protein I3 [Source:MGI Symbol;Acc:MGI:1933174]	1.62891e-08	2.55507e-07	6.5926	-0.571355	protein_coding	chr5	144244437	144446757	+	1648	8.378	8.09	8.301	8.142	8.028	7.592	10.267	13.687	9.779	12.22
ENSMUSG00000049760	2410015M20Rik	RIKEN cDNA 2410015M20 gene [Source:MGI Symbol;Acc:MGI:2442174]	1.64706e-08	2.58153e-07	6.58812	-0.418749	protein_coding	chr17	56607452	56609771	-	755	60.369	57.009	61.121	59.421	58.648	56.983	81.699	81.913	62.35	75.264
ENSMUSG00000044080	S100a1	S100 calcium binding protein A1 [Source:MGI Symbol;Acc:MGI:1338917]	1.64829e-08	2.58153e-07	6.58812	-0.46711	protein_coding	chr3	90511034	90514392	-	694	92.569	97.468	95.873	88.193	96.251	93.221	132.468	141.206	98.259	124.499
ENSMUSG00000070319	Eif3g	eukaryotic translation initiation factor 3, subunit G [Source:MGI Symbol;Acc:MGI:1858258]	1.65007e-08	2.58235e-07	6.58799	-0.432105	protein_coding	chr9	20894352	20898600	-	1075	55.583	53.958	53.84	49.819	52.522	52.26	72.165	78.8	58.171	64.164
ENSMUSG00000061983	Rps12	ribosomal protein S12 [Source:MGI Symbol;Acc:MGI:98105]	1.65305e-08	2.58503e-07	6.58753	-0.470662	protein_coding	chr10	23785211	23787195	-	476	230.926	212.817	221.085	210.042	234.648	216.377	321.563	339.974	238.969	270.309
ENSMUSG00000028821	Syf2	SYF2 homolog, RNA splicing factor (S. cerevisiae) [Source:MGI Symbol;Acc:MGI:1915842]	1.65674e-08	2.58884e-07	6.5869	-0.389579	protein_coding	chr4	134930898	134937548	+	2043	27.228	26.388	26.656	26.802	24.487	24.693	34.903	35.327	28.622	31.499
ENSMUSG00000033491	Prss35	protease, serine 35 [Source:MGI Symbol;Acc:MGI:2444800]	1.66738e-08	2.60347e-07	6.58445	0.750376	protein_coding	chr9	86743633	86758272	+	3227	5.382	4.3	5.084	5.251	5.903	5.841	3.96	2.613	2.948	2.499
ENSMUSG00000026888	Grb14	growth factor receptor bound protein 14 [Source:MGI Symbol;Acc:MGI:1355324]	1.67451e-08	2.61261e-07	6.58292	-0.390602	protein_coding	chr2	64912476	65024987	-	7185	7.043	7.892	7.814	6.751	6.741	7.454	8.629	9.861	8.783	9.212
ENSMUSG00000059743	Fdps	farnesyl diphosphate synthetase [Source:MGI Symbol;Acc:MGI:104888]	1.68271e-08	2.62342e-07	6.58113	-0.489538	protein_coding	chr3	89093592	89101967	-	1241	128.385	126.53	127.531	137.792	133.43	148.492	194.241	207.411	146.41	170.07
ENSMUSG00000030124	Lag3	lymphocyte-activation gene 3 [Source:MGI Symbol;Acc:MGI:106588]	1.69216e-08	2.63526e-07	6.57918	-0.725306	protein_coding	chr6	124904361	124911705	-	2109	1.956	2.096	1.786	2.032	2.194	1.952	2.88	3.516	2.858	3.443
ENSMUSG00000024175	Tekt4	tektin 4 [Source:MGI Symbol;Acc:MGI:1919090]	1.69287e-08	2.63526e-07	6.57918	-1.4517	protein_coding	chr17	25471590	25476594	+	1532	1.542	1.821	1.272	1.49	1.18	1.739	1.57	5.273	4.39	4.714
ENSMUSG00000032740	Ccdc88a	coiled coil domain containing 88A [Source:MGI Symbol;Acc:MGI:1925177]	1.69622e-08	2.63847e-07	6.57865	0.406397	protein_coding	chr11	29373658	29510808	+	10891	6.216	6.833	6.801	6.76	6.246	6.47	4.679	4.179	5.192	4.839
ENSMUSG00000030583	Sipa1l3	signal-induced proliferation-associated 1 like 3 [Source:MGI Symbol;Acc:MGI:1921456]	1.70447e-08	2.64928e-07	6.57687	0.514706	protein_coding	chr7	29320372	29518641	-	16555	3.065	2.926	2.806	3.16	3.26	3.294	1.97	1.787	2.524	1.962
ENSMUSG00000030786	Itgam	integrin alpha M [Source:MGI Symbol;Acc:MGI:96607]	1.71793e-08	2.66626e-07	6.5741	0.654436	protein_coding	chr7	128062640	128128160	+	6377	2.395	2.454	2.403	2.198	2.483	2.69	1.212	1.336	1.646	1.714
ENSMUSG00000031732	Phlpp2	PH domain and leucine rich repeat protein phosphatase 2 [Source:MGI Symbol;Acc:MGI:2444928]	1.71798e-08	2.66626e-07	6.5741	0.441036	protein_coding	chr8	109868542	109944671	+	8449	5.879	5.738	5.293	5.533	5.908	5.493	3.809	3.422	4.557	4.071
ENSMUSG00000049299	Trappc1	trafficking protein particle complex 1 [Source:MGI Symbol;Acc:MGI:1098727]	1.72502e-08	2.67515e-07	6.57265	-0.425128	protein_coding	chr11	69323980	69325793	+	1112	34.585	33.722	35.698	32.203	34.034	35.677	49.547	46.961	38.424	41.307
ENSMUSG00000026032	Ndufb3	NADH dehydrogenase (ubiquinone) 1 beta subcomplex 3 [Source:MGI Symbol;Acc:MGI:1913745]	1.72713e-08	2.6764e-07	6.57245	-0.387812	protein_coding	chr1	58586384	58595964	+	763	73.907	76.023	81.359	78.537	81.625	74.476	102.656	106.452	89.051	90.202
ENSMUSG00000053898	Ech1	enoyl coenzyme A hydratase 1, peroxisomal [Source:MGI Symbol;Acc:MGI:1858208]	1.76542e-08	2.73367e-07	6.56325	-0.35715	protein_coding	chr7	28825217	28832247	+	2284	26.86	26.174	26.516	26.657	24.546	25.657	33.223	33.88	28.797	31.706
ENSMUSG00000086350	B230369F24Rik	RIKEN cDNA B230369F24 gene [Source:MGI Symbol;Acc:MGI:2443392]	1.77546e-08	2.74715e-07	6.56112	0.910019	antisense	chr1	178313328	178318549	-	2560	1.469	1.557	1.353	1.565	1.553	1.781	0.693	0.862	0.769	0.806
ENSMUSG00000048271	Rbm33	RNA binding motif protein 33 [Source:MGI Symbol;Acc:MGI:1919670]	1.78245e-08	2.75588e-07	6.55974	0.535861	protein_coding	chr5	28317121	28419244	+	10592	4.319	5.008	4.516	4.542	5.068	4.001	2.647	2.801	3.701	2.89
ENSMUSG00000093536	Smim17	small integral membrane protein 17 [Source:MGI Symbol;Acc:MGI:4365374]	1.78648e-08	2.76004e-07	6.55908	0.363257	protein_coding	chr7	6398715	6432093	+	3683	17.958	18.101	17.149	18.543	17.98	16.766	13.45	12.01	13.984	13.25
ENSMUSG00000031026	Trim66	tripartite motif-containing 66 [Source:MGI Symbol;Acc:MGI:2152406]	1.80151e-08	2.78115e-07	6.55578	0.536415	protein_coding	chr7	109449006	109508134	-	10125	2.622	2.748	2.869	2.781	2.977	2.75	1.765	1.495	2.175	1.91
ENSMUSG00000038914	Dido1	death inducer-obliterator 1 [Source:MGI Symbol;Acc:MGI:1344352]	1.83097e-08	2.82452e-07	6.54906	0.428594	protein_coding	chr2	180657964	180709999	-	13307	4.003	3.883	3.751	3.931	4.129	3.84	2.792	2.412	3.211	2.711
ENSMUSG00000002768	Mea1	male enhanced antigen 1 [Source:MGI Symbol;Acc:MGI:96957]	1.83757e-08	2.83182e-07	6.54793	-0.432775	protein_coding	chr17	46681137	46683105	+	840	76.875	70.477	71.737	70.718	79.049	82.399	103.105	106.836	84.403	93.898
ENSMUSG00000021254	Gpatch2l	G patch domain containing 2 like [Source:MGI Symbol;Acc:MGI:1917623]	1.83847e-08	2.83182e-07	6.54793	0.480601	protein_coding	chr12	86241890	86291414	+	3953	9.704	7.956	9.33	9.525	8.568	8.974	5.896	5.427	6.919	6.419
ENSMUSG00000027799	Nbea	neurobeachin [Source:MGI Symbol;Acc:MGI:1347075]	1.84468e-08	2.83851e-07	6.54691	0.429893	protein_coding	chr3	55625205	56183701	-	10976	11.727	11.718	11.339	11.839	12.511	11.652	7.866	7.513	9.867	8.192
ENSMUSG00000031770	Herpud1	homocysteine-inducible, endoplasmic reticulum stress-inducible, ubiquitin-like domain member 1 [Source:MGI Symbol;Acc:MGI:1927406]	1.84558e-08	2.83851e-07	6.54691	-0.409882	protein_coding	chr8	94386438	94395377	+	2333	20.635	22.751	20.132	20.689	20.575	20.655	23.464	27.284	25.257	30.073
ENSMUSG00000029420	Rimbp2	RIMS binding protein 2 [Source:MGI Symbol;Acc:MGI:2443235]	1.8529e-08	2.84763e-07	6.54552	0.896068	protein_coding	chr5	128760401	128953362	-	4264	3.948	4.172	3.289	3.889	4.315	3.474	1.813	1.356	2.866	1.837
ENSMUSG00000025208	Mrpl43	mitochondrial ribosomal protein L43 [Source:MGI Symbol;Acc:MGI:2137229]	1.8621e-08	2.85963e-07	6.54369	-0.394716	protein_coding	chr19	45005014	45006442	-	1213	42.402	42.891	41.255	39.825	40.02	42.887	54.656	58.954	46.279	48.957
ENSMUSG00000027384	Ndufaf5	NADH dehydrogenase (ubiquinone) complex I, assembly factor 5 [Source:MGI Symbol;Acc:MGI:1916737]	1.86883e-08	2.86782e-07	6.54245	-0.432572	protein_coding	chr2	140170649	140203689	+	1789	17.443	18.105	17.471	20.577	18.366	17.89	25.198	25.711	20.514	23.069
ENSMUSG00000040466	Blvrb	biliverdin reductase B (flavin reductase (NADPH)) [Source:MGI Symbol;Acc:MGI:2385271]	1.88478e-08	2.89014e-07	6.53908	-0.70756	protein_coding	chr7	27447978	27466144	+	1414	8.447	7.046	6.092	7.79	6.263	5.623	11.966	10.708	8.671	11.594
ENSMUSG00000063455	D630045J12Rik	RIKEN cDNA D630045J12 gene [Source:MGI Symbol;Acc:MGI:2669829]	1.88632e-08	2.89034e-07	6.53905	0.438689	protein_coding	chr6	38123174	38254009	-	13450	3.359	3.238	3.225	3.112	3.228	3.376	2.229	2.022	2.674	2.253
ENSMUSG00000020859	Spag9	sperm associated antigen 9 [Source:MGI Symbol;Acc:MGI:1918084]	1.88873e-08	2.89188e-07	6.53882	0.38831	protein_coding	chr11	93996091	94126085	+	11209	38.659	40.911	38.848	40.22	38.649	38.746	27.529	26.279	32.533	28.436
ENSMUSG00000033237	Arid2	AT rich interactive domain 2 (ARID, RFX-like) [Source:MGI Symbol;Acc:MGI:1924294]	1.89667e-08	2.90186e-07	6.53732	0.466361	protein_coding	chr15	96287518	96404992	+	10737	3.975	3.641	3.762	3.746	4.124	3.639	2.498	2.282	3.082	2.673
ENSMUSG00000009927	Rps25	ribosomal protein S25 [Source:MGI Symbol;Acc:MGI:1922867]	1.94062e-08	2.96689e-07	6.5277	-0.413669	protein_coding	chr9	44407714	44410405	+	683	195.328	185.927	204.975	180.223	189.2	183.771	248.531	275.65	207.429	235.216
ENSMUSG00000052981	Ube2ql1	ubiquitin-conjugating enzyme E2Q family-like 1 [Source:MGI Symbol;Acc:MGI:1924230]	1.96286e-08	2.99865e-07	6.52307	-0.33698	protein_coding	chr13	69702835	69739897	-	2679	49.475	47.307	46.715	51.21	49.369	49.307	57.444	62.911	58.179	57.471
ENSMUSG00000013646	Sh3bp5l	SH3 binding domain protein 5 like [Source:MGI Symbol;Acc:MGI:1933124]	1.96496e-08	2.99964e-07	6.52293	-0.318749	protein_coding	chr11	58330724	58347728	+	6352	16.519	16.718	15.613	16.188	16.03	16.348	19.744	19.896	18.418	19.318
ENSMUSG00000039218	Srrm2	serine/arginine repetitive matrix 2 [Source:MGI Symbol;Acc:MGI:1923206]	1.97282e-08	3.00939e-07	6.52152	0.710354	protein_coding	chr17	23803187	23824739	+	8596	37.012	39.328	39.573	41.766	42.248	34.631	19.449	17.763	32.042	21.886
ENSMUSG00000048277	Syngr2	synaptogyrin 2 [Source:MGI Symbol;Acc:MGI:1328324]	1.97878e-08	3.01624e-07	6.52053	-0.531566	protein_coding	chr11	117809668	117814283	+	1776	17.44	18.707	15.819	15.653	14.288	16.816	23.517	27.067	19.002	21.323
ENSMUSG00000024790	Sac3d1	SAC3 domain containing 1 [Source:MGI Symbol;Acc:MGI:1913656]	2.00384e-08	3.05217e-07	6.51539	-0.551115	protein_coding	chr19	6116004	6118586	-	1374	10.145	11.18	9.704	10.174	9.234	9.106	14.438	15.903	11.639	13.572
ENSMUSG00000041126	H2afv	H2A histone family, member V [Source:MGI Symbol;Acc:MGI:1924855]	2.03079e-08	3.09093e-07	6.50991	-0.411289	protein_coding	chr11	6427229	6444443	-	1633	19.64	17.705	20.253	18.053	17.531	17.696	24.393	24.95	20.842	23.752
ENSMUSG00000025261	Huwe1	HECT, UBA and WWE domain containing 1 [Source:MGI Symbol;Acc:MGI:1926884]	2.04148e-08	3.10489e-07	6.50795	0.469039	protein_coding	chrX	151800807	151935417	+	23507	9.122	9.571	9.543	10.141	10.113	10.092	6.233	5.908	8.045	6.755
ENSMUSG00000063663	Brwd3	bromodomain and WD repeat domain containing 3 [Source:MGI Symbol;Acc:MGI:3029414]	2.06265e-08	3.13478e-07	6.50379	0.584827	protein_coding	chrX	108737016	108834372	-	12692	1.321	1.579	1.378	1.414	1.356	1.227	0.833	0.744	0.937	0.994
ENSMUSG00000025658	Cnksr2	connector enhancer of kinase suppressor of Ras 2 [Source:MGI Symbol;Acc:MGI:2661175]	2.09682e-08	3.18434e-07	6.49698	0.672767	protein_coding	chrX	157821436	158043294	-	9267	1.375	1.278	1.257	1.297	1.443	1.215	0.711	0.729	0.987	0.709
ENSMUSG00000021024	Psma6	proteasome (prosome, macropain) subunit, alpha type 6 [Source:MGI Symbol;Acc:MGI:1347006]	2.13831e-08	3.24494e-07	6.48879	-0.41362	protein_coding	chr12	55384222	55418454	+	1234	92.339	92.808	94.016	86.994	88.198	85.035	119.948	129.495	95.668	112.537
ENSMUSG00000079481	Nhsl2	NHS-like 2 [Source:MGI Symbol;Acc:MGI:3645090]	2.14314e-08	3.24988e-07	6.48813	0.554762	protein_coding	chrX	101849385	102092055	+	16952	1.523	1.611	1.484	1.437	1.567	1.478	0.931	0.867	1.241	0.902
ENSMUSG00000048142	Nat8l	N-acetyltransferase 8-like [Source:MGI Symbol;Acc:MGI:2447776]	2.15927e-08	3.27192e-07	6.4852	-0.333543	protein_coding	chr5	33995984	34005916	+	6529	87.563	84.914	83.085	88.444	88.409	91.869	103.301	107.304	107.485	102.685
ENSMUSG00000035048	Anapc13	anaphase promoting complex subunit 13 [Source:MGI Symbol;Acc:MGI:1916260]	2.16261e-08	3.27456e-07	6.48485	-0.479756	protein_coding	chr9	102626296	102634241	+	405	65.224	65.752	69.797	59.342	66.491	66.268	89.883	102.128	73.405	83.788
ENSMUSG00000079509	Zfx	zinc finger protein X-linked [Source:MGI Symbol;Acc:MGI:99211]	2.17239e-08	3.28694e-07	6.48321	0.440794	protein_coding	chrX	94074631	94123702	-	7755	3.719	3.761	3.617	3.569	3.351	3.32	2.228	2.505	2.739	2.518
ENSMUSG00000037979	Ccdc92	coiled-coil domain containing 92 [Source:MGI Symbol;Acc:MGI:106485]	2.17836e-08	3.29355e-07	6.48234	-0.314136	protein_coding	chr5	124834418	124862424	-	2731	54.417	53.848	50.676	50.748	50.983	51.649	62.516	62.084	62.672	59.945
ENSMUSG00000002489	Tiam1	T cell lymphoma invasion and metastasis 1 [Source:MGI Symbol;Acc:MGI:103306]	2.18654e-08	3.30347e-07	6.48103	0.514091	protein_coding	chr16	89787111	89980080	-	9911	3.481	3.542	2.865	3.363	3.684	3.518	2.089	2.089	2.677	2.259
ENSMUSG00000039801	2410089E03Rik	RIKEN cDNA 2410089E03 gene [Source:MGI Symbol;Acc:MGI:1920942]	2.18942e-08	3.30539e-07	6.48078	0.504806	protein_coding	chr15	8169106	8271158	+	13017	2.786	2.833	2.953	2.908	3.163	2.496	1.772	1.743	2.306	1.858
ENSMUSG00000090086	AI480526	expressed sequence AI480526 [Source:MGI Symbol;Acc:MGI:2140910]	2.19444e-08	3.31053e-07	6.4801	0.724524	lincRNA	chr5	123133723	123141666	-	4725	4.274	4.739	4.755	4.527	4.881	3.408	1.87	2.607	3.029	2.709
ENSMUSG00000037740	Mrps26	mitochondrial ribosomal protein S26 [Source:MGI Symbol;Acc:MGI:1333830]	2.19856e-08	3.31431e-07	6.47961	-0.389809	protein_coding	chr2	130563742	130568695	+	4358	12.085	11.938	11.771	11.59	11.089	11.743	15.937	16.207	13.069	13.407
ENSMUSG00000028955	Vamp3	vesicle-associated membrane protein 3 [Source:MGI Symbol;Acc:MGI:1321389]	2.22704e-08	3.35478e-07	6.47434	-0.386864	protein_coding	chr4	151047300	151057963	-	2889	45.556	47.304	48.879	43.924	42.064	45.751	56.804	61.455	50.274	59.219
ENSMUSG00000022119	Rbm26	RNA binding motif protein 26 [Source:MGI Symbol;Acc:MGI:1921463]	2.24252e-08	3.37562e-07	6.47165	0.351296	protein_coding	chr14	105106751	105177327	-	7649	6.194	6.314	5.982	5.87	6.025	5.482	4.393	4.473	4.643	4.381
ENSMUSG00000056536	Pign	phosphatidylinositol glycan anchor biosynthesis, class N [Source:MGI Symbol;Acc:MGI:1351629]	2.25362e-08	3.3875e-07	6.47012	0.426311	protein_coding	chr1	105518422	105659008	-	6528	4.413	4.562	4.596	4.516	4.092	4.291	3.039	2.867	3.411	3.208
ENSMUSG00000050963	Kcns2	K+ voltage-gated channel, subfamily S, 2 [Source:MGI Symbol;Acc:MGI:1197011]	2.25371e-08	3.3875e-07	6.47012	0.826032	protein_coding	chr15	34837381	34842337	+	4360	1.541	1.812	1.708	1.498	1.716	1.388	0.923	0.628	0.997	0.903
ENSMUSG00000066553	Gm6969	predicted pseudogene 6969 [Source:MGI Symbol;Acc:MGI:3645320]	2.26167e-08	3.39632e-07	6.46899	-0.374277	pseudogene	chr12	24638669	24639010	-	342	107.687	100.746	102.021	95.104	109.707	107.033	133.655	134.494	120.139	125.593
ENSMUSG00000027508	Pag1	phosphoprotein associated with glycosphingolipid microdomains 1 [Source:MGI Symbol;Acc:MGI:2443160]	2.26289e-08	3.39632e-07	6.46899	0.531963	protein_coding	chr3	9687479	9833679	-	9580	2.966	3.506	3.028	3.558	3.535	3.294	2.264	1.903	2.585	2.002
ENSMUSG00000079065	BC005561	cDNA sequence BC005561 [Source:MGI Symbol;Acc:MGI:3040669]	2.2691e-08	3.40315e-07	6.46812	0.907004	protein_coding	chr5	104508352	104522383	+	5181	1.04	1.147	1.011	0.943	1.088	0.81	0.472	0.486	0.657	0.42
ENSMUSG00000002325	Irf9	interferon regulatory factor 9 [Source:MGI Symbol;Acc:MGI:107587]	2.32071e-08	3.4764e-07	6.45887	0.655814	protein_coding	chr14	55603571	55610030	+	5386	3.008	3.128	2.757	2.923	2.51	2.293	1.611	1.631	1.454	2.001
ENSMUSG00000043448	Gjc2	gap junction protein, gamma 2 [Source:MGI Symbol;Acc:MGI:2153060]	2.32132e-08	3.4764e-07	6.45887	-0.446346	protein_coding	chr11	59175568	59183213	-	2250	55.256	61.64	61.413	59.39	55.842	62.475	74.97	88.364	64.862	80.912
ENSMUSG00000030711	Sult1a1	sulfotransferase family 1A, phenol-preferring, member 1 [Source:MGI Symbol;Acc:MGI:102896]	2.36725e-08	3.54259e-07	6.45068	-0.895037	protein_coding	chr7	126672865	126676432	-	1507	10.067	7.814	7.382	9.755	8.491	7.15	8.898	16.14	16.571	18.308
ENSMUSG00000029208	Guf1	GUF1 GTPase homolog (S. cerevisiae) [Source:MGI Symbol;Acc:MGI:2140726]	2.36909e-08	3.54276e-07	6.45066	0.453556	protein_coding	chr5	69556924	69575972	+	9114	4.136	4.035	4.071	3.797	3.895	3.157	2.726	2.703	2.866	2.432
ENSMUSG00000055531	Cpsf6	cleavage and polyadenylation specific factor 6 [Source:MGI Symbol;Acc:MGI:1913948]	2.40618e-08	3.5956e-07	6.44423	0.35586	protein_coding	chr10	117344673	117380015	-	10510	9.237	9.352	9.337	8.697	9.083	7.945	6.439	6.603	6.988	6.647
ENSMUSG00000019437	Tlcd1	TLC domain containing 1 [Source:MGI Symbol;Acc:MGI:1915572]	2.41375e-08	3.60428e-07	6.44318	-0.37903	protein_coding	chr11	78176711	78181909	+	5009	8.648	7.146	7.735	7.389	7.693	7.082	9.078	9.817	9.652	9.269
ENSMUSG00000037601	Nme1	NME/NM23 nucleoside diphosphate kinase 1 [Source:MGI Symbol;Acc:MGI:97355]	2.43234e-08	3.6294e-07	6.44016	-0.485065	protein_coding	chr11	93956979	93968521	-	3342	21.443	21.389	22.59	21.622	20.582	20.578	29.22	34.831	23.006	27.283
ENSMUSG00000028949	Smarcd3	SWI/SNF related, matrix associated, actin dependent regulator of chromatin, subfamily d, member 3 [Source:MGI Symbol;Acc:MGI:1914243]	2.43641e-08	3.63284e-07	6.43975	-0.373512	protein_coding	chr5	24590818	24602012	-	4545	12.868	12.723	12.392	11.854	12.351	11.81	15.359	17.181	13.867	14.638
ENSMUSG00000033964	Zbtb41	zinc finger and BTB domain containing 41 homolog [Source:MGI Symbol;Acc:MGI:2444487]	2.44562e-08	3.64392e-07	6.43843	0.359087	protein_coding	chr1	139422383	139453005	+	8360	4.015	4.195	4.215	4.279	4.151	4.036	3.156	3.047	3.11	3.044
ENSMUSG00000060012	Kif13b	kinesin family member 13B [Source:MGI Symbol;Acc:MGI:1098265]	2.45287e-08	3.65207e-07	6.43746	0.977044	protein_coding	chr14	64652531	64806296	+	5603	4.228	3.964	3.531	3.918	3.716	3.537	1.464	1.347	3.015	1.548
ENSMUSG00000024725	Ostf1	osteoclast stimulating factor 1 [Source:MGI Symbol;Acc:MGI:700012]	2.47025e-08	3.67527e-07	6.43471	-0.53767	protein_coding	chr19	18579328	18631789	-	4784	5.786	5.112	4.506	5.233	5.085	4.539	7.329	8.351	5.734	6.582
ENSMUSG00000029726	Mepce	methylphosphate capping enzyme [Source:MGI Symbol;Acc:MGI:106477]	2.47462e-08	3.67911e-07	6.43426	-0.366998	protein_coding	chr5	137781906	137786715	-	3292	11.076	10.764	11.572	11.778	11.189	10.739	13.849	15.018	12.705	13.558
ENSMUSG00000020850	Prpf8	pre-mRNA processing factor 8 [Source:MGI Symbol;Acc:MGI:2179381]	2.47687e-08	3.67979e-07	6.43418	0.39845	protein_coding	chr11	75486816	75509449	+	7461	21.279	20.628	20.992	22.683	22.857	22.784	15.705	14.401	17.637	15.647
ENSMUSG00000024639	Gnaq	guanine nucleotide binding protein, alpha q polypeptide [Source:MGI Symbol;Acc:MGI:95776]	2.50347e-08	3.71662e-07	6.42985	0.404113	protein_coding	chr19	16132831	16387463	+	6185	22.221	22.377	22.04	21.858	23.482	22.773	16.311	14.26	18.517	15.737
ENSMUSG00000020963	Tshr	thyroid stimulating hormone receptor [Source:MGI Symbol;Acc:MGI:98849]	2.51472e-08	3.73063e-07	6.42822	1.61667	protein_coding	chr12	91400993	91540509	+	4874	0.239	0.201	0.249	0.312	0.193	0.257	0.04	0.063	0.093	0.086
ENSMUSG00000031822	Gse1	genetic suppressor element 1 [Source:MGI Symbol;Acc:MGI:1098275]	2.51667e-08	3.73081e-07	6.4282	0.419176	protein_coding	chr8	120230536	120581390	+	8098	6.586	6.805	6.661	6.717	7.021	7.147	4.641	4.524	5.666	4.658
ENSMUSG00000025199	Chuk	conserved helix-loop-helix ubiquitous kinase [Source:MGI Symbol;Acc:MGI:99484]	2.54249e-08	3.76638e-07	6.42408	0.427181	protein_coding	chr19	44073335	44107480	-	5087	7.259	7.891	7.557	6.78	6.914	6.307	4.877	4.833	5.489	5.011
ENSMUSG00000021466	Ptch1	patched homolog 1 [Source:MGI Symbol;Acc:MGI:105373]	2.55626e-08	3.78403e-07	6.42204	1.29098	protein_coding	chr13	63511533	63565520	-	4305	8.493	8.811	8.447	8.914	9.715	9.534	2.657	1.62	6.258	3.453
ENSMUSG00000040520	Manea	mannosidase, endo-alpha [Source:MGI Symbol;Acc:MGI:2444484]	2.59248e-08	3.83489e-07	6.41625	0.371086	protein_coding	chr4	26324506	26346891	-	4867	9.754	9.953	10.816	10.485	9.551	9.652	7.812	7.029	7.574	7.224
ENSMUSG00000063919	Srrm4	serine/arginine repetitive matrix 4 [Source:MGI Symbol;Acc:MGI:1916205]	2.60564e-08	3.85158e-07	6.41436	0.624214	protein_coding	chr5	116439272	116591817	-	7896	2.01	1.872	1.864	1.71	2.078	1.876	1.059	1.023	1.428	1.195
ENSMUSG00000029361	Nos1	nitric oxide synthase 1, neuronal [Source:MGI Symbol;Acc:MGI:97360]	2.60773e-08	3.8519e-07	6.41432	0.595234	protein_coding	chr5	117781032	117958840	+	11151	3.78	3.99	3.696	4.21	3.987	4.825	2.384	2.066	3.034	2.834
ENSMUSG00000000563	Atp5f1	ATP synthase, H+ transporting, mitochondrial F0 complex, subunit B1 [Source:MGI Symbol;Acc:MGI:1100495]	2.61894e-08	3.86567e-07	6.41278	-0.356961	protein_coding	chr3	105942698	105960099	-	4105	85.997	81.72	86.473	84.123	83.282	83.126	109.7	109.889	91.001	101.191
ENSMUSG00000028698	Pik3r3	phosphatidylinositol 3 kinase, regulatory subunit, polypeptide 3 (p55) [Source:MGI Symbol;Acc:MGI:109277]	2.62269e-08	3.86842e-07	6.41247	0.393002	protein_coding	chr4	116221618	116303056	+	5300	33.169	34.453	36.102	33.269	34.08	31.411	23.82	21.722	26.066	26.519
ENSMUSG00000025381	Cnpy2	canopy 2 homolog (zebrafish) [Source:MGI Symbol;Acc:MGI:1928477]	2.6281e-08	3.87362e-07	6.41188	-0.478545	protein_coding	chr10	128322459	128327187	+	1017	29.474	27.431	29.924	29.816	28.967	27.779	39.556	45.922	31.933	36.561
ENSMUSG00000071662	Polr2g	polymerase (RNA) II (DNA directed) polypeptide G [Source:MGI Symbol;Acc:MGI:1914960]	2.63597e-08	3.88243e-07	6.4109	-0.397085	protein_coding	chr19	8793129	8798557	-	868	58.527	54.221	57.603	57.038	58.176	56.818	74.698	82.336	63.634	66.611
ENSMUSG00000052934	Fbxo31	F-box protein 31 [Source:MGI Symbol;Acc:MGI:1354708]	2.64409e-08	3.8916e-07	6.40987	-0.322991	protein_coding	chr8	121549440	121578806	-	5482	21.732	22.55	21.574	22.637	21.805	22.918	25.784	27.08	26.831	26.426
ENSMUSG00000038467	Chmp4b	charged multivesicular body protein 4B [Source:MGI Symbol;Acc:MGI:1922858]	2.64912e-08	3.8962e-07	6.40936	-0.339632	protein_coding	chr2	154651705	154694785	+	2027	114.415	107.101	110.477	112.046	106.531	110.882	133.591	144.079	123.785	131.591
ENSMUSG00000040640	Erc2	ELKS/RAB6-interacting/CAST family member 2 [Source:MGI Symbol;Acc:MGI:1098749]	2.70468e-08	3.97507e-07	6.40066	0.487309	protein_coding	chr14	27622442	28478537	+	6083	7.504	6.754	6.967	6.888	7.719	7.57	4.532	4.506	5.979	4.68
ENSMUSG00000028692	Akr1a1	aldo-keto reductase family 1, member A1 (aldehyde reductase) [Source:MGI Symbol;Acc:MGI:1929955]	2.71394e-08	3.98582e-07	6.39948	-0.368447	protein_coding	chr4	116636510	116651680	-	2750	125.781	122.064	120.88	124.844	124.922	124.73	157.757	168.834	133.663	150.967
ENSMUSG00000044807	Zfp354c	zinc finger protein 354C [Source:MGI Symbol;Acc:MGI:1353621]	2.75561e-08	4.04412e-07	6.39318	0.402652	protein_coding	chr11	50811086	50827724	-	5596	8.424	9.252	8.246	7.96	8.662	7.515	5.695	5.735	6.544	6.112
ENSMUSG00000021520	Uqcrb	ubiquinol-cytochrome c reductase binding protein [Source:MGI Symbol;Acc:MGI:1914780]	2.79055e-08	4.09248e-07	6.38801	-0.362936	protein_coding	chr13	66900617	66905378	-	876	110.137	117.419	115.241	119.071	111.988	109.42	144.611	151.275	123.297	140.511
ENSMUSG00000061607	Mdc1	mediator of DNA damage checkpoint 1 [Source:MGI Symbol;Acc:MGI:3525201]	2.79478e-08	4.09575e-07	6.38767	0.543077	protein_coding	chr17	35841515	35859670	+	7421	2.448	2.539	2.608	2.553	2.586	2.322	1.541	1.44	1.973	1.612
ENSMUSG00000031393	Mecp2	methyl CpG binding protein 2 [Source:MGI Symbol;Acc:MGI:99918]	2.8033e-08	4.10278e-07	6.38692	0.437835	protein_coding	chrX	74026592	74135363	-	10592	8.779	9.095	7.937	8.653	9.03	8.729	5.712	5.526	7.197	6.094
ENSMUSG00000097571	Jpx	Jpx transcript, Xist activator (non-protein coding) [Source:MGI Symbol;Acc:MGI:2180008]	2.80358e-08	4.10278e-07	6.38692	1.14231	lincRNA	chrX	103493558	103506425	+	4785	0.834	0.984	1.104	0.67	1.005	1.071	0.313	0.47	0.317	0.527
ENSMUSG00000022228	Zscan26	zinc finger and SCAN domain containing 26 [Source:MGI Symbol;Acc:MGI:3531417]	2.81151e-08	4.11145e-07	6.386	0.431044	protein_coding	chr13	21442175	21453730	-	4371	15.268	15.268	14.44	13.728	14.182	12.539	10.006	8.635	11.342	10.316
ENSMUSG00000042312	S100a13	S100 calcium binding protein A13 [Source:MGI Symbol;Acc:MGI:109581]	2.84998e-08	4.16475e-07	6.38041	-0.461763	protein_coding	chr3	90514435	90524581	+	715	45.088	43.781	45.045	43.922	41.758	44.705	62.275	66.245	47.027	56.493
ENSMUSG00000036905	C1qb	complement component 1, q subcomponent, beta polypeptide [Source:MGI Symbol;Acc:MGI:88224]	2.89545e-08	4.22818e-07	6.37385	-0.54265	protein_coding	chr4	136880129	136886187	-	1088	26.42	28.239	22.202	24.556	21.694	24.186	32.516	38.828	27.664	37.547
ENSMUSG00000052468	Pmp2	peripheral myelin protein 2 [Source:MGI Symbol;Acc:MGI:102667]	2.90253e-08	4.2355e-07	6.3731	-2.57763	protein_coding	chr3	10179851	10183885	-	1364	16.927	11.023	3.808	16.563	9.752	0.888	65	85.47	41.366	31.63
ENSMUSG00000007989	Fzd3	frizzled homolog 3 (Drosophila) [Source:MGI Symbol;Acc:MGI:108476]	2.91986e-08	4.25621e-07	6.37098	0.607525	protein_coding	chr14	65201026	65262463	-	4227	2.149	2.1	1.915	2.094	2.001	1.919	1.26	1.305	1.339	1.166
ENSMUSG00000007338	Mrpl49	mitochondrial ribosomal protein L49 [Source:MGI Symbol;Acc:MGI:108180]	2.92291e-08	4.25621e-07	6.37098	-0.344406	protein_coding	chr19	6053630	6057751	-	1722	22.933	23.228	22.575	23.982	23.657	23.789	29.362	29.198	26.361	28.45
ENSMUSG00000023456	Tpi1	triosephosphate isomerase 1 [Source:MGI Symbol;Acc:MGI:98797]	2.92295e-08	4.25621e-07	6.37098	-0.43764	protein_coding	chr6	124810586	124814296	-	2209	237.914	234.408	240.434	281.045	263.464	286.257	340.295	362.415	303.318	326.663
ENSMUSG00000001418	0610031J06Rik	glycosylated lysosomal membrane protein [Source:MGI Symbol;Acc:MGI:1913318]	2.92926e-08	4.26238e-07	6.37035	-0.371573	protein_coding	chr3	88325023	88331313	+	5862	8.36	8.64	8.16	8.2	8.059	8.365	10.893	11.152	8.926	10.078
ENSMUSG00000024999	Noc3l	nucleolar complex associated 3 homolog (S. cerevisiae) [Source:MGI Symbol;Acc:MGI:1932610]	2.93208e-08	4.26347e-07	6.37024	0.553774	protein_coding	chr19	38788128	38819237	-	3977	4.844	4.992	4.822	5.409	4.972	5.206	3.481	2.952	3.846	2.825
ENSMUSG00000050663	Trhde	TRH-degrading enzyme [Source:MGI Symbol;Acc:MGI:2384311]	2.98436e-08	4.33641e-07	6.36287	0.565178	protein_coding	chr10	114398823	114802307	-	8065	1.423	1.464	1.363	1.331	1.501	1.341	0.885	0.843	0.981	0.905
ENSMUSG00000025508	Rplp2	ribosomal protein, large P2 [Source:MGI Symbol;Acc:MGI:1914436]	3.0155e-08	4.37856e-07	6.35867	-0.485338	protein_coding	chr7	141447370	141451585	+	2072	48.956	50.009	47.99	47.615	48.689	43.534	71.36	75.673	51.87	56.879
ENSMUSG00000030946	Lhpp	phospholysine phosphohistidine inorganic pyrophosphate phosphatase [Source:MGI Symbol;Acc:MGI:1923679]	3.01924e-08	4.38089e-07	6.35844	-0.52086	protein_coding	chr7	132610638	132706420	+	2085	7.515	7.107	7.412	6.974	7.559	7.898	10.839	11.284	8.417	10.135
ENSMUSG00000025150	Cbr2	carbonyl reductase 2 [Source:MGI Symbol;Acc:MGI:107200]	3.03612e-08	4.40227e-07	6.35632	-1.3837	protein_coding	chr11	120729489	120732114	-	1327	1.078	1.229	0.816	0.906	1.171	0.395	1.932	2.961	1.761	2.765
ENSMUSG00000039770	Ypel5	yippee-like 5 (Drosophila) [Source:MGI Symbol;Acc:MGI:1916937]	3.04284e-08	4.40889e-07	6.35567	-0.320556	protein_coding	chr17	72836704	72851195	+	2869	42.407	42.608	41.599	44.524	41.602	42.75	51.234	53.359	48.595	50.029
ENSMUSG00000025439	Clns1a	chloride channel, nucleotide-sensitive, 1A [Source:MGI Symbol;Acc:MGI:109638]	3.04689e-08	4.41164e-07	6.3554	-0.354618	protein_coding	chr7	97696634	97718879	+	1515	52.901	54.98	52.919	53.884	54.327	53.492	66.825	73.163	60.493	62.202
ENSMUSG00000028958	Tmub1	transmembrane and ubiquitin-like domain containing 1 [Source:MGI Symbol;Acc:MGI:1923764]	3.06215e-08	4.43062e-07	6.35354	-0.475463	protein_coding	chr5	24445458	24447854	-	1879	12.589	11.704	11.611	11.192	11.446	12.028	16.183	18.113	13.181	15.029
ENSMUSG00000057378	Ryr3	ryanodine receptor 3 [Source:MGI Symbol;Acc:MGI:99684]	3.07372e-08	4.44422e-07	6.3522	0.619651	protein_coding	chr2	112631355	113217096	-	17682	1.172	1.147	1.2	1.108	1.143	0.849	0.622	0.599	0.805	0.707
ENSMUSG00000015659	Serac1	serine active site containing 1 [Source:MGI Symbol;Acc:MGI:2447813]	3.07981e-08	4.4499e-07	6.35165	0.942522	protein_coding	chr17	6042196	6079741	-	4576	1.934	2.082	1.987	2.048	2.354	1.905	0.862	0.714	1.496	0.985
ENSMUSG00000055024	Ep300	E1A binding protein p300 [Source:MGI Symbol;Acc:MGI:1276116]	3.08268e-08	4.44992e-07	6.35165	0.530149	protein_coding	chr15	81586214	81652077	+	8749	5.019	4.858	4.75	5.009	5.098	4.991	2.899	2.76	4.124	3.306
ENSMUSG00000045083	Lingo2	leucine rich repeat and Ig domain containing 2 [Source:MGI Symbol;Acc:MGI:2442298]	3.08417e-08	4.44992e-07	6.35165	0.517035	protein_coding	chr4	35706647	36951747	-	8297	2.181	2.118	1.988	2.115	2.357	2.014	1.516	1.24	1.547	1.373
ENSMUSG00000046572	Zfp518b	zinc finger protein 518B [Source:MGI Symbol;Acc:MGI:2140750]	3.10099e-08	4.47105e-07	6.34959	0.567828	protein_coding	chr5	38668484	38684826	-	6882	2.258	1.979	2.107	2.072	2.353	2.082	1.352	1.257	1.597	1.305
ENSMUSG00000030538	Cib1	calcium and integrin binding 1 (calmyrin) [Source:MGI Symbol;Acc:MGI:1344418]	3.10438e-08	4.4728e-07	6.34942	-0.487836	protein_coding	chr7	80227156	80232813	-	2052	10.701	9.375	9.979	8.94	8.72	9.126	13.838	13.811	10.871	12.272
ENSMUSG00000036111	Lmo1	LIM domain only 1 [Source:MGI Symbol;Acc:MGI:102812]	3.10709e-08	4.47355e-07	6.34935	-0.62051	protein_coding	chr7	109138572	109170308	-	1071	12.86	11.299	10.509	11.445	11.104	10.815	17.308	20.773	14.205	14.379
ENSMUSG00000019977	Hbs1l	Hbs1-like (S. cerevisiae) [Source:MGI Symbol;Acc:MGI:1891704]	3.16853e-08	4.55882e-07	6.34115	-0.362281	protein_coding	chr10	21295979	21368889	+	4893	11.205	11.203	11.316	10.863	11.295	11.358	13.751	14.949	12.286	14.074
ENSMUSG00000029614	Rpl6	ribosomal protein L6 [Source:MGI Symbol;Acc:MGI:108057]	3.19046e-08	4.58716e-07	6.33846	-0.386436	protein_coding	chr5	121204481	121209241	+	2433	87.2	84.687	82.949	84.557	85.322	85.18	109.386	119.674	90.994	104.528
ENSMUSG00000005802	Slc30a4	solute carrier family 30 (zinc transporter), member 4 [Source:MGI Symbol;Acc:MGI:1345282]	3.1934e-08	4.58816e-07	6.33836	0.368172	protein_coding	chr2	122681233	122702663	-	5482	10.311	10.991	10.226	10.683	9.996	9.703	7.389	7.247	8.423	7.459
ENSMUSG00000021265	Slc25a29	solute carrier family 25 (mitochondrial carrier, palmitoylcarnitine transporter), member 29 [Source:MGI Symbol;Acc:MGI:2444911]	3.21281e-08	4.61282e-07	6.33603	-0.546432	protein_coding	chr12	108825873	108835883	-	2606	4.532	5.283	5.897	5.41	4.66	5.808	7.279	7.894	6.923	7.347
ENSMUSG00000025408	Ddit3	DNA-damage inducible transcript 3 [Source:MGI Symbol;Acc:MGI:109247]	3.23818e-08	4.64599e-07	6.33292	-0.480656	protein_coding	chr10	127290774	127296288	+	1713	10.06	8.756	9.477	8.325	9.411	8.882	13.008	12.936	10.868	12.024
ENSMUSG00000033713	Foxn3	forkhead box N3 [Source:MGI Symbol;Acc:MGI:1918625]	3.28932e-08	4.71607e-07	6.32642	1.04622	protein_coding	chr12	99194980	99450111	-	4651	2.833	3.272	2.978	3.376	3.031	3.618	1.187	0.949	2.345	1.397
ENSMUSG00000026435	Slc45a3	solute carrier family 45, member 3 [Source:MGI Symbol;Acc:MGI:1922082]	3.33964e-08	4.78488e-07	6.32013	-0.414395	protein_coding	chr1	131962967	131982963	+	3425	9.587	9.753	9.429	8.783	8.295	9.274	10.962	11.38	11.254	13.177
ENSMUSG00000041415	Dicer1	dicer 1, ribonuclease type III [Source:MGI Symbol;Acc:MGI:2177178]	3.38243e-08	4.8428e-07	6.3149	0.38216	protein_coding	chr12	104687742	104751952	-	9851	7.94	7.448	7.8	7.616	8.095	7.485	5.321	5.27	6.369	5.687
ENSMUSG00000020427	Igfbp3	insulin-like growth factor binding protein 3 [Source:MGI Symbol;Acc:MGI:96438]	3.38715e-08	4.84617e-07	6.3146	-0.985399	protein_coding	chr11	7206086	7213923	-	3130	11.086	9.48	7.8	10.238	9.793	6.318	11.744	15.64	14.358	27.031
ENSMUSG00000091562	Gm9581	predicted gene 9581 [Source:MGI Symbol;Acc:MGI:3779989]	3.39394e-08	4.85251e-07	6.31403	1.88753	processed_transcript	chr16	59558013	59600886	-	2870	0.44	0.442	0.498	0.6	0.353	0.647	0.165	0.046	0.229	0.053
ENSMUSG00000052299	Ltn1	listerin E3 ubiquitin protein ligase 1 [Source:MGI Symbol;Acc:MGI:1926163]	3.40868e-08	4.87019e-07	6.31245	0.33946	protein_coding	chr16	87376651	87432606	-	7737	7.392	7.282	7.626	8.051	7.396	7.152	5.521	5.586	5.697	5.784
ENSMUSG00000021286	Zfyve21	zinc finger, FYVE domain containing 21 [Source:MGI Symbol;Acc:MGI:1915770]	3.42015e-08	4.88318e-07	6.3113	-0.516716	protein_coding	chr12	111814170	111828388	+	1310	12.622	10.039	11.665	11.283	10.402	9.92	14.571	16.646	13.929	14.936
ENSMUSG00000036510	Cdh8	cadherin 8 [Source:MGI Symbol;Acc:MGI:107434]	3.44951e-08	4.92167e-07	6.30789	0.487006	protein_coding	chr8	99024471	99416471	-	7740	4.002	3.675	3.697	3.374	4.021	4.119	2.543	2.407	2.988	2.454
ENSMUSG00000056201	Cfl1	cofilin 1, non-muscle [Source:MGI Symbol;Acc:MGI:101757]	3.45258e-08	4.92167e-07	6.30789	-0.39225	protein_coding	chr19	5490485	5494029	+	1148	719.11	707.633	726.757	777.22	802.368	810.128	920.433	1039.97	876.081	962.778
ENSMUSG00000008348	Ubc	ubiquitin C [Source:MGI Symbol;Acc:MGI:98889]	3.45431e-08	4.92167e-07	6.30789	-0.339332	protein_coding	chr5	125385965	125390202	-	2893	44.263	41.19	43.259	45.304	43.406	45.074	55.826	55.144	49.779	50.855
ENSMUSG00000030842	Lamtor1	late endosomal/lysosomal adaptor, MAPK and MTOR activator 1 [Source:MGI Symbol;Acc:MGI:1913758]	3.47182e-08	4.94318e-07	6.30599	-0.364547	protein_coding	chr7	101905837	101911901	+	1184	72.158	68.636	71.223	64.922	73.88	71.821	87.106	95.407	79.656	84.465
ENSMUSG00000041936	Agrn	agrin [Source:MGI Symbol;Acc:MGI:87961]	3.5641e-08	5.0688e-07	6.29509	0.401488	protein_coding	chr4	156165290	156197488	-	9285	20.542	21.231	20.64	22.343	23.292	19.886	14.616	14.776	17.52	14.726
ENSMUSG00000021576	Pdcd6	programmed cell death 6 [Source:MGI Symbol;Acc:MGI:109283]	3.56499e-08	5.0688e-07	6.29509	-0.350726	protein_coding	chr13	74303121	74317326	-	1524	37.395	36.801	38.432	35.798	36.146	36.731	48.6	46.489	40.656	44.057
ENSMUSG00000029426	Scarb2	scavenger receptor class B, member 2 [Source:MGI Symbol;Acc:MGI:1196458]	3.5838e-08	5.09202e-07	6.29311	0.372087	protein_coding	chr5	92443873	92505608	-	2110	50.14	53.384	50.347	50.801	52.147	52.983	36.467	34.791	41.763	39.373
ENSMUSG00000055204	Ankrd17	ankyrin repeat domain 17 [Source:MGI Symbol;Acc:MGI:1932101]	3.59474e-08	5.10403e-07	6.29209	0.435448	protein_coding	chr5	90227190	90366185	-	10053	12.126	12.16	11.441	12.691	12.157	12.052	8.313	7.263	10.038	8.56
ENSMUSG00000062232	Rapgef2	Rap guanine nucleotide exchange factor (GEF) 2 [Source:MGI Symbol;Acc:MGI:2659071]	3.61613e-08	5.12916e-07	6.28995	0.496149	protein_coding	chr3	79062516	79181340	-	13785	3.738	3.95	3.69	3.932	4.001	3.947	2.443	2.229	3.254	2.57
ENSMUSG00000092837	Rpph1	ribonuclease P RNA component H1 [Source:MGI Symbol;Acc:MGI:1934664]	3.61744e-08	5.12916e-07	6.28995	-1.70215	misc_RNA	chr14	50807449	50807767	-	319	1.773	1.249	1.9	0.502	1.246	0.759	3.462	6.089	3.085	3.714
ENSMUSG00000030086	Chchd6	coiled-coil-helix-coiled-coil-helix domain containing 6 [Source:MGI Symbol;Acc:MGI:1913348]	3.63993e-08	5.15749e-07	6.28756	-0.469832	protein_coding	chr6	89383146	89595652	-	1126	26.119	22.652	24.72	22.91	25.168	24.48	32.504	38.145	27.604	30.646
ENSMUSG00000074199	Krtdap	keratinocyte differentiation associated protein [Source:MGI Symbol;Acc:MGI:1928282]	3.65848e-08	5.1802e-07	6.28565	-2.02554	protein_coding	chr7	30787905	30791083	+	456	0.146	0.159	0.19	0.264	0.396	0.089	1.038	1.452	0.719	1.257
ENSMUSG00000019726	Lyst	lysosomal trafficking regulator [Source:MGI Symbol;Acc:MGI:107448]	3.70031e-08	5.23582e-07	6.28102	0.930883	protein_coding	chr13	13590409	13777440	+	11806	1.958	1.881	1.668	1.951	2.008	1.931	0.828	0.576	1.431	0.958
ENSMUSG00000022391	Rangap1	RAN GTPase activating protein 1 [Source:MGI Symbol;Acc:MGI:103071]	3.71594e-08	5.25431e-07	6.27948	-0.371651	protein_coding	chr15	81704248	81729919	-	3211	38.45	38.318	38.301	41.516	41.19	43.614	49.978	51.896	45.679	51.472
ENSMUSG00000041629	Fam104a	family with sequence similarity 104, member A [Source:MGI Symbol;Acc:MGI:106351]	3.72487e-08	5.2633e-07	6.27874	-0.387772	protein_coding	chr11	113661319	113684155	-	2619	11.306	11.551	11.636	12.312	11.235	11.265	13.598	16.029	13.715	14.401
ENSMUSG00000036501	Fam13b	family with sequence similarity 13, member B [Source:MGI Symbol;Acc:MGI:2447834]	3.74997e-08	5.29512e-07	6.27612	0.661333	protein_coding	chr18	34442352	34506823	-	3343	17.804	18.077	16.044	18.404	16.586	16.407	9.308	7.764	14.265	10.185
ENSMUSG00000024383	Map3k2	mitogen-activated protein kinase kinase kinase 2 [Source:MGI Symbol;Acc:MGI:1346873]	3.84286e-08	5.42255e-07	6.2658	0.406553	protein_coding	chr18	32163089	32236751	+	10791	2.312	2.333	2.315	2.309	2.187	2.218	1.586	1.62	1.771	1.587
ENSMUSG00000069516	Lyz2	lysozyme 2 [Source:MGI Symbol;Acc:MGI:96897]	3.85325e-08	5.43322e-07	6.26494	-1.23862	protein_coding	chr10	117277334	117282274	-	1266	20.603	11.59	10.463	11.992	9.65	5.77	29.283	24.652	17.944	33.113
ENSMUSG00000043822	Adamtsl5	ADAMTS-like 5 [Source:MGI Symbol;Acc:MGI:1913798]	3.85571e-08	5.43322e-07	6.26494	-0.768864	protein_coding	chr10	80339110	80348412	-	4722	1.761	1.489	1.219	1.595	1.225	1.009	2.489	2.206	2.058	2.258
ENSMUSG00000056234	Ncoa4	nuclear receptor coactivator 4 [Source:MGI Symbol;Acc:MGI:1350932]	3.90371e-08	5.49707e-07	6.25987	0.651201	protein_coding	chr14	32159865	32179855	+	4452	9.117	9.334	9.821	9.42	9.524	9.228	5.519	4.105	7.682	5.554
ENSMUSG00000008035	Mid1ip1	Mid1 interacting protein 1 (gastrulation specific G12-like (zebrafish)) [Source:MGI Symbol;Acc:MGI:1915291]	3.93673e-08	5.53977e-07	6.25651	-0.331857	protein_coding	chrX	10715013	10719690	+	2128	92.616	96.706	87.637	88.507	89.975	90.067	113.128	116.311	105.443	102.377
ENSMUSG00000024955	Esrra	estrogen related receptor, alpha [Source:MGI Symbol;Acc:MGI:1346831]	3.96516e-08	5.57596e-07	6.25368	-0.378075	protein_coding	chr19	6910977	6921813	-	2539	20.834	20.491	20.767	22.955	19.661	21.984	28.271	26.913	23.741	26.008
ENSMUSG00000050002	Idnk	idnK gluconokinase homolog (E. coli) [Source:MGI Symbol;Acc:MGI:1922981]	3.99122e-08	5.60876e-07	6.25113	-0.51602	protein_coding	chr13	58157649	58164693	+	1511	9.093	10.167	9.368	10.312	11.148	9.829	13.782	15.484	12.049	13.353
ENSMUSG00000055421	Pcdh9	protocadherin 9 [Source:MGI Symbol;Acc:MGI:1306801]	4.03439e-08	5.66555e-07	6.24676	0.983784	protein_coding	chr14	93015512	93888732	-	3714	28.038	30.953	28.114	32.711	32.02	34.762	12.223	8.926	23.572	15.28
ENSMUSG00000004035	Gstm7	glutathione S-transferase, mu 7 [Source:MGI Symbol;Acc:MGI:1915562]	4.05599e-08	5.69198e-07	6.24474	-0.465313	protein_coding	chr3	107926334	107931817	-	1601	19.035	20.91	21.685	21.317	21.087	25.587	27.024	30.026	26.637	30.433
ENSMUSG00000024238	Zeb1	zinc finger E-box binding homeobox 1 [Source:MGI Symbol;Acc:MGI:1344313]	4.06436e-08	5.69802e-07	6.24428	0.387929	protein_coding	chr18	5591860	5775467	+	10112	6.896	7.148	6.888	6.675	7.471	6.218	4.801	4.907	5.576	4.796
ENSMUSG00000069808	Fam57a	family with sequence similarity 57, member A [Source:MGI Symbol;Acc:MGI:2151840]	4.06585e-08	5.69802e-07	6.24428	-0.378145	protein_coding	chr11	76179671	76214827	+	6615	8.645	8.572	8.599	7.945	7.098	8.035	10.41	10.337	9.36	10.352
ENSMUSG00000021395	Spin1	spindlin 1 [Source:MGI Symbol;Acc:MGI:109242]	4.10355e-08	5.74538e-07	6.24068	0.361372	protein_coding	chr13	51100880	51152546	+	4434	34.357	32.709	31.574	32.142	33.114	31.976	23.696	22.251	27.013	24.071
ENSMUSG00000031409	Tceal6	transcription elongation factor A (SII)-like 6 [Source:MGI Symbol;Acc:MGI:1923939]	4.10525e-08	5.74538e-07	6.24068	-0.386658	protein_coding	chrX	135208687	135210687	-	1114	38.585	34.604	38.859	36.964	39.391	38.33	49.919	51.553	44.65	42.811
ENSMUSG00000029125	Stx18	syntaxin 18 [Source:MGI Symbol;Acc:MGI:1918366]	4.1468e-08	5.79958e-07	6.2366	-0.43853	protein_coding	chr5	38038742	38137765	+	4194	6.473	7.429	7.101	7.45	7.248	7.092	9.131	10.399	7.91	9.522
ENSMUSG00000023019	Gpd1	glycerol-3-phosphate dehydrogenase 1 (soluble) [Source:MGI Symbol;Acc:MGI:95679]	4.16279e-08	5.81798e-07	6.23523	-0.476221	protein_coding	chr15	99717515	99725005	+	2961	73.223	83.266	83.479	88.391	79.275	98.396	102.814	105.668	115.981	124.09
ENSMUSG00000070047	Fat1	FAT tumor suppressor homolog 1 (Drosophila) [Source:MGI Symbol;Acc:MGI:109168]	4.16917e-08	5.82293e-07	6.23486	0.478582	protein_coding	chr8	44950208	45052257	+	14627	4.606	4.776	4.821	5.269	5.508	5.278	3.163	3.039	3.992	3.629
ENSMUSG00000005150	Wdr83	WD repeat domain containing 83 [Source:MGI Symbol;Acc:MGI:1915086]	4.19037e-08	5.84856e-07	6.23295	-0.426869	protein_coding	chr8	85075035	85081306	-	2818	9.893	9.54	10.292	9.95	9.312	10.24	12.428	14.693	11.554	12.056
ENSMUSG00000003528	Slc25a1	solute carrier family 25 (mitochondrial carrier, citrate transporter), member 1 [Source:MGI Symbol;Acc:MGI:1345283]	4.22804e-08	5.89712e-07	6.22936	-0.401846	protein_coding	chr16	17925211	17928219	-	2176	67.929	71.579	71.579	78.4	70.731	77.398	95.372	102.08	80.824	90.249
ENSMUSG00000087694	A530058N18Rik	RIKEN cDNA A530058N18 gene [Source:MGI Symbol;Acc:MGI:2444858]	4.28355e-08	5.97048e-07	6.22399	-0.592816	processed_transcript	chr2	114013602	114032292	+	5470	1.113	1.086	1.155	1.062	1.196	0.974	1.622	1.501	1.664	1.558
ENSMUSG00000034957	Cebpa	CCAAT/enhancer binding protein (C/EBP), alpha [Source:MGI Symbol;Acc:MGI:99480]	4.30752e-08	5.99982e-07	6.22186	-0.722701	protein_coding	chr7	35119293	35121926	+	2634	2.804	2.806	2.334	3.011	3.005	2.758	3.324	5.262	4.468	4.541
ENSMUSG00000044072	Eml6	echinoderm microtubule associated protein like 6 [Source:MGI Symbol;Acc:MGI:2442895]	4.32731e-08	6.02329e-07	6.22017	0.525302	protein_coding	chr11	29743048	30026033	-	9279	2.65	2.659	2.888	2.845	3.113	2.531	1.76	1.632	2.201	1.775
ENSMUSG00000039057	Myo16	myosin XVI [Source:MGI Symbol;Acc:MGI:2685951]	4.3478e-08	6.04772e-07	6.21841	0.482079	protein_coding	chr8	10272572	10634741	+	6725	4.393	4.428	4.409	4.67	5.133	4.807	2.885	2.895	3.658	3.245
ENSMUSG00000059316	Slc27a4	solute carrier family 27 (fatty acid transporter), member 4 [Source:MGI Symbol;Acc:MGI:1347347]	4.37257e-08	6.07804e-07	6.21624	-0.376207	protein_coding	chr2	29802634	29817522	+	4412	40.629	41.486	41.445	44.986	41.709	45.271	54.019	57.41	47.26	52.661
ENSMUSG00000028243	Ubxn2b	UBX domain protein 2B [Source:MGI Symbol;Acc:MGI:1915303]	4.41871e-08	6.13803e-07	6.21197	0.415942	protein_coding	chr4	6191098	6221688	+	6642	4.523	4.958	4.706	4.565	4.892	4.861	3.183	3.144	3.68	3.584
ENSMUSG00000030621	Me3	malic enzyme 3, NADP(+)-dependent, mitochondrial [Source:MGI Symbol;Acc:MGI:1916679]	4.48903e-08	6.23149e-07	6.20541	-0.431595	protein_coding	chr7	89632392	89854359	+	14624	1.931	1.913	1.551	1.884	1.881	1.97	2.273	2.59	2.383	2.313
ENSMUSG00000053877	Srcap	Snf2-related CREBBP activator protein [Source:MGI Symbol;Acc:MGI:2444036]	4.50444e-08	6.24866e-07	6.20421	1.10059	protein_coding	chr7	127512027	127536376	+	4914	1.814	1.593	1.471	1.899	1.787	1.684	0.57	0.494	1.218	0.747
ENSMUSG00000030695	Aldoa	aldolase A, fructose-bisphosphate [Source:MGI Symbol;Acc:MGI:87994]	4.53082e-08	6.281e-07	6.20197	-0.399876	protein_coding	chr7	126795234	126800751	-	2754	312.553	302.474	300.904	334.324	339.703	360.708	419.311	441.236	377.834	402.012
ENSMUSG00000060510	Zfp266	zinc finger protein 266 [Source:MGI Symbol;Acc:MGI:1924769]	4.54001e-08	6.28949e-07	6.20138	0.391008	protein_coding	chr9	20495068	20521417	-	6283	7.726	6.845	6.849	7	6.973	6.269	4.953	4.735	5.574	4.945
ENSMUSG00000005054	Cstb	cystatin B [Source:MGI Symbol;Acc:MGI:109514]	4.5916e-08	6.35341e-07	6.19699	-0.437354	protein_coding	chr10	78425670	78427619	+	599	44.433	46.332	42.278	43.467	39.465	41.369	57.085	63.377	48.056	53.525
ENSMUSG00000019947	Arid5b	AT rich interactive domain 5B (MRF1-like) [Source:MGI Symbol;Acc:MGI:2175912]	4.59234e-08	6.35341e-07	6.19699	1.51156	protein_coding	chr10	68095593	68278726	-	4494	1.177	1.298	1.06	1.792	1.536	1.518	0.237	0.255	0.748	0.604
ENSMUSG00000057181	5730455P16Rik	RIKEN cDNA 5730455P16 gene [Source:MGI Symbol;Acc:MGI:1917841]	4.59783e-08	6.35671e-07	6.19677	0.419722	protein_coding	chr11	80360492	80378034	-	4842	17.493	17.621	17.335	16.909	17.267	16.795	11.631	10.666	14.338	12.557
ENSMUSG00000022516	Nudt16l1	nudix (nucleoside diphosphate linked moiety X)-type motif 16-like 1 [Source:MGI Symbol;Acc:MGI:1914161]	4.61741e-08	6.37949e-07	6.19521	-0.448684	protein_coding	chr16	4939111	4941020	+	1269	40.452	43.511	42.232	43.812	40.846	42.394	57.9	64.423	44.851	53.151
ENSMUSG00000021488	Nsd1	nuclear receptor-binding SET-domain protein 1 [Source:MGI Symbol;Acc:MGI:1276545]	4.62471e-08	6.38528e-07	6.19482	0.416342	protein_coding	chr13	55209782	55318325	+	12784	10.993	10.962	10.585	11.205	11.033	10.364	7.015	7.02	9.087	7.93
ENSMUSG00000031879	Fam96b	family with sequence similarity 96, member B [Source:MGI Symbol;Acc:MGI:1915773]	4.64247e-08	6.40548e-07	6.19345	-0.494903	protein_coding	chr8	104639839	104641965	-	1075	14.824	12.639	15.061	16.171	14.963	13.178	19.885	20.532	17.623	19.978
ENSMUSG00000035597	Prpf39	PRP39 pre-mRNA processing factor 39 homolog (yeast) [Source:MGI Symbol;Acc:MGI:104602]	4.68321e-08	6.45736e-07	6.18995	0.523521	protein_coding	chr12	65036333	65063386	+	4401	8.383	9.154	9.069	7.636	8.509	6.337	5.072	5.346	6.028	5.262
ENSMUSG00000045671	Spred2	sprouty-related, EVH1 domain containing 2 [Source:MGI Symbol;Acc:MGI:2150019]	4.69413e-08	6.46806e-07	6.18923	0.47769	protein_coding	chr11	19924375	20024026	+	4619	9.688	9.718	9.606	9.973	10.838	9.454	6.242	5.705	7.981	7.156
ENSMUSG00000029810	Tmem176b	transmembrane protein 176B [Source:MGI Symbol;Acc:MGI:1916348]	4.74544e-08	6.53437e-07	6.1848	-0.383719	protein_coding	chr6	48833811	48841374	-	2049	26.174	24.949	23.05	23.909	23.78	24.463	32.048	32.682	25.756	31.127
ENSMUSG00000020133	2310011J03Rik	RIKEN cDNA 2310011J03 gene [Source:MGI Symbol;Acc:MGI:1913624]	4.75216e-08	6.53924e-07	6.18447	-0.502801	protein_coding	chr10	80318254	80320537	-	1649	20.296	18.895	19.794	20.502	20.452	21.807	27.409	32.712	21.609	28.226
ENSMUSG00000023886	Smoc2	SPARC related modular calcium binding 2 [Source:MGI Symbol;Acc:MGI:1929881]	4.76662e-08	6.55473e-07	6.18344	-1.12407	protein_coding	chr17	14279506	14404790	+	2832	3.137	2.073	1.788	2.617	2.144	1.169	5.125	4.972	2.968	4.885
ENSMUSG00000014769	Psmb1	proteasome (prosome, macropain) subunit, beta type 1 [Source:MGI Symbol;Acc:MGI:104884]	4.81376e-08	6.61513e-07	6.17946	-0.412261	protein_coding	chr17	15475721	15498276	-	1036	150.417	147.37	152.474	138.186	140.399	138.723	197.501	206.653	152.623	178.677
ENSMUSG00000032038	St3gal4	ST3 beta-galactoside alpha-2,3-sialyltransferase 4 [Source:MGI Symbol;Acc:MGI:1316743]	4.81771e-08	6.61613e-07	6.1794	-0.385563	protein_coding	chr9	35046579	35116810	-	2029	13.232	13.357	13.868	13.563	12.47	13.983	15.434	17.709	16.855	16.969
ENSMUSG00000097307	Gm26834	predicted gene, 26834 [Source:MGI Symbol;Acc:MGI:5477328]	4.84324e-08	6.64675e-07	6.17739	-1.13916	lincRNA	chr16	29811058	29837814	+	950	0.805	1.259	1.094	1.012	0.951	1.232	2.491	2.045	1.856	2.695
ENSMUSG00000031309	Rps6ka3	ribosomal protein S6 kinase polypeptide 3 [Source:MGI Symbol;Acc:MGI:104557]	4.90513e-08	6.72717e-07	6.17217	0.48142	protein_coding	chrX	159210307	159368244	+	8322	4.338	4.297	4.349	4.65	4.648	4.049	3.213	2.435	3.439	2.911
ENSMUSG00000029623	Pdap1	PDGFA associated protein 1 [Source:MGI Symbol;Acc:MGI:2448536]	4.93888e-08	6.76894e-07	6.16948	-0.31617	protein_coding	chr5	145128769	145140238	-	3201	26.17	26.802	26.506	25.027	26.322	25.683	32.749	31.607	29.451	30.311
ENSMUSG00000067299	Crygd	crystallin, gamma D [Source:MGI Symbol;Acc:MGI:88524]	4.97471e-08	6.81349e-07	6.16663	-4.04439	protein_coding	chr1	65061872	65063452	-	1028	0	0	0	0	0	0.039	0	0	0.04	2.639
ENSMUSG00000020646	Mboat2	membrane bound O-acyltransferase domain containing 2 [Source:MGI Symbol;Acc:MGI:1914466]	5.01895e-08	6.8695e-07	6.16307	0.338303	protein_coding	chr12	24831599	24960301	+	2802	19.971	21.076	20.44	20.914	21.285	20.669	15.891	14.415	16.156	16.175
ENSMUSG00000069874	Irgm2	immunity-related GTPase family M member 2 [Source:MGI Symbol;Acc:MGI:1926262]	5.09523e-08	6.96926e-07	6.15681	0.972414	protein_coding	chr11	58199618	58222779	+	3621	1.047	0.931	0.765	1.084	0.858	0.914	0.512	0.366	0.464	0.454
ENSMUSG00000026857	Ntmt1	N-terminal Xaa-Pro-Lys N-methyltransferase 1 [Source:MGI Symbol;Acc:MGI:1913867]	5.11141e-08	6.98673e-07	6.15573	-0.467747	protein_coding	chr2	30807826	30823033	+	2798	10.202	9.686	10.505	9.234	9.444	9.621	13.926	15.067	11.021	11.732
ENSMUSG00000023921	Mut	methylmalonyl-Coenzyme A mutase [Source:MGI Symbol;Acc:MGI:97239]	5.1704e-08	7.06266e-07	6.15103	0.402587	protein_coding	chr17	40934685	40961989	+	3675	18.432	18.682	20.838	20.36	19.553	21.36	14.177	13.237	15.599	14.433
ENSMUSG00000019689	1110001J03Rik	RIKEN cDNA 1110001J03 gene [Source:MGI Symbol;Acc:MGI:1913367]	5.18254e-08	7.07453e-07	6.1503	-0.518349	protein_coding	chr6	38533502	38539449	+	689	28.296	28.133	27.456	26.859	27.018	27.531	38.065	45.937	30.828	36.051
ENSMUSG00000041939	Mvk	mevalonate kinase [Source:MGI Symbol;Acc:MGI:107624]	5.22263e-08	7.12452e-07	6.14724	-0.389258	protein_coding	chr5	114444269	114460591	+	2674	19.621	18.075	19.783	19.743	19.317	20.225	26.195	27.04	21.423	22.823
ENSMUSG00000042523	Dnal1	dynein, axonemal, light chain 1 [Source:MGI Symbol;Acc:MGI:1921462]	5.34512e-08	7.28676e-07	6.13747	0.415585	protein_coding	chr12	84114366	84147498	+	6938	7.543	7.88	7.787	6.888	7.721	7.277	4.985	4.956	6.2	5.365
ENSMUSG00000030880	Polr3e	polymerase (RNA) III (DNA directed) polypeptide E [Source:MGI Symbol;Acc:MGI:1349452]	5.37859e-08	7.32752e-07	6.13504	-0.620563	protein_coding	chr7	120917744	120947432	+	4234	11.708	12.87	11.932	11.807	10.424	10.886	11.765	17.672	17.752	20.876
ENSMUSG00000027427	Polr3f	polymerase (RNA) III (DNA directed) polypeptide F [Source:MGI Symbol;Acc:MGI:1924086]	5.38444e-08	7.33063e-07	6.13486	0.458012	protein_coding	chr2	144527718	144541995	+	7710	2.684	2.852	2.965	2.738	2.822	2.534	2.118	1.804	1.947	1.819
ENSMUSG00000047246	Hist1h2be	histone cluster 1, H2be [Source:MGI Symbol;Acc:MGI:2448380]	5.43678e-08	7.39698e-07	6.13095	0.607618	protein_coding	chr13	23583742	23621124	-	4374	3.932	4.589	5.72	5.064	4.487	5.038	3.426	2.967	2.869	2.787
ENSMUSG00000056423	Uts2b	urotensin 2B [Source:MGI Symbol;Acc:MGI:2677064]	5.45882e-08	7.42204e-07	6.12948	-1.04843	protein_coding	chr16	27353322	27370239	-	835	1.992	1.519	2.281	1.535	1.732	1.45	3.92	4.124	3.045	2.883
ENSMUSG00000025266	Gnl3l	guanine nucleotide binding protein-like 3 (nucleolar)-like [Source:MGI Symbol;Acc:MGI:2448557]	5.47587e-08	7.44029e-07	6.12841	0.386506	protein_coding	chrX	150983141	151017322	-	5570	37.462	37.395	37.243	40.034	40.767	39.837	26.984	26.684	32.061	27.614
ENSMUSG00000019370	Calm3	calmodulin 3 [Source:MGI Symbol;Acc:MGI:103249]	5.4961e-08	7.45878e-07	6.12733	-0.32979	protein_coding	chr7	16915379	16924114	-	2423	571.162	555.391	554.169	582.507	610.297	604.948	692.734	721.953	688.428	681.705
ENSMUSG00000025410	Dctn2	dynactin 2 [Source:MGI Symbol;Acc:MGI:107733]	5.49675e-08	7.45878e-07	6.12733	-0.347962	protein_coding	chr10	127266262	127281959	+	1918	129.694	124.597	129.981	127.958	121.047	127.81	162.857	165.731	139.051	149.45
ENSMUSG00000032621	Srek1	splicing regulatory glutamine/lysine-rich protein 1 [Source:MGI Symbol;Acc:MGI:2145245]	5.5394e-08	7.50958e-07	6.12438	0.409618	protein_coding	chr13	103741615	103764504	-	3985	11.855	11.501	12.188	11.228	11.882	9.996	7.819	7.477	9.096	8.477
ENSMUSG00000057411	Fam173a	family with sequence similarity 173, member A [Source:MGI Symbol;Acc:MGI:2384888]	5.5415e-08	7.50958e-07	6.12438	-0.502948	protein_coding	chr17	25790508	25792284	-	800	62.38	64.083	59.144	57.08	62.624	69.568	92.091	100.149	66.941	79.629
ENSMUSG00000029326	Enoph1	enolase-phosphatase 1 [Source:MGI Symbol;Acc:MGI:1915120]	5.63001e-08	7.62233e-07	6.11791	-0.389391	protein_coding	chr5	100039994	100068762	+	1826	32.267	33.135	35.916	30.294	30.346	33.618	39.158	44.82	37.794	41.416
ENSMUSG00000072647	Adam1a	a disintegrin and metallopeptidase domain 1a [Source:MGI Symbol;Acc:MGI:2429504]	5.63214e-08	7.62233e-07	6.11791	1.01028	protein_coding	chr5	121518576	121521695	-	3120	1.162	1.533	1.693	1.464	1.796	1.203	0.569	0.608	0.802	0.796
ENSMUSG00000021140	Pcnx	pecanex homolog (Drosophila) [Source:MGI Symbol;Acc:MGI:1891924]	5.66251e-08	7.65838e-07	6.11586	0.380979	protein_coding	chr12	81860030	82000924	+	12139	7.159	7.229	6.886	6.847	7.164	7.178	4.922	4.862	5.922	5.043
ENSMUSG00000070327	Rnf213	ring finger protein 213 [Source:MGI Symbol;Acc:MGI:1289196]	5.6702e-08	7.66373e-07	6.11556	0.65827	protein_coding	chr11	119393100	119487418	+	16888	1.196	1.174	1.013	1.556	1.237	1.011	0.717	0.661	0.823	0.692
ENSMUSG00000033192	Lpcat2	lysophosphatidylcholine acyltransferase 2 [Source:MGI Symbol;Acc:MGI:3606214]	5.72326e-08	7.73036e-07	6.1118	-0.510045	protein_coding	chr8	92855350	92919279	+	3377	3.202	3.465	3.128	3.155	3.629	3.729	4.683	4.876	4.432	4.47
ENSMUSG00000063787	Chchd1	coiled-coil-helix-coiled-coil-helix domain containing 1 [Source:MGI Symbol;Acc:MGI:1913371]	5.73923e-08	7.74683e-07	6.11088	-0.5187	protein_coding	chr14	20703027	20704417	+	587	47.552	53.204	52.434	48.245	48.77	48.54	79.618	76.178	52.602	64.515
ENSMUSG00000004748	Mtfp1	mitochondrial fission process 1 [Source:MGI Symbol;Acc:MGI:1916686]	5.79652e-08	7.81901e-07	6.10685	-0.381676	protein_coding	chr11	4091480	4095445	-	1738	22.492	21.868	22.367	24.153	23.397	22.919	27.299	31.875	25.906	28.782
ENSMUSG00000042532	Golga7b	golgi autoantigen, golgin subfamily a, 7B [Source:MGI Symbol;Acc:MGI:1918396]	5.81164e-08	7.83066e-07	6.1062	-0.34593	protein_coding	chr19	42247574	42270348	+	2988	32.501	32.775	31.076	31.664	32.154	33.16	40.654	42.798	35.653	37.447
ENSMUSG00000032575	Manf	mesencephalic astrocyte-derived neurotrophic factor [Source:MGI Symbol;Acc:MGI:1922090]	5.81279e-08	7.83066e-07	6.1062	-0.410919	protein_coding	chr9	106838312	106891979	-	3524	14.416	14.568	14.385	13.981	14.155	14.178	20.973	17.913	14.906	18.803
ENSMUSG00000005779	Psmb4	proteasome (prosome, macropain) subunit, beta type 4 [Source:MGI Symbol;Acc:MGI:1098257]	5.82898e-08	7.84732e-07	6.10528	-0.438936	protein_coding	chr3	94884093	94886961	-	1384	97.98	96.048	97.37	95.336	94.127	94.336	133.734	144.485	99.699	118.895
ENSMUSG00000063550	Nup98	nucleoporin 98 [Source:MGI Symbol;Acc:MGI:109404]	5.85941e-08	7.88311e-07	6.1033	0.866491	protein_coding	chr7	102134204	102210120	-	4051	2.571	2.486	2.052	2.749	2.775	2.74	1.344	1.068	1.863	1.075
ENSMUSG00000042507	Elmsan1	ELM2 and Myb/SANT-like domain containing 1 [Source:MGI Symbol;Acc:MGI:2685106]	5.90794e-08	7.9432e-07	6.1	0.593605	protein_coding	chr12	84149176	84218881	-	7611	2.194	2.314	2.235	2.437	2.232	2.28	1.29	1.166	1.681	1.627
ENSMUSG00000025509	Pnpla2	patatin-like phospholipase domain containing 2 [Source:MGI Symbol;Acc:MGI:1914103]	5.95567e-08	8.00213e-07	6.09679	-0.508841	protein_coding	chr7	141455198	141460743	+	3020	9.628	9.274	8.959	10.929	9.767	10.531	10.918	13.038	14.379	15.21
ENSMUSG00000023473	Celsr3	cadherin, EGF LAG seven-pass G-type receptor 3 (flamingo homolog, Drosophila) [Source:MGI Symbol;Acc:MGI:1858236]	5.99332e-08	8.04744e-07	6.09434	0.692811	protein_coding	chr9	108826320	108852963	+	11541	3.975	3.937	4.464	4.446	5.227	3.668	2.074	2.058	3.343	2.636
ENSMUSG00000030603	Psmc4	proteasome (prosome, macropain) 26S subunit, ATPase, 4 [Source:MGI Symbol;Acc:MGI:1346093]	6.0014e-08	8.05302e-07	6.09404	-0.343368	protein_coding	chr7	28041707	28050101	-	2169	43.623	42.11	43.489	43.196	42.912	41.94	53.404	56.7	46.185	51.604
ENSMUSG00000044628	Rnf208	ring finger protein 208 [Source:MGI Symbol;Acc:MGI:1916096]	6.02407e-08	8.07314e-07	6.09296	-0.348611	protein_coding	chr2	25242255	25244262	+	1750	79.199	81.84	75.051	80.089	80.803	82.701	92.716	107.532	92.836	95.95
ENSMUSG00000038256	Bcl9	B cell CLL/lymphoma 9 [Source:MGI Symbol;Acc:MGI:1924828]	6.02426e-08	8.07314e-07	6.09296	0.522329	protein_coding	chr3	97203662	97228846	-	8285	3.714	3.232	3.318	3.626	3.765	3.459	2.166	2.11	2.895	2.182
ENSMUSG00000035278	Plekhj1	pleckstrin homology domain containing, family J member 1 [Source:MGI Symbol;Acc:MGI:1925920]	6.0416e-08	8.09109e-07	6.09199	-0.508228	protein_coding	chr10	80796100	80798626	-	1259	18.286	17.065	17.948	18.135	19.293	18.368	23.494	29.557	19.998	25.891
ENSMUSG00000075224	Lrrc55	leucine rich repeat containing 55 [Source:MGI Symbol;Acc:MGI:2685197]	6.05469e-08	8.10333e-07	6.09134	0.432052	protein_coding	chr2	85162334	85196699	-	4080	7.73	8.241	7.788	6.529	7.548	7.646	5.955	5.226	5.116	5.161
ENSMUSG00000008976	Gabpa	GA repeat binding protein, alpha [Source:MGI Symbol;Acc:MGI:95610]	6.09306e-08	8.14937e-07	6.08888	0.372873	protein_coding	chr16	84834925	84863779	+	5687	5.78	5.727	5.397	5.508	5.428	5.472	4.161	3.811	4.398	3.998
ENSMUSG00000063235	Ptpmt1	protein tyrosine phosphatase, mitochondrial 1 [Source:MGI Symbol;Acc:MGI:1913711]	6.10861e-08	8.16484e-07	6.08805	-0.378418	processed_transcript	chr2	90908716	90918258	-	3684	10.999	10.936	11.245	10.264	10.646	9.794	13.575	14.702	11.899	12.717
ENSMUSG00000037112	Sik2	salt inducible kinase 2 [Source:MGI Symbol;Acc:MGI:2445031]	6.22536e-08	8.31548e-07	6.08011	0.823292	protein_coding	chr9	50892801	51009073	-	9539	1.716	1.929	1.802	1.932	1.804	1.659	0.823	0.634	1.29	1.142
ENSMUSG00000066900	Suds3	suppressor of defective silencing 3 homolog (S. cerevisiae) [Source:MGI Symbol;Acc:MGI:1919204]	6.25916e-08	8.35519e-07	6.07804	-0.344582	protein_coding	chr5	117091682	117115993	-	2418	32.127	34.597	33.156	30.001	31.124	30.645	39.358	41.715	36.376	37.519
ENSMUSG00000039405	Prss23	protease, serine 23 [Source:MGI Symbol;Acc:MGI:1923703]	6.26781e-08	8.35652e-07	6.07797	-0.734623	protein_coding	chr7	89507785	89517586	-	3226	2.939	2.471	2.187	2.496	2.387	1.839	3.142	4.187	3.407	4.442
ENSMUSG00000032637	Atxn2l	ataxin 2-like [Source:MGI Symbol;Acc:MGI:2446242]	6.26831e-08	8.35652e-07	6.07797	0.571929	protein_coding	chr7	126491708	126503437	-	4782	18.429	19.752	20.558	21.075	22.48	19.259	10.994	11.068	16.67	13.281
ENSMUSG00000026087	Mrpl30	mitochondrial ribosomal protein L30 [Source:MGI Symbol;Acc:MGI:1333820]	6.29275e-08	8.38366e-07	6.07657	-0.385423	protein_coding	chr1	37890477	37898535	+	1969	24.939	24.933	25.833	24.29	24.03	24.74	33.27	34.48	26.615	29.461
ENSMUSG00000032239	Rp9	retinitis pigmentosa 9 (human) [Source:MGI Symbol;Acc:MGI:2157166]	6.35507e-08	8.46119e-07	6.07257	-0.470959	protein_coding	chr9	22448311	22468356	-	1142	17.683	17.957	17.134	17.222	15.699	15.974	22.931	25.705	18.959	22.186
ENSMUSG00000030120	Mlf2	myeloid leukemia factor 2 [Source:MGI Symbol;Acc:MGI:1353554]	6.39624e-08	8.50079e-07	6.07054	-0.340571	protein_coding	chr6	124931388	124936138	+	1533	215.978	208.426	209.275	219.799	230.035	222.46	261.539	282.134	247.236	262.464
ENSMUSG00000007030	Vwa7	von Willebrand factor A domain containing 7 [Source:MGI Symbol;Acc:MGI:1306798]	6.39659e-08	8.50079e-07	6.07054	-0.626992	protein_coding	chr17	35016579	35026741	+	4313	1.882	1.915	1.616	2.025	1.534	1.853	2.835	2.313	2.548	2.959
ENSMUSG00000035967	Ddx26b	DEAD/H (Asp-Glu-Ala-Asp/His) box polypeptide 26B [Source:MGI Symbol;Acc:MGI:2442593]	6.39724e-08	8.50079e-07	6.07054	0.458066	protein_coding	chrX	56454857	56507843	+	7173	6.09	6.627	6.234	6.232	6.108	5.154	3.717	3.975	4.842	4.326
ENSMUSG00000032601	Prkar2a	protein kinase, cAMP dependent regulatory, type II alpha [Source:MGI Symbol;Acc:MGI:108025]	6.40325e-08	8.50326e-07	6.07041	0.553416	protein_coding	chr9	108692143	108749512	+	4041	13.354	13.198	12.448	13.521	14.41	13.812	8.462	6.62	10.837	9.078
ENSMUSG00000020392	Cdkn2aipnl	CDKN2A interacting protein N-terminal like [Source:MGI Symbol;Acc:MGI:1261797]	6.41644e-08	8.51527e-07	6.0698	-0.332092	protein_coding	chr11	51967661	51977334	+	1958	24.62	23.518	24.873	24.754	22.818	22.385	28.623	30.481	27.372	28.143
ENSMUSG00000062760	1810041L15Rik	RIKEN cDNA 1810041L15 gene [Source:MGI Symbol;Acc:MGI:1919551]	6.46662e-08	8.57632e-07	6.0667	0.479649	protein_coding	chr15	84379205	84447097	-	5915	15.136	14.976	15.398	14.695	16.646	16.191	9.881	9.038	12.86	10.686
ENSMUSG00000068284	Gm608	predicted gene 608 [Source:MGI Symbol;Acc:MGI:2685454]	6.48231e-08	8.59157e-07	6.06593	0.598247	protein_coding	chr16	44173246	44227465	+	13050	2.565	2.385	2.382	2.707	2.612	2.403	1.369	1.238	1.995	1.719
ENSMUSG00000030189	Ybx3	Y box protein 3 [Source:MGI Symbol;Acc:MGI:2137670]	6.48983e-08	8.59599e-07	6.0657	-0.350888	protein_coding	chr6	131364858	131388450	-	1862	22.513	22.863	22.319	22.868	20.636	22.737	27.451	28.804	24.819	27.768
ENSMUSG00000018042	Cyb5r3	cytochrome b5 reductase 3 [Source:MGI Symbol;Acc:MGI:94893]	6.51698e-08	8.62278e-07	6.06435	-0.360125	protein_coding	chr15	83153494	83172592	-	4298	23.168	20.779	19.691	22.227	20.521	19.691	25.987	28.131	23.68	25.224
ENSMUSG00000014856	Tmem208	transmembrane protein 208 [Source:MGI Symbol;Acc:MGI:1913570]	6.51846e-08	8.62278e-07	6.06435	-0.516817	protein_coding	chr8	105326354	105335219	+	1511	19.332	20.046	19.74	19.829	17.583	18.67	28.059	31.844	20.679	24.481
ENSMUSG00000029461	Fam168a	family with sequence similarity 168, member A [Source:MGI Symbol;Acc:MGI:2442372]	6.55803e-08	8.66953e-07	6.062	0.385688	protein_coding	chr7	100706651	100841628	+	6632	62.48	61.847	60.913	62.283	63.153	64.956	43.828	40.688	51.164	47.353
ENSMUSG00000043445	Pgp	phosphoglycolate phosphatase [Source:MGI Symbol;Acc:MGI:1914328]	6.58319e-08	8.69718e-07	6.06062	-0.421107	protein_coding	chr17	24470473	24471591	+	1027	73.956	74.437	69.255	67.787	67.365	59.025	84.14	100.75	77.858	88.112
ENSMUSG00000041607	Mbp	myelin basic protein [Source:MGI Symbol;Acc:MGI:96925]	6.60739e-08	8.72354e-07	6.05931	-0.353079	protein_coding	chr18	82475146	82585637	+	8403	4302	4402.53	4820.17	4337.45	4325.36	4886.34	5508.73	5528.83	5403.37	5592.14
ENSMUSG00000061882	Ccdc62	coiled-coil domain containing 62 [Source:MGI Symbol;Acc:MGI:2684996]	6.64825e-08	8.77185e-07	6.05691	0.90371	protein_coding	chr5	123927418	123969895	+	4306	1.143	0.825	0.915	0.921	1.049	0.825	0.513	0.513	0.495	0.39
ENSMUSG00000024146	Cript	cysteine-rich PDZ-binding protein [Source:MGI Symbol;Acc:MGI:1929655]	6.70716e-08	8.84388e-07	6.05336	-0.401492	protein_coding	chr17	87025550	87035810	+	1712	40.712	42.601	39.522	35.306	35.471	36.893	49.622	53.889	43.161	47.232
ENSMUSG00000053930	Shisa6	shisa family member 6 [Source:MGI Symbol;Acc:MGI:2685725]	6.77687e-08	8.93007e-07	6.04915	0.533511	protein_coding	chr11	66211725	66525964	-	7449	2.13	2.13	2.168	2.027	2.31	2.015	1.414	1.191	1.58	1.436
ENSMUSG00000027131	Emc4	ER membrane protein complex subunit 4 [Source:MGI Symbol;Acc:MGI:1915282]	6.89303e-08	9.0773e-07	6.04204	-0.365313	protein_coding	chr2	112363011	112368027	-	1052	78.808	72.082	75.098	77.637	79.268	84.784	99.011	103.14	89.144	92.666
ENSMUSG00000042810	Krba1	KRAB-A domain containing 1 [Source:MGI Symbol;Acc:MGI:1925077]	6.93598e-08	9.128e-07	6.03962	0.422393	protein_coding	chr6	48395586	48419855	+	9314	3.704	3.777	3.904	3.797	3.978	3.402	2.587	2.55	3.082	2.49
ENSMUSG00000042350	Arel1	apoptosis resistant E3 ubiquitin protein ligase 1 [Source:MGI Symbol;Acc:MGI:1915747]	6.94506e-08	9.13408e-07	6.03933	0.390896	protein_coding	chr12	84918148	84970900	-	6044	18.715	18.979	18.192	18.828	19.616	18.276	13.351	11.963	15.652	13.682
ENSMUSG00000040118	Cacna2d1	calcium channel, voltage-dependent, alpha2/delta subunit 1 [Source:MGI Symbol;Acc:MGI:88295]	6.99339e-08	9.19176e-07	6.0366	0.365011	protein_coding	chr5	15934691	16374511	+	7514	8.333	8.26	8.29	7.916	8.712	8.347	6.173	5.569	6.86	6.047
ENSMUSG00000030157	Clec2d	C-type lectin domain family 2, member d [Source:MGI Symbol;Acc:MGI:2135589]	7.02424e-08	9.2264e-07	6.03497	-0.758642	protein_coding	chr6	129180615	129186534	+	1213	6.308	4.779	5.032	5.35	4.41	4.558	8.226	10.262	6.558	7.813
ENSMUSG00000004665	Cnn2	calponin 2 [Source:MGI Symbol;Acc:MGI:105093]	7.03776e-08	9.23824e-07	6.03441	-0.54467	protein_coding	chr10	79988584	79996062	+	2460	5.423	4.669	4.663	5.878	5.319	4.364	7.711	6.98	6.284	7.208
ENSMUSG00000043460	Elfn2	leucine rich repeat and fibronectin type III, extracellular 2 [Source:MGI Symbol;Acc:MGI:3608416]	7.07509e-08	9.28131e-07	6.03239	0.7584	protein_coding	chr15	78670022	78718113	-	4846	10.078	10.183	9.121	10.506	10.614	10.685	5.266	3.917	8.36	5.449
ENSMUSG00000094685	Gm5900	predicted pseudogene 5900 [Source:MGI Symbol;Acc:MGI:3643907]	7.14178e-08	9.36281e-07	6.02859	-0.508291	protein_coding	chr7	104949176	104950441	-	1266	8.488	7.813	8.583	8.385	8.109	7.428	11.464	11.785	9.814	11.168
ENSMUSG00000044709	Gemin7	gem (nuclear organelle) associated protein 7 [Source:MGI Symbol;Acc:MGI:1916981]	7.32138e-08	9.59214e-07	6.01808	-0.519712	protein_coding	chr7	19564946	19573823	-	1519	18.222	16.219	15.076	13.686	15.277	14.613	22.511	25.021	17.682	19.799
ENSMUSG00000045176	2310047M10Rik	RIKEN cDNA 2310047M10 gene [Source:MGI Symbol;Acc:MGI:1919173]	7.36817e-08	9.64727e-07	6.0156	-0.409744	protein_coding	chr11	69059775	69061576	+	1802	17.816	17.753	16.191	17.494	15.847	16.103	22.149	24.325	19.365	19.786
ENSMUSG00000024038	Ndufv3	NADH dehydrogenase (ubiquinone) flavoprotein 3 [Source:MGI Symbol;Acc:MGI:1890894]	7.37886e-08	9.6551e-07	6.01524	-0.367545	protein_coding	chr17	31520115	31531321	+	1575	43.873	42.971	43.757	40.539	42.963	43.024	55.941	56.475	45.588	53.33
ENSMUSG00000090247	Bloc1s1	biogenesis of lysosomal organelles complex-1, subunit 1 [Source:MGI Symbol;Acc:MGI:1195276]	7.39227e-08	9.66649e-07	6.01473	-0.454415	protein_coding	chr10	128917882	128924035	-	1288	13.561	11.449	13.007	12.378	12.629	12.502	17.056	18.027	15.186	15.695
ENSMUSG00000020866	Cacna1g	calcium channel, voltage-dependent, T type, alpha 1G subunit [Source:MGI Symbol;Acc:MGI:1201678]	7.42347e-08	9.7011e-07	6.01318	0.38255	protein_coding	chr11	94408391	94474198	-	10137	6.774	6.626	6.5	6.35	7.264	6.107	4.999	4.498	5.319	4.524
ENSMUSG00000024665	Fads2	fatty acid desaturase 2 [Source:MGI Symbol;Acc:MGI:1930079]	7.43569e-08	9.71089e-07	6.01274	0.444516	protein_coding	chr19	10064164	10101503	-	1508	93.564	91.898	88.072	88.267	103.094	98.381	66.273	55.501	75.566	66.191
ENSMUSG00000031534	Smim19	small integral membrane protein 19 [Source:MGI Symbol;Acc:MGI:2142501]	7.45647e-08	9.73183e-07	6.01181	-0.400568	protein_coding	chr8	22462615	22476879	-	1458	19.829	20.575	19.596	19.396	21.643	18.657	23.885	28.187	22.95	25.555
ENSMUSG00000055471	Alk	anaplastic lymphoma kinase [Source:MGI Symbol;Acc:MGI:103305]	7.49726e-08	9.77885e-07	6.00971	0.825889	protein_coding	chr17	71869442	72603709	-	4866	1.196	1.072	0.934	1.177	1.166	0.962	0.503	0.49	0.666	0.66
ENSMUSG00000099083	ATF7	activating transcription factor 7 [Source:MGI Symbol;Acc:MGI:2443472]	7.52081e-08	9.80333e-07	6.00863	0.486847	protein_coding	chr15	102525946	102625464	-	10988	3.667	3.657	3.558	3.974	3.579	3.886	2.43	2.065	2.978	2.661
ENSMUSG00000023020	Cox14	cytochrome c oxidase assembly protein 14 [Source:MGI Symbol;Acc:MGI:1913629]	7.57279e-08	9.86028e-07	6.00611	-0.474639	protein_coding	chr15	99725618	99728136	+	723	77.95	73.514	81.19	79.17	73.343	78.708	112.59	119.424	80.593	98.363
ENSMUSG00000042473	Tbc1d8b	TBC1 domain family, member 8B [Source:MGI Symbol;Acc:MGI:1918101]	7.57411e-08	9.86028e-07	6.00611	0.744903	protein_coding	chrX	139684996	139753405	+	5211	0.907	0.932	0.914	0.961	0.909	0.875	0.5	0.457	0.582	0.535
ENSMUSG00000019986	Ahi1	Abelson helper integration site 1 [Source:MGI Symbol;Acc:MGI:87971]	7.61292e-08	9.90452e-07	6.00417	0.339946	protein_coding	chr10	20952547	21080428	+	5093	46.556	46.183	44.573	42.219	48.027	45.93	32.981	33.439	36.295	34.823
ENSMUSG00000034932	Mrpl54	mitochondrial ribosomal protein L54 [Source:MGI Symbol;Acc:MGI:1913297]	7.62608e-08	9.91535e-07	6.00369	-0.505195	protein_coding	chr10	81264713	81266934	-	825	28.632	28.897	31.903	27.432	29.355	30.183	45.415	45.266	32.059	36.964
ENSMUSG00000031970	Dbndd1	dysbindin (dystrobrevin binding protein 1) domain containing 1 [Source:MGI Symbol;Acc:MGI:1919435]	7.75425e-08	1.00756e-06	5.99673	-0.423287	protein_coding	chr8	123504718	123515463	-	2645	9.333	9.123	8.822	9.859	9.949	10.559	11.944	13.201	11.193	12.931
ENSMUSG00000003660	Snrnp200	small nuclear ribonucleoprotein 200 (U5) [Source:MGI Symbol;Acc:MGI:2444401]	7.77845e-08	1.01007e-06	5.99565	0.363349	protein_coding	chr2	127208386	127240451	+	7819	10.978	10.356	10.42	11.147	10.517	11.526	7.985	7.571	8.685	7.908
ENSMUSG00000041966	Dcaf17	DDB1 and CUL4 associated factor 17 [Source:MGI Symbol;Acc:MGI:1923013]	7.80798e-08	1.01326e-06	5.99428	0.459149	protein_coding	chr2	71055328	71099142	+	9806	2.249	2.246	2.075	2.079	2.182	2.025	1.432	1.341	1.522	1.652
ENSMUSG00000071711	Mpst	mercaptopyruvate sulfurtransferase [Source:MGI Symbol;Acc:MGI:2179733]	7.8692e-08	1.02056e-06	5.99116	-0.482127	protein_coding	chr15	78406712	78414002	+	1509	27.405	29.268	28.085	29.783	27.451	31.72	41.609	44.728	30.462	37.961
ENSMUSG00000039914	Coq10a	coenzyme Q10 homolog A (yeast) [Source:MGI Symbol;Acc:MGI:2684847]	7.94645e-08	1.02993e-06	5.98719	-0.365006	protein_coding	chr10	128363097	128370032	-	2502	15.784	15.364	15.087	14.313	14.88	15.05	18.632	20.554	16.619	18.435
ENSMUSG00000024845	Tmem134	transmembrane protein 134 [Source:MGI Symbol;Acc:MGI:1914240]	7.99319e-08	1.03533e-06	5.98492	-0.506255	processed_transcript	chr19	4125934	4132307	+	4601	8.887	7.93	7.254	8.07	7.621	7.245	10.543	13.374	9.189	9.402
ENSMUSG00000029763	Exoc4	exocyst complex component 4 [Source:MGI Symbol;Acc:MGI:1096376]	8.10987e-08	1.04978e-06	5.9789	0.412464	protein_coding	chr6	33249085	33973979	+	12640	6.133	6.234	6.288	6.477	6.7	6.753	4.827	3.932	5.126	4.574
ENSMUSG00000073144	4930599N23Rik	RIKEN cDNA 4930599N23 gene [Source:MGI Symbol;Acc:MGI:1922629]	8.28555e-08	1.07184e-06	5.96987	1.64075	antisense	chr6	39118408	39148312	+	2080	0.416	0.523	0.395	0.462	0.504	0.369	0.114	0.064	0.177	0.147
[truncated: 18,931 more rows]
